# Supplementary material for: The phylogenetic relationships of geoemydid turtles from the Eocene Messel Pit Quarry: a first assessment using methods for continuous and discrete characters
Source: PeerJ. 2021 Aug 5;9:e11805. doi: 10.7717/peerj.11805 (PMC8349520; doi:10.7717/peerj.11805)
Supplement: Supplemental Information 2 — The raw landmark data, the raw segment measurements, and the matrices with combined discrete and continuous characters together with the files necessary for reproducing the main parsimony analyses. Consult the file README.md contained therein for a description of the contents and instructions for reproducing the analyses. [file peerj-09-11805-s002.zip]

Archive with 228 entries (206 files):
- data_and_scripts/main_analyses/
- data_and_scripts/main_analyses/1_log-ratio_characters/
- data_and_scripts/main_analyses/1_log-ratio_characters/build_data_matrix.R
- data_and_scripts/main_analyses/1_log-ratio_characters/input/
- data_and_scripts/main_analyses/1_log-ratio_characters/input/carapace.tps
- data_and_scripts/main_analyses/1_log-ratio_characters/input/landmark_definitions_cara.txt
- data_and_scripts/main_analyses/1_log-ratio_characters/input/landmark_definitions_plas.txt
- data_and_scripts/main_analyses/1_log-ratio_characters/input/plastron.tps
- data_and_scripts/main_analyses/1_log-ratio_characters/input/ratio_definitions_carapace.csv
- data_and_scripts/main_analyses/1_log-ratio_characters/input/ratio_definitions_plastron.csv
- data_and_scripts/main_analyses/1_log-ratio_characters/input/segment_definitions_carapace.csv
- data_and_scripts/main_analyses/1_log-ratio_characters/input/segment_definitions_plastron.csv
- data_and_scripts/main_analyses/1_log-ratio_characters/input/segments_carapace_fossils.csv
- data_and_scripts/main_analyses/1_log-ratio_characters/input/segments_plastron_fossils.csv
- data_and_scripts/main_analyses/1_log-ratio_characters/input/specimens.csv
- data_and_scripts/main_analyses/1_log-ratio_characters/input/spp.txt
- data_and_scripts/main_analyses/1_log-ratio_characters/input/spp_extant.txt
- data_and_scripts/main_analyses/1_log-ratio_characters/output/
- data_and_scripts/main_analyses/1_log-ratio_characters/output/carapace_csize.txt
- data_and_scripts/main_analyses/1_log-ratio_characters/output/carapace_ratios_csize_correlations.txt
- data_and_scripts/main_analyses/1_log-ratio_characters/output/carapace_ratios_specs.txt
- data_and_scripts/main_analyses/1_log-ratio_characters/output/carapace_ratios_spp.txt
- data_and_scripts/main_analyses/1_log-ratio_characters/output/carapace_segments_specs.txt
- data_and_scripts/main_analyses/1_log-ratio_characters/output/carapace_segments_spp.txt
- data_and_scripts/main_analyses/1_log-ratio_characters/output/plastron_csize.txt
- data_and_scripts/main_analyses/1_log-ratio_characters/output/plastron_ratios_csize_correlations.txt
- data_and_scripts/main_analyses/1_log-ratio_characters/output/plastron_ratios_specs.txt
- data_and_scripts/main_analyses/1_log-ratio_characters/output/plastron_ratios_spp.txt
- data_and_scripts/main_analyses/1_log-ratio_characters/output/plastron_segments_specs.txt
- data_and_scripts/main_analyses/1_log-ratio_characters/output/plastron_segments_spp.txt
- data_and_scripts/main_analyses/1_log-ratio_characters/output/shell_ratios.nex
- data_and_scripts/main_analyses/1_log-ratio_characters/output/shell_ratios.tnt
- data_and_scripts/main_analyses/1_log-ratio_characters/output/shell_ratios.txt
- data_and_scripts/main_analyses/1_log-ratio_characters/output/shell_ratios_extant.tnt
- data_and_scripts/main_analyses/1_log-ratio_characters/output/shell_ratios_rangescale.tnt
- data_and_scripts/main_analyses/1_log-ratio_characters/output/shell_ratios_rangescale_extant.tnt
- data_and_scripts/main_analyses/1_log-ratio_characters/output/shell_ratios_zscale.nex
- data_and_scripts/main_analyses/1_log-ratio_characters/output/shell_ratios_zscale.tnt
- data_and_scripts/main_analyses/1_log-ratio_characters/output/shell_ratios_zscale_extant.tnt
- data_and_scripts/main_analyses/1_log-ratio_characters/output/shell_ratiosci.tnt
- data_and_scripts/main_analyses/1_log-ratio_characters/output/shell_ratiosci_extant.tnt
- data_and_scripts/main_analyses/1_log-ratio_characters/output/shell_ratiosci_rangescale.tnt
- data_and_scripts/main_analyses/1_log-ratio_characters/output/shell_ratiosci_rangescale_extant.tnt
- data_and_scripts/main_analyses/1_log-ratio_characters/output/shell_ratiosci_z_extant.tnt
- data_and_scripts/main_analyses/1_log-ratio_characters/output/shell_ratiosci_zscale.tnt
- data_and_scripts/main_analyses/1_log-ratio_characters/output/shell_segments.nex
- data_and_scripts/main_analyses/1_log-ratio_characters/output/shell_segments.txt
- data_and_scripts/main_analyses/1_log-ratio_characters/output/shell_segments_zscale.nex
- data_and_scripts/main_analyses/1_log-ratio_characters/run.sh
- data_and_scripts/main_analyses/2_parsimony/
- data_and_scripts/main_analyses/2_parsimony/place/
- data_and_scripts/main_analyses/2_parsimony/place/annotate_tree.R
- data_and_scripts/main_analyses/2_parsimony/place/apomorphy_analysis.jl
- data_and_scripts/main_analyses/2_parsimony/place/bootanalysis.jl
- data_and_scripts/main_analyses/2_parsimony/place/bootplot.R
- data_and_scripts/main_analyses/2_parsimony/place/branch_lengths.tnt
- data_and_scripts/main_analyses/2_parsimony/place/input/
- data_and_scripts/main_analyses/2_parsimony/place/input/combined.tnt
- data_and_scripts/main_analyses/2_parsimony/place/input/combined_kehreri.tnt
- data_and_scripts/main_analyses/2_parsimony/place/input/combined_zscale.tnt
- data_and_scripts/main_analyses/2_parsimony/place/input/combined_zscale_extant.tnt
- data_and_scripts/main_analyses/2_parsimony/place/input/combined_zscale_kehreri.tnt
- data_and_scripts/main_analyses/2_parsimony/place/input/constraint_trees.tnt
- data_and_scripts/main_analyses/2_parsimony/place/input/constraint_trees_kehreri.tnt
- data_and_scripts/main_analyses/2_parsimony/place/input/groups.txt
- data_and_scripts/main_analyses/2_parsimony/place/input/ml.nwk
- data_and_scripts/main_analyses/2_parsimony/place/input/ml.tnt
- data_and_scripts/main_analyses/2_parsimony/place/input/pereira.nwk
- data_and_scripts/main_analyses/2_parsimony/place/output/
- data_and_scripts/main_analyses/2_parsimony/place/place.tnt
- data_and_scripts/main_analyses/2_parsimony/place/print_scores.run
- data_and_scripts/main_analyses/2_parsimony/place/run.sh
- data_and_scripts/main_analyses/2_parsimony/place/search.run
- data_and_scripts/main_analyses/2_parsimony/place/tnt2nwk.sh
- data_and_scripts/main_analyses/2_parsimony/replace/
- data_and_scripts/main_analyses/2_parsimony/replace/input/
- data_and_scripts/main_analyses/2_parsimony/replace/input/combined.tnt
- data_and_scripts/main_analyses/2_parsimony/replace/input/combined_rangescale.tnt
- data_and_scripts/main_analyses/2_parsimony/replace/input/combined_zscale.tnt
- data_and_scripts/main_analyses/2_parsimony/replace/input/discrete.tnt
- data_and_scripts/main_analyses/2_parsimony/replace/input/pereira.nwk
- data_and_scripts/main_analyses/2_parsimony/replace/input/shell_ratios.tnt
- data_and_scripts/main_analyses/2_parsimony/replace/input/shell_ratios_rangescale.tnt
- data_and_scripts/main_analyses/2_parsimony/replace/input/shell_ratios_zscale.tnt
- data_and_scripts/main_analyses/2_parsimony/replace/node_error.jl
- data_and_scripts/main_analyses/2_parsimony/replace/output/
- data_and_scripts/main_analyses/2_parsimony/replace/replace.run
- data_and_scripts/main_analyses/2_parsimony/replace/run.sh
- data_and_scripts/main_analyses/3_parsimonyci/
- data_and_scripts/main_analyses/3_parsimonyci/place/
- data_and_scripts/main_analyses/3_parsimonyci/place/annotate_tree.R
- data_and_scripts/main_analyses/3_parsimonyci/place/apomorphy_analysis.jl
- data_and_scripts/main_analyses/3_parsimonyci/place/bootanalysis.jl
- data_and_scripts/main_analyses/3_parsimonyci/place/bootplot.R
- data_and_scripts/main_analyses/3_parsimonyci/place/branch_lengths.tnt
- data_and_scripts/main_analyses/3_parsimonyci/place/geoemyda.tnt
- data_and_scripts/main_analyses/3_parsimonyci/place/hypothesis_a.tnt
- data_and_scripts/main_analyses/3_parsimonyci/place/hypothesis_b.tnt
- data_and_scripts/main_analyses/3_parsimonyci/place/input/
- data_and_scripts/main_analyses/3_parsimonyci/place/input/combined.tnt
- data_and_scripts/main_analyses/3_parsimonyci/place/input/combined_rangescale.tnt
- data_and_scripts/main_analyses/3_parsimonyci/place/input/combined_zscale.tnt
- data_and_scripts/main_analyses/3_parsimonyci/place/input/constraint_trees.tnt
- data_and_scripts/main_analyses/3_parsimonyci/place/input/discrete.tnt
- data_and_scripts/main_analyses/3_parsimonyci/place/input/geoemyda.nwk
- data_and_scripts/main_analyses/3_parsimonyci/place/input/malayemys.nwk
- data_and_scripts/main_analyses/3_parsimonyci/place/input/malayemys-orlitia.nwk
- data_and_scripts/main_analyses/3_parsimonyci/place/input/pereira.nwk
- data_and_scripts/main_analyses/3_parsimonyci/place/input/shell_ratios.tnt
- data_and_scripts/main_analyses/3_parsimonyci/place/input/shell_ratios_rangescale.tnt
- data_and_scripts/main_analyses/3_parsimonyci/place/input/shell_ratios_zscale.tnt
- data_and_scripts/main_analyses/3_parsimonyci/place/malayemys.tnt
- data_and_scripts/main_analyses/3_parsimonyci/place/malayemys-orlitia.tnt
- data_and_scripts/main_analyses/3_parsimonyci/place/output/
- data_and_scripts/main_analyses/3_parsimonyci/place/output/ccode.txt
- data_and_scripts/main_analyses/3_parsimonyci/place/output/combined_zscale.log
- data_and_scripts/main_analyses/3_parsimonyci/place/output/combined_zscale_apomorphies.txt
- data_and_scripts/main_analyses/3_parsimonyci/place/output/combined_zscale_blengths.nwk
- data_and_scripts/main_analyses/3_parsimonyci/place/output/combined_zscale_blengths.tnt
- data_and_scripts/main_analyses/3_parsimonyci/place/output/combined_zscale_boot.nwk
- data_and_scripts/main_analyses/3_parsimonyci/place/output/combined_zscale_bootfreqs.txt
- data_and_scripts/main_analyses/3_parsimonyci/place/output/combined_zscale_bootmap.nwk
- data_and_scripts/main_analyses/3_parsimonyci/place/output/combined_zscale_bootplot.pdf
- data_and_scripts/main_analyses/3_parsimonyci/place/output/combined_zscale_map.txt
- data_and_scripts/main_analyses/3_parsimonyci/place/output/combined_zscale_mpt.nwk
- data_and_scripts/main_analyses/3_parsimonyci/place/output/combined_zscale_mpt_brlengths.nwk
- data_and_scripts/main_analyses/3_parsimonyci/place/output/combined_zscale_mpt_brlengths.tnt
- data_and_scripts/main_analyses/3_parsimonyci/place/output/combined_zscale_scores.txt
- data_and_scripts/main_analyses/3_parsimonyci/place/output/discrete_blengths.tnt
- data_and_scripts/main_analyses/3_parsimonyci/place/output/geoemyda_brlengths.nwk
- data_and_scripts/main_analyses/3_parsimonyci/place/output/geoemyda_brlengths.tnt
- data_and_scripts/main_analyses/3_parsimonyci/place/output/geoemyda_scores.txt
- data_and_scripts/main_analyses/3_parsimonyci/place/output/hypothesis_a.log
- data_and_scripts/main_analyses/3_parsimonyci/place/output/hypothesis_a_apomorphies.txt
- data_and_scripts/main_analyses/3_parsimonyci/place/output/hypothesis_a_boot.nwk
- data_and_scripts/main_analyses/3_parsimonyci/place/output/hypothesis_a_bootfreqs.txt
- data_and_scripts/main_analyses/3_parsimonyci/place/output/hypothesis_a_bootmap.nwk
- data_and_scripts/main_analyses/3_parsimonyci/place/output/hypothesis_a_bootplot.pdf
- data_and_scripts/main_analyses/3_parsimonyci/place/output/hypothesis_a_map.txt
- data_and_scripts/main_analyses/3_parsimonyci/place/output/hypothesis_a_mpt.nwk
- data_and_scripts/main_analyses/3_parsimonyci/place/output/hypothesis_a_mpt_brlengths.tnt
- data_and_scripts/main_analyses/3_parsimonyci/place/output/hypothesis_a_scores.txt
- data_and_scripts/main_analyses/3_parsimonyci/place/output/hypothesis_b.log
- data_and_scripts/main_analyses/3_parsimonyci/place/output/hypothesis_b_apomorphies.txt
- data_and_scripts/main_analyses/3_parsimonyci/place/output/hypothesis_b_boot.nwk
- data_and_scripts/main_analyses/3_parsimonyci/place/output/hypothesis_b_bootfreqs.txt
- data_and_scripts/main_analyses/3_parsimonyci/place/output/hypothesis_b_bootmap.nwk
- data_and_scripts/main_analyses/3_parsimonyci/place/output/hypothesis_b_bootplot.pdf
- data_and_scripts/main_analyses/3_parsimonyci/place/output/hypothesis_b_map.txt
- data_and_scripts/main_analyses/3_parsimonyci/place/output/hypothesis_b_mpt.nwk
- data_and_scripts/main_analyses/3_parsimonyci/place/output/hypothesis_b_mpt_brlengths.tnt
- data_and_scripts/main_analyses/3_parsimonyci/place/output/hypothesis_b_scores.txt
- data_and_scripts/main_analyses/3_parsimonyci/place/output/malayemys_brlengths.nwk
- data_and_scripts/main_analyses/3_parsimonyci/place/output/malayemys_brlengths.tnt
- data_and_scripts/main_analyses/3_parsimonyci/place/output/malayemys_scores.txt
- data_and_scripts/main_analyses/3_parsimonyci/place/output/malayemys-orlitia_brlengths.nwk
- data_and_scripts/main_analyses/3_parsimonyci/place/output/malayemys-orlitia_brlengths.tnt
- data_and_scripts/main_analyses/3_parsimonyci/place/output/malayemys-orlitia_scores.txt
- data_and_scripts/main_analyses/3_parsimonyci/place/output/ratios.log
- data_and_scripts/main_analyses/3_parsimonyci/place/output/ratios_apomorphies.txt
- data_and_scripts/main_analyses/3_parsimonyci/place/output/ratios_blengths.nwk
- data_and_scripts/main_analyses/3_parsimonyci/place/output/ratios_blengths.tnt
- data_and_scripts/main_analyses/3_parsimonyci/place/output/ratios_boot.nwk
- data_and_scripts/main_analyses/3_parsimonyci/place/output/ratios_bootfreqs.txt
- data_and_scripts/main_analyses/3_parsimonyci/place/output/ratios_bootmap.nwk
- data_and_scripts/main_analyses/3_parsimonyci/place/output/ratios_bootplot.pdf
- data_and_scripts/main_analyses/3_parsimonyci/place/output/ratios_map.txt
- data_and_scripts/main_analyses/3_parsimonyci/place/output/ratios_mpt.nwk
- data_and_scripts/main_analyses/3_parsimonyci/place/output/ratios_mpt_brlengths.tnt
- data_and_scripts/main_analyses/3_parsimonyci/place/output/ratios_scores.txt
- data_and_scripts/main_analyses/3_parsimonyci/place/output/scores_hypotheses.pdf
- data_and_scripts/main_analyses/3_parsimonyci/place/output/scores_malayemys.pdf
- data_and_scripts/main_analyses/3_parsimonyci/place/place.tnt
- data_and_scripts/main_analyses/3_parsimonyci/place/place_ratios.tnt
- data_and_scripts/main_analyses/3_parsimonyci/place/print_scores.run
- data_and_scripts/main_analyses/3_parsimonyci/place/run.sh
- data_and_scripts/main_analyses/3_parsimonyci/place/search.run
- data_and_scripts/main_analyses/3_parsimonyci/place/tnt2nwk.sh
- data_and_scripts/main_analyses/3_parsimonyci/replace/
- data_and_scripts/main_analyses/3_parsimonyci/replace/input/
- data_and_scripts/main_analyses/3_parsimonyci/replace/input/combined.tnt
- data_and_scripts/main_analyses/3_parsimonyci/replace/input/combined_rangescale.tnt
- data_and_scripts/main_analyses/3_parsimonyci/replace/input/combined_zscale.tnt
- data_and_scripts/main_analyses/3_parsimonyci/replace/input/discrete.tnt
- data_and_scripts/main_analyses/3_parsimonyci/replace/input/pereira.nwk
- data_and_scripts/main_analyses/3_parsimonyci/replace/input/shell_ratios.tnt
- data_and_scripts/main_analyses/3_parsimonyci/replace/input/shell_ratios_rangescale.tnt
- data_and_scripts/main_analyses/3_parsimonyci/replace/input/shell_ratios_zscale.tnt
- data_and_scripts/main_analyses/3_parsimonyci/replace/node_error.jl
- data_and_scripts/main_analyses/3_parsimonyci/replace/output/
- data_and_scripts/main_analyses/3_parsimonyci/replace/replace.run
- data_and_scripts/main_analyses/3_parsimonyci/replace/run.sh
- data_and_scripts/main_analyses/scripts/
- data_and_scripts/main_analyses/scripts/ladderise.jl
- data_and_scripts/main_analyses/scripts/node_error.jl
- data_and_scripts/main_analyses/scripts/utils.jl
- data_and_scripts/main_analyses/scripts/utils.R
- data_and_scripts/README.md
- data_and_scripts/revbayes/
- data_and_scripts/revbayes/acln_rates.Rev
- data_and_scripts/revbayes/calibrations.Rev
- data_and_scripts/revbayes/clades.Rev
- data_and_scripts/revbayes/dna_substitution.Rev
- data_and_scripts/revbayes/input/
- data_and_scripts/revbayes/input/bootcon.nwk
- data_and_scripts/revbayes/input/correlations.txt
- data_and_scripts/revbayes/input/dna.nex
- data_and_scripts/revbayes/input/k2.nex
- data_and_scripts/revbayes/input/k3o.nex
- data_and_scripts/revbayes/input/k3u.nex
- data_and_scripts/revbayes/input/k4.nex
- data_and_scripts/revbayes/input/k5.nex
- data_and_scripts/revbayes/input/ml.nwk
- data_and_scripts/revbayes/input/shell_ratios.nex
- data_and_scripts/revbayes/input/spp_info.tsv
- data_and_scripts/revbayes/input/start.nwk
- data_and_scripts/revbayes/master.Rev
- data_and_scripts/revbayes/morphology_brownian_multivariate.Rev
- data_and_scripts/revbayes/morphology_brownian_univariate.Rev
- data_and_scripts/revbayes/morphology_substitution.Rev
- data_and_scripts/revbayes/output/
- data_and_scripts/revbayes/place.Rev
- data_and_scripts/revbayes/tree.Rev
- data_and_scripts/revbayes/uce_1.Rev
- data_and_scripts/revbayes/uce_rates.Rev
- data_and_scripts/revbayes/uceptc_1.Rev
- data_and_scripts/revbayes/ucln_1.Rev
- data_and_scripts/revbayes/ucln_rates.Rev
