# Supplementary material for: The phylogenetic relationships of geoemydid turtles from the Eocene Messel Pit Quarry: a first assessment using methods for continuous and discrete characters
Source: PeerJ. 2021 Aug 5;9:e11805. doi: 10.7717/peerj.11805 (PMC8349520; doi:10.7717/peerj.11805)
Supplement: Supplemental Information 2 — The raw landmark data, the raw segment measurements, and the matrices with combined discrete and continuous characters together with the files necessary for reproducing the main parsimony analyses. Consult the file README.md contained therein for a description of the contents and instructions for reproducing the analyses. [file peerj-09-11805-s002.zip › data_and_scripts/main_analyses/1_log-ratio_characters/build_data_matrix.R]

source("../scripts/utils.R")

library(geomorph)

# Create species-level matrix of means
species_matrix <- function(A, spp_specs) {
  A <- as.matrix(A)
  spp <- unique(spp_specs)
  M <- matrix(nrow = length(spp), ncol = dim(A)[2], dimnames = list(spp, colnames(A)))
  
  for (sp in spp) {
    inds_sp <- which(spp_specs == sp)
    Msp <- A[inds_sp, ]
    if (is.matrix(Msp)) {
      Msp <- colMeans(Msp, na.rm = TRUE)
    }
    M[sp, ] <- as.numeric(Msp)
  }
  return(M)
}

species_vector <- function(V, spp_specs) {
  spp <- unique(spp_specs)
  U <- vector(mode="numeric")
  
  for (sp in spp) {
    inds_sp <- which(spp_specs == sp)
    Usp <- V[inds_sp]
    if (is.vector(Usp)) {
      Usp <- mean(Usp, na.rm=TRUE)
    }
    U[sp] <- Usp
  }
  
  return(U)
}

# Standard error
se <- function(x, na.rm=FALSE) {
  if (na.rm) {
    x <- x[! is.na(x)]
  }
  
  return(sd(x) / length(x))
}

# Create species-level matrix of standard errors
species_se_matrix <- function(A, spp_specs) {
  A <- as.matrix(A)
  spp <- unique(spp_specs)
  M <- matrix(nrow = length(spp), ncol = dim(A)[2], dimnames = list(spp, colnames(A)))
  
  for (sp in spp) {
    inds_sp <- which(spp_specs == sp)
    Msp <- log(A[inds_sp, ])
    if (is.matrix(Msp)) {
      Msp <- apply(Msp, 2, se, na.rm = TRUE)
      M[sp, ] <- as.numeric(Msp)
    } else {
      M[sp, ] <- rep(NA, ncol(M))
    }
  }
  
  return(M)
}

# Replace NAs with zeros (NAs produced when there is only one specimen in the sample)
na_to_zero <- function(M) {
  for (i in 1:nrow(M)) {
    for (j in 1:ncol(M)) {
      if (is.na(M[i, j])) {
        M[i, j] <- 0.0
      }
    }
  }
  
  return(M)
}

rangescale <- function(x) {
  return(x / (max(x) - min(x)))
}

info_spec <- read.csv("input/specimens.csv", header = TRUE)

#=============#
# Plastron ####
#=============#

lm_plastron <- readland.tps("input/plastron.tps", specID = "ID", warnmsg = FALSE)
lm_def <- read.table("input/landmark_definitions_plas.txt", header = TRUE)
sdef_plastron <- read.csv("input/segment_definitions_plastron.csv", header = TRUE, row.names = 1)
d_fossils <- read.csv("input/segments_plastron_fossils.csv", header = TRUE, row.names = 1)

## Segment matrix ####
# Calculate segment characters in all the specimens
d <- (lm_plastron[sdef_plastron[, 1], , ] - lm_plastron[sdef_plastron[, 2], , ])^2
d <- apply(d, c(1, 3), sum)
d <- t(sqrt(d))
colnames(d) <- rownames(sdef_plastron)
d <- rbind(d, d_fossils)

specs <- rownames(d)

inds_specs <- match(specs, info_spec[, "code"])
spp_specs <- info_spec[inds_specs, "species"]
spp_specs <- sub(" ", "_", spp_specs)
spp_specs <- sub("Malayemys_subtrijuga", "Malayemys", spp_specs)

# Indices of specimens that are fossils
ind_fossils <- which(spp_specs %in% c("messeliana", "kehreri"))

# Construct species-level matrix of segment characters
S_plastron_specs <- cbind(species=spp_specs, d)
S_plastron_spp <- species_matrix(d, spp_specs)
S_plastron_spp <- log(S_plastron_spp)

# Save species-level segment matrix
write.table(S_plastron_specs, "output/plastron_segments_specs.txt", quote = FALSE, sep = " ", col.names = TRUE, na = "")
write.table(S_plastron_spp, "output/plastron_segments_spp.txt", quote = FALSE, sep = " ", col.names = TRUE, na = "")

## Ratio matrix ####
rt_plastron <- read.csv("input/ratio_definitions_plastron.csv", header = TRUE, as.is = TRUE)

r <- matrix(nrow = nrow(d), ncol = nrow(rt_plastron))
for (i in 1:nrow(rt_plastron)) {
  num <- rt_plastron[i, "num"]
  den <- rt_plastron[i, "den"]
  num <- strsplit(num, "+", fixed = TRUE)[[1]]
  den <- strsplit(den, "+", fixed = TRUE)[[1]]

  if (length(num) > 1) {
    num <- rowSums(d[, num])
  } else {
    num <- d[, num]
  }
  if (length(den) > 1) {
    den <- rowSums(d[, den])
  } else {
    den <- d[, den]
  }
  r[, i] <- log(num / den)
}
rownames(r) <- rownames(d)
colnames(r) <- paste0("RP", 1:ncol(r))
r <- data.frame(r)

# Compute centroid sizes of the anterior lobe
lm_alobe <- which(lm_def[, "lobe"] == "anterior")
cs_alobe <-apply(lm_plastron[lm_alobe, , ], 3, csize)
lm_plobe <- which(lm_def[, "lobe"] == "posterior")
cs_plobe <-apply(lm_plastron[lm_plobe, , ], 3, csize)

sizecor <- apply(r[names(cs_alobe), ], 2, cor, log(cs_alobe+cs_plobe), use="complete.obs")
cs_plastron_specs <- log(cs_alobe + cs_plobe)
cs_plastron_spp <- species_vector(cs_plastron_specs, spp_specs[-ind_fossils])
write.table(cs_plastron_spp, "output/plastron_csize.txt", quote=FALSE, sep=" ", col.names = FALSE)
write(sizecor, "output/plastron_ratios_csize_correlations.txt")

R_plastron_specs <- cbind(species = spp_specs, r)
R_plastron_spp <- species_matrix(r, spp_specs)
Rse_plastron_spp <- species_se_matrix(r, spp_specs)
Rse_plastron_spp <- na_to_zero(Rse_plastron_spp)

LR_plastron_spp <- R_plastron_spp - 2*Rse_plastron_spp
UR_plastron_spp <- R_plastron_spp + 2*Rse_plastron_spp

write.table(R_plastron_specs, "output/plastron_ratios_specs.txt", quote = FALSE, sep = " ", col.names = TRUE, na = "")
write.table(R_plastron_spp, "output/plastron_ratios_spp.txt", quote = FALSE, sep = " ", col.names = TRUE, na = "")


#==============#
# Carapace  ####
#==============#

lm_carapace <- readland.tps("input/carapace.tps", specID = "ID", warnmsg = FALSE)
sdef_carapace <- read.csv("input/segment_definitions_carapace.csv", header = TRUE, row.names = 1)
d_fossils <- read.csv("input/segments_carapace_fossils.csv", header = TRUE, row.names = 1)

## Segment matrix ####
# Calculate segment characters in all the specimens
d <- (lm_carapace[sdef_carapace[, 1], , ] - lm_carapace[sdef_carapace[, 2], , ])^2
d <- apply(d, c(1, 3), sum)
d <- t(sqrt(d))
colnames(d) <- rownames(sdef_carapace)
d <- rbind(d, d_fossils)

specs <- rownames(d)

inds_specs <- match(specs, info_spec[, "code"])
spp_specs <- info_spec[inds_specs, "species"]
spp_specs <- sub(" ", "_", spp_specs)
spp_specs <- sub("Malayemys_subtrijuga", "Malayemys", spp_specs)

# Indices of specimens that are fossils
ind_fossils <- which(spp_specs %in% c("messeliana", "kehreri"))

# Construct species-level matrix of segment characters
S_carapace_specs <- cbind(species=spp_specs, d)
S_carapace_spp <- species_matrix(d, spp_specs)
S_carapace_spp <- log(S_carapace_spp)

# Save species-level segment matrix
write.table(S_carapace_specs, "output/carapace_segments_specs.txt", quote = FALSE, sep = " ", col.names = TRUE, na = "")
write.table(S_carapace_spp, "output/carapace_segments_spp.txt", quote = FALSE, sep = " ", col.names = TRUE, na = "")

## Ratio matrix ####
rt_carapace <- read.csv("input/ratio_definitions_carapace.csv", header = TRUE, as.is = TRUE)

r <- matrix(nrow = nrow(d), ncol = nrow(rt_carapace))
for (i in 1:nrow(rt_carapace)) {
  num <- rt_carapace[i, "num"]
  den <- rt_carapace[i, "den"]
  num <- d[, num]
  den <- d[, den]
  r[, i] <- log(num / den)
}
rownames(r) <- rownames(d)
colnames(r) <- paste0("RC", 1:ncol(r))
r <- data.frame(r)
R_carapace_specs <- cbind(species = spp_specs, r)
R_carapace_spp <- species_matrix(r, spp_specs)
Rse_carapace_spp <- species_se_matrix(r, spp_specs)
Rse_carapace_spp <- na_to_zero(Rse_carapace_spp)

LR_carapace_spp <- R_carapace_spp - 1.96*Rse_carapace_spp
UR_carapace_spp <- R_carapace_spp + 1.96*Rse_carapace_spp


# Compute centroid sizes of the anterior lobe
cs_carapace <-apply(lm_carapace, 3, csize)
sizecor <- apply(r[names(cs_carapace), ], 2, cor, log(cs_carapace), use="complete.obs")
write(sizecor, "output/carapace_ratios_csize_correlations.txt")
cs_carapace_specs <- log(cs_carapace)
cs_carapace_spp <- species_vector(cs_carapace_specs, spp_specs[-ind_fossils])
write.table(cs_carapace_spp, "output/carapace_csize.txt", quote = FALSE, sep =" ", col.names=FALSE)
write.table(R_carapace_specs, "output/carapace_ratios_specs.txt", quote = FALSE, sep = " ", col.names = TRUE, na = "")
write.table(R_carapace_spp, "output/carapace_ratios_spp.txt", quote = FALSE, sep = " ", col.names = TRUE, na = "")


#==========#
# Shell ####
#==========#

spp <- readLines("input/spp.txt")
spp_extant <- readLines("input/spp_extant.txt")

# spp <- intersect(rownames(M_plastron), rownames(M_carapace))

S_shell_spp <- cbind(S_carapace_spp[spp, ], S_plastron_spp[spp, ])
R_shell_spp <- cbind(R_carapace_spp[spp, ], R_plastron_spp[spp, ])
LR_shell_spp <- cbind(LR_carapace_spp[spp, ], LR_plastron_spp[spp, ])
UR_shell_spp <- cbind(UR_carapace_spp[spp, ], UR_plastron_spp[spp, ])

inds_L <- 1:nrow(LR_shell_spp)
inds_U <- inds_L + nrow(LR_shell_spp)
tmp <- rbind(LR_shell_spp, UR_shell_spp)
tmp_range <- rangescale(tmp)
tmp_z <- scale(tmp)
LR_shell_spp_range <- tmp_range[inds_L, ]
UR_shell_spp_range <- tmp_range[inds_U, ]
LR_shell_spp_z <- tmp_z[inds_L, ]
UR_shell_spp_z <- tmp_z[inds_U, ]

write.table(S_shell_spp, "output/shell_segments.txt", quote = FALSE, sep = " ", col.names = TRUE, na = "")
write.table(R_shell_spp, "output/shell_ratios.txt", quote = FALSE, sep = " ", col.names = TRUE, na = "")

writecont.nexus(S_shell_spp, "output/shell_segments.nex")
writecont.nexus(R_shell_spp, "output/shell_ratios.nex")
writecont.nexus(scale(S_shell_spp), "output/shell_segments_zscale.nex")
writecont.nexus(scale(R_shell_spp), "output/shell_ratios_zscale.nex")

writecont.tnt(R_shell_spp, "output/shell_ratios.tnt")
writecont.tnt(apply(R_shell_spp, 2, rangescale), "output/shell_ratios_rangescale.tnt")
writecont.tnt(scale(R_shell_spp), "output/shell_ratios_zscale.tnt")
writerange.tnt(LR_shell_spp, UR_shell_spp, "output/shell_ratiosci.tnt")
writerange.tnt(LR_shell_spp_range, UR_shell_spp_range, "output/shell_ratiosci_rangescale.tnt")
writerange.tnt(LR_shell_spp_z, UR_shell_spp_z, "output/shell_ratiosci_zscale.tnt")

writecont.tnt(R_shell_spp[spp_extant, ], "output/shell_ratios_extant.tnt")
writecont.tnt(apply(R_shell_spp, 2, rangescale)[spp_extant, ], "output/shell_ratios_rangescale_extant.tnt")
writecont.tnt(scale(R_shell_spp)[spp_extant, ], "output/shell_ratios_zscale_extant.tnt")
writerange.tnt(LR_shell_spp[spp_extant, ], UR_shell_spp[spp_extant, ], "output/shell_ratiosci_extant.tnt")
writerange.tnt(LR_shell_spp_range[spp_extant, ], UR_shell_spp_range[spp_extant, ], "output/shell_ratiosci_rangescale_extant.tnt")
writerange.tnt(LR_shell_spp_z[spp_extant, ], UR_shell_spp_z[spp_extant, ], "output/shell_ratiosci_z_extant.tnt")
