# Supplementary material for: The phylogenetic relationships of geoemydid turtles from the Eocene Messel Pit Quarry: a first assessment using methods for continuous and discrete characters
Source: PeerJ. 2021 Aug 5;9:e11805. doi: 10.7717/peerj.11805 (PMC8349520; doi:10.7717/peerj.11805)
Supplement: Supplemental Information 2 — The raw landmark data, the raw segment measurements, and the matrices with combined discrete and continuous characters together with the files necessary for reproducing the main parsimony analyses. Consult the file README.md contained therein for a description of the contents and instructions for reproducing the analyses. [file peerj-09-11805-s002.zip › data_and_scripts/main_analyses/1_log-ratio_characters/input/carapace.tps]

LM3=152
147.28389282818 -21.4330773183482 -4.97870895106546
116.996015127629 -40.8070685156614 7.47303822171763
107.018591045834 -9.77746015783526 27.5945471024892
77.9862471185524 -8.87386081401587 39.3629208317607
43.5239159438747 -10.0054476363496 48.5501876321731
5.7711412663689 -10.0593645573802 50.3867736547832
-23.275792917718 -10.0986284349314 48.294278973432
-54.647294992398 -9.37711203687918 42.1514028275952
NA NA NA
NA NA NA
NA NA NA
70.8136466166496 -14.9294022147522 39.4067756660394
38.2358911480697 -15.4558732164403 47.8353182855598
1.93719367632229 -14.7989293227551 49.519037933971
-33.1451138316816 -14.7779138399996 45.7234716895734
-59.9882280401861 -16.5001734869151 38.8535038511857
-83.2004229708475 -16.4312590530578 31.7055628980007
-101.52587473216 -15.5047055342788 24.9696392026265
72.6919394200107 -81.4886399079952 -8.94097723208237
34.7861171171637 -84.4077068459623 -0.849959134308501
-2.68089038713972 -84.999384525671 3.13829706627123
-40.0750426573428 -85.7089427953806 -1.74083552006939
-71.8837211260833 -83.5386126640464 -7.31778117121126
-103.265702994039 -69.8996374635377 -6.77043196192388
-125.472979037271 -54.2918955739781 -5.21678071067834
115.406609334757 -53.3465153909161 -0.592139870141276
97.3958408363384 -75.5221037470229 -12.7258743738797
63.5951148157628 -87.587448760881 -15.1043814374116
30.1520177060768 -98.8376462144422 -21.3036714460323
-8.39964189000859 -103.780549230062 -21.7088117972833
-42.1006881898892 -99.1362209007102 -18.2372641262886
-73.308068024365 -85.3235604934607 -9.77115740890972
135.62940722908 -60.25854407547 -20.6894152736022
114.170712024238 -84.0684681460699 -32.2655788446945
76.1978113764312 -105.020141043948 -37.3713368471879
34.4057629627792 -118.484359476159 -38.9033423856601
-9.17195142185835 -124.164989270512 -37.2820847150125
-45.178435033434 -126.749652637528 -34.6750544536175
-91.2334126513888 -121.219691396863 -30.8284244446032
147.425352176555 20.4706737836127 -4.84009124293458
117.268689825927 39.96590845937 7.74023542131781
107.081547945763 8.87192777618308 27.6562393220513
78.043502248993 8.08652224188334 39.419025819176
43.5893912306022 9.38994863729107 48.6143476490938
5.83780000605472 9.6865996976273 50.4520933514185
-23.2081603244604 9.93581528891174 48.3605529608352
-54.5836814972363 9.46677561418333 42.213738452683
NA NA NA
NA NA NA
NA NA NA
70.911948116137 14.189928637282 39.5031024816315
38.3383013684066 14.8805621805155 47.9356712858761
2.03595825950882 14.4575783528128 49.6158185308209
-33.0456067768603 14.6985322626874 45.8209798432625
-59.8763279471876 16.6473964625549 38.9631560912756
-83.0882994641341 16.7824915540585 31.8154340638633
-101.419438725084 16.02426727681 25.0739371195399
73.2406513289986 81.0533732209495 -8.40328786675348
35.3552202871019 84.1747011620084 -0.292288128379021
-2.10702765108672 84.9929244617332 3.70063202798799
-39.4954281036104 85.9871965799729 -1.17286428338415
-71.3179099841743 84.0686153735434 -6.76333606293902
-102.791272107161 70.6385031901829 -6.30553145898342
-125.103452078521 55.1711118745681 -4.85467682215748
115.764160221949 52.5688840169145 -0.241771477441636
97.9037912764373 74.9453560456699 -12.2281276596539
64.1853477020188 87.2541028356812 -14.526005169631
30.8191067673258 98.7706017124175 -20.6499828927396
-7.69829320486394 103.976245039303 -21.0215518285954
-41.4300050261345 99.5366889135869 -17.5800536689446
-72.7301185843475 85.8793310939764 -9.20481783707795
136.033612483928 59.4770307573785 -20.2933297077855
114.736417149978 83.5073552852643 -31.7112376229343
76.9059508230198 104.748244404144 -36.677422530105
35.2057925533242 118.504155042801 -38.1193838169862
-8.33261216391802 124.468019142625 -36.4596061328909
-44.320883044225 127.278416382999 -33.8347289981981
-90.4122323265499 122.034192754116 -30.0237400183117
146.462583672054 -8.01623047594533 -0.426342734297038
135.670072009748 -9.88882026572304 6.5950974407845
84.4327351457033 -31.0949964769028 28.2840761973918
24.7307410775793 -29.6563408670936 43.3316070849818
-40.5400186374337 -25.4311622919549 40.0280077753372
-93.0606999317993 -18.6145030337786 27.1437008327755
-150.461054677668 -22.5513570159094 -2.1577086203386
126.625474541051 -28.5502015033952 5.81480563532974
61.5404641140677 -38.719943452853 32.8462279139567
-9.38725248051727 -37.3866781549324 40.1913965328259
-72.0175408545638 -30.72102816818 29.99056033755
-138.338893419922 -37.3458659033861 -2.13748101733556
55.7081871287256 -84.9099152115253 -6.87124988160576
-17.1849550210828 -86.4026861211913 0.00158839996355731
-84.9651940739047 -78.8120492886706 -6.91835809761491
125.645431614579 -40.7854572602918 -0.527674609183719
115.809240559572 -61.6246103190928 -9.50710318136117
86.5635553457409 -81.2825816843785 -15.2662840739987
49.9884227654374 -94.1806207590556 -20.8609462842427
10.8596813317677 -100.90312965579 -20.8488892987123
-29.4401989570203 -99.1729764435966 -17.987720667218
-63.8200122168913 -90.2747422401523 -11.9996243145374
-92.7550524460774 -79.0731008421391 -9.52246618556466
-118.090280407236 -64.9301040795866 -9.25278016378863
-136.418346621208 -42.6893749199205 -4.21083137710578
144.862923294477 -40.2182215281101 -12.2851825944318
131.651240560597 -65.4937175622962 -23.3828442346836
98.5270315085886 -95.4371183528736 -36.8970012714388
59.1248308876851 -112.179465365961 -40.5876979137941
14.8141571761203 -122.404235732051 -39.4141790027576
-29.2866850621234 -125.72729433749 -36.8727666325135
-71.2101588652231 -124.822544750202 -32.8346165630582
-108.928970911407 -112.470304051267 -29.0117446134206
-137.503666211692 -91.4410458528673 -22.9099352841514
-161.951984545872 -65.2156681796122 -16.7071678299883
-178.548700649604 -33.3809703723128 -12.7080455790366
146.513376481652 7.02985361544657 -0.376570252401125
135.733596737666 8.92877233640624 6.65734608178805
84.6401163571664 30.3364378408076 28.487291527962
24.9294338761568 29.2013710688249 43.5263085358026
-40.3682906338913 25.4389116925607 40.196286100851
-92.9335096776969 19.0623900927469 27.2683360846885
-150.305322158853 23.5804595223777 -2.00510446170632
126.815214797894 27.6555465654087 6.00073438338195
61.7997448740472 38.085418345107 33.1003002331315
-9.13552071490271 37.1824851551301 40.4380715020936
-71.8091568188759 31.0074674409664 30.1947583475775
-138.083552793486 38.292331071601 -1.88726968216624
56.2803385771398 84.5754681318198 -6.31059183112306
-16.6012172929634 86.514839293651 0.573599984567167
-84.4310050054578 79.4279399562871 -6.39489983750788
125.917941956743 39.9388333706361 -0.260638464125423
116.222870776229 60.902870869421 -9.10178198269153
87.110701166932 80.7955175781815 -14.7301293368412
50.6236080137983 93.976930202118 -20.2385206589498
11.5411450142656 100.963235941741 -20.1811148820556
-28.7695617669893 99.486314818802 -17.330555260076
-63.2088014467614 90.7809764269504 -11.400691567334
-92.2188651885594 79.7588013336621 -8.99704987607711
-117.649007911554 65.7857025426388 -8.82037196514401
-136.126926862113 43.6363518103387 -3.92526566813227
145.131428546199 39.3196624431162 -12.0220710854205
132.090941813665 64.7566482093741 -22.9519757154777
99.1699518442364 95.0117564136471 -36.2669959415579
59.8817673331077 112.043795755881 -39.8459668336645
15.641109672575 122.559508145263 -38.6038383564319
-28.436348622868 126.163350661306 -36.0395117808325
-70.3650655036506 125.51497120652 -32.0064994659358
-108.166499169162 113.392648635504 -28.2645894297013
-136.882658115092 92.5168827747545 -22.3014020195084
-161.507617898669 66.4167025063796 -16.2717276352447
-178.318976405537 34.6690217703691 -12.4829360434681
-152.651405952006 0.507087434566234 2.4896008906589
-186.347484101409 0.666808724770254 -11.4068626891621
ID=FMNH224096

LM3=152
-57.0995119714937 11.5307625494988 -2.52196650333552
-44.074532816345 15.6282324527956 3.52054812590444
-37.4147740168444 6.68237594533438 11.6281349988545
-25.7112066966473 7.69753259174315 16.2443478899349
-16.0638815504561 7.57728909945783 18.4053926452541
-3.53333539507816 7.56759152829053 20.1769888568909
7.27948468916222 8.08472824475432 19.511877041056
17.9490015128191 7.33106306904409 18.2867637375471
52.0841077755134 13.2914029701602 1.46258169323094
57.7042249996194 6.05297023510793 -0.0421734474302655
63.1297525347101 5.57110384382108 -5.61447154302058
-24.3755705744192 8.65641160917684 16.2958814050786
-14.275882073055 8.61179809375568 18.353279597924
-1.37843699128878 9.25388130068503 19.5401391923096
9.25180715712109 9.4706393935031 18.6961583196344
20.4121947850436 9.38726104900948 17.0535389348839
28.1283734926551 8.72223590096879 14.8029383418126
34.4723420674432 6.63367193787176 13.2985692049498
-24.7036989741409 36.358407892845 -3.67443874553843
-14.2389384530691 38.2297220295792 -4.74717279388729
-3.65288366297994 38.8549451720102 -5.6814933211466
11.3049751670244 38.0000376214979 -5.76681845191593
21.2150120409558 35.4210271897956 -3.61240422744948
35.6736985604921 29.100199665242 -0.784686270023427
45.3938382026283 21.5056956090203 1.13308481260635
-43.1792569464533 22.8061891580236 0.182930978823092
-35.7961888240329 31.2929867750232 -2.73730417770824
-25.7841508178352 36.0507403828041 -4.14473859864209
-13.5849902933836 38.3737107130649 -5.16274130591116
-1.74724376260534 39.1038035125607 -6.48180082782719
9.91104256277976 38.2338945687865 -6.07197539880331
20.7730409288805 35.7337313172751 -4.18782392303227
-52.7119258437158 25.9500875684389 -6.02863052585155
-42.0584479407294 35.7720108312231 -9.64996704584098
-28.5707741679519 40.5078128608016 -12.3991963915161
-15.0215124356718 41.7435860069527 -12.9667665646655
-3.28134806296002 41.9609299387004 -14.5158468275069
9.94823804279406 41.0175318330691 -15.0669761809701
25.3588234282047 43.0710131134815 -14.5701026543668
-57.4580089354051 -9.58725047900469 -2.51692368405574
-44.5795620065705 -14.1215676643226 3.52765214963043
-37.6199346710566 -5.40304124012626 11.6310209036366
-25.9575299098677 -6.81265117454877 16.2478128103491
-16.3116646883187 -7.01889457957806 18.4088781017868
-3.78799506062433 -7.43366838800796 20.1805710425172
7.00103668932937 -8.3178332276625 19.5157938467289
17.6899767517453 -7.92733192370958 18.2904073250543
51.602972386985 -15.0508828125686 1.46934961334659
57.465525919402 -8.00809803984836 -0.0388157723452287
62.9042376299886 -7.7133230145536 -5.61129932393955
-24.6552092162751 -7.81628712041525 16.2998149589897
-14.5598091609322 -8.11352051289254 18.3572734755211
-1.6915794862833 -9.19243193143266 19.5445440302023
8.9251755248068 -9.77027966889652 18.7007529032951
20.0819493032487 -10.0665393711044 17.0581843529775
27.8162360187547 -9.66487446279442 14.8073290425152
34.2274270465869 -7.7935593136535 13.3020143169407
-25.9235712075635 -35.5007159263942 -3.65727933880187
-15.528365246648 -37.7266585461679 -4.72903499371296
-4.96963897977482 -38.7112791888198 -5.66297110264343
10.008617772043 -38.3646045169526 -5.74858316201675
20.0004987297147 -36.12241811654 -3.59532020231673
34.6654185867011 -30.2946398072699 -0.770503238636558
44.6377456316198 -23.0335177530717 1.14372043460097
-43.9284631549165 -21.3273686237149 0.193469733381428
-36.8377315641932 -30.0612654799161 -2.7226532536014
-26.9929614652221 -35.1567775888753 -4.12773479037621
-14.8796845190353 -37.8929589594895 -5.14452941108419
-3.07355033321109 -39.0250574190669 -6.46314425603316
8.60754830239816 -38.5511595443186 -6.05363971775424
19.5481638160636 -36.4202153844255 -4.17059411485626
-53.5623998774935 -24.1488631444637 -6.01666728128821
-43.248465400596 -34.3284551460047 -9.63322759308685
-29.9293279751248 -39.5206389474885 -12.3800862120136
-16.4298224596097 -41.2158597557348 -12.946956486323
-4.70381235443215 -41.8323025398772 -14.4958376473019
8.55016726559299 -41.3387496973979 -15.0473101336127
23.8821779369317 -43.9138761947975 -14.5493313310296
-57.783108554592 2.64735064832708 0.357740898920889
-55.2825598988913 3.09482267330472 1.48837005338616
-28.2018711879172 11.1962209419525 13.9872842312668
-5.19772953801027 13.1414502522843 17.9502087840508
17.5516622728166 14.1380438992523 15.8096205238609
39.0061658486386 6.86879859685074 10.9542319535446
55.2595915243102 12.4013923290395 -1.90165143658556
-46.5316444762638 15.312845837529 1.6641857384333
-17.1058218287901 16.6387191100413 14.936346059279
6.69258260768463 17.1724477926024 15.4443636753589
28.0305518700483 16.1062519789308 11.5367401738051
50.0391239247927 17.6643801250664 -0.441171221813551
-19.9145532316923 37.7409528784756 -4.5640446746633
7.03664256395239 38.8090761495756 -6.71590754885362
31.0675840157956 33.1912600979409 -3.84149597981994
-46.5984316728559 19.2623919669472 -0.386973136272678
-42.5516551744793 27.5239723013462 -4.1355779532412
-33.9669596598926 34.6928985208049 -6.43558753650115
-21.5926548973092 37.9836577822197 -5.11556025989567
-8.71939015932685 39.8476811373419 -6.80878773763174
4.21403024519895 39.7290976912606 -7.40796581549909
17.960517235879 38.4350010449963 -7.89847435374421
29.3144041544106 35.6039845707159 -5.91642097613556
41.4311250215109 29.6281477298306 -4.81980408242486
49.0562086346943 20.855913608022 -2.26200040600903
-55.9939574128255 19.1394545410814 -4.11678658805687
-49.2355671345325 30.5037045615464 -7.53907078306855
-37.5633620799519 38.281910985782 -10.5180000993882
-24.5528027385226 41.5156079704348 -11.8984690284264
-12.1895760891592 42.3100567741945 -13.5382062823586
1.55934085542581 41.7905969188794 -14.4370038792244
16.0128881065862 42.0519093523725 -15.579508831539
33.0396041715484 42.0128235947965 -12.9490416693074
46.1992356806256 35.5119283306285 -10.0320376867347
55.9825396132323 24.7802080474696 -8.46434161940762
61.2380774326494 14.0159847500165 -7.00396626708809
-57.8396676422575 -0.684380636562642 0.358536490756912
-55.3557387166585 -1.21592855358866 1.48939942766337
-28.5655300200635 -10.2258627248271 13.9923996602791
-5.64063607585278 -12.9488851706956 17.9564389557204
17.0618039247456 -14.7180860490139 15.8165111460159
38.7506387929074 -8.18355675141507 10.9578263403676
54.8068078992291 -14.2707735638889 -1.8952823282695
-47.0245680879625 -13.7238498720715 1.67111947830494
-17.6605956617082 -16.0413931665401 14.9441498190376
6.10598455218309 -17.3823368377048 15.4526150924741
27.4678161103066 -17.042874240079 11.5446559304902
49.4107238826717 -19.3528379061157 -0.432331794518965
-21.1841184824482 -37.0454420005207 -4.54618625808537
5.71527649442518 -39.0287542388486 -6.69732047291758
29.923074567893 -34.2284613087606 -3.82539666827542
-47.2253888701026 -17.6698322709226 -0.378154004843002
-43.4613889399011 -26.0657967751818 -4.12278112806956
-35.1249861282712 -33.5230712317802 -6.41929808696851
-22.869495590576 -37.2313122458062 -5.09759950286452
-10.0669307470317 -39.5320139571577 -6.78983247624869
2.86305758318967 -39.8527709142363 -7.38896227663474
16.6455441489221 -39.0262373418135 -7.87997720508512
28.088995400434 -36.5812795647931 -5.89918368959693
40.401575334515 -31.0196286592776 -4.80532185932754
48.3200331979003 -22.510039330208 -2.25164494959048
-56.6113584425111 -17.229843671259 -4.10810187903761
-50.2426152805825 -28.8185715229742 -7.5249050792613
-38.8411676208236 -36.9898954072379 -10.5000257702697
-25.9478741918628 -40.6639921184951 -11.8788451712399
-13.6187496363911 -41.8783984393297 -13.5181027260007
0.139869462048541 -41.8263326413395 -14.417036798802
14.5762099243028 -42.578622075862 -15.5592997107771
31.5944632443975 -43.1162235096052 -12.9287135068317
44.9671891808201 -37.0643460978677 -10.0147070299419
55.1091246361005 -26.6701268873623 -8.4520556746736
60.7270052026642 -16.089793255965 -6.99677723857691
60.6782661627918 -1.03018819157239 -0.506354982613086
63.4998670723208 -1.07880473045233 -3.51049635495391
ID=FMNH6736

LM3=152
-63.3313425014376 12.2587873267551 -0.854230142873727
-47.9487237472781 17.582190376768 5.6019673471251
-42.725197949981 6.16249203802928 12.6081143032606
-28.2050144852671 6.66944614332531 21.1747285583448
-14.284857842556 6.71468981989394 26.925721578466
1.96562948353345 7.26692881317877 29.0185480902377
16.5116857093594 6.39601929226122 28.7238197411186
28.1297779282754 5.57636862058823 24.1774924266708
52.9743062302519 10.5405434934581 0.281075126822873
58.4077978906372 4.24536831016335 -3.51240362917709
66.0703917919394 4.84034216165888 -7.44149974534194
-31.8014353449337 9.45140471695171 18.5398173450577
-18.7951577164661 10.277427145575 24.8799882737794
-2.77784717354929 10.5772857791546 28.4118594756209
12.9571884900004 9.37004188295807 28.5003729295706
25.3150556540117 8.43371764398195 24.6195008346727
35.1921728132663 7.0748300322791 19.1026003507079
41.4643756104473 3.34122158308924 15.4985589952851
-29.2005489393481 40.8478266290556 -2.54257282333015
-13.4212960061968 44.844418777365 -3.84835560746773
1.31028353060755 45.2469400678513 -3.34146758375598
18.087595256623 41.678922101846 -2.42956812064649
27.9081875793394 35.6219357803041 -2.48811258982728
39.1099069131964 26.2655000450013 -1.8099885242889
46.7304657729565 18.4406029671255 -0.34415199475537
-45.1481203698535 26.0979517089531 3.10541005962324
-39.421124874952 35.0589513047137 -1.38298265416466
-31.4992507222739 40.8817062794377 -3.81009090728702
-16.3133303712869 44.9465587563376 -4.56959882296031
-2.75097123768551 46.1894768850111 -5.56221327564817
9.8013835604127 45.0529921197387 -5.35062769450256
25.0888559115078 38.7109529893815 -4.00726148100565
-59.0211799351909 27.6053447624978 -6.666986803406
-49.7354698903492 38.5201810773299 -13.0607056679949
-36.0985226712408 46.1803228604466 -19.8406406661739
-19.1329171350755 49.4039664000741 -26.5345745426088
-1.98089836020944 50.0950975629921 -29.8902617616084
15.5548023283627 50.1415011559203 -27.7078475777822
32.98232431773 46.8095579472562 -22.9372024704215
-63.9086434060575 -8.76173370619154 -0.885347024149054
-48.8419159426607 -14.9404770558506 5.55382372691362
-43.0000533513822 -3.84546689627513 12.5932994245295
-28.5302777636434 -5.1739504798915 21.1571966633912
-14.6340544058879 -6.00015896244493 26.9068996644243
1.56145732281983 -7.44967623147383 28.9967629569752
16.1334118492724 -7.3775839855773 28.7034305425227
27.7793479351798 -7.18339146551632 24.1586040299903
52.3159050053765 -13.4329799929161 0.245586887358801
58.0870306247615 -7.43432074811114 -3.52969318623371
65.7057377700236 -8.43733933180216 -7.46115482610783
-32.2737535636496 -7.7465157631831 18.5143590964765
-19.3329332404521 -9.30390664844484 24.8510018353403
-3.35651162189661 -10.4928842312517 28.3806690984824
12.4210589724351 -10.1513579800541 28.4714752119111
24.8120045512787 -9.88324011760029 24.5923860643443
34.749265199328 -9.05219963272844 19.0787273521927
41.2172285614243 -5.65782848013419 15.4852376141467
-31.3982939187708 -39.1758563329917 -2.6610326577958
-15.8620763654723 -44.0286012861162 -3.97991520152159
-1.17483663678 -45.2405688376857 -3.47541712131028
15.7729451101488 -42.6014795024222 -2.55432921702685
25.9111817660111 -37.0924881293923 -2.5957524571862
37.6094967860963 -28.3670189452793 -1.89086157232269
45.6479256619681 -20.976548452412 -0.402501586519101
-46.5127260266195 -23.589692429788 3.03185695781893
-41.285830587165 -32.8381978771932 -1.48349146299557
-33.6952872434275 -39.0797687721573 -3.92845865477914
-18.7552988117315 -43.9697213904133 -4.70122245533525
-5.2815211011423 -45.9522055617447 -5.6986115023482
7.31427242304494 -45.50701143462 -5.48468454658902
22.9266799724774 -40.0175999014908 -4.12380412185855
-60.4468143485642 -24.3044615998117 -6.74382939351447
-51.7736518264067 -35.6935364363725 -13.1705649542254
-38.5771430015436 -44.070515773041 -19.9742398584278
-21.8134993995533 -48.2006543792687 -26.6790596099368
-4.72499569428918 -49.8222163817216 -30.0381703310722
12.7815480331286 -50.8374680023853 -27.8573277257613
30.3652892593523 -48.4811995214252 -23.0782623034362
-63.4231580745159 2.9113952595023 0.46983156738956
-56.3342692845768 3.99107101477404 3.07731187859498
-33.1721272448692 10.2582245119202 17.035963512508
-4.54117839778334 11.9720843370879 27.7224676519668
21.8778394422223 10.5926860806842 25.1113475666462
43.1511974395326 6.60089425062067 12.7780804778249
54.6390820331645 7.64740660161109 -0.961340635299331
-50.0638596540049 17.051313192306 3.91408379460815
-22.2516239946032 16.4511284787552 21.8903215774305
7.6735626578459 16.7074567629395 26.8318988806368
30.9632170307081 16.4341489630981 16.6736857849922
51.0872245801496 12.0422939344403 1.10935884012907
-17.7837914306613 45.3195330892047 -6.19229572430624
14.0763604061167 44.4722792132619 -5.75427997637903
36.1187174668051 31.0229070742683 -4.78575916347496
-49.8890962466081 22.3168775852878 1.92641481817089
-45.7841824563905 30.614837897884 -1.69964281892941
-38.0030805584653 38.5828857103848 -5.37148439092969
-24.2401078798683 44.6986405423982 -6.89986818480794
-10.114409967108 47.0281925543522 -9.07164266767162
5.29346746127532 47.5905512234005 -9.79475246782798
20.8919096748802 42.9465098123405 -7.62805356909326
33.4152055524198 33.8580622301804 -5.79791020192966
42.8287655338943 26.5074974663381 -5.43192701263524
50.0903337584067 17.7592483058288 -2.51743002689248
-61.4714105723109 20.0844082951838 -3.64411325960834
-55.0071156893812 33.2217669689102 -9.39366029691892
-43.8135225889346 42.8271293589331 -15.9992316608595
-29.2658718666533 48.4615254189331 -23.1281233515972
-11.6871982852114 49.8021141517758 -28.7952637918468
4.39531105725077 50.1536512113811 -29.5912821166999
23.0762043367458 49.104302820832 -26.1643891769273
38.7518403628278 44.1544161532077 -20.7575711746339
50.1210776036234 34.6206424794686 -14.5746665609585
57.4136552971523 24.1177967279074 -10.5576412609814
63.3429869324333 13.0881442091806 -8.92344950075068
-63.4873886369376 0.572649767264052 0.466369499741421
-56.4686561766975 -0.902187370531338 3.07006834072137
-33.6865401289597 -8.47243529323298 17.0082363350298
-5.19368354496204 -11.7867527972589 27.687297214793
21.2614327168677 -11.851745292064 25.0781228570768
42.7228188723697 -8.9971077775218 12.7549906040543
54.1370645887331 -10.6319138794905 -0.988399690796223
-50.9245887819006 -14.2893179964038 3.86768995411941
-23.1227952688771 -15.2697192587517 21.8433648986948
6.74281284413021 -17.1827482913946 26.7817308812129
30.0131872156646 -18.158074172593 16.6224785813898
50.3491757410608 -14.8313364743333 1.06957754424415
-20.24388251679 -44.2566238249775 -6.32489617866367
11.6147110229654 -45.160617981558 -5.88696442392452
34.3619436280557 -32.9442565522538 -4.88045037655033
-51.0389322683719 -19.5506339437993 1.86443793455786
-47.3953520516708 -28.0506242453458 -1.78648587184955
-40.0630138469554 -36.4228360382804 -5.48251608871517
-26.6563312234852 -43.2802162519358 -7.03010414029722
-12.6796089075839 -46.3751225114155 -9.20990850138088
2.67423640849174 -47.7801661868425 -9.93593066632011
18.503882139396 -44.0056890066599 -7.75676975281861
31.5069792459688 -35.6237468045438 -5.90076479811877
41.3097617627735 -28.80204815267 -5.51380226975762
49.0403023933914 -20.4742036373823 -2.57402737683439
-62.4808042310739 -16.6693547160124 -3.69852021166478
-56.7468413187781 -30.1246419690268 -9.48743260080476
-46.0967828252189 -40.3103115084167 -16.1223008213693
-31.8797301424865 -46.7135599214729 -23.2690119540379
-14.4006729831819 -49.000176827846 -28.9415217819948
1.63836437483555 -50.231529654697 -29.7398832741077
20.3484146301315 -50.2192222983452 -26.3114187550304
36.2716611363126 -46.1531845784494 -20.8912543923725
48.1465276423629 -37.2761251492017 -14.6810960437898
56.0042439390321 -27.2013002288953 -10.6336094182244
62.5298769257186 -16.5185926960719 -8.96727664070533
55.672009316687 -1.52910015900739 0.0957908775715448
65.4535958291164 -1.78744090869351 -6.86061255771794
ID=FMNH224016

LM3=152
-78.2247301591082 13.8000333332629 -3.7590885833378
-60.0685419797954 18.9542035040683 6.48532781733681
-54.1213369060041 6.3193945382023 16.0254214375757
-37.0668457818027 8.29129039727735 26.7940799477324
-19.7349257322123 8.26124147583596 33.4169731953956
0.795785118839915 7.46716324849598 36.4032176037029
20.0366073438212 7.22288512826326 35.9449955133095
36.6896325751573 6.43703469330066 30.4523140154348
68.1254125608902 15.2218674938423 -1.24451564244943
73.7840187549811 6.19850637346132 -6.48745591188856
81.6579642882801 5.69906507958251 -15.7752183460495
-41.065707522198 11.4346640607328 23.6786942708165
-24.8279349769835 12.2930816158662 31.049074142962
-5.601505635291 12.3901214314558 35.3416100966873
14.1776019599112 11.4867376283884 35.9514906841512
31.7277690811776 10.3928447229588 31.8768161942455
45.5358791511576 8.91121856781549 24.6417966870538
55.3182705224407 5.32078523301552 18.2004909954372
-37.1176872704146 47.9611354750717 -2.96486291519785
-18.848011993235 52.3275010178366 -1.54647677001967
-1.14325646184211 54.3958820796403 0.282906670968018
18.2032296389033 52.5296215595882 3.28922282466566
34.8775623598602 46.6024911709134 2.14186333446444
50.7283854143758 36.4656271784638 0.105311162839373
61.8119399556588 25.1010551482274 0.168605565485352
-57.228868299483 30.35692296848 2.28873980317025
-51.5659928032962 40.1497506448013 -2.55680256155594
-41.7376416191296 47.3904690275044 -4.90446092536011
-24.4739983883236 51.9505158824672 -3.73613760337681
-7.19324770880135 54.9188410667952 -2.46097468956082
8.73071249091956 55.0268664249877 -0.77419881016269
30.7124040194855 49.8580591726522 0.135320127756854
-73.9606120467912 32.1693461186567 -10.2816402257715
-62.2077964421886 46.7432544228773 -16.6754898016835
-45.9309559365824 55.3453385225071 -24.0923609623959
-25.7261272685354 60.0587446676237 -30.0091957495491
-4.92197969612184 61.7501227431627 -32.2798446644665
16.4534375352757 62.0787829188611 -30.5131818983341
38.7153648749687 59.1817632466048 -27.5486673037163
-78.5518620906065 -11.7659302359875 -3.8533003026042
-60.534462168805 -17.4583182691518 6.35114604594422
-54.2668210180607 -5.05045704341326 15.983523025947
-37.2693830856645 -7.53737331106045 26.7357506139831
-19.942993060389 -7.9996038282384 33.3570512531354
0.601032350503779 -7.75312465640968 36.3471301620007
19.8418486587723 -7.99786517865135 35.8889063676353
36.510046931503 -7.59791445457815 30.4005946000701
67.713748952664 -16.9504024600361 -1.36307189622988
73.6018746482002 -8.03639138471804 -6.53991214682557
81.486897040692 -7.67015571062824 -15.8244845226396
-41.3470703328385 -10.5543583304181 23.5976637397807
-25.1372729692035 -11.8822527926683 30.9599869543528
-5.92002596108199 -12.5028292748253 35.2498784599235
13.8756630948912 -12.1103413479351 35.8645343926739
31.4484576161098 -11.4358612296885 31.7963764364562
45.2906390093349 -10.2547506570174 24.5711692332054
55.1623022277227 -6.86842455294127 18.1555732121773
-38.3324212595787 -46.9725653442202 -3.31469784890891
-20.1805819090859 -51.8152947223594 -1.9302476304184
-2.53471833251733 -54.3494285072793 -0.117824662502051
16.8529017217473 -53.0009947224507 2.90033778349584
33.6735390308067 -47.4941518138363 1.79511299631357
49.7787331934611 -37.7514447293855 -0.168182066720209
61.1494346020155 -26.6749596788859 -0.0221913649887313
-57.9870801230454 -28.8987289337576 2.07038007552533
-52.5761676100423 -38.7972729293202 -2.84772587456688
-42.9360787145826 -46.269599502206 -5.24960246711707
-25.7948741206331 -51.2783578537722 -4.11654062031308
-8.59585089516303 -54.6971838819073 -2.86491464439935
7.31997279761077 -55.225041542649 -1.18048202236775
29.4266343985456 -50.6272072360388 -0.234972573461412
-74.7585345866628 -30.1897714765278 -10.5114363633067
-63.381861739026 -45.0121131115233 -17.0136124350793
-47.3297495869962 -53.9729641683477 -24.4952037973977
-27.2515783987762 -59.1580735860533 -30.4485150571405
-6.49730467746678 -61.3644289251196 -32.7335272940284
14.8625384142465 -62.2529164792934 -30.9713497717211
37.1910228369391 -59.9483774059645 -27.9876672004707
-77.8784689881603 3.24997873948942 -2.63163123172902
-69.1990776896357 5.69768547175825 3.26498424297101
-44.8830002174884 11.6512941095111 20.6381375214869
-10.7485865658346 13.6621230009584 33.9891856413914
29.5712020494621 11.9728759004799 31.8783267616528
57.5435729266305 7.43138162457525 15.5078764339721
71.5386531860977 8.03434801703371 -3.91466562586091
-62.8600587800857 22.1524868662742 2.43721570185542
-30.8019501229068 20.3489937703684 26.1055575736634
6.09032799156229 19.2380064573061 34.3221156323012
39.9185715217775 20.8689531534162 23.7678564208424
66.0089060551374 17.896855818459 0.859114670130254
-24.7612429829571 54.7173059127002 -10.463057891404
14.6117599465664 58.2095756671905 -9.43159767475329
46.716055604226 43.4020009567649 -6.21958854855056
-63.0003785308746 25.3496754205842 0.697136454946207
-57.9636807216252 37.3764351476046 -5.30616867654753
-47.9931215180114 47.2662330261469 -10.2481867103879
-31.3659387325282 54.0543042301844 -12.6235426682437
-13.1644128695334 57.5811675157658 -13.5217199718925
7.69208021309927 59.1953141485272 -12.6191560611341
26.0148245107259 56.1282265013611 -11.2458286763665
43.4975988453301 46.5467657797339 -7.93688597486681
57.9217337773471 34.8952808486054 -7.61836838934458
66.0400894020165 22.0260009031191 -2.82714343392006
-76.1817456528098 23.01008921441 -6.88566323110761
-69.3485423003116 39.2939042383803 -12.7463011618025
-55.6278118005989 50.9940477126006 -19.2936996567719
-37.0710271795582 58.1564150362669 -26.9949883725503
-17.0360819744908 61.000326327091 -31.6655473496758
3.74082434300991 62.1184471740569 -31.8017318131196
26.0902232463373 61.2162026187448 -28.9220216826107
47.1662403561183 56.2984994366779 -24.365491678784
64.31785172309 44.2481222293353 -19.021247681312
74.3984896646802 28.6062372727323 -16.9151970988201
79.7670117740795 13.771449493726 -16.3169601670648
-77.935879822816 -1.23678383537373 -2.64816515250118
-69.3225147750753 -3.94915033234419 3.22943522154949
-45.1683694119141 -10.650834560898 20.5559531798074
-11.0978405205737 -13.6327174702244 33.8886029334122
29.2521687586626 -12.9601639669475 31.786447394537
57.3331268223643 -9.01536941656541 15.4472694207556
71.3100285470391 -9.83308903331221 -3.98050793056567
-63.4065167682661 -20.5542123971032 2.2798396048858
-31.3149900941584 -19.7460258582954 25.9578056329629
5.59286134630943 -19.6399290325136 34.17884870109
39.369294259993 -22.0580775399269 23.6096683926984
65.529292993374 -19.5857892055796 0.720989446693953
-26.1521833482526 -53.9872480673123 -10.8636390349547
13.1184761739745 -58.493304280289 -9.86165300724297
45.5908346616969 -44.5360902356684 -6.5436443478872
-63.6284319192522 -23.7338548030218 0.516261450665425
-58.9005418040109 -35.840985701582 -5.57597814724358
-49.1858279538916 -45.9459738925162 -10.5916778620762
-32.7375490277795 -53.139569137643 -13.0185568861688
-14.6321382879955 -57.1242799353575 -13.944414676292
6.17614070526349 -59.2781532779194 -13.0557360876785
24.5712332652303 -56.6910908370263 -11.6615729069378
42.2931294757439 -47.5847360950004 -8.28376476958644
57.0106346606968 -36.308794881854 -7.88075859322527
65.4551626274597 -23.687104939238 -2.99559827360369
-76.7449063148061 -21.0019548018655 -7.04784958187709
-70.3300361483154 -37.4116495318627 -13.0289645583298
-56.912548144037 -49.4104661543038 -19.6636947812618
-38.5443739476889 -56.9883512553623 -27.4193019865269
-18.5883139637533 -60.3094654341448 -32.112579358257
2.15319391055224 -61.9577981858508 -32.2589583269497
24.518089601983 -61.6489401799581 -29.3747852293327
45.7126045126195 -57.3058217545655 -24.7841286836647
63.1664256245384 -45.7379502198694 -19.3528503831819
73.6437883728814 -30.3750600999274 -17.1325458177522
79.3900692605537 -15.6873028951467 -16.425516987248
73.2288872539933 -0.920898232168431 -4.37160766700237
81.4517610042685 -0.985020977686744 -15.5231374840311
ID=FMNH224023

LM3=152
-69.7665661565064 10.2262733766539 -4.681659305286
-53.1728739303232 17.6509776526699 2.63917918955366
-47.8601192411326 5.49617846836195 12.1575048210498
-31.6938199947542 6.52646497192815 21.3834209827308
-16.103605327311 7.32330827839881 28.0121331935663
1.50104150885165 6.79111560539076 31.4428103045369
18.0100421355798 7.52900455158469 32.0318795938349
32.504249906787 7.20705805265469 27.8033700519515
60.3097588575952 14.0757724423967 -3.78786376797186
67.5186189780793 4.39728622939922 -7.57981792627412
74.1935923156671 4.62463631217458 -17.2453494958788
-35.8112769224952 9.18709167522274 18.1521451737451
-21.1256139064949 10.3405407297785 25.5557225715721
-3.49345572235601 10.5503708912955 30.2405778921808
14.0146863030108 10.4479340341886 31.4838287750816
29.9827938537072 9.49552310506705 28.1353106627735
40.6505953403079 8.66298431073308 22.6985122858376
49.9755541482504 5.13870847982772 17.1759259846347
-35.6196860387343 40.0371205120217 -2.80806968987251
-17.4517258906372 45.6512161943559 -2.91918502030708
-0.87100419544878 46.8668855558357 -2.13363984731351
18.2614906040162 44.1448556018688 -0.986835159916746
30.1420446281264 39.1703827468342 -1.48978178545294
44.9236957524472 29.4762660314816 -2.31101290491139
52.720856067952 22.5571172850303 -2.63196802897996
-51.3216930926415 24.0589810000621 0.747275488003842
-45.1637870603911 33.8617710847468 -2.25494276343125
-35.4812415506231 40.6266529910267 -3.62641807068564
-19.6818319466856 45.4677108384091 -4.17053679083223
-5.65449233934291 47.4046919112747 -4.0206573840034
10.9879350725871 46.2008907223999 -2.38979091582082
27.491615205345 40.7826350188529 -2.15777417651791
-65.8668522851924 26.4803140439099 -10.2959387675739
-55.850466135752 39.1704304707488 -14.9463477026419
-41.378245138382 47.6907224224121 -19.1941671268362
-23.6225973459353 51.7125133025884 -24.2923124353055
-4.52826381517551 53.6099924651965 -26.8863247900338
14.8005866171137 52.4492647803318 -25.9924052263089
33.7116570701085 50.6001271674656 -22.4650192001615
-69.8793878595809 -9.49271818969302 -4.54178467525037
-53.3711412161601 -17.0022037012527 2.88498795239676
-47.9188866031962 -4.77518852334785 12.230363701946
-31.7646854219549 -5.85940337816986 21.4712788606202
-16.1840708454654 -6.74046518564161 28.1118931180822
1.42579129119018 -6.3611269773341 31.5361043788919
17.9253160409178 -7.2794330145995 32.136921716248
32.4219154616998 -7.18336669762656 27.9054470436288
60.1444482761328 -14.8172319428504 -3.58291422552663
67.4632699255368 -5.27662819085516 -7.51119701348675
74.1344204660857 -5.71742705917358 -17.1719891375154
-35.9125779449982 -8.51831388028823 18.2777366393825
-21.2404731956472 -9.73458038955431 25.6981233698096
-3.61148994364232 -10.0796652689231 30.3869149229474
13.8967788973338 -10.1599372777569 31.6300085817863
29.8744668039604 -9.43789238284992 28.2696128900336
40.5506545644665 -8.80467716082497 22.8224173383704
49.9148794434238 -5.46602412180303 17.2511495600538
-36.075686767005 -39.6627445846679 -2.24272692846507
-17.9731614777942 -45.4853618339797 -2.27271711693915
-1.4073711710251 -46.8794024333593 -1.46866023587738
17.7551096575271 -44.3604704219867 -0.359031770878507
29.6917630093937 -39.5298956597517 -0.931529488991252
44.5832998650074 -30.0181703289532 -1.88899526536353
52.4590925771644 -23.1939388199157 -2.30743763781433
-51.5935554814081 -23.4571617739379 1.08432633915264
-45.5484597523545 -33.3713707835269 -1.7780314156417
-35.9440631910987 -40.2653720055427 -3.05261884615848
-20.2011234347657 -45.294121281458 -3.52672710886107
-6.196852898103 -47.3891553066166 -3.34824701937377
10.4583912722252 -46.3528418378114 -1.73327057314927
27.0230054934849 -41.121029828098 -1.57679898919745
-66.166363658554 -25.8683217628231 -9.92460912621268
-56.296210962642 -38.7369068824215 -14.3937200516452
-41.9227713207535 -47.481632764817 -18.5190718550195
-24.2147170067935 -51.7782360882281 -23.5582114933559
-5.14355497866279 -53.9306750926967 -26.1234961718545
14.1973836855657 -52.9786200667243 -25.244563414074
33.1286602447948 -51.2961318703324 -21.7422286108471
-69.5232361095816 1.6108129524941 -4.43313734100344
-62.0280416184941 2.91757845528143 -0.773348778138668
-39.4220044019426 9.63981900594919 15.1795045227023
-8.70900622022313 13.4767173033875 28.0447683369046
23.9337877553719 12.5547319027959 28.6746112081129
50.0736581223286 8.9601696068792 14.3202322988746
64.2508747272706 7.88879984118927 -5.3737751556813
-55.3221474273567 18.9184264989496 0.202994487716561
-26.6418680734027 15.2796867223386 21.1174574899132
6.441609685509 15.7188614792946 29.8923664230927
37.2665534742531 17.8243450018218 19.8641179316901
57.4381958075002 17.4881395352024 -3.13995238182107
-22.4092362855009 44.7515499794442 -3.94769446883518
12.2370154807292 46.5526709024572 -3.89373950480831
41.0081075346775 33.8068171080294 -3.6813314953099
-55.3587834884232 19.2029584983124 0.0233783428051278
-52.4064309089992 27.8187025569683 -2.96324904379535
-44.5022604914083 36.7724655159005 -5.50985097674697
-31.0503514190662 43.4128998610081 -5.93000439757008
-14.3185588952386 47.2882204503853 -6.38766066515301
1.31198572308194 48.5304682391081 -6.63116438249996
20.6453024435841 45.6184526096471 -5.91906134115101
37.2928114149591 37.3941140492905 -4.92445140650816
49.5199221453493 28.6196745970091 -5.81133686568863
57.4872443544574 18.3934090773364 -3.92807925468257
-68.7859375311079 18.063436737505 -7.79294365101006
-62.3064065914924 31.9616799874339 -12.1583398128441
-51.1092303439767 43.0243167120134 -16.2013040117118
-35.5567844503705 49.5786709147725 -21.1985634026686
-17.4336599170036 52.7221821664967 -25.5106461906417
3.0560355222 53.0577068365319 -27.273572598334
22.4667496543138 51.881911562651 -24.8927559672232
40.4700697842778 48.8242805299018 -21.1549719740697
55.7311167652278 38.7958347517552 -16.6723676662134
65.9471749881616 26.1256182262614 -16.4806475598405
71.7764519683289 13.1731029479804 -17.6876381042099
-69.5374754881923 -0.877947446290116 -4.41548357616177
-62.0574266413182 -2.21833955920451 -0.736917674156884
-39.5284904204979 -8.97182081691592 15.3115242675163
-8.86036047329217 -12.9769982359666 28.232415035859
23.7908970136446 -12.419730051279 28.8517649745422
49.9690200678373 -9.32848282260028 14.4499609659728
64.1559687534126 -8.69887830142542 -5.2561121740049
-55.5349738854813 -18.2794088331515 0.466853490733905
-26.8132401616839 -14.6727485931521 21.3299219962408
6.26375894198281 -15.3659140212541 30.1128630675713
37.0617799148282 -17.9660036746478 20.1179930734854
57.2340815009695 -18.1869848368457 -2.88689457172843
-22.9201368259971 -44.5437112579288 -3.31428775594688
11.7032427765506 -46.7401900029423 -3.23197623155969
40.6183066049544 -34.3226388060088 -3.19806223641088
-55.5748777409322 -18.5660223505797 0.2912887075561
-52.7215421688423 -27.2564833866601 -2.57257890064485
-44.9205448278825 -36.3353238410984 -4.99126842374845
-31.5455303252404 -43.1345321364621 -5.31608912759048
-14.8592117059879 -47.2071463536735 -5.71736754051089
0.756076096713243 -48.6314867331 -5.9419560901008
20.1215042337185 -45.9310649152159 -5.26966429411417
36.8621069671313 -37.8844639446466 -4.39047058851948
49.1887423877086 -29.2639654287713 -5.40074524357247
57.2727047779585 -19.1038453014122 -3.66209635358279
-68.9887487608914 -17.3839357154554 -7.54150137563252
-62.669019986878 -31.4159352284119 -11.7087772451524
-51.5994835716558 -42.6622045736435 -15.5934955229488
-36.1234563207316 -49.464310426817 -20.4960122439966
-18.0378362498469 -52.8758338823454 -24.7615975702987
2.44653567297043 -53.4707540812027 -26.5179239634128
21.8696257616171 -52.483478103309 -24.1524508548176
39.90705607987 -49.5793261025974 -20.45695615386
55.2822132742273 -39.6635743150855 -16.1158239515354
65.6425908581553 -27.1096346299192 -16.1030287920117
71.6195909191904 -14.2430911065155 -17.4931641633161
65.759629261549 -0.405174993452521 -4.07885913122177
74.6325623388454 -0.541774858182879 -16.1793534031571
ID=FMNH224112

LM3=152
-41.7160122157595 9.92686434636051 -0.844648655535815
-30.027972508817 12.8463986941234 2.90682666295563
-24.0908256945723 3.64683304175902 8.88601557030013
-15.463550820029 3.75850793499681 10.3220011899983
-8.41708116857286 3.55292976385591 11.0970505988576
0.795410508694067 3.43751771126588 11.256066581992
7.6889014528004 3.51411752711447 11.0093555180833
14.2404438115055 3.13227317951225 10.2137990113522
34.1437784213155 9.74331482225641 -0.836131938590364
38.611082180776 5.28191086806599 -2.87219521613127
46.1007010433566 1.36344720046642 -6.2235779593393
-16.9449521478252 4.70876207518671 9.56344402406729
-8.54945522061519 4.26006050341586 10.7993438508206
-1.08223468568471 5.05416825572282 10.8715764479235
6.71033341947196 4.11868557052616 10.9446287020667
13.2216634336455 4.80891616135068 9.94224384687001
18.6336784185514 3.93330692547998 8.86835252517827
23.7928798506635 3.69613225380182 7.02293035687328
-16.588260937692 26.1702245041566 -2.43897214359156
-9.68688261493276 27.2933627691358 -2.25630105221966
-2.45635771843048 27.9864381344258 -0.729987529685894
4.3960606272278 27.5620538062514 -0.325367402003937
14.769511568065 23.6892337363574 2.18852974471888
22.6724999143348 19.1465158125389 0.972235959402028
29.2374976283825 15.1438006716093 0.0342841783811133
-29.3828238660565 17.0271984229745 0.587481307963445
-24.5943217747175 21.6870300346054 -2.29788910642994
-18.1870998276919 25.9269342060444 -3.82110663803337
-11.1673361543272 27.0515372126182 -3.01081667994312
-2.92537789002275 28.1988981765644 -1.80385510152263
3.95612279325925 27.9752243159493 -1.15275775840053
14.545744541022 24.2821009483708 1.89330234000159
-38.5238279329323 20.6638381389202 -4.70959923028239
-32.3090395434489 26.6392390743367 -7.71851477068674
-21.7864300238876 30.7455324291036 -9.02202208058537
-12.5605177791171 31.9887365620435 -8.8247812297568
-4.44540960404614 33.4278543024315 -7.57978197414335
7.49628290136536 34.3992396996747 -5.61314333610814
18.8951864746491 33.302108417476 -4.14475133355892
-41.9158552659362 -9.1197430446027 -0.918166508159182
-30.2919502114249 -12.3127432279842 2.80971508555012
-24.1635693042319 -3.28620251871099 8.85925479993801
-15.5406531857032 -3.58995120137747 10.2936369293871
-8.49148414028935 -3.53825599292715 11.0696793857753
0.721388106226061 -3.61739681639685 11.2288353719467
7.6117742111953 -3.83671248024127 10.9809821061655
14.1699505418679 -3.58628735739477 10.1878660914755
33.931085391938 -10.5279961979047 -0.914377015284166
38.4911798048016 -6.14572436071982 -2.9163046570064
46.0616385040356 -2.35951864439784 -6.23794820642248
-17.0416051929075 -4.50302988452657 9.52788749949627
-8.6386419653131 -4.24013457085507 10.7665340135665
-1.18973316711659 -5.1912787045168 10.8320301264069
6.62074179753701 -4.42009747449751 10.9116699194026
13.1162370975403 -5.23903912499603 9.90345982193871
18.5455196441204 -4.46891453366072 8.8359208555238
23.7087111378825 -4.32580508915183 6.991966542939
-17.1343251219322 -25.8739677671984 -2.63985711899789
-10.2580466322774 -27.1430401209839 -2.46641970289972
-3.04377926474416 -27.9994345578541 -0.946086966876712
3.81600218917566 -27.7220570178493 -0.538758113984932
14.2682253776093 -24.0872651295253 2.00411760609576
22.2648877505196 -19.7021148759145 0.82228443013764
28.9125011622675 -15.8309071707209 -0.0852748569610397
-29.7344773496375 -16.4881319000495 0.458115743549039
-25.0445684097078 -21.2249995715284 -2.46352491776346
-18.7275953708937 -25.5865229736174 -4.01994303316226
-11.7330391561761 -26.8643881427031 -3.2189263434103
-3.51706705008095 -28.1937115196605 -2.02152449973058
3.36755906771345 -28.1195070000615 -1.36927737815152
14.0320919756865 -24.6730102684381 1.70434088467672
-38.9493440428 -19.8911787906934 -4.86613722660735
-32.8610560876009 -25.9722597017427 -7.92158948808493
-22.4268158487073 -30.2882506986806 -9.25760590824194
-13.2290355865286 -31.7262447714394 -9.0707141936398
-5.14601036851156 -33.3448840378977 -7.83751755065826
6.77251227899427 -34.581767511869 -5.87940259256742
18.1918074839124 -33.7354166391605 -4.40350895827309
-40.7041710683795 3.77711384544307 1.47551268901891
-34.7203795426032 4.63557708467474 3.29887401745071
-18.5944810366723 8.61986816301305 7.47722119125999
-2.37966157920861 9.95512507956429 9.16428016985819
13.3973015074912 9.51875353251148 7.89526899774672
28.9883056252606 8.9708402997195 3.1892142807362
38.0895875754883 6.34207324309432 -4.02536949639223
-31.1140510620153 10.4750205680869 2.60528873611198
-11.9801799467239 12.0648462078232 7.84982202130509
3.8740725364169 13.0640236910429 8.20236139786721
20.3959346533846 13.2223596136762 4.06006201952008
33.8071579179826 10.8101936755682 -1.25391981980942
-12.2388938870611 26.8405631865708 -3.96633911324727
4.3917813497929 28.2598011264257 -1.73501681971443
22.945974470138 21.3278113837963 -0.713415562366641
-31.7820691398158 14.4985611555025 1.09105734338686
-29.1554700003676 20.5881156107785 -3.39279938268545
-23.5479765315338 24.7710280419849 -6.47892935028537
-15.9604306926199 27.344088872554 -5.98986582394443
-7.32188513439495 28.5605093273599 -4.42288108024059
2.47950522392324 29.1407565313586 -2.90742504805117
12.346774415666 28.0023035450513 -1.80028708866968
20.6080201376738 24.0836426160442 -1.34188551272316
28.0240217952011 19.635898762957 -2.45781300335754
33.6645740135595 14.3809229815602 -3.41429010287475
-40.2741464899089 15.4471667568612 -2.28909938866076
-35.5126061417495 24.0281651995673 -6.49372718771701
-28.134342838869 29.2428514099569 -8.72784678208286
-17.9338989880768 31.0178686677047 -9.35679160339482
-9.18978854994223 32.858614726822 -8.38767055215545
0.96175049898547 34.0796783652171 -6.7230585421539
12.4051970961866 34.1678885540304 -5.28444694061348
23.5572648010079 30.4746075054843 -3.06142088774655
31.6858414696399 24.4085100351672 -3.76070435240332
37.3244368168219 17.6387079397358 -5.63222675471531
41.476417655199 9.0145263055597 -7.41113663190063
-40.7753906405131 -3.01066900606082 1.4493125784652
-34.8110764032446 -4.00854386275067 3.26550864183149
-18.7726648545241 -8.36244480231525 7.41167129273153
-2.58956809759384 -10.0506096255087 9.08706018912988
13.1931804199811 -9.93558431203108 7.82017734949765
28.7926296368422 -9.67861347887711 3.1172293982709
37.9476490601405 -7.1857786041156 -4.07758554715652
-31.3280089584128 -9.91684218258606 2.52657834272553
-12.2321326505881 -11.9482191819901 7.75713417584653
3.59763621410684 -13.2825222358045 8.10066656892336
20.1128743157732 -13.7555068353796 3.95593036137315
33.5721875662808 -11.5843205866109 -1.34036023228309
-12.7998569397901 -26.6236079052889 -4.17270505392533
3.79719787607884 -28.4086593227811 -1.95375097211128
22.4926706484425 -21.8755920521712 -0.880176045293396
-32.0801793151955 -13.9136726684317 0.981389181698407
-29.5815663879785 -20.022206331148 -3.54955085039988
-24.0628233881576 -24.2979084855263 -6.66833015904707
-16.5309755494121 -27.0333031690868 -6.19975669910664
-7.91998162281696 -28.4427689293313 -4.64290759330414
1.86695347187261 -29.2402215293719 -3.13276933393765
11.755847754314 -28.3176340543459 -2.0176759804129
20.0974590303326 -24.5768284487575 -1.52970968880309
27.6052410489693 -20.2771852763436 -2.61187320788182
33.3548889301555 -15.1344902050281 -3.52821641805668
-40.5900170362676 -14.6577694795637 -2.40530119930529
-36.0092310302073 -23.3040750893659 -6.67642453609342
-28.7418257242186 -28.6550239665128 -8.95132634365312
-18.5808199972408 -30.6387686965636 -9.59477958130364
-9.87733561838707 -32.670004176353 -8.64060396167289
0.246213383493075 -34.1166111749806 -6.98628887294003
11.6851733687071 -34.4560102373247 -5.5493277970424
22.912098375897 -31.0148042606702 -3.298763392862
31.1662211045297 -25.1153792261996 -3.95186122970529
36.9457707576905 -18.4511323333324 -5.77152965018294
41.2779342939175 -9.90249208774837 -7.48415428495377
41.8785919832098 -0.461372412859461 -4.30545779981638
44.8243727373486 -0.483839033108216 -6.49242205464418
ID=FMNH260381

LM3=152
-167.97801022946 23.694767393816 -11.3652861849749
-133.538743001461 37.9875965383932 5.25496566859046
-123.791127019667 11.0722629350758 25.5071813385537
-86.8917857185169 7.38374374656478 43.1593697213597
-53.0463865650745 8.0183911690602 52.8556055620667
-15.6344320701971 7.40276035418002 57.9092324671135
19.2392343440726 8.6410858376191 57.8639193741136
53.0506533229468 9.16393987672571 52.5191874786432
144.27173746986 33.7555538161643 7.22978085234413
162.000222687998 17.8288878150041 5.43571269032167
183.886965797736 17.1759393766916 -5.10764842130547
-79.2406366874386 14.6315998348032 44.0296895541865
-46.2179428309845 14.1249435968046 53.0778670664562
-7.28764933143242 14.0490845086309 56.7584964035186
28.2187985385086 15.4886423248646 55.3853802525081
62.171402673071 16.3184360352192 47.1358518397404
85.586331017317 15.4475869127029 39.7907240715002
105.674773025529 13.0313462951866 33.2114549469065
-83.0666415230052 89.9922102717531 -4.32592833368597
-50.1843936350508 99.4922184468413 -3.06903008152735
-3.64714441770566 105.439000455379 -8.54925995573268
28.668385171133 99.5359134536205 -9.08337090200587
64.2391771860933 91.0876711966318 -16.1810425857179
99.1871962897526 76.8955040966052 -12.9118209874263
125.830205840594 55.6995293990442 -1.04947893922427
-126.483916174625 56.1316982967367 -0.484146648397224
-112.669619536294 74.7830724782565 -6.37517261183533
-81.2967092622271 92.6125306047864 -7.57190124743936
-41.0379434707561 102.821969081631 -7.23694038051794
2.6912850660573 106.712527826629 -11.0510678834083
43.1009105807171 99.5307608395795 -16.9520491599138
77.2640849782016 88.3518496639438 -20.3437144491962
-157.64999018648 61.9217761990763 -22.4522765995224
-130.678240424637 90.4994734047998 -36.7008873392822
-91.4683119314932 108.485768046621 -42.820605060272
-45.8762718724344 120.913877021286 -47.4427927695412
-0.462048463008606 124.718547311671 -51.0781289441087
45.2838502024397 124.820267931814 -55.857450022513
89.52438347347 123.459862292888 -53.1373116722623
-168.094410310457 -22.9342999374943 -11.2031585420801
-133.726640819385 -37.2829696707893 5.51667880542305
-123.844419802829 -10.2764573841717 25.5814100954703
-86.9268169959496 -6.64954368869599 43.2081629729549
-53.084839816806 -7.38571550117793 52.9091651043925
-15.6701903138587 -6.92174472410136 57.9590382723095
19.1968583434134 -8.33444692021761 57.922942710209
53.0051528079206 -9.06325172489377 52.5825627889398
144.101540138213 -34.4243200209074 7.46683989878682
161.909287242294 -18.5992227521184 5.56237196187426
183.798834411432 -18.128884389503 -4.9848947788326
-79.3119331766089 -13.9292805834424 44.1289947405483
-46.2869643254108 -13.5245896626434 53.1740035304915
-7.356713387639 -13.617498705605 56.8546921496528
28.1420811364346 -15.2438183071757 55.4922359476313
62.0899761752361 -16.3004557868302 47.2492665904017
85.5088329212986 -15.5976143135856 39.8986671547759
105.608973459243 -13.3275048369291 33.3031037541431
-83.5149680209576 -89.6042838241655 -3.70147757954451
-50.6805369667442 -99.2593685063484 -2.37797773674469
-4.17365220790989 -105.476378552432 -7.81591452967377
28.1709365649749 -99.7385574218278 -8.39050050803898
63.7833399618086 -91.5175679178316 -15.5461305299496
98.8018347444016 -77.4776655030574 -12.3750708539619
125.550539194969 -56.3329944407053 -0.659945756228292
-126.762586075608 -55.50153653373 -0.0960017793782072
-113.041680959798 -74.2621603038632 -5.85694752909916
-81.7581961294658 -92.2559163996123 -6.92912009667145
-41.5508969424163 -102.663643669935 -6.52247406259859
2.15829676005165 -106.798900986816 -10.3086960826026
42.6031712389651 -99.8601767038081 -16.2587738153993
76.8216717737469 -88.8758199578759 -19.7275000152386
-157.957560009535 -61.2885675183076 -22.0238785261655
-131.129068053075 -90.0989562638764 -36.0729528900544
-92.0095311390194 -108.322902984476 -42.0667688631274
-46.4801869275421 -121.010316896434 -46.6016307741611
-1.08558744997287 -125.066857973028 -50.2096337906329
44.659150290183 -125.43019599513 -54.9873378763373
88.9059712524306 -124.271796023103 -52.2759573254591
-167.096116581011 4.53938186230581 -7.6694516405821
-152.085053495626 9.69966753106616 3.49997259352418
-88.2023416773993 26.481094665665 38.0091760558386
-25.9454161503197 25.9261961333507 53.9592089416565
38.8595446032997 23.3734186036519 51.6593719955381
93.674974564151 21.9430390865704 35.3600372338464
150.502954099249 30.0353088723675 5.77342685361687
-141.924250198875 24.6015371674913 6.16680202763649
-58.1261898468174 34.5379367870627 45.6800941052545
14.9726665545316 34.5126096310577 49.8419819563664
72.069555072267 29.7410664346109 40.0922742187068
136.02850496034 41.8320079933905 4.39102574954928
-59.8303360785087 98.9639048528083 -5.66196874200516
17.705521907389 101.683664614659 -9.20208229942154
85.5684089549151 82.6778250379913 -16.3178768054448
-139.653282295207 37.7609487404021 1.42891559881477
-124.374639295829 63.7286040281654 -5.09914104587004
-98.0185532999792 88.3043049001481 -10.04979049544
-58.6711957071398 100.774059396917 -7.43548673775803
-13.1338433779655 107.05278975179 -11.1761636608056
27.7553581409774 103.195699971579 -14.3552975381592
67.8900347597555 92.5633801219244 -21.0601938867597
92.4345334801085 83.7914284159597 -18.4849817479436
116.525285451767 71.76342573849 -12.5513546277193
136.220044507434 50.840932105703 -1.79938465131288
-166.184955094493 40.6194975971282 -14.3136301335412
-148.129988655487 74.3999567083709 -28.7631749703632
-118.140652933065 97.0993127141445 -38.2375212688272
-76.1471646553856 114.438169085667 -44.6878065282686
-28.6424196663215 123.171579630272 -49.4216128196357
19.9891800228813 124.311576153071 -55.2042727624054
62.8666454890063 123.236374272977 -56.0028325128416
109.569119724342 115.723315182745 -48.6300505776351
139.612857149233 95.127548879472 -35.4265966130482
164.0909001371 67.1203255918649 -22.4021481280211
180.048670870197 33.6253237168744 -10.6733795138693
-167.116830121113 -3.7583190310727 -7.64060082360712
-152.131522984943 -8.9156884692659 3.5646975379143
-88.3327896611355 -25.775465336731 38.1908702947301
-26.0735928216345 -25.4204918232207 54.1377395871379
38.7432651163269 -23.2073395959304 51.8213316692646
93.5648701660759 -22.1640212124576 35.5133959461383
150.351227173857 -30.7454479752248 5.98475942801833
-142.045197700346 -23.8491953522881 6.33526353693813
-58.2971033378915 -33.9288255631402 45.9181506530643
14.8010407392639 -34.2395048641107 50.0810306636446
71.9208703856446 -29.8209906044112 40.2993694163245
135.818039339354 -42.4790640255057 4.68417241017705
-60.3237665963356 -98.7009476294514 -4.97469493512403
17.197485207877 -101.832323222675 -8.49446429872164
85.154289740847 -83.2154677387866 -15.7410716049705
-139.840038783971 -37.0524089016651 1.6890390373853
-124.691343192113 -63.1407862465636 -4.65802059508769
-98.458365937011 -87.8815953996666 -9.43719825712741
-59.1737086645417 -100.529155557706 -6.73556247129447
-13.6683353899791 -107.061013287633 -10.4316974257985
27.2395578934848 -103.430311487873 -13.6368660936557
67.426699853933 -93.0453783566647 -20.4148386987831
92.0147314052113 -84.3783791016937 -17.9002611850125
116.165336014606 -72.4298290906031 -12.0499997033184
135.964491934019 -51.5316611989281 -1.44343871030608
-166.385925518141 -39.8878640444431 -14.0337088414019
-148.500084064392 -73.8577042237139 -28.2476882475164
-118.624613225997 -96.771833178978 -37.5634380476115
-76.7183246171332 -114.364560992369 -43.8922674056032
-29.2578554468782 -123.367737215809 -48.5644042025909
19.3673463377876 -124.790696997513 -54.3381528355646
62.2496315210154 -123.935153543219 -55.1434257202753
108.989160688173 -116.60426324709 -47.8222556800305
139.135577366307 -96.0674309130707 -34.7618183281461
163.753367607396 -68.0928711634254 -21.9320165527431
179.878367055994 -34.5972062960343 -10.4361721533891
154.068071576509 -0.33203771055752 15.1172693599869
181.646887600784 -0.460654778676785 -2.07361468985233
ID=FMNH224153

LM3=152
113.891430133853 -16.0290198938231 -7.06746207459843
85.2795915701313 -28.5398184649013 2.7635087856281
73.9501509196634 -9.20003148197151 20.2234644453965
50.288692699745 -9.63972334907307 31.5483917965497
28.007450238421 -9.37138534912945 36.6834878762081
2.21595587654501 -9.23780432909559 38.4888697335179
-20.7590827507345 -10.231785467565 38.1388493732806
-42.8853044299088 -9.42634824642781 33.8921853108623
-95.8169286306184 -25.2358598239562 -2.00271015720338
-110.679142997887 -10.9156695737389 -8.49913540299232
-120.859338039392 -11.0890376152744 -19.7123326732959
51.1253395613903 -12.4366722936932 30.6368948149085
31.6395071909109 -13.6922264520761 35.0081607199866
6.61218874084929 -13.5497003735828 37.5112569619313
-17.2128247102641 -13.3385793394304 37.6936614413967
-39.049192560591 -13.4693586674489 33.768862605216
-55.7184218624926 -12.8383818491288 28.2731336181273
-69.224845556029 -10.9148619879226 20.5414445152632
53.4673086274529 -63.8744517884722 -6.20600759044839
31.2719043016872 -68.547046346085 -3.45874943725028
4.1336766143726 -71.0610565111531 -2.75999834689401
-22.0022033810679 -68.6062800072279 -3.43448820274932
-46.04267574216 -61.1822379413767 -3.50452840634718
-63.6504601509046 -51.1998874625005 -3.34988909639346
-81.2849934084839 -39.685113251408 -3.77392995493973
81.6687426526253 -42.9523680717716 -3.81815228653242
75.9342993922076 -50.6472221212655 -7.08718601400051
56.9062262963145 -63.6538644661745 -8.1934173015255
32.3089236047307 -68.6125325529552 -3.95356287035719
5.28175343846294 -71.3617053671917 -3.00435092095315
-22.7628183608652 -69.1251348931446 -4.23843509444896
-45.3496952146929 -63.7739786318149 -6.30916561421402
111.8524404367 -47.086543938906 -20.4293935090557
92.557194686229 -68.4846158155129 -25.9792374871866
65.5832049326811 -82.7106279720929 -24.9542352149357
37.7246526709576 -91.6173595309654 -25.5421266336452
6.2970800664462 -94.3674897018031 -26.2471693585058
-24.2334230373558 -91.9819247988705 -27.7930258013246
-54.9687853455436 -89.0103955886071 -30.5337859588918
113.614927247664 17.8922700880488 -7.0463703047049
84.8030451190358 29.9227552183832 2.79985997251311
73.7905549412662 10.3791546081855 20.235638501511
50.1251879680884 10.4189874021345 31.5608640141968
27.8513325795098 9.78108156436945 36.6953966044802
2.06546123364253 9.22483269065274 38.5003495354905
-20.9227314567988 9.84458802018802 38.1513325733631
-43.0329262188918 8.68384792822529 33.9034459701901
-96.2155999396816 23.6730151197942 -1.97229932269159
-110.842464317411 9.12054023290336 -8.48667717610867
-121.0242464485 9.14187585881585 -19.6997533824741
50.916119880009 13.2303345859581 30.6528541903701
31.4124536205665 14.1626365015732 35.0254804728659
6.39080953394142 13.6090333994739 37.5281438717053
-17.4275946346935 13.0093296693273 37.7100441920022
-39.2632325800679 12.7890058237246 33.7851896783292
-55.9200167148295 11.8932133223952 28.2885113680518
-69.3933677497167 9.75938947924215 20.5542994672682
52.4188899662293 64.7452307037842 -6.12603372305256
30.1502923594567 69.0519655990424 -3.37319235203699
2.97469564492503 71.1223763275273 -2.67159073475106
-23.1177016787294 68.2427118815875 -3.34939746921227
-47.0339570608242 60.4278527434772 -3.4289130022506
-64.476672647735 50.159610363903 -3.28686521947661
-81.9211585481432 38.3594325983677 -3.72540297959804
80.9576627311477 44.2827004268399 -3.76391077648365
75.0985104519822 51.8871108682506 -7.02343164148822
55.8609264415987 64.5832037922524 -8.11368133815344
31.1861013240419 69.1349633461202 -3.86791345995841
4.11771640183126 71.4420042558802 -2.9155576296331
-23.8866818646158 68.7500979344727 -4.15270625906648
-46.3833463739972 63.0340312163729 -6.2303182187935
111.069787991579 48.9290199921918 -20.3696924133216
91.4282286742121 70.0165911743364 -25.8931194300795
64.2259278624401 83.7997102020327 -24.8507014831838
36.225878128831 92.251845458959 -25.4277994083472
4.7576431144391 94.4901673651765 -26.1297403855034
-25.7299304524613 91.609149737644 -27.6788715135396
-56.4127960010673 88.14039244881 -30.4236361485591
108.676518652809 -0.131908050537138 -0.028550337026434
98.3880835831151 -5.69270422751648 3.70705987827595
56.5930502045061 -19.6622611550817 25.5065580888145
11.6409197587418 -18.3366643427311 35.2330040780969
-33.4340717991111 -20.0425230144312 33.2405256343518
-74.3985019584387 -13.1592266748326 16.2452322218201
-102.298423479737 -21.408213697793 -6.89213158339466
90.7601467556236 -19.7482518994037 2.66041076846605
39.0001350084771 -23.3570280469018 28.0830268659561
-11.3341108927235 -23.3929241257318 33.2862631240173
-53.3552638356828 -26.1010235484459 22.4539223575884
-93.2682295276436 -29.4911103175871 -3.37452225236343
36.2343343777988 -65.9969823460491 -1.85263996605976
-9.66181998441225 -68.9448477438425 0.354111320904025
-58.7365965707853 -54.2864332244541 -3.96762131275042
88.9837800733439 -36.879120923577 -4.68050718255927
83.4146249297393 -47.3102188406853 -8.70084791090875
69.7997571549198 -59.1072249303573 -11.5043255082725
43.1628410704428 -68.4585379877534 -5.36718829880175
15.0330425606355 -72.6860288761564 -3.24189611003313
-15.8253223908673 -71.9188434167975 -3.76923062476663
-41.8154977298947 -66.3673099664373 -6.54076125500544
-57.0669441826354 -59.1309129690604 -6.20337290524941
-75.1822661668843 -49.0486097517775 -8.0104927878047
-90.2647964229155 -36.1090271472954 -5.8000489023565
115.239707215379 -30.6422396403407 -13.8628698024198
103.803898399556 -58.1984907304707 -24.3636371027289
81.9143960821775 -75.1995521843711 -25.6138668598953
52.7306957873924 -88.0861694331916 -24.7858785311574
22.6696993282803 -93.9277773405038 -25.1786697398478
-8.39187054064192 -93.4581233306256 -26.0284558132621
-38.670775635423 -90.710538778563 -29.4122906640405
-67.0126404390434 -84.9927095136182 -28.5564735643349
-88.958352184142 -68.3075276556629 -21.1035356236304
-104.704943008742 -46.5380949307456 -20.6751423539469
-115.558431448482 -23.3563847114831 -19.8472148718509
108.659927258945 1.90351910251197 -0.0272847377178552
98.2822477003471 7.29120968147641 3.71513308907165
56.2652638487371 20.5504692775326 25.5315617858298
11.3408144263954 18.480166555311 35.2558962536576
-33.7560159188324 19.4534836767084 33.2650836828602
-74.6029668007424 11.9244579929256 16.2608288959259
-102.633886619346 19.746302241528 -6.86654229770606
90.4261869679537 21.2218332812178 2.68588537776334
38.6144821513728 23.9547471699585 28.1124446468442
-11.7136078178715 23.1636432310075 33.3152113275274
-53.7734329942933 25.1998416476745 22.485820497212
-93.7366204893645 27.9709504096232 -3.33879317003448
35.1536492501899 66.5811404288056 -1.77020479746865
-10.7844388265851 68.7776903799755 0.439745212917358
-59.6137836855317 53.3266152244325 -3.90070906806167
88.3707225988923 38.3305835864825 -4.63374287076174
82.6322239052712 48.674500881165 -8.64116599366002
68.8268276303434 60.2514732373191 -11.4301099876396
42.0410725525231 69.1596826152987 -5.28161926992143
13.8461188817989 72.9254070518585 -3.15135701490728
-16.9956446989781 71.6559413997291 -3.6799578899891
-42.8918961166852 65.6849167485927 -6.45865308101529
-58.0233482367508 58.2004455085252 -6.13041795525702
-75.9719244604545 47.8264295362755 -7.95025728266376
-90.8414932108581 34.6399594005971 -5.7560582007863
114.724738500053 32.5339657329268 -13.8235877471916
102.841133858814 59.9131703119313 -24.2901969718323
80.6773842604611 76.5566818783066 -25.5195070177292
51.2874987160858 88.9648083399065 -24.6757907814105
21.1352656160107 94.3160837971589 -25.0616224163201
-9.91452936584648 93.3411982431272 -25.9123066836445
-40.1446555126021 90.1045962870803 -29.2998624154653
-68.3895362626337 83.9244513545421 -28.4514433048723
-90.0602624062435 66.874483256127 -21.0194813948726
-105.449881510381 44.8507338843148 -20.618318095517
-115.92402208997 21.4941639953452 -19.8193274461832
-109.836575126027 -0.893950546491981 -2.18921004002755
-122.109115720591 -0.98820995887929 -11.4815565402315
ID=FMNH224039

LM3=152
127.175477757237 -19.9339348044211 -4.58672080962549
95.9853342852668 -29.9617414054897 5.05216142648398
82.3356474506774 -8.14755768326232 24.0172933148563
54.4067236224759 -10.1317083551783 35.5174240937432
33.464666435144 -9.97424099283149 40.6297188190157
1.63138779557339 -9.81978499155213 43.4408117928045
-23.5395979338423 -10.8702393815543 42.0041068618021
-47.175260365792 -10.4626344911539 37.2439001785478
-106.539696504004 -26.9006043808953 0.156355129258572
-123.227752667362 -15.2502233020588 -8.61863472202178
-135.024154685405 -17.1308520366867 -20.6655731470764
58.4680479039694 -13.8346876934196 33.1335781989707
31.0359220766197 -13.1009069752175 40.2185942776456
7.45802544349421 -15.1250275914043 41.7834031117927
-20.1877721136798 -14.264847518552 42.1619394447531
-43.3607923672224 -14.0657564534991 36.9923143084164
-62.1735743875441 -13.5293166518501 30.3669233575518
-77.7495738259577 -12.5077696743702 22.0125137055011
60.831628450644 -70.8263380955639 -7.4991678336639
34.5376755883141 -76.4452933067222 -3.07277499885239
4.85385853795605 -78.241258433043 -3.14624189487729
-23.7748868891564 -75.4417968845586 -4.24723253295011
-51.5295042397453 -66.7516357192183 -3.87854811702783
-71.1302395750368 -55.2663614187437 -0.304136860544208
-91.8236736778294 -38.6075051080298 2.38892498846575
90.1962602286804 -47.2785144788148 -2.26455756005454
82.0764959431466 -59.5053541371972 -8.32441373794197
62.3249723257886 -70.9060840040185 -8.37087343499027
36.682127743781 -76.7600792652702 -4.70436711825193
5.93747523493448 -78.5931515702884 -4.15311014190956
-24.724214717661 -75.688836168892 -5.11584056712596
-46.2659424289936 -69.6215966769592 -5.70540453050473
123.732601068957 -51.8510900689398 -20.4751600832524
102.199892885373 -77.7409152505828 -28.3389292869779
71.5351169240743 -90.8745553961147 -32.3906442527563
38.7683065463522 -95.0924569657588 -33.1278358748275
7.82177181537762 -94.6019371649821 -33.9672968769585
-26.1358542076473 -95.6516803481538 -34.9621922176761
-59.9686983446376 -94.8833394056242 -35.9116440075091
126.355327341656 24.6415026607212 -4.37372911349883
94.8191149190214 33.4226542409332 5.35502665236655
81.9844349820723 10.9409523435341 24.1085026076493
54.003448147642 11.7864427158861 35.6221540624897
33.082255836965 10.8098973570541 40.7290302140667
1.27669814851325 9.45771079667821 43.5329241030476
-23.9161450334658 9.59521594602121 42.10189551605
-47.5216534700131 8.36394153958857 37.3338578904419
-107.457100777506 22.9606113752976 0.39460349021192
-123.706845111711 10.7886043171187 -8.49421521264298
-135.566559589112 12.3490280032002 -20.524711497514
57.9253905041727 15.6589155897363 33.2745054213469
30.5400685556901 13.8488905182449 40.3473666106797
6.90394748360803 14.9892867862186 41.9272962345915
-20.6914307559202 13.109160815131 42.2927387547842
-43.8423522837913 12.1071790702222 37.1173746162186
-62.6238331420052 10.9423906976071 30.4838548057187
-78.1531813441113 9.42842805734972 22.1173299053444
58.183790508849 73.084501123874 -6.81152873286252
31.701718385175 77.6898879489249 -2.33628163938503
1.97191421265452 78.3933376241004 -2.39780575642293
-26.534670171514 74.5533074074387 -3.53052141376413
-53.9507702836734 64.8449483674202 -3.24974936051522
-73.1151252851027 52.6128119179018 0.211334650502246
-93.1812841018303 35.1790557562609 2.74149415308983
88.3956751216912 50.5838621200973 -1.79694860848592
79.8305767492912 62.5610725519192 -7.74115226617366
59.6730369969454 73.2274495123051 -7.68217024960086
33.8328529590046 78.0989168128563 -3.96441520502742
3.04167613328359 78.7944560137927 -3.40107594112658
-27.4925954999229 74.7735449933741 -4.39689669154275
-48.7966635909002 67.9239080881377 -5.04818046226256
121.737915013592 56.5607351699539 -19.9571434388645
99.2660405534982 81.7148975699591 -27.5770127257224
68.1381855613988 93.7497508943427 -31.5084668389337
35.2382670336605 96.7663198613622 -32.2110904962735
4.33057355897285 95.1458049570481 -33.0606385079323
-29.6428591842666 94.9551620743415 -34.0514288697525
-63.4247082492639 92.9519045399704 -35.0141239947976
121.957729301418 -0.691031034650735 2.36147695903413
113.243390368199 -5.4101702095775 5.29929584082137
62.9744568239643 -19.080858113972 28.0687011670213
11.9013668259735 -19.9716612431039 38.9333508654767
-36.5889619045259 -20.5563791324188 35.6876902537084
-84.5205629638812 -12.6860810761322 17.6517244752105
-114.595206936674 -25.1557766480637 -6.86120700725408
103.501976665368 -20.1439416972567 4.55587874459663
44.1525313133966 -25.9961916461471 32.3903038514243
-10.2427532109387 -27.7849107346363 36.8045842296676
-57.383416781735 -29.3187198268306 23.501514629131
-105.409999753619 -31.6302045922524 -2.20470990563415
42.5879668144626 -75.7399151729503 -5.73631954549196
-10.1688773544553 -77.2438004941326 -4.29948120988437
-66.2006432262391 -61.9419092994562 -4.9284219084894
103.706321048049 -38.4102727241187 -2.6548660651724
94.7068855454632 -54.3642236796064 -9.8435548278992
77.2265676491147 -67.5427279451417 -14.6382758994034
49.2413851138589 -76.0898437989793 -8.3820242353885
17.7395666894355 -80.0743890275054 -6.21835353889013
-12.8280604324575 -78.9699561641342 -6.43142101555248
-41.1709871911398 -73.0854576129522 -9.14234333224656
-59.551405908702 -67.4476048695178 -7.84597929276945
-82.5183395695389 -56.6794695402088 -7.23516654527356
-101.494138090018 -40.216351736423 -4.91844145309636
126.521287759165 -34.7054374552404 -10.9224633248852
116.737971087763 -61.7947141360011 -23.9578686888824
91.4609795093224 -82.6535768787125 -30.5764540970205
58.2312365161888 -93.4021749096313 -33.2332918459284
26.0751481412892 -94.4492734739944 -33.1968337738807
-7.0298204439481 -94.6425127986535 -34.6750159262769
-40.4891050860578 -95.3341127402396 -34.6890443568583
-72.032007951289 -89.5729844728985 -31.3864371201981
-96.2067523369122 -73.2284511514494 -22.3379691264742
-114.557394806747 -52.669201302007 -19.4404062104598
-128.336292220107 -30.4105130069083 -19.6144046132203
121.850182170254 5.15418995008045 2.38940676976782
112.968663966575 9.5212976077831 5.37064182948535
62.2348787094611 21.1154490113556 28.2607683708338
11.1654970976204 20.0230939085945 39.1244550075861
-37.3140920734856 18.8546775305045 35.8760053501411
-84.9269134589469 9.39919832827529 17.7572530215866
-115.444209070527 20.9877609353249 -6.64072256797392
102.69173065232 23.8931883217103 4.76629828389167
43.1720710505384 27.2921373040677 32.6449277477291
-11.2514202015852 27.036462894625 37.0665333661718
-58.4189377855077 26.9621780068394 23.7704377080912
-106.502562051608 27.7509058303884 -1.92097329762681
39.7720402511651 77.3065943992049 -5.00502810980995
-13.0041652851596 76.8550055905731 -3.56316165935297
-68.4352383049855 59.5090481107282 -4.34810129054302
102.222741988622 42.2227237748399 -2.26958305585773
92.6412675013429 57.9027778403756 -9.30711726424111
74.6871662340976 70.4745513534535 -13.9787975838943
46.4076182692203 77.92629077144 -7.64609970837343
14.7809294255015 80.728492779529 -5.45000037208347
-15.7254199867682 78.5024625212199 -5.67898156781428
-43.8331789775326 71.6055176523829 -8.45097656192416
-61.9935412058561 65.2832298063366 -7.21176082597315
-84.5487171192694 53.6721998357268 -6.70788087927941
-102.90566926462 36.5008191730975 -4.55186915940131
125.157096489001 39.4387945033452 -10.5681851254796
114.381630546378 66.2731481168046 -23.3459309771803
88.3532897826947 86.2503539598344 -29.7693922540517
54.7501827553553 95.7942106327283 -32.329267985496
22.5773469161595 95.657342110625 -32.2884606248807
-10.5125839146439 94.6467960216802 -33.7705480570426
-43.974665850848 94.1072299090186 -33.7838500350094
-75.2837163582646 87.1584077162761 -30.5419738659534
-98.8392745653574 69.8499741477023 -21.6543074909058
-116.420715387365 48.6028683586467 -18.9565049609399
-129.371531375512 25.8550662778099 -19.3455547298115
-127.983674241489 -2.31904282474442 -7.48158370599617
-135.509506295987 -2.42543570733114 -14.1945449556795
ID=FMNH224040

LM3=152
-127.651703850874 18.6521873056624 -9.78559778391396
-98.1683070752035 37.8852451610559 4.84392331161082
-85.3086527107981 10.1054952307209 24.2025899673169
-58.1950448329764 9.30049614169431 37.1534257470143
-30.6081263209493 10.3143010748161 43.5959690320069
-2.70373692101082 9.2694962338434 46.0187722765657
22.1352284066484 10.4970184910725 45.7730099320468
45.9582972963853 9.12169205261702 42.091542280988
111.153080824781 29.0516309595079 -3.06521113642362
124.971389969549 12.8775433795461 -12.9717401606187
134.023623709633 13.7163101407174 -22.7050247178115
-54.5133812499393 12.1925257637456 37.5842951389301
-33.13172853433 12.5678755196817 42.3581642241148
-8.10295851622723 13.8799845897188 44.8563788168283
17.7649371067451 14.045129355198 45.0565677871347
40.6091751203322 14.3443783387615 42.5860287864535
61.215964958198 13.1773473522007 38.1626520088243
82.159040922876 13.9808220590271 29.9261549898913
-65.0335653752755 72.5631880795463 -6.124570061124
-37.490378883797 77.2911194278284 -2.95391878903895
-6.45788141051056 80.5847819701203 -2.07123452815569
21.6255020265251 78.8778907183671 -1.75603379341388
50.2896054478378 71.1049741931944 0.693295925308368
73.213729745159 59.2502269401342 2.17283801758526
96.3280247645646 43.6965183775134 1.835706508816
-97.5068383230792 48.7533390280099 -1.27218356860567
-87.5377766797948 63.6321342951036 -7.04837285408334
-66.7154086260078 75.5952860084514 -10.2225868080505
-39.1272362543757 81.4904091602429 -7.93120591465124
-8.04812863268613 85.6431365941656 -7.94026772199894
24.008552135153 84.462482201801 -8.7571963020179
51.5887659524433 77.0222170344162 -8.70254046862562
-122.66565714601 53.0913895399596 -21.6710561439307
-102.00539373473 76.4548972922457 -28.2186032081862
-73.7100272535938 90.103562970998 -32.521656360619
-43.1155315314655 96.8189644881877 -36.1270869640163
-10.9611207470526 100.263565537651 -35.6616330952351
24.2635597988547 100.917520878397 -38.4404939256955
64.1149816842043 96.2851091477267 -37.2854990624212
-127.347359455809 -20.6320849902083 -9.77684099774662
-97.5695641109586 -39.3995086375824 4.86115071645908
-85.1419266890097 -11.4152245358951 24.2073871120812
-58.0440903208377 -10.1844631849587 37.1577691040967
-30.44479795072 -10.7678554352378 43.6006684174279
-2.55995405823677 -9.28975842724654 46.0229092864935
22.2950493055827 -10.1323994121381 45.7776083983229
46.093962711141 -8.38977581341728 42.0954457306541
111.589861929623 -27.3273532915888 -3.05264379889729
125.155952864222 -10.9455305051693 -12.9664298022573
134.22012912343 -11.6482844053261 -22.6993707418644
-54.3180623825924 -13.0189113245797 37.589914974825
-32.9331771426636 -13.0608104736048 42.3638770682094
-7.88709079903307 -13.9838641278455 44.8625898970076
17.9802578330295 -13.7481146783589 45.0627631289515
40.8263987634781 -13.6944910631483 42.5922788801775
61.4126489686808 -12.2103001593885 38.1683111234663
82.3656882027004 -12.6928678181023 29.9321007739137
-63.9014778540774 -73.5648010228361 -6.09199693506492
-36.2883560095262 -77.8640096441515 -2.91933343951749
-5.20855600364607 -80.676079951955 -2.03528816075511
22.8450096611517 -78.534142367547 -1.72094536149595
51.3852340627732 -70.3169594520965 0.724820033047367
74.1229296856832 -58.1078010506755 2.19899808358816
96.9934694935023 -42.1979891386089 1.85485309831122
-96.7397684459876 -50.2587749133069 -1.2501129571602
-86.5413583323613 -64.9839017345866 -7.01970328584697
-65.5361271627945 -76.6244192513549 -10.1886557885479
-37.8599378746595 -82.0903744391217 -7.89474241770068
-6.72022028376879 -85.7610818130875 -7.90206031732902
25.3143229678524 -84.0842621426454 -8.71962585172906
52.7759500825312 -76.2175514248415 -8.6683820686781
-121.828285219559 -54.9951969225137 -21.6469627582093
-100.808495774685 -78.0387163083708 -28.1841653158834
-72.3050447094318 -91.2492653731148 -32.481231329281
-41.6101635492446 -97.4914505477899 -36.0837735804377
-9.40624488582162 -100.437244824674 -35.6168952401791
25.8243492474944 -100.54660558823 -38.3955859212257
65.5992112663646 -95.2967960903339 -37.2427938860324
-124.974091705083 1.0111249581219 -6.27645581784854
-110.032545314596 7.3476768496187 3.27271143784641
-61.7337863361991 20.8644684200791 32.6924834974678
-6.06499525271557 21.5299397736116 42.7795625716787
45.7782944656996 21.6439266499854 39.3700017905342
84.2452953438743 16.148770036924 27.8142034584917
116.127889666492 24.4209601706819 -8.07629278056646
-102.690142143375 23.0082494833182 5.93650603861814
-41.5262068739113 28.1100793483345 35.0412189500687
10.1424913393676 30.9172735028654 39.3045330386984
58.6206156510646 29.5630555691121 32.4346220323642
109.567332453409 32.0967578999153 -4.12705108346636
-43.7465190516532 77.8364517560249 -5.08345714083073
10.185157087704 81.7960299573467 -3.77467004375733
66.9561741925018 64.744744674655 -1.59677912207122
-101.989969982485 37.1896077898592 1.8891584719296
-94.6860878908916 54.0133600737824 -3.26583211948842
-80.5350413331025 69.8468538609283 -9.22240731267738
-52.3787429803851 79.8295920303085 -10.1180876338932
-19.5705639674692 85.0643929254225 -8.65207810266719
12.8284914086512 84.8865383165718 -7.75769572361875
44.8463324817988 79.741469437432 -9.44011586966682
67.8229703136215 69.727989508671 -6.14679944205859
92.029833303057 58.4845845287651 -8.67940469447005
108.938667345378 40.8780708961997 -8.96277174842148
-126.560665293302 34.8057754649045 -15.54819658973
-112.631043411195 64.5357127710179 -24.833943823149
-89.4607488441696 83.4351601741822 -30.454173390272
-58.9145070185466 93.1808686991328 -35.4645230139441
-25.9635444342867 99.0174771585516 -37.2691428126815
7.59510021315475 100.567947222057 -38.9109775278769
45.5786962046896 98.5123283945723 -39.2321799439398
77.353765008605 91.3637961444398 -34.9703300056944
102.789325037564 73.5397196186207 -27.9644313283541
118.828605458652 51.8582489157111 -25.2696473718491
128.853696551978 29.0297396003616 -23.7334441086117
-124.943403236909 -2.95009187270689 -6.27557283016103
-109.905507704245 -9.05012826116196 3.27636664295973
-61.4032248516585 -21.8038625226559 32.7019946180346
-5.73084013909285 -21.6022508809522 42.7891770903758
46.10800455974 -20.9145082119295 39.3794884143641
84.4852886771146 -14.8291733885662 27.8211086958965
116.492345483745 -22.6223953072791 -8.0658064311844
-102.321357433587 -24.5938722996389 5.94711694158779
-41.085818934525 -28.7344691538535 35.0538900656811
10.620156016354 -30.7388947758917 39.3182767037827
59.0715035049406 -28.6368045687796 32.4475952580449
110.051487345395 -30.3971566210191 -4.11312067788068
-42.535288760367 -78.507155510526 -5.04860686978199
11.451257192655 -81.6300823126831 -3.73824102431337
67.9512677590949 -63.7002908302665 -1.5681476712529
-101.401535973279 -38.7644831038973 1.90608926111367
-93.837853391188 -55.4753494190818 -3.24142618905535
-79.4431680576745 -71.0903467576953 -9.19099125590165
-51.1355783704422 -80.6360443914669 -10.0823185287722
-18.2502368840872 -85.3612482368814 -8.61408883088306
14.1421708827163 -84.6810404047714 -7.71989772098317
46.0764592980522 -79.0412700894572 -9.40472189605242
68.8951836268877 -68.6715356363295 -6.11594905393817
92.9249496813081 -57.0555604840591 -8.65364984947763
109.55896797414 -39.1893106645771 -8.9449240730458
-126.006155780147 -36.7693974596319 -15.5322418972396
-111.617552019184 -66.2840836793506 -24.8047830186585
-88.1571999783891 -84.8247763469862 -30.4166668717969
-57.4636119043924 -94.0982784161529 -35.4227769575952
-24.4261685634602 -99.424463320273 -37.2249084782303
9.15247590396569 -100.455537017305 -38.8661677461698
47.0996649559663 -97.8118081672589 -39.1884176853338
78.7601489842778 -90.1699266664826 -34.9298646514976
103.916473790975 -71.950781487565 -27.9320003035926
119.617897063371 -50.0222089582514 -25.2469373830395
129.288085222256 -27.0404331450152 -23.7209456077002
121.196402614117 0.937842707337305 -4.90791383401197
134.709537338641 1.03926433296576 -19.5676363443758
ID=FMNH259432

LM3=152
-187.828857635813 31.5383387860511 -26.0765176592715
-144.803311237362 49.4601425750413 5.25098713759184
-132.566099245036 15.8620187575127 36.645537124298
-94.1616906847982 12.8516508506594 51.6643585369973
-53.1329088169974 12.2768919938244 61.5051944142156
-8.46767702716838 12.3529567130536 67.0402590491842
29.6126139541534 14.2657393814225 71.3361887973783
66.7254337097905 14.3418459523483 69.0220449637057
167.055939570943 38.3953702304583 5.49393962446825
191.275708241575 17.1363657949314 -18.2908826764811
209.90145623476 22.6670020783793 -35.6165442744069
-88.1346764657537 20.5660475912592 52.7970843012282
-54.348623378869 16.7886126157702 60.7370709134449
-16.2652507565439 18.163198606878 65.4362602423707
21.6221894934691 20.4550823787818 69.1440112651397
57.7624268497007 23.8718676118016 67.169994597119
89.3030618511736 24.867606775233 62.7603936445146
119.743295794792 21.8920843758393 54.9243936416638
-90.0538084048623 101.151276272215 1.61414117863672
-53.8930560965851 108.279925474707 2.07915669286891
-8.14268531320251 115.391149820032 -0.737846660809905
23.4440558844564 116.345184083959 -0.144558440528333
75.1820660648474 104.858512475876 -1.05119811551533
106.221874780257 89.6585818229842 -0.190184807278352
145.537650646578 62.4024960122609 5.85377158313357
-133.296271805268 74.5698047682789 -0.97524575879387
-117.717111448759 93.3094891980534 -7.12612133298951
-81.6150694111377 110.051195209238 -6.16288708169286
-47.9633724381077 113.8227211716 -4.58242019490135
-11.6035442863558 117.914528792305 -5.18232571931
31.5426311308562 119.402709971958 -4.90315167493169
68.441448458275 111.800137231741 -5.58235744830721
-172.535335971805 86.9937390116961 -34.7144353512727
-135.504299653741 119.151204174691 -35.0443988180331
-89.447824605968 135.552430490532 -44.2510853718902
-49.9740944348559 140.271218778747 -52.0792645324259
-8.47522387691344 140.595452710717 -56.9988072798221
34.691327211405 147.065371984736 -57.597359047972
89.6101259383075 152.749388461366 -55.6130013026709
-188.120166779248 -29.5430729492877 -26.3123742572523
-145.268670044724 -48.1158297478257 4.87421233453947
-132.712711038763 -14.8793964700835 36.5268338165861
-94.2818896040646 -12.3515391052003 51.5670402453538
-53.2498544504152 -12.2441522179119 61.4105101247991
-8.58758378704395 -12.7889735520267 66.9431773025362
29.4725725740317 -15.0979980500551 71.2228051833158
66.5830634372492 -15.5102113275463 68.9067757766857
166.681921869373 -40.0282897912311 5.1911185676455
191.104233826551 -18.8182191612518 -18.4297158476318
209.677021280566 -24.3922961066696 -35.7982566097632
-88.3287714130944 -20.1315881042623 52.6399365597418
-54.5085183487532 -16.7380057895264 60.6076129665143
-16.4401620026106 -18.5120176674212 65.294644462792
21.4235581843396 -21.1937331490208 68.9831906871399
57.5296348689883 -24.9397235896809 66.9815160483144
89.0595001411435 -26.2021705682114 62.5631954527627
119.527018617051 -23.4566993485544 54.7492861982054
-91.0145553470635 -100.297187920093 0.836278518246176
-54.9234583428786 -107.773793666526 1.24489805787611
-9.24289200864654 -115.299096857741 -1.6286220247542
22.3332908902884 -116.558916178966 -1.04388226398245
74.1785411864653 -105.559586868481 -1.86369566026739
105.361883627224 -90.6635086127132 -0.88647118283292
144.93561784156 -63.8311443325036 5.36633954584772
-134.001421459159 -73.2852739860643 -1.54616569791197
-118.601482919937 -92.1246421208129 -7.84214707829977
-82.6608014910197 -109.21686820633 -7.00955741909635
-49.0466664272394 -113.321286051953 -5.45950229358646
-12.7274979279268 -117.754953953154 -6.09232764737754
30.4025102259726 -119.656708480256 -5.82624332506777
67.3721876565388 -112.401405202825 -6.44807766593731
-173.355957947926 -85.0734615283806 -35.3788467227601
-136.633312845467 -117.579160019816 -35.9584971787522
-90.7350291605488 -134.347341480198 -45.2932623649277
-51.307814235008 -139.381823663368 -53.1591022986382
-9.81374277564972 -140.063859953901 -58.0825306057258
33.2891564804982 -146.940393601595 -58.7326176755623
88.1511696174346 -153.163123203937 -56.7942360225522
-186.245752425848 4.26122407182939 -18.5790592883284
-166.889266962335 8.81230786253633 -3.19348976874134
-100.67893671258 31.13803048609 45.3619924170617
-25.5802565623245 27.3521838535639 62.1054242735152
48.3429537841667 34.2156483041345 64.6651224417612
128.321456863526 23.357155491348 50.3725336714115
177.580819264683 38.50382330157 -15.8427593498711
-156.260935587335 25.2163445303971 1.52273164858233
-69.3361050220022 34.7690220137919 53.7290027444818
6.72750533785546 37.6175013336216 62.2089024697463
78.7423665270173 44.7854827415637 54.6291576453283
164.049496242445 53.1430304838422 -8.71961850881689
-61.9637972787857 118.271072809574 -15.1972310648087
11.6534607761422 124.200611269385 -13.3371334767216
95.3030757790951 107.40089278667 -14.2794449180785
-153.340436572108 55.0511040591865 -7.15355458334362
-135.346715503432 86.8388726546348 -13.6236609270146
-106.291737874588 109.537870053881 -17.7154339248229
-66.7954013444902 118.896940932967 -16.5911205991922
-27.532793405334 124.280376427308 -17.9635441754582
16.8970045144218 126.437938494174 -15.7261873167616
64.2507147976689 122.471881924645 -16.2407696868016
98.5105127519703 107.552246798617 -15.5488001526581
131.7984828674 93.1672663215222 -18.4085522771084
160.111917145282 67.1906962180034 -16.3453628506794
-186.20330198628 55.6362118551637 -30.53610848494
-160.733510939398 102.366011738321 -33.2412747307462
-117.722462177762 128.20318779174 -37.3241568119964
-74.3207355294623 138.969635344637 -47.7279230740282
-32.7962625495803 140.465024040419 -54.2180373305183
11.3601586510083 143.360523490166 -57.6786520511415
62.1807176382771 151.098569896329 -58.5288967435442
114.193042375211 148.326119224229 -49.1735184584821
154.899016723799 122.63094105165 -33.2533527273698
182.532157440939 84.9287416095795 -29.7285614568278
201.20236772485 44.599596830313 -34.3634694903055
-186.277239767934 -2.34101052920314 -18.604552814883
-166.965609826032 -7.19518793905695 -3.2553002835067
-100.973023097672 -30.5257105203311 45.1238872430104
-25.8422662258154 -27.5857420406879 61.8932898134001
48.0120232443279 -35.1735384593749 64.397186631803
128.090983227101 -24.9683275834934 50.1859321553366
177.206074194385 -40.0723506722577 -16.1461693161652
-156.494397814007 -23.7357831780112 1.33371043939262
-69.6665578133875 -34.5199909287044 53.461453740525
6.36611131645776 -38.1592379730401 61.9163020954068
78.3096073778975 -45.9550256337433 54.2787769485431
163.535475151889 -54.6364010257153 -9.13579242042026
-63.0884919788566 -117.553794345797 -16.1078329861845
10.4687926974441 -124.199414323859 -14.2962924632333
94.2748735132987 -108.191536629959 -15.1119223528332
-153.858276940962 -53.5291499287379 -7.57282074936561
-136.168328788366 -85.4361845324953 -14.2888749053877
-107.331025857191 -108.379001447439 -18.5568868397887
-67.9257944736467 -118.122767170812 -17.5063362174885
-28.7162693647517 -123.869686779765 -18.9217379701652
15.6908462070352 -126.46813689665 -16.7027457304541
63.0802497496634 -122.950066305846 -17.1884292797115
97.4807677147436 -108.363669398537 -16.3825266825037
130.904533304662 -94.2751897182101 -19.1323328634226
159.46436896386 -68.5865630247388 -16.869646123419
-186.724367069776 -53.6201970947749 -30.9579855206933
-161.701345222792 -100.568519112957 -34.0248756119244
-118.938538372864 -126.782460440347 -38.3087451804928
-75.6410935483274 -137.881722074178 -48.7969425588774
-34.1325334975357 -139.72294053815 -55.2999406173482
9.99438917593719 -143.01266294275 -58.784438633116
60.738861994887 -151.228288706514 -59.696286008502
112.774919920447 -149.024387969945 -50.3216922979894
153.723537657136 -123.842341628749 -34.2050718886434
181.714896277592 -86.4337670476596 -30.3902517675967
200.769088579919 -46.2499437499782 -34.7142711983969
189.340251495379 -0.875273477882586 -7.18066321536436
208.623254336215 -0.870004728612353 -32.3618018172057
ID=FMNH263052

LM3=152
-81.8637797018868 13.928632719395 -5.99330536887876
-64.2896980036785 21.0993681719386 1.47683658096703
-60.4903112336281 6.53612984418393 12.2369181204623
-45.7930981563464 6.54136449140441 20.8531908713364
-28.5288379705781 6.51203412686231 28.6052470763326
-10.4847030885738 6.95678077286584 30.6406445161145
12.8534937629392 6.38835292732984 30.0083193891135
25.4602187415954 5.5080022381571 27.458580806817
73.6902688607657 18.4402967342567 1.52121430033758
86.6685472243609 5.35100149058108 -0.441505893210154
95.6790609419344 5.82437254065194 -7.59530180904933
-42.1006737557639 9.19184026631046 21.151590750553
-25.6075805075045 9.55020430485699 28.437281296335
-5.44289234478814 10.2659940958959 30.500407296458
11.3702403972348 7.7186012237077 29.725212839278
29.5656794824435 9.02426591771143 25.0183657787032
41.6429756849425 8.20163395666403 21.4258053176763
51.4212242351571 6.62903879247684 17.807740142167
-38.6434437442003 49.6071917742584 -4.93127018127898
-21.3040338537331 52.6789940852955 -3.83802341970594
-4.28794090819387 53.6594760711539 -2.9411210168107
15.2432966765189 52.9618348159964 -3.31862510028656
31.485487223033 47.337403554956 -3.84116618851532
52.258087035272 38.0180021815019 -2.45641234156775
65.4483889372777 27.786851986699 0.291380061033517
-60.3783871097818 32.3755665914258 -2.49496871039308
-52.1746126518996 43.3463170778459 -5.62734731671794
-39.4735614535329 49.894774262657 -5.63818630813306
-20.2200357122917 53.7744028842772 -4.66271742364084
0.385606388641501 55.1521372715462 -4.44526766084197
21.1094857194544 52.5675378851003 -5.2011616343999
40.6640170082914 45.1811809212973 -5.582739966919
-77.230611928989 33.733201847583 -14.493586891814
-63.8776377561624 49.4890289022373 -22.1385956187554
-42.8510626840959 59.5612636214081 -23.769681247667
-20.4346333855734 64.0899930634718 -23.9071704297731
3.35357209831058 66.9371856612801 -24.4667077220028
27.5705540517298 67.0562406087728 -24.3887980865503
50.0776518898829 60.8450963578256 -20.0068956365093
-82.1284429213282 -12.2584500836118 -6.02114695230259
-64.7030405533616 -19.7987800384727 1.43335448661365
-60.610320891571 -5.33821694395016 12.2242935521134
-45.916400914939 -5.6588178985773 20.8402198810833
-28.6552410227044 -5.99490657903673 28.5919499467646
-10.6238245512093 -6.80858212644505 30.6260094572039
12.7211072617769 -6.71061970382898 29.9943928230267
25.3431048164104 -6.07982648499797 27.4462608587523
73.3024835765052 -19.9290897265929 1.48042073497153
86.5427031515305 -7.10063104994494 -0.454744220241375
95.5419626543394 -7.74080745292621 -7.6097240374927
-42.2783064029867 -8.38400896260129 21.1329044586803
-25.7959816634237 -9.09113422586722 28.4174621975167
-5.64992376709735 -10.2187147740358 30.4786283631112
11.2112770746945 -8.01001304612598 29.7084904907205
29.3767115536289 -9.67315191550825 24.9984870574906
41.4682443217248 -9.08714793952619 21.4074242300584
51.2763572444316 -7.7048149615819 17.7925006751336
-39.6380639605213 -48.8054324555776 -5.03590051784851
-22.3643041718396 -52.2293746424275 -3.94955990209163
-5.37152301975476 -53.555476347221 -3.05510981290887
14.1698332418879 -53.2519258569631 -3.43154944931695
30.5223936527845 -47.9558189954752 -3.94248003952045
51.4790766291695 -39.0611252169605 -2.53836133038195
64.8734087362482 -29.1045217607672 0.23089428870823
-61.0203485121011 -31.1432571966065 -2.56250065523707
-53.039914290568 -42.2708899870923 -5.71837382130972
-40.473809294668 -49.074674890949 -5.74340864984055
-21.3026492359274 -53.3447126730039 -4.77660432790236
-0.729066493311424 -55.1390891390511 -4.56252709000886
20.0428336737591 -52.9722704100421 -5.31336945072247
39.742665789358 -45.9818477450423 -5.67966267827542
-77.8963125582795 -32.1344980090018 -14.563616114782
-64.8643454969987 -48.1406960220834 -22.2423935924194
-44.0456021338492 -58.6323544724551 -23.8953423418438
-21.7252797709815 -63.6129187178472 -24.0429416150773
2.00053347737054 -66.9391212808333 -24.609042337746
26.2101607871518 -67.5477710077598 -24.5319063833696
48.8381015493441 -61.8021210178947 -20.1372917084946
-81.409204651978 2.21791262318655 -2.65524406057134
-78.0872522579326 2.47416331488434 0.347611515121165
-53.196994219983 11.9561108244755 14.6068846103463
-33.7599460393507 10.8454646355418 25.7661982373812
0.150027896276174 1.4929105333672 32.8974917775493
50.2214809799818 6.00250169469628 18.7022106554384
80.8943795795687 11.0230378641629 -0.436617784375187
-70.8205678140885 12.5262344343913 0.809805004011447
-44.0076451587054 15.7025275854536 18.1357231181711
-15.2632712145354 12.5629378177521 28.7990455515204
35.480998611983 15.897357281501 21.7978930907732
67.869710395116 24.0943606793199 1.23057729848181
-33.7014702900608 50.1973989002037 -2.78896117663418
1.20709589435189 53.3183265080558 -0.966390120407206
38.4421991989343 46.3931543885034 -6.06329359474363
-69.2828916376432 21.9106811872702 -2.21523040832937
-60.5908011918116 37.7613346817029 -7.2037965775158
-47.7454914844871 48.122419179663 -8.00692749885967
-26.8333672307525 53.209444267002 -4.39042913000716
-5.80442640659682 55.9528969174154 -4.81276395427707
16.7682127691947 54.8547970750702 -6.4923794384019
34.3223005584877 49.3320595065458 -7.76881471325429
48.8587458484386 44.5783253593936 -8.15662954670841
63.0767040111804 33.8293686786544 -4.17979903658492
72.7247710747579 21.2979720407886 -0.767648008699312
-81.5117941328515 23.7753622336333 -9.3234685746378
-71.9569296840879 41.1490484467833 -18.5111239493987
-55.1686842196958 54.3026660990071 -23.0682245299502
-31.5539329936029 62.0493863821591 -23.0618800451737
-8.89324641812958 65.4071205122121 -24.0792470682963
15.1655659757662 67.0606431565589 -24.7949540997382
38.8905328024013 64.5661862113868 -23.4781946615069
58.7658338656405 55.8871003526236 -17.7752022586212
73.7316392029096 43.2384037246281 -13.2953072856501
85.4274069597521 27.2276240323812 -11.4497908642997
92.7459722441179 13.4536231824559 -9.27392335684556
-81.4373450122493 -0.566433256401658 -2.65820432150115
-78.1213148371939 -0.89615608757644 0.344028258844992
-53.4280887852347 -10.9095239559986 14.5825743241236
-33.9728032763935 -10.2156790451835 25.7438064500561
0.119116865499537 -1.56557913581542 32.8942400524177
50.0895028891434 -7.05606080697084 18.6883270525942
80.6550763393466 -12.6548036581742 -0.461791592584346
-71.0592888620374 -11.0940021162552 0.784692440257694
-44.3164121264241 -14.8483973505834 18.1032419849467
-15.5146840362892 -12.313085359545 28.772597860506
35.1519783114175 -16.6575321850656 21.7632813824834
67.3688450137967 -25.4637276770873 1.17788812872283
-34.7090748033595 -49.4999556401377 -2.89495741281101
0.129243929549125 -53.3296569603263 -1.07977612644133
37.4968167392551 -47.1476436278727 -6.16274430298384
-69.711532498715 -20.5011573195317 -2.26032182797423
-61.3414707359295 -36.5136082098857 -7.28276421336788
-48.7081773608098 -47.1304641252278 -8.10819846198461
-27.9032172414584 -52.6467864411633 -4.50297336031962
-6.9340112680152 -55.813794205818 -4.93159206805824
15.6562470464184 -55.1685696696881 -6.6093540845218
33.3183975733559 -49.9990476012656 -7.8744215624756
47.9479604461262 -45.5392693576429 -8.2524407735695
62.3801779668179 -35.0883496075103 -4.2530709782318
72.2794752102749 -22.7617945549066 -0.814491472575612
-81.9754716903431 -22.1031796263089 -9.37224572405019
-72.773504214911 -39.6468585123503 -18.5970245440097
-56.2544402116474 -53.1273807549074 -23.1824420101564
-32.8010831735537 -61.3497965458283 -23.1930755919158
-10.2128673264014 -65.1626733051245 -24.2180662653235
13.8076263870136 -67.3005896857007 -24.9378042790134
37.5781346046367 -65.2889570454634 -23.6162540563312
57.6246677991416 -57.0254922564452 -17.8952486719759
72.8429649052691 -44.6914093651338 -13.3887925067798
84.8599006569605 -28.9242454030435 -11.50949041041
92.455313021107 -15.3056322838337 -9.30449962287317
83.0271589820314 -0.844109315008634 4.68814318772779
94.9299439779603 -0.953444541204052 -5.62228963882576
ID=FMNH224185

LM3=152
-97.7984746185412 15.6120245368988 -4.71227495166462
-77.5609735652214 23.1474572300922 0.0868062046665694
-73.3403349082765 6.70291467504155 13.7210911407423
-56.8376628862988 7.4971201508511 23.8606130316462
-38.8488955861098 7.37748176471885 32.8262516999953
-14.0629261967102 8.93208057346122 36.1281124813169
14.9978986179991 9.80531613576843 36.3096625215232
31.4372818632389 7.27004911175273 33.2350111737278
90.7868178307155 23.8004579876308 1.4608719558465
109.139453164657 7.52195634418898 -1.3248811899741
117.79092017008 8.72623602842698 -8.64152126350526
-51.6302935400723 11.8174231710206 24.7581681611902
-31.0493024594481 12.8627760825082 32.5346989573827
-7.41020777746854 14.6129839961364 34.8612149183263
12.7654453257624 12.0361940334807 35.3277643521989
37.0940630935282 12.6644975674452 29.3440897967785
51.5628592774427 11.320870220225 23.9827939546805
63.4548279219522 9.36663620880185 20.5792899051058
-45.0713227065364 54.3306769980412 -6.18966002888366
-25.4321007012631 58.4932200185469 -5.39551161393305
-6.14495558816493 60.2502100330795 -3.29715243155745
16.7302904536797 59.7132452837322 -3.16463196391013
37.669906874218 53.1333961142133 -4.6051374782895
61.4020940700984 45.339241436059 -3.36060935120232
78.1763460374754 33.9801807867214 -0.617591246221546
-73.0298414085356 35.1380805463518 -4.0475933544399
-64.312599484748 46.9951613641695 -8.34437211008443
-48.9976671771244 55.2081634853476 -8.87910277641534
-25.1291881778619 58.5825895890095 -5.67616999145371
0.557871316360753 60.9587245193351 -4.03286425968902
23.3742862761828 60.0787792691331 -5.98307855599927
49.5684557670822 52.8127139895394 -6.61489851302992
-94.7415793036197 39.0155386121147 -15.9456453485348
-78.410312873208 57.5611101780881 -24.7521101941749
-51.8844391138917 67.2810134410842 -27.6074751778298
-25.5795237900132 72.4407675997686 -27.5060770489655
1.90978055591579 77.3671888375635 -26.74771599802
30.5511005646445 78.5932227385879 -26.2410896468232
56.5093304161504 72.7959434410785 -22.0589993311012
-97.7311493413894 -15.1207012473808 -4.55386266373836
-77.4609366352749 -22.5175242806742 0.322187024773685
-73.3126932798741 -5.91497004611907 13.7861302134721
-56.80692905148 -6.53229877980428 23.9329278782589
-38.8190610343743 -6.2414313118396 32.8964505881339
-14.0265930869629 -7.6533023019196 36.2136020817469
15.0377745314246 -8.39729014446531 36.4034881238245
31.4659619088022 -5.82185355934846 33.3024935789656
90.8880688954499 -22.4187532728279 1.69910956136542
109.169271564562 -6.08958372473157 -1.25472030611196
117.82609696125 -7.33130911280326 -8.55875241045408
-51.5807018264678 -10.8202635917421 24.8748544511932
-30.9955039907686 -11.6952154399249 32.6612834865667
-7.34902071381549 -13.3177624982928 35.0051843627137
12.8151387703672 -10.6479310221373 35.4446900090667
37.1464108925014 -11.2312904532234 29.4672609882545
51.609302577161 -9.87962467770905 24.0920722180381
63.4926720493004 -7.90849784992259 20.6683348381744
-44.8348358270062 -53.6211462643129 -5.63322076512177
-25.1775833000611 -57.6891980772564 -4.79664762781777
-5.88297295673675 -59.3399455896184 -2.68072321214406
16.9896979890381 -58.7014273000467 -2.55426178914253
37.9003183075114 -52.04509993566 -4.06299337051153
61.5981018430666 -44.1346291970612 -2.89941496655516
78.3223645113485 -32.6745127671368 -0.274018646088189
-72.8772212375457 -34.5301638725496 -3.68848736196561
-64.1080176599263 -46.3926030636378 -7.86300350219821
-48.757237430789 -54.5435044928941 -8.31338618654326
-24.8742757995543 -57.7801281444689 -5.07637664819918
0.822910376397885 -60.0266334150639 -3.40924344940056
23.6352951717267 -59.0668841927615 -5.36894047797869
49.797393413487 -51.693025998594 -6.07622213628577
-94.5714941213522 -38.6251557560763 -15.5454452453165
-78.1589336324979 -57.188796535027 -24.1606301090909
-51.5906651041136 -66.8213098913691 -26.9162427761081
-25.2633986049259 -71.8644478824333 -26.7622536893102
2.2472084335873 -76.6623061033446 -25.9537686965998
30.8936136124881 -77.7575569719422 -25.4351772488521
56.8261008174378 -71.8038011301991 -21.3136578169161
-98.9742834752607 1.588365904421 -1.11184311342633
-93.9610733677394 2.48492689557218 1.57222067907827
-61.8708345063408 15.6062280970723 16.5028192255185
-39.7096992726159 15.714801680435 28.5867430080052
0.459130319259527 1.47615261792849 39.6007946080856
66.0508326854989 10.7235827090605 19.1398424998957
101.164725671476 15.1047438601539 -1.2391006140689
-85.4498180263511 12.5664086615637 0.775852570123011
-45.3917353880704 19.8403398051038 23.9586756979967
-16.1445842228542 18.5324910700925 32.0865009133904
43.0391273542642 20.1175473179041 23.3822617416638
82.7165802781494 31.3758167024004 -0.760625663712471
-38.4592850235594 55.9220974474557 -6.38917044221945
1.53889901108115 60.244244103848 -2.91788971276712
48.0944212077656 57.3170931953478 -10.802797451735
-84.3501253040345 24.0092081691257 -3.56134882982416
-76.0276309682276 43.6306247543029 -11.2008766832457
-59.741553748564 54.0735010443304 -13.1773511696475
-32.827463375251 57.6497457356058 -7.10658759876657
-8.53866956679587 61.2339745397437 -5.50445222821261
16.5474990233589 65.0732924730873 -9.70980722830583
40.507556532183 61.1616892170755 -12.6649552158174
58.323872611084 55.9124055091055 -11.904069229351
76.8333130367814 43.1894462507778 -8.40067238490909
92.0122353128222 28.7258961479097 -4.41706678363991
-98.0093974567279 25.9097917618851 -9.01199875423272
-88.8789081537143 47.5234001499991 -20.8806687189712
-66.9666234135902 63.4503437187506 -26.5970426263611
-40.6405769501787 69.3837318100641 -27.4698596964549
-12.6686298308083 74.7765655065864 -27.1677381924575
16.1916093022959 78.4357224051941 -26.8050667212178
44.935576660531 75.9289886381218 -24.8776592415987
69.1954728635406 67.6850621098337 -19.572330729764
87.3084593654312 53.844719445278 -15.6025676422695
103.644891746363 35.9179976515439 -14.4281402108808
114.130890142768 18.4031118588958 -11.5549346561765
-98.9684687259745 -1.06595804161303 -1.09816136153292
-93.9514393319692 -1.91282966848567 1.59488898009215
-61.8043585499584 -14.7387986918938 16.6592331132604
-39.6432332218111 -14.6257033982746 28.743133588525
0.462579687233421 -0.0984191410813976 39.60891076142
66.0946294629652 -9.26882443797835 19.2428936571391
101.227840410254 -13.7059501594963 -1.09059546719609
-85.3960786705019 -11.964598963004 0.90229801040778
-45.3070354640878 -18.8235862539841 24.1579694746121
-16.0660785085834 -17.3038944785647 32.2712200907787
43.1242060585421 -18.7192848389125 23.5824467653078
82.8511481565644 -30.0518948742839 -0.4439956192042
-38.2158847622332 -55.1855548878311 -5.81646441099746
1.80077319177794 -59.2964057948504 -2.3017156713376
48.3432021795194 -56.2467524909698 -10.2174309356912
-84.2461653207687 -23.4465735730301 -3.31673730353547
-75.837612916913 -43.1090503300802 -10.753775749845
-59.5058950048232 -53.500293768602 -12.6228604590986
-32.5765317864542 -56.8958162784334 -6.51616081144512
-8.27230404097991 -60.3568901339919 -4.87771032451361
16.8305395810301 -64.1294113660965 -9.04382998746202
40.7732963321816 -60.1435433616344 -12.0396856069613
58.5664260500411 -54.8086883037821 -11.333355719729
77.0198678335016 -41.9693180929083 -7.96172027921735
92.1351867053413 -27.3991075793484 -4.12776962488113
-97.8968564391516 -25.4630711356143 -8.74719657540751
-88.6714931183955 -47.1576717097432 -20.3926337388691
-66.6895104112059 -63.0465423517004 -25.9450125630786
-40.3377015267983 -68.8732160604711 -26.75721222133
-12.3424025959202 -74.1400461632382 -26.4001453232006
16.5335828645337 -77.6687922487939 -26.0004237001095
45.2662483069126 -75.0164134872673 -24.0996089420427
69.48967353772 -66.6120255162287 -18.8800944126209
87.54175918624 -52.6522713100708 -15.053627334103
103.799467632572 -34.6429940694299 -14.0644325392826
114.208564219444 -17.0536467320677 -11.3721722715358
102.850452110617 0.741052485442251 6.21351783953811
117.724707560553 0.712157151950553 -5.71387589975899
ID=FMNH259433

LM3=152
73.2972096993891 -6.26346875561391 -8.61901578188546
59.4888226720207 -11.7604616430463 -2.35328195372774
55.5572336149964 0.111210910793664 7.39515467279249
41.1080492162068 -1.23327096128425 16.9767529044452
28.5413784443575 -2.54115300932758 22.7053418669657
12.2942257937445 -5.46329347040117 26.4769132139029
-8.1034943486659 -6.34935321901813 26.8276327379599
-19.1882290233203 -6.03971256570943 24.8535721108563
-56.2378734851155 -20.4768349005049 1.59317613262784
-72.0919744849101 -8.44601456564838 -2.7145055110758
-76.842413066437 -9.47620959560279 -8.03676824134361
38.7541700068867 -3.65857738975452 17.2108403364933
25.4611061458965 -5.93674134818699 22.9261282244377
8.43821575846697 -8.05790390102401 26.0695764610421
-5.5815381598492 -8.60482612215764 26.2941451310098
-22.1718241085282 -9.49338122878208 23.1101424856108
-32.5275601246319 -10.28702076979 19.2134896135535
-43.3435886824112 -8.50060673016926 15.0902230605973
40.0674810004553 -34.8414752349731 -2.56046340869994
26.5495302530519 -39.3641778420564 -0.68060305824949
11.4190877532565 -42.4903576287735 0.839697405934846
-4.39621410202431 -43.7833872025231 0.181923714085996
-19.8952193640563 -39.426076994903 -0.976542344660328
-38.1245744046033 -34.0020718455632 -0.561192944988943
-51.2490449065288 -24.7633469197095 0.946531383653724
56.4609610633619 -20.8521388800132 -5.4490626451906
49.6233449028194 -30.9421447216982 -5.4377687821668
37.7152506828349 -35.6095550459926 -2.93181046031452
22.6039661094652 -41.236679914725 -1.61493185527418
6.85520508608442 -43.6078885331579 -0.324156882100901
-11.1420486824865 -43.9042789981607 -2.01884807235203
-28.7831158057503 -39.3983022479431 -3.82286374085137
68.3847023356531 -23.0273470352448 -14.7039342161063
55.4756769008177 -38.7815763474646 -18.7910247171108
38.8364177079547 -44.8500512683287 -17.9362425107
22.2630226185051 -50.6523839714345 -18.0831625781041
3.69527386272 -55.1170684796886 -17.5594190790884
-15.4109401469386 -57.1336339141198 -18.2364019648519
-36.0990265882934 -54.6900447657542 -15.8867413297187
71.4667717651342 18.4943273688052 -9.04942476455201
56.9842980335699 22.1147707409385 -2.94219561287218
54.8158958316933 10.1382592771281 7.22083658467133
40.3016151852709 9.67424409402996 16.7871280915263
27.6646145911468 9.3176160430555 22.49917970706
11.154812337259 9.94797261471192 26.2089916540046
-9.15235494789494 7.83712991307361 26.5810037673595
-20.0660330178028 5.83312503555243 24.6471653722418
-58.776046076374 13.8535066898771 0.996350497411563
-72.6780420422681 -0.519091271134986 -2.85231337465628
-77.5147003216916 -0.383111987017292 -8.1948497955874
37.6161562590837 11.7337567766378 16.9432479039469
24.1180418692973 12.229027028749 22.6103202321924
6.96029873864311 11.9318305668107 25.7220592089879
-6.98804671152768 10.4190650014066 25.9634188586185
-23.5204979761537 8.74826030854463 22.7930154547236
-33.8703911650971 7.87559294533151 18.8977364644281
-44.2956761911768 4.37696097835865 14.8663493042745
34.3812306130745 42.0685500483893 -3.89752772463155
20.3404857649769 44.6169584130669 -2.14059712383988
4.9110116089938 45.5353652469027 -0.690610931730102
-10.9208018567812 44.4656653357708 -1.35226716192782
-25.6077667846304 37.8396317969212 -2.31979014220149
-42.8426009096824 29.8121313767386 -1.67058919942764
-54.4699928325314 18.8019499893067 0.189158028289452
52.6606068460258 30.5499836135204 -6.3426775347454
44.4138568626087 39.5193772990601 -6.66272725010486
31.9425947592043 42.4691581291907 -4.28919216492021
16.1649024544815 45.8556067008986 -3.129012603494
0.235412867487428 45.928862791191 -1.88073412569371
-17.6054596524497 43.5173199908367 -3.53865384564641
-34.3876959988866 36.4070835495835 -5.14072413592821
64.1585969646166 34.1333210313419 -15.6976601870062
49.0841558009719 47.6676680402268 -20.2939263139335
31.7313915191371 51.2497872181395 -19.6069176188363
14.4854637733941 54.5438713232342 -19.9119769440586
-4.53819333580885 56.2456270171354 -19.4954356871465
-23.7314724905698 55.4066710889593 -20.1928910619401
-43.8414355734611 50.0307871070152 -17.707290561316
72.7373192125411 3.82954855697808 -6.35222469440721
69.308594232166 3.38407374241251 -3.48325134916218
49.2167379129872 -2.42792656443391 11.0271267100913
22.5166944007523 -2.12112364853638 24.3189249927903
-1.45816949828672 0.408740232220462 29.3237215291092
-42.8221543638986 -12.4684063990121 13.1866588717649
-64.1045102134902 -13.8647173823387 0.120761478083729
61.0933587343195 -8.46582803840305 -2.5102214508419
40.198779433853 -9.26935957631923 14.1865337007841
13.8822438020107 -10.4709027673949 24.155466338848
-26.6606219747067 -17.1365247126082 17.8581319294079
-50.3021670954359 -24.50337864547 1.05588069225333
34.7294775801664 -36.2913388251229 -2.53830136986681
2.75998744279579 -42.7582496234609 0.639202728282365
-27.9310709261729 -40.4175226394728 -5.33842621257296
59.7520267131162 -13.0112747036786 -3.96991081774163
55.9594177614008 -26.1270319021921 -9.04117434939279
45.2128788001425 -36.2551059192039 -9.05896513105796
28.2235959434713 -40.7160467900927 -4.75205594840853
9.72943371177556 -44.6770863119549 -2.73678828924431
-7.1864668719826 -45.8761620693044 -3.99520787588858
-22.8019774536444 -42.8918254226493 -6.78434117949827
-36.2594766253559 -41.3088682049041 -6.9636020699945
-48.5045077573835 -30.5254612321499 -2.84216236632302
-58.1104073003151 -21.9686330857494 -2.06179918723635
71.8846939910859 -14.4860182752316 -11.9728470307526
63.0314943459414 -31.5622964551461 -17.898884537404
47.6430650303579 -42.4758756005317 -18.3148717729281
31.2432335843169 -47.6861288389904 -17.9305062518697
13.1773247282385 -53.3325998952699 -17.4977836109791
-6.31201419900781 -56.1783001160354 -18.4452560049334
-26.1638835660201 -56.5189293214047 -18.001233464274
-44.4711173893331 -49.8368080878047 -13.5930185939203
-56.9888482833476 -39.3462159191253 -11.6420634180331
-67.5367248147845 -27.1096770524786 -11.5026567144434
-73.8088410950384 -14.9133203197902 -10.0315827916194
72.391044050029 8.51313258678263 -6.43364779957258
68.9267620096721 8.5485888244741 -3.57303533765879
48.1617337366784 11.8416522170478 10.7790531394248
21.7630454845632 8.07244034356563 24.1417120661817
-1.59207093059518 2.21983925930111 29.2922359604489
-44.3583884148979 8.3101016958351 12.8254289591553
-65.581300995393 6.10978402660993 -0.226490950504516
59.0561698438094 19.0884016212383 -2.98924583154069
38.2278984940548 17.3880143667573 13.7231009646172
11.9952860945126 15.0513579677957 23.7117673026665
-29.070771604499 15.4622277755658 17.2914095998386
-53.4954663844566 18.6879534845687 0.305008634470794
28.8880348516192 42.7177580906417 -3.91185759652045
-3.69283968269997 44.5201963754045 -0.878114360941001
-33.6908842701429 37.4874867662473 -6.69278811435273
57.0648791257035 23.3340451131707 -4.60176641783001
51.3981839924482 35.5664533639498 -10.1137023764074
39.2794776464374 43.9977851178354 -10.4541444520975
21.8080099497635 46.0586900520766 -6.26061616183391
2.92737295646522 47.324958802146 -4.3362241373223
-13.9777278082282 45.979808865727 -5.59210425565157
-28.9776177713329 40.6374989328952 -8.23648059198961
-42.0556540074023 37.0879871269237 -8.3265146078495
-52.5927477936679 24.7704935947564 -3.80347069696033
-60.8382076878352 14.9265407950421 -2.70321388245125
68.8693064302149 26.2989485739945 -12.6818849435557
57.6169385695824 41.6728925161512 -19.172062611176
40.7923310411002 50.1845048661274 -19.9257526400992
23.8037696797653 52.9371849467534 -19.6798210091853
5.10298455734764 55.8778049204988 -19.3963831065536
-14.5904627157812 55.7927953082955 -20.391849515416
-34.2777619998595 53.22625475941 -19.909129982825
-51.414866134055 44.0816540156321 -15.2257709408741
-62.2591974602464 31.9384903166375 -12.8813327672284
-70.8937677756654 18.2963887042574 -12.2920314419447
-75.3083652935699 5.36866449713026 -10.3841807533943
-67.8656798395189 -4.0686906129446 1.80285263939025
-77.3925898230917 -4.9134981188912 -6.27586947486175
ID=FMNH260386

LM3=152
86.6169963042868 -13.7177745593051 -3.98101379243025
70.5604898901637 -21.1010654669525 3.28983622759812
64.053095812907 -5.95312794598305 13.7821378956175
44.5821300676252 -5.70723175456942 21.4698909987884
27.52683330101 -5.66262002493625 25.4812157003499
4.94685478323792 -5.14275668276515 25.7575687747904
-15.121817297568 -4.50074765108884 23.3939136908269
-29.2162531136405 -3.76673249021716 20.5187219195293
-75.8600736547548 -18.1389804935375 0.585921239309211
-86.0538131219167 -7.70252546731177 2.40441923400665
-100.55329912498 -9.04263783693564 -2.64084681019573
41.9924718372923 -7.46719344557921 21.5619098572462
22.4306620545052 -8.85678168195117 24.8044368201594
1.50834620511277 -7.90381948623045 24.8382055843465
-18.7028495335467 -7.27246510848685 22.394676367166
-32.5678986205642 -7.2115946683071 19.1354917405588
-42.7998376653826 -6.60445156286382 16.3763381273492
-55.6922759520225 -5.48642116471505 13.2667729708337
39.7697953988022 -43.1028445798753 3.32988526244042
21.3925623890022 -43.8200899156718 6.11718360970005
2.76828539435255 -42.0047339900979 6.9899044036218
-14.8806436738881 -44.2787876372587 2.58080333399988
-33.4323336423187 -45.2149079654874 -3.68073441088787
-53.5128622179181 -37.1207945096689 -1.59713624663817
-65.8376864579501 -28.4797347153933 -0.665291157843073
67.5205949381065 -30.091146569564 0.410270282422332
57.7137287981009 -43.0927196284315 -5.99989123734312
42.7385991203957 -51.8030783049975 -10.6589761043115
22.4978693546297 -56.4046095188609 -12.907328408415
1.32102151923677 -58.5481389846455 -13.3382289090506
-20.7193990964122 -56.0279440801958 -11.805026945859
-38.7349238017357 -47.4856876989995 -7.35617957406506
80.9708970239162 -33.236205416885 -9.92374222099128
66.3101023449415 -49.1531818410991 -17.0388667527444
45.628755121509 -58.1335713065112 -20.4443713065889
23.9025217442976 -62.9132006500865 -21.0696370907993
0.714123412609766 -67.1959602358944 -21.9796765421564
-24.6945103416508 -69.6949711738851 -21.7404947681499
-48.7650175843366 -66.5732394938951 -17.713591116253
86.682876109004 13.2830335356923 -4.02117744112366
70.6626426259224 20.7661869701041 3.22755877231886
64.0814832881675 5.68146591930884 13.7648314602303
44.6096052493132 5.55345900366844 21.4531407435343
27.5543229691797 5.60400801125676 25.4644566134065
4.97207847285953 5.19516107281975 25.7421911425545
-15.0995046964093 4.64406181776838 23.3803108048102
-29.1973754166735 3.97028305298105 20.5072131241955
-75.7706515970517 18.5106093141955 0.531405046882069
-86.0151843038154 8.12947811812467 2.38086915995402
-100.507994813547 9.52531366413114 -2.66846660136721
42.0285667806343 7.32630271851043 21.5399045609309
22.4737943556794 8.82097239909248 24.7781411958914
1.54707759460472 7.97022293713919 24.8145929776055
-18.6669761227908 7.43023602561658 22.3728061282784
-32.5321808210748 7.42732925882588 19.1137163701406
-42.7669808057102 6.86191747734985 16.3563069300086
-55.6647439265678 5.7975669855548 13.249988060755
39.9796793028158 42.9179783236392 3.20192945833045
21.6061853438926 43.7331812944911 5.98694829176173
2.97327785746162 42.011334076366 6.86493066837097
-14.6643761551397 44.3583568711229 2.44895575667197
-33.2113226121619 45.3663625430431 -3.81547387179982
-53.3310946302703 37.3765688786401 -1.7079509274872
-65.6979320034692 28.7985650922184 -0.750492515637052
67.6666327604343 29.7623887013765 0.321238266964773
57.9232819261996 42.7925349163127 -6.12764538378728
42.990801533408 51.5619663253891 -10.8127314039717
22.7727509904815 56.255504310101 -13.074910105143
1.60661215993692 58.5010556261933 -13.5123393547697
-20.445832952559 56.093015949551 -11.9718066523759
-38.5027953660551 47.6520464231064 -7.49769676559959
81.1320469482516 32.8110180103667 -10.0219873353439
66.5490468346428 48.7781089311627 -17.1845393542766
45.9117436316719 57.8491412833816 -20.616895362409
24.2090880288549 62.732852085716 -21.2565353459937
1.04185818861691 67.1259891233495 -22.1794801764364
-24.3542766335205 69.7496598492995 -21.9479183812837
-48.4397014801183 66.7574183292389 -17.9119202063317
86.1063563983472 -1.7679381073394 -0.726487677172694
77.8539139167518 -5.73269291932097 4.3730517745668
52.3254284013509 -13.5432780358404 16.030365984712
27.5104392673025 -14.0277378082107 22.8163774059205
-8.61508097044717 -10.1050618585409 23.4311538977247
-47.2168507257486 -9.69433915614811 14.5115671295949
-82.6703437400943 -13.5479274011247 0.213471616065638
75.754624081704 -9.76114255788522 4.06809914745532
44.7391937218124 -18.4610889752554 17.3169695305619
-1.53318199768671 -16.9034066008967 21.9091369617389
-37.3433590043255 -17.4923292148427 15.4690110767668
-72.0674513411631 -22.1553451688523 0.127324632243361
37.2784658153097 -44.191977781106 3.49314791852751
-3.75060027170208 -42.2364751611352 5.54847395179079
-41.3075435894948 -44.8874413623713 -5.27108230650972
76.121900429649 -20.8513704420955 -0.851537326403729
66.8521601578427 -37.4503177619337 -6.17423138420213
52.2319880104986 -47.2385884898622 -8.88581748195888
32.9433804044978 -54.0186386381435 -11.1277178604704
9.46181355112435 -57.3008429011429 -13.1033870965959
-11.3565314967826 -54.9961949798689 -9.30000626654591
-33.1001572116151 -48.824997851387 -7.41944192822543
-49.3945518981144 -43.9985608696563 -5.6784874589202
-65.1560475379045 -35.1211100343905 -3.98018287344444
-74.3205252616969 -21.0254268932289 -0.399096275955112
85.1146730907875 -22.8963210530333 -7.09122231348258
74.7299399955767 -41.5606617736142 -14.0103358237189
57.2686637898858 -53.8829960784192 -19.4392672607414
35.6370286434088 -60.6622317358269 -21.2813625248141
12.6088273243562 -65.353803539549 -21.9211168771691
-12.4668222590978 -68.7366342357876 -21.9358442830577
-37.1584551903168 -68.7514070852273 -19.739117200512
-59.0345102622059 -62.0317938730518 -15.2282310541574
-75.6418852452108 -48.8238368174591 -11.9646875451822
-88.8144682892508 -33.0065479079527 -9.84007114632465
-97.2119542091427 -18.6856684690953 -6.64376642183445
86.1139530989417 1.34556618718195 -0.731119008659166
77.880993098639 5.3656975000881 4.35654294074601
52.3910102408076 13.3354091322219 15.9903839906562
27.5787298861372 13.9611413598483 22.7747440034581
-8.56549763982534 10.216643716895 23.4009254008326
-47.1688767791536 9.9677611055509 14.4823197943038
-82.6032467198462 13.9517559273262 0.172565891448143
75.8013840719292 9.40341823600891 4.03959190113954
44.8288731564939 18.2939866704308 17.2622964281592
-1.45051947407018 16.9757912260872 21.8587417219094
-37.2574430358365 17.7202915181073 15.4166323729992
-71.958478713564 22.5070368469746 0.0608894272382683
37.4936953187615 44.0197366285847 3.36193316763084
-3.54440980507577 42.2705941037217 5.42276985322746
-41.0880483098292 45.0725994945383 -5.4048976895423
76.2227384268293 20.4770369846854 -0.913013250794847
67.0340694248025 37.1051128281401 -6.28513243989905
52.4618164672645 46.956500316772 -9.02593249044912
33.2065075305683 53.8238946861644 -11.2881334157162
9.74122241462408 57.2147531267768 -13.2737288194288
-11.088093375932 55.0230471471843 -9.46365967183508
-32.8615607592735 48.9636499667654 -7.56490234864519
-49.1793008478777 44.2219844800289 -5.80971534582267
-64.9839166801494 35.4266439764568 -4.08512251814809
-74.2170434041975 21.3865654866705 -0.462184030823059
85.225337674437 22.4595083829841 -7.1586890201551
74.9317562425139 41.1536355348288 -14.1333731775392
57.5307790518679 53.5448252079811 -19.5990659326502
35.93246939904 60.4240280136639 -21.4614780969506
12.9274315477089 65.2259929538718 -22.1153540664549
-12.1314120479518 68.7310887352191 -22.1403272493699
-36.8226629587897 68.8728867658085 -19.9438330656989
-58.7312151903504 62.2735538200139 -15.4131350132497
-75.4028209356169 49.15656208344 -12.1104331949587
-88.6524169214009 33.4101317350377 -9.93886582606825
-97.1196626794227 19.1399731438382 -6.7000319889982
-83.6720518161115 0.211823976237739 5.15690444261371
-101.610335985849 0.247325016393511 -0.400705309173972
ID=FMNH224106

LM3=152
-224.059393765488 33.5029566988728 -5.60134499072538
-185.868319804884 47.8931746438221 7.27382443385531
-172.654213999361 8.45470028332563 27.5457276077407
-122.217871030058 8.78685523633511 49.7983944364283
-77.6804086841975 11.1860864478461 63.2490291054966
-19.6387612214021 12.6503920473757 66.3479616799298
35.0113902582292 12.0485061421165 60.2136770914837
77.5789343325582 11.2737755042203 50.1240633382489
192.053240147781 37.2815986863251 6.23957248909899
214.490856276333 14.9223110608102 3.82761765586228
242.794219122236 20.560138307886 -3.45459412035267
-117.524768862964 12.6506818028465 50.97135555006
-69.4790405428803 20.2189856564805 62.899596459126
-11.7590334397457 21.0966906574243 64.8133962601503
45.8191697951259 21.4500876582059 56.3671331444764
86.155935361848 19.9043574119016 46.3707223602382
113.38757955901 17.4418012433857 38.642033539302
137.395493707636 9.06084873357984 32.3907981801444
-134.093725465139 115.693931573472 -11.9242196674647
-72.7278455751232 128.712302837139 -8.78712897038557
-2.9720198221569 131.74462671174 -9.59532563612281
57.1277581699803 124.827444510399 -11.1296086690871
105.751610739254 107.658879983354 -9.33640698071216
140.213863138852 87.5790976172414 -3.31242069585745
169.695998298559 60.4308028169984 4.9355774630382
-179.557132181259 71.7568204561604 -1.42781454715667
-159.81914522958 105.359318135616 -13.6422896144193
-112.390398318816 125.273003731833 -14.2641821360252
-53.7888132137019 135.624397679332 -14.176616601137
8.44568519196829 136.248357497676 -15.7672480987099
58.91534400605 127.538970144018 -13.8784957585397
104.807717277536 109.47058486441 -10.6626620341002
-215.947312366201 74.0257784919887 -21.9883116980983
-180.620574877798 127.457864654036 -49.5932328624369
-125.943892656376 155.590039649356 -63.8032852668044
-55.4742117638521 171.394814270571 -69.1533027080473
10.5665486008888 180.678179725202 -66.5985491330188
84.995018206583 178.939490129168 -63.6135712713284
140.679749164631 160.414340327561 -51.4228231746354
-224.12413068928 -33.0879008918088 -5.4772223962374
-185.961061301324 -47.5042495833246 7.45164127284734
-172.670226382073 -8.01624449375025 27.5764287651272
-122.234543912532 -8.36350467274509 49.8303619954197
-77.7017818532515 -10.7991666868343 63.2900087047732
-19.6630799328191 -12.3647577912863 66.3945888808973
34.9881162697211 -11.8920020488112 60.2583012050262
77.5570496344465 -11.2376558397262 50.1660237118669
191.980412757684 -37.6314197050765 6.37920724588229
214.461451122147 -15.3249469202968 3.88399728923236
242.753772393739 -21.0449022101216 -3.37704405177396
-117.548958842224 -12.2320492510458 51.0177359279092
-69.5179932373205 -19.8492347080539 62.9742819587291
-11.799794830192 -20.8320230872601 64.8915496421885
45.7775818479943 -21.3288536736999 56.4468713154458
86.1172403217693 -19.8988298944168 46.4449138492219
113.353593009372 -17.5180540352046 38.7071972584235
137.377734293965 -9.20715841608013 32.4248489872008
-134.318460095588 -115.476641497369 -11.4933273147156
-72.9779965793313 -128.602517230443 -8.30750482643304
-3.22820138423464 -131.773454134482 -9.10413887156457
56.8849065951893 -124.978905331362 -10.663980001973
105.542054768436 -107.898347523358 -8.9346172560141
140.04330518299 -87.8632911220975 -2.98540336553038
169.578199210986 -60.7418109769674 5.16143818550322
-179.696315469704 -71.4123942190016 -1.16095307368656
-160.023743767817 -105.098506006385 -13.2500049659265
-112.633807139248 -125.106550132861 -13.7974850404051
-54.0524588038368 -135.571465802929 -13.6711187684355
8.1807030314891 -136.322352984493 -15.2591876082679
58.6672070435123 -127.704130196996 -13.4027332141643
104.594635768292 -109.713145316381 -10.254112658947
-216.090912942226 -73.6872258936756 -21.712980789212
-180.868230814558 -127.290434309843 -49.1183926072903
-126.246401112007 -155.581642735375 -63.2232741669896
-55.8076021914225 -171.543236904214 -68.51408041537
10.2149928621708 -180.945400153402 -65.9244977904386
84.6467131543192 -179.340310248262 -62.9457525949445
140.367401674319 -160.878146674777 -50.8239473151089
-225.916741617803 10.418742354 1.28994271025892
-203.668004170338 12.11185240075 12.9117976532183
-136.866948258378 30.3650033589303 40.7563276274445
-52.1210548257033 35.7027778978688 62.6735438885685
29.5337281553042 26.2452288504086 58.7166101538365
128.712131939607 17.0896109916616 33.8389634658203
198.432979424895 32.7302487490334 4.61512304232985
-183.081226584528 41.4507247469633 11.5855287531102
-100.002604563752 40.8127239198478 53.0049429888798
8.16777209297201 42.2745015567939 59.5701986288139
100.635463094792 34.4108602523098 39.5157893783706
184.440971430664 46.1735164761701 5.410054840435
-93.8857184391491 120.401286407497 -2.98933301394848
17.8496393990398 123.022676033514 -2.707603751915
116.559726979115 101.324284578655 -8.08139864901099
-183.849342494156 51.7581111425005 6.57058075332888
-178.566790003027 87.2423158145931 -9.52626934052854
-145.299624587374 115.470493341155 -16.098731902243
-84.6716175497428 127.931280400622 -9.55429841951953
-21.4940115071468 135.507104650413 -13.3183658118736
39.0629146463324 127.005809147769 -9.79607585698696
95.0630749988898 116.686445470764 -13.4813395882613
131.516408287562 101.8477730741 -12.3538484518779
163.940673621611 86.6790760221973 -11.4285076810762
185.93469833804 58.3879304757964 -1.55945225300797
-222.295995320964 49.1806426450301 -11.2769945326405
-204.957602419834 94.610084414171 -32.1953777875522
-165.496658773839 138.625680365149 -54.1995366974688
-97.6863733133968 164.069810139251 -65.7679506690489
-24.5115738333026 176.641098808575 -66.9096961177167
49.9577623752424 180.543101783026 -67.275453746361
115.06754552599 169.820509744562 -58.090873409941
162.680348494516 145.290926166287 -44.2907231670543
192.818988609884 114.707284575358 -31.0127747844818
218.734002888519 81.549345114852 -17.2816395481822
236.982889722434 42.8384402515145 -6.76402440199165
-225.93656718552 -9.97458928933625 1.32795503395332
-203.69112160416 -11.6676176964188 12.9561215984384
-136.925580831763 -29.9466876467315 40.8687461160544
-52.1901464423573 -35.3674820988418 62.8060159032097
29.4828562640103 -26.0835299176488 58.814148788112
128.678783784003 -17.2135679454046 33.9029031674986
198.368983324302 -33.0985699736754 4.73782522799872
-183.16143160272 -41.0512019988984 11.7393089200649
-100.081576035341 -40.42032995747 53.1563580294761
8.0857778042302 -42.0679368074352 59.7274094330291
100.568510703117 -34.4589117141148 39.6441597746616
184.350866777499 -46.5115506492589 5.58281595837426
-94.1196492463305 -120.228823188579 -2.54080847776395
17.6104016187659 -123.066387568013 -2.2489039520552
116.362471544986 -101.580143892187 -7.70319321652194
-183.949604990437 -51.3756990608854 6.76281789465782
-178.736113117772 -86.9298684697764 -9.20161961858174
-145.523918732364 -115.246979663693 -15.6686841092097
-84.9202302085977 -127.801139232435 -9.0776238042945
-21.7574869758277 -135.513765445551 -12.8131941595804
38.8158666338929 -127.117155779602 -9.32240119852789
94.835971823075 -116.92050328628 -13.0459059323625
131.318091274827 -102.148635454571 -11.9736076138871
163.771791325262 -87.0396657236859 -11.1047031571996
185.820816994967 -58.754742585059 -1.34110317279422
-222.391238429847 -48.790035115727 -11.0943812558727
-205.141283033358 -94.3307682053039 -31.8431998808483
-165.766073687892 -138.5047287354 -53.6829771180665
-98.005429604179 -164.123603730747 -65.1562117682856
-24.8552150586115 -176.841312097956 -66.2508195761759
49.606392360297 -180.889435572059 -66.6017584991149
114.736933771589 -170.259292714496 -57.4569787742292
162.397389873206 -145.771054414516 -43.7481957166862
192.595485224439 -115.196783138353 -30.5842431451482
218.574969598037 -82.038335272623 -16.9767189021563
236.899126057694 -43.3240454401269 -6.6034211051049
202.450127602466 -0.172970572743338 12.7917057485915
242.510622467808 -0.239582792296977 -2.0514550031611
ID=FMNH224152

LM3=152
-84.173567215628 9.71376721630122 -5.30598330600038
-65.368901345341 19.1166269496397 3.63925719497652
-54.7313650081447 5.64984931911945 12.8920187071256
-38.0910898555775 7.58762714794623 18.9525707828501
-17.2310622696892 9.14686148792109 24.8017946854026
2.84716714317473 8.42627178799996 26.2509167896045
20.8735384064907 9.87580822122574 25.7899323827059
38.5089354531334 9.77570584814892 21.4041377657139
86.657375483147 21.2857456019558 -5.05221205437431
NA NA NA
NA NA NA
-35.5320929174217 11.1480409459598 19.6190300967278
-17.4859830039616 12.1959934550196 24.262307409893
3.65226778004125 12.7967103807109 25.8466090849954
25.7557135258328 14.2378010203421 24.5394922989064
43.20387374529 13.7037426804998 20.0576217290171
56.6419824940621 12.9755195926406 15.1365560493342
66.6150400781693 10.533159037511 9.71130594315738
-37.3159658211134 50.5556701943639 -2.99942875410049
-19.2827669641381 54.9918880718312 -3.09304703263029
0.0404500121277839 56.8916243955617 -4.6431936933408
21.3176656113577 55.3634958902821 -4.57957536884056
41.5781324623863 49.1011853285063 -0.499965604799011
60.8764830560359 41.125236615812 -0.216687314958423
76.1110125013518 31.0012582192027 -1.6706394256462
-60.4298282843008 30.6796525345451 1.0733973820091
-52.042454545562 42.1581130702255 -3.09029958025669
-40.1702406543814 50.2041419158286 -4.33095799605182
-21.908197987947 54.7447829140006 -4.31825871178135
-1.73596232907094 56.9009775885249 -6.11329285458575
18.2708842350133 56.182377219604 -6.2452278036407
37.0745821591794 51.3045783214482 -2.85793567831777
-76.7405299813875 36.4562667057185 -8.33851995368196
-61.989231100038 51.4016377216663 -12.7804684830588
-43.747915714921 59.6550621871689 -14.727426739061
-23.3310749631777 63.6656305217689 -15.5029848319045
-2.12703648165848 65.0811256936097 -17.869202623041
20.6898517373223 67.0227187906283 -18.2869401066584
45.4373228758382 66.3601725281173 -18.4173903100016
-83.8384172706625 -12.2954882912643 -5.25746206924491
-64.7567709909145 -21.0818978506461 3.72787819073828
-54.5348264374351 -7.25681435431733 12.9204725220948
-37.8436716853571 -8.66029354366165 18.9883906771845
-16.946232774161 -9.55785631776244 24.8430307935837
3.10064937013834 -8.21987476125043 26.2876146060075
21.1628292741244 -9.12188733982032 25.8318143847485
38.7872960496637 -8.50420015900988 21.4444373409056
87.2656472010692 -18.6593830154853 -4.96414969160113
NA NA NA
NA NA NA
-35.1774979411561 -12.1381673663608 19.6703664822893
-17.1081586549001 -12.6156849008614 24.3170068212108
4.03847565240306 -12.5655129152517 25.9025222184845
26.1756393217875 -13.3386741550838 24.6002869350725
43.5997493736947 -12.2933609611925 20.1149345091028
57.0097847573725 -11.1780096293038 15.1898045160738
66.904217083205 -8.45705918078493 9.75317146077524
-35.7591358363007 -51.6811626987775 -2.77403914143355
-17.5992172222281 -55.5666156248012 -2.8493116036263
1.77298797285157 -56.8839295823834 -4.39236600906719
22.9938053231052 -54.7083920404382 -4.33691272481916
43.0539286577422 -47.8141686156087 -0.286307635662057
62.1004595342129 -39.2531475913571 -0.0394864728491695
77.0197665428096 -28.6765074866436 -1.5390748210254
-59.4677429167351 -32.500374772406 1.21268301400715
-50.7344805803142 -43.7363757423807 -2.90093802614896
-38.62270127945 -51.4225777734473 -4.10691342875465
-20.2308726056356 -55.4049678562615 -4.07542441264556
-0.00221725756763577 -56.9538472052789 -5.8622904111967
19.9734818356526 -55.626997008089 -5.99873472637517
38.6197139802799 -50.1640376049925 -2.63423966393307
-75.5943630506871 -38.8123741251902 -8.17258396639862
-60.39454652836 -53.3211012173134 -12.549598483481
-41.9102565733997 -61.023786755266 -14.4613801661135
-21.3807157196635 -64.4142202043496 -15.2206221341498
-0.143250542135003 -65.1938520325062 -17.5820005849989
22.722204486123 -66.4416353045621 -17.992706822791
47.43803678477 -65.0264628590817 -18.1277375300638
-83.8976316809146 3.28494984479767 -4.61170237452972
-74.2353807163146 4.67612822165373 2.08671097099777
-41.6555695328624 17.3281656906712 14.7696842570038
-3.60932834958984 20.6091037740721 23.3456540719741
34.9669666333053 23.4844170456613 19.5383646909449
68.0471355796316 17.807729686118 6.88211610909285
NA NA NA
-66.1049795643828 25.8823413743455 0.273997498491992
-25.2932345512472 22.8448358393268 19.1955900846742
15.4829243398022 26.1147830552308 21.5544028735281
52.1163389386021 26.7015040968241 12.8222449954094
83.8977845344396 27.3993697019368 -7.50140760784054
-26.9284323457386 53.9753557558226 -4.54598929757473
14.5794666490963 56.3005573081904 -6.55830099952678
54.83704494298 47.5025550413958 -5.00126810446312
-67.0302844921097 25.2518842275483 0.105199863270774
-59.2941245571959 38.9525638162644 -4.35808839064728
-47.7453831897632 48.6439360018038 -6.98272943014784
-30.4445500852374 54.1488133589007 -5.53849824939706
-9.28586861244347 57.3732150439345 -7.55617458558896
12.5334568037645 57.0611340159988 -7.27283037574041
33.2781710380731 55.5110058595208 -8.39734666810777
51.3082083509024 49.8031278108965 -5.43963492156275
70.4474642737567 42.4605886030277 -7.6476097156232
83.5573620504117 27.8300762791151 -7.41661137745604
-82.4926025839441 25.5819124090343 -6.47649436389209
-71.1152249206936 43.7525125855894 -10.7713525755502
-55.0538620044268 55.4867308050665 -13.8250014042389
-35.2721736905076 61.9857888042068 -14.875616493474
-13.8384864518406 64.373320765877 -16.6575602344731
8.48963743460099 65.812909646109 -18.2062187084592
32.2932356782229 67.4677632990542 -19.1257312859958
56.7613277123956 63.7005623582783 -17.1837829326447
75.7745706485808 54.0183419781119 -16.1270554393153
91.8252833289071 39.8494942757241 -17.3808122664086
NA NA NA
-83.7584019111829 -5.85825194388242 -4.59154542471653
-74.0587217144086 -6.92504662281928 2.11228672711895
-41.1096364617107 -18.5231916898071 14.848721560145
-2.98171275462948 -20.6063348602308 23.4365169389742
35.6644996950373 -22.3224929993785 19.6393498390599
68.5573357573551 -15.6970529945973 6.95598019287945
NA NA NA
-65.2862785026321 -27.8816562722599 0.392524708911938
-24.5872126151746 -23.5195375356028 19.2978042071269
16.2694457382395 -25.5359800745608 21.66827128246
52.9043258013259 -25.0454958917299 12.9363255665113
84.6936487321338 -24.864933901571 -7.3861865978371
-25.272191658899 -54.7897656659713 -4.30620752915324
16.2873951742784 -55.858898076063 -6.31103613919593
56.2583203877017 -45.8324279398164 -4.79550336129665
-66.2303393350132 -27.2804154760599 0.221011692996319
-58.0803062819993 -40.7587324553373 -4.18235819944883
-46.2416589545337 -50.1054488727537 -6.76502818708177
-28.7813310466455 -55.0745755609033 -5.29770619211048
-7.53414737666285 -57.6621022385849 -7.30256964819399
14.2655400924786 -56.684561707203 -7.02206851647606
34.9535128799619 -54.5084860560821 -8.15479953546538
52.8011975812952 -48.2412906214064 -5.22348783573011
71.7081609298194 -40.3292051523482 -7.46509272033636
84.3664926155799 -25.3054280385179 -7.2994697329224
-81.6749976993692 -28.1100994177732 -6.35812585220706
-69.749345654046 -45.9446102208299 -10.5736077981097
-53.3379393850243 -57.1976957596727 -13.5765792012197
-33.3674680934576 -63.0959925951059 -14.5998632892375
-11.8709031286781 -64.8376331442261 -16.3727039255481
10.4908049960518 -65.6035170460012 -17.9165002511086
34.3338155507347 -66.5368649945053 -18.8303069226625
58.6757281606238 -62.0178787209578 -16.906626159121
77.3852788275773 -51.756665275164 -15.8938656266029
92.9972183951756 -37.111336836553 -17.2111457047199
NA NA NA
NA NA NA
NA NA NA
ID=FMNH19714

LM3=152
-83.0966980439983 12.7041480652657 -5.72528350619075
-63.3253315902671 21.562411811222 1.9907864943685
-57.9985121938516 6.33693901679608 15.6877311472709
-39.8885264999225 6.23320993088499 24.1005217085748
-19.6707691498842 6.76904405042069 27.5733136554709
1.23811955744245 6.41607160627378 28.4916124650026
17.6387363006522 6.88358084651051 27.5244777788642
30.4933264735607 6.96566071968844 25.0429053002467
68.2335131683268 16.7651675836695 -3.48655807808823
76.2622101360191 8.46422942180123 -7.012474613275
83.8437617681784 7.78066168782278 -13.7626172267546
-37.560356603565 8.58531763091788 24.184125271008
-20.2675366786591 8.51549445627807 27.0544663087585
-2.23628804688136 9.1354751625021 28.0544692031547
14.3890012307934 9.52855823732801 27.4041117824618
32.2710313994858 9.00759533717071 24.0749716033918
44.3005730052697 8.42288220227225 17.8734581281926
51.168808685016 5.99474267845772 14.5909281504374
-35.3121118191919 46.262630343504 -4.30966144880352
-20.6607906794574 47.6834294100468 -2.53095123575386
-1.22091711449426 48.9224819757019 -3.31846063988838
14.7598286483066 47.4184633473806 -3.25515302464627
33.3910801946367 40.865790502112 -0.513925008402781
47.0465617981745 34.2075494081411 0.0278940789766248
59.0922038259939 26.7203201344278 -0.957918546554536
-60.2555289526972 29.4806929863557 -1.43053195397496
-51.9371946816264 39.4046183045614 -5.16912144342257
-38.5290816885042 45.9526641630822 -5.41316899715527
-22.0319625839776 47.8340123688751 -3.60796337186788
-2.57741773167331 49.2423301941558 -3.9571947679723
15.4072712511249 47.4794880047605 -4.10880387834285
29.6099049058875 43.5059278258326 -2.42523526878367
-77.6979251046338 33.252351641081 -14.7750488751667
-61.198969109497 47.3727908394218 -17.8069183909658
-40.7221850099407 54.086836768606 -19.0119229418812
-22.057240565634 56.9962464346346 -17.4087649362896
-2.67463898553586 57.9298210135746 -18.2468989726636
17.9325216491016 58.272291569297 -20.3371711460911
40.4312899318281 56.2196267676809 -20.1398024995157
-83.0145876374067 -13.2201234128497 -5.74822158986859
-63.1874613543587 -21.9666068942578 1.95227153458175
-57.9571188421469 -6.73195847778561 15.6761676414435
-39.8481064255377 -6.52840001618717 24.0892300941865
-19.6273409744159 -6.94229726884064 27.5611817082036
1.27889744493698 -6.45850872518436 28.480220893162
17.6821411809066 -6.82040560172293 27.5123523392685
30.5369794761349 -6.81666403722176 25.0307105460444
68.3383246964914 -16.3264053723632 -3.51583786981305
76.3142579675523 -7.96854896190337 -7.02701451831893
83.8912895470684 -7.22502509221177 -13.7758944252786
-37.5050831879791 -8.86585683835097 24.1686842777832
-20.2130364306963 -8.69157201018787 27.039241305009
-2.17821665615129 -9.19908876050598 28.038246577118
14.4492254245111 -9.48569844820993 27.3872877567108
32.3275780816027 -8.84558063937314 24.0591749147631
44.3531396682087 -8.17370399547889 17.8587732841732
51.2058379355317 -5.69630091574782 14.5805837850626
-35.0183737506422 -46.4776902642863 -4.39171911573571
-20.3583364524594 -47.8087964341182 -2.61544381903997
-0.911008473384343 -48.9232854372789 -3.4050356629256
15.0598897062434 -47.3181802629203 -3.3389770603699
33.6492744613101 -40.6524791202461 -0.586053279835543
47.2623080487665 -33.9088392799548 -0.0323760591786011
59.2602745161956 -26.3437235253926 -1.00487020244893
-60.0675806007557 -29.8592165555745 -1.48303656578853
-51.6865704088921 -39.7236183595552 -5.23913498711708
-38.237248762612 -46.1861561293464 -5.49469444991984
-21.7285330050361 -47.9661560323523 -3.69272842615275
-2.26545935433151 -49.2505892759091 -4.04434239834587
15.7077010992038 -47.3735917085671 -4.19273093802519
29.8848884508363 -43.313129187525 -2.50205373584395
-77.4858097654531 -33.7176691620362 -14.8343046942698
-60.8977549222906 -47.7279239949068 -17.8910645609568
-40.3788578399524 -54.3099807609753 -19.1078336513876
-21.6958490451024 -57.1039301087444 -17.509722041272
-2.30772725636103 -57.9132209402055 -18.3493981843415
18.3011776116711 -58.1214476946162 -20.4401576208727
40.786492851711 -55.9266565976312 -20.2390307780871
-83.486508278122 0.482040362661484 -2.46090799105802
-73.6996682652975 2.80769888814778 0.496509056349779
-47.0702094068056 10.4286054089844 20.434530786778
-9.50139176931344 11.2201120736942 27.0869963734042
25.0795170508599 12.1689331549125 24.7184902957182
52.6835157106026 4.70987293388594 14.0621652651516
69.866601900621 15.3620877005813 -5.11260480290307
-67.8479297340417 14.6794569928135 0.117856849203127
-30.3097300719214 15.5170491352612 22.9391089213687
6.09718411649845 16.4294169514842 24.9627223318287
36.8267014726166 17.4595309165268 18.6053447594977
67.7678796836901 18.0157217748722 -4.31786320693959
-23.2516842536301 47.8833451831779 -3.38863566840672
9.51327655435608 48.9292273629681 -4.58640565251569
44.4274028286376 38.0305270317396 -4.56309355317303
-67.7342985377213 20.678623949322 -3.37551387205751
-62.4414950222169 32.3493250693436 -7.2123224038797
-48.880920670722 42.666538517056 -7.90751731458168
-30.4222953397164 48.1545400320019 -5.57808363218384
-11.1694489098754 49.9906240325458 -4.85565783800253
9.75047067533777 49.0646595506186 -4.89866401391298
26.8573875014236 46.9044939744705 -7.04501596828015
41.549677405378 39.9284481745384 -5.14414751439488
55.1068868292221 32.6044483771328 -5.65127697317843
66.1628124915843 21.5508683888227 -4.65354002081868
-82.7206828789384 20.1594590399867 -9.74226546292889
-72.8777699203894 39.6854102467905 -15.6839530757578
-53.7021437327797 50.6173109480418 -18.5015597833056
-34.5834492801714 55.236920391993 -18.8852486889475
-15.8057104458313 57.7800323235973 -17.7669404102056
4.76094070631703 58.2710727146392 -18.4574701694629
27.3743690190327 57.5267462046192 -21.7844611520636
47.9997015793064 54.5931721788805 -17.9404369655669
63.9795568538706 44.9118934688935 -13.8960452226615
75.1485683937183 30.9618144033805 -12.7059934614301
80.874596102634 17.7576120279096 -14.6768589018229
-83.4817935153971 -1.00652599463221 -2.46222509112359
-73.6804012456963 -3.27537227725783 0.491126687339791
-47.0030897754299 -10.7627102539583 20.4157804750352
-9.42997476473329 -11.3279898264486 27.0670455621115
25.1562373339379 -12.0535439822912 24.6970579785969
52.7123725133899 -4.40092824834372 14.0541039269548
69.9624836456801 -14.9101334695009 -5.13939000081691
-67.7535797953073 -15.1091353089965 0.0914995714898194
-30.210699589768 -15.7493056487625 22.9114441029786
6.20127494264909 -16.4346126828104 24.9336438729652
36.9366654480131 -17.2587961424515 18.5746255976533
67.8806176141904 -17.5784110213073 -4.34935729143905
-22.9479164713653 -48.023602311362 -3.47349520202072
9.82300545144489 -48.8597904491631 -4.67293046287503
44.6673928052255 -37.740201227309 -4.63013633609574
-67.6019683331857 -21.1012708233114 -3.41248118753848
-62.2353636758714 -32.7314022663412 -7.26990655511421
-48.6097102137704 -42.9612619722058 -7.98328174462284
-30.1166780589311 -48.3363395575798 -5.66345983540877
-10.8525830638292 -50.0517038041738 -4.9441764021281
10.0610509675663 -48.9931646120634 -4.98542666712038
27.1539288236688 -46.7208826553167 -7.1278567426223
41.801744371543 -39.6552822292 -5.21456408401523
55.3122845785721 -32.2446643745185 -5.70865618925347
66.2979743674899 -21.1230545634255 -4.69129838237444
-82.5913763637052 -20.6657827770039 -9.77838809085912
-72.6250057437313 -40.1184466287208 -15.7545644157282
-53.3805312218407 -50.9236555437145 -18.5914043595778
-34.2329592833639 -55.4213774385627 -18.9831603813716
-15.4394814166497 -57.8474644794773 -17.8692489051374
5.12986375265943 -58.206991454291 -18.5605312558581
27.7381047252271 -57.3135473110078 -21.886073120773
48.344462091189 -54.256186580641 -18.0367480885858
64.262692711328 -44.481048773129 -13.9751410919934
75.3431191189686 -30.4626265050334 -12.7603424897764
80.9853779907885 -17.2189501715657 -14.7078065529911
75.9803297517907 0.24336357729207 -3.06249108286967
83.8110410502172 0.272631754298564 -8.10969900994035
ID=FMNH224247

LM3=152
79.9798446600035 -11.0009145879559 -5.26422395824201
60.6623458786628 -20.3550363543072 3.24140334865792
54.9969204579826 -6.37177159922859 16.3560436689833
39.1706211629345 -6.37545124816402 22.6840928558628
17.1682606193731 -6.81908784769149 26.9328851811183
-2.44438978053423 -6.28794262463515 27.7130671211831
-19.6584220568982 -7.98442966011465 27.4463235073652
-34.4562998290152 -7.29755794292365 24.6745182523528
NA NA NA
NA NA NA
NA NA NA
35.2584310034276 -9.36549993476965 22.7620807477403
20.4611959581888 -9.77950569768543 25.7841844427218
0.943902942805725 -9.18625954488704 27.1596739503123
-16.1973824979283 -10.9943028336765 26.9306259363148
-34.5972181527579 -10.1717204266141 24.0817130698366
-49.9052393786354 -10.0279053272692 18.8882444796211
-59.8679344191415 -7.9687855136143 13.503457753077
32.9378735032304 -48.5030493741391 -5.1456515906742
19.5538600370952 -50.5762464095693 -2.49463853124454
0.593147024648224 -51.7604164802447 -2.89116915247096
-15.7445634565113 -50.6268446736809 -4.79276745877809
-37.8788362710296 -43.3110607403522 -2.34408069956654
-52.5904648977215 -36.8441475387052 0.0978349773508768
-67.8350955981651 -27.8014056170521 -1.033738173783
58.3570573022653 -28.977626212749 -1.54554288905773
48.9644175041154 -39.3182831545785 -6.38260683567343
37.6565907900227 -46.9862622849955 -6.25147102797599
22.4905834263386 -50.3440430759536 -3.09298056361093
0.687209408700837 -52.1829172318589 -3.67344696156854
-18.8214037414942 -50.5908491049487 -6.32297877562641
-34.6227919588595 -46.2260090578999 -7.76791141277222
75.3448394864414 -31.4126855391233 -14.3323552520827
61.0438066415886 -46.7161289384158 -19.88174785564
41.8835094342204 -55.1144594164559 -19.6902004015089
21.7932519362767 -58.9012022649171 -15.8679612282198
0.265814270656312 -60.1862783460623 -16.6242171359468
-21.9723067458444 -60.5621877812842 -20.4247268016879
-43.7267870012626 -59.0418355040435 -23.1046045873864
79.6572390240304 13.1642452159419 -5.18985996490635
60.0976145745858 21.9468353043364 3.37157985597825
54.8085695323446 7.73687905569571 16.3994605390472
38.9883320265583 7.27913385466883 22.7261124197237
16.9823188125064 7.10910489328991 26.9757467239582
-2.60909899486705 6.04979745706686 27.7510343280486
-19.8623062604147 7.28775969456568 27.493320961411
-34.6368019939619 6.22317193437791 24.7161259004979
NA NA NA
NA NA NA
NA NA NA
34.9977229945496 10.1631443112968 22.8221766867845
20.1949577429527 10.1633852492823 25.8455551525168
0.700570028289421 9.04088254176499 27.2157647472968
-16.4828912304238 10.3920691847594 26.9964387030897
-34.8544447121896 9.09614169775661 24.1410064981539
-50.1535979571531 8.57569011348953 18.9454937450347
-60.058216540953 6.28452369324678 13.5473197841776
31.6309209839294 49.3957873580871 -4.8443852840823
18.1965509860428 51.0946063733734 -2.18176451426571
-0.789048867897108 51.7746148372002 -2.57255845668508
-17.0908323763472 50.217033917385 -4.48243830820165
-39.0217205947682 42.2980521854482 -2.08063383826921
-53.5552711100122 35.4258121273082 0.320232960338949
-68.5531654262853 25.9864710099192 -0.868215523343837
57.5625738292102 30.5341055957372 -1.36240608948707
47.8968396437699 40.6499093431793 -6.13651890651319
36.3883564829714 48.012340595101 -5.95912967667517
21.1383773131204 50.9445680643097 -2.78128282749262
-0.706362948792594 52.2042817566345 -3.35221387091645
-20.1657409398847 50.1083315880691 -6.01309490716743
-35.845096931108 45.3322022374422 -7.48615725638163
74.4782474490367 33.5004242567101 -14.1325966697507
59.773329110016 48.4505053490345 -19.5888894174853
40.3956821133058 56.3330199868911 -19.3472405500996
20.2118110744756 59.5585110335692 -15.5034224706962
-1.34232194624143 60.273082354696 -16.2535248182025
-23.5828648772305 60.0785893118608 -20.0534762071723
-45.2892265431588 57.9945612717739 -22.7444458340202
80.3404077770729 0.514066823110193 -2.09023151507542
71.6162409319838 -0.664177713246857 0.910331892201211
43.2067935000789 -12.1032512912453 19.1555162682576
9.05430126277741 -11.1636497062999 26.2184757989033
-25.6983080373993 -13.1365268862402 24.8198193464355
-59.4478686429792 -8.34812395604871 13.6035725709905
-81.7836622693594 -15.1386605780401 -5.85227172399533
62.5474821033838 -17.4137729891816 1.2554051187354
28.5139409998371 -16.9007253889264 22.4121318275997
-6.76631897121295 -17.7690629497644 24.9394164212716
-40.1518627889519 -20.7017331562959 19.1584652433788
-73.3948625046854 -24.1681577407341 -3.03343579107589
24.7469961686323 -49.5030503281003 -2.91691824559196
-10.919935877024 -51.0478541579987 -4.03374426719275
-48.1599958372198 -42.0264659717456 -5.09399228957546
62.8094569178679 -21.6789491102082 -0.937385445753519
58.55710537159 -31.9727297422329 -5.3014422476062
48.2947185246577 -41.2822896190591 -9.49450063771702
32.7729302628146 -49.0892267165389 -6.28342326757724
13.1804848423469 -52.0445097259334 -3.87478678754817
-8.95851339022337 -51.7535559712582 -4.71560583021217
-29.4818794447607 -47.9408654885911 -9.35363558875447
-44.1153477562244 -44.4549679398161 -6.74305349945974
-58.7742067098087 -36.895419136188 -5.27867474949335
-71.872075695045 -27.0792211189743 -4.43323159320003
80.6810722510024 -18.6694345566443 -8.98031287475403
70.7071964667741 -39.0218719081191 -17.8130498907628
55.7703922218314 -49.6145194207429 -20.0369900341442
35.1230091234193 -57.3366818478481 -17.5323628975731
14.7537235066951 -60.025104960322 -15.0996739245683
-7.20068015165156 -60.6159775310968 -17.0550799834704
-29.6159242115461 -60.9302043996854 -22.0196112673075
-50.602319281884 -57.9774338126283 -22.0590510231952
-67.5305107117766 -50.5545194402739 -17.6552829251966
-82.1548023739373 -37.0802138374189 -15.2520976112972
-91.8670716051977 -20.9864044510195 -16.7415074180887
80.3253274102325 1.64367968154168 -2.08675533185305
71.5730628769501 2.57012598007036 0.920284888177531
42.8698721645832 13.1342430539502 19.2331801809536
8.75521411479135 11.2398297139424 26.287418533312
-26.0377910155287 12.2928503546684 24.8980737447105
-59.6484187027486 6.674317385971 13.6498014698229
-82.1591243147255 12.985771591926 -5.76572377217425
62.0604330044559 19.0692204725959 1.36767506044787
28.05445460885 17.5176505716506 22.5180482751352
-7.23620489270422 17.4283022425429 25.0477300700053
-40.6886134620294 19.5042159761353 19.2821919208599
-74.0141254777879 22.218473604144 -2.89068916029891
23.4164507239198 50.1630426118152 -2.61021352146351
-12.279100713322 50.7620084314138 -3.72044247218945
-49.2651497430252 40.7564050129448 -4.83924268658634
62.2082752227191 23.3532825513097 -0.79880673978417
57.6822876171091 33.5565371986801 -5.09978755094253
47.1746944373073 42.6144500439179 -9.23632330142751
31.4502950242927 49.9843427973631 -5.9785419292017
11.7861383898084 52.4006737748673 -3.55337525984365
-10.3372719987282 51.5240014868772 -4.39778746456245
-30.7519249816126 47.1934097192405 -9.06087672992804
-45.2869075478471 43.3021150974888 -6.47299664111073
-59.7386195359891 35.3450734742079 -5.05636744614263
-72.5697073384862 25.177708916258 -4.27242015936648
80.1531998998017 20.8714732900268 -8.85863274387729
69.6388436306277 41.0043710760078 -17.5667833215267
54.4244085913776 51.2079892290094 -19.7267266457719
33.5784460299526 58.3606582443397 -17.1763248536542
13.144851864013 60.4893436856586 -14.728812083443
-8.81766169804348 60.505953121672 -16.682348724213
-31.2337135535909 60.2522351495878 -21.646693802653
-52.1338083733716 56.7405825732427 -21.7060266742885
-68.8574500881106 48.8414566482521 -17.34940943777
-83.1166352424451 34.9670239674334 -15.0303850153346
-92.3959404960243 18.6291503844974 -16.6195975743433
-87.8759472720429 -1.15737955809661 -5.12363395468504
-97.4275962676901 -1.25880769651392 -13.6007019157925
ID=FMNH224248

LM3=152
81.4791529617554 -4.66216924845943 -3.67379523682948
58.3280523409121 -16.9678807499511 0.750963186541299
49.7991635978523 -5.47907945813026 10.9012272987797
33.5166586838003 -5.79057421357087 19.5318596323928
21.7309327947533 -5.57323517406834 23.5562831249364
5.76420952631427 -7.19576008401589 26.1214461417115
-6.97638056914096 -6.70080937400018 26.6492211521245
-21.3952746216492 -6.94546626436596 23.9326821239445
-59.323144310965 -15.7563736122659 1.02347530925522
-70.5598409641475 -7.48786966038177 -6.03562585884152
-75.8915215192602 -7.8211478321098 -13.8242373389324
33.2863959076449 -6.83533006326619 19.312023342119
18.5006346838992 -8.6091994483754 23.8693873021368
3.45322421052327 -8.75276732504827 25.9769869182396
-11.2212582222392 -10.1047442865919 25.1194900831885
-24.1335481499496 -8.98632410847978 22.5582335487372
-34.0956519995357 -7.8977418367721 19.6302983506687
-46.18987672534 -4.98334840006587 15.2541685687421
31.4026157055318 -37.9684948757118 -0.790173512437338
21.6485580739287 -39.5800421999961 -0.210466822822751
-2.37823204020576 -40.7421398837773 -0.00649025593858165
-10.7687744842376 -41.0294927167407 -1.39494663530577
-33.9477513498828 -36.8287956752992 -2.0146387308644
-43.0676136778351 -31.0433464703775 0.371338049039256
-54.3687306166531 -20.6499645624285 1.76052026768809
56.5258341086169 -23.0523655681903 -1.81918858753888
50.8104662597951 -31.2327108664424 -4.94303201901634
37.5229125000668 -38.5765396454772 -4.1233096217138
19.2730111399061 -41.2039211496997 -2.06823345224475
2.25138914943672 -42.2976817226594 -2.30566923274658
-16.8893445921256 -41.9191956456564 -4.15287606723171
-29.3538102513088 -40.171471423458 -4.87971264041302
71.9397829769322 -27.7767544974272 -13.8292457247986
55.7197846703041 -40.4078130844479 -17.4892370399858
37.4632295890404 -45.9220932287117 -17.613776812973
18.8927182708299 -48.2995572929147 -17.9278340012045
0.974362993744032 -48.4264493167963 -18.2385803744073
-15.9697261598466 -49.5659698726641 -18.7194632249142
-34.9239371080947 -50.5997576281911 -17.217568671475
81.2178634813367 8.01266696477554 -3.67977995906361
57.5792010341722 19.3579891081978 0.733811072118945
49.5308385972247 7.53704131879611 10.8950814310063
33.2491616764104 7.18538161428595 19.5257327294455
21.4823273997613 6.4863114184687 23.5505889261782
5.46225154156128 7.45185601552506 26.1145299250225
-7.2471267001001 6.43275750276129 26.6430198294109
-21.663800708999 6.0804089858959 23.9265316503669
-59.9221179867892 13.2991139065685 1.00975607697073
-70.8083682285481 4.56788691180139 -6.04131826805241
-76.1491026310084 4.67379990860569 -13.8301371225903
32.9760422024919 8.2195522637252 19.3049148250953
18.1296490734149 9.38686316700275 23.860890037616
3.08906483714986 8.91216279622857 25.9686460057195
-11.6286515912289 9.65741459568143 25.1101589147483
-24.4838291841252 8.00538458818566 22.5502105135577
-34.3925496673849 6.5044044189756 19.6234980383439
-46.356305890872 3.08992883575095 15.2503565808819
29.811189905183 39.2296431151812 -0.826624430231821
19.998992569604 40.4383824101673 -0.248249405323033
-4.05528133041987 40.6094898906713 -0.044902342635614
-12.450510734349 40.5494958053376 -1.43346607478663
-35.4366635092323 35.3965297584061 -2.04874161816945
-44.3103935888169 29.2424017179821 0.342872714141515
-55.1736030603178 18.3934227934117 1.74208501341947
55.5278094323508 25.360602639201 -1.84204790992983
49.4802286724355 33.2955032715643 -4.97350053406325
35.9012930621769 40.0862551310714 -4.16045211168192
17.5585765121514 41.9612260665688 -2.10750183388504
0.506344188555285 42.352335677407 -2.34563873079219
-18.6024938011383 41.183597464374 -4.19211500691317
-30.9843283315983 38.9229857175836 -4.91705894992618
70.7341945392865 30.7048803668557 -13.8568592051286
54.0074949578086 42.6532868905864 -17.5284562932723
35.5391975430837 47.4103708736793 -17.6578459325799
16.8864891478443 49.0201874565111 -17.9737858092139
-1.02186648704861 48.408224901723 -18.2843031449488
-17.998512972706 48.848021089966 -18.7659317070274
-36.9792546034842 49.1012046091987 -17.2646448273659
80.8917646451097 -1.69844914457505 -2.81542211892395
66.3099629943083 -3.45968448820984 1.21785150005684
37.0129914890287 -13.6998788312227 15.1670553715176
8.83817904887394 -15.3363615357952 23.0492722237889
-14.2614862478067 -15.7382224474493 22.0885581268019
-38.6290465965694 -10.4822396079685 17.1703933002119
-67.1998860297163 -7.16023979997572 -2.28454655476284
62.2757327811352 -13.475369957746 -0.199063821796506
25.6511364419794 -16.7261155534119 18.6806838070501
-4.71836846889677 -17.8465025629853 22.4709770131566
-30.5436289329894 -17.3574733473234 17.2405019866298
-62.3511936450628 -16.5826152369719 -3.08999529258241
26.224918695505 -40.8032024406181 -3.80106277329852
-6.32155809197089 -42.6995533468257 -3.81070475059612
-41.4027296462158 -37.834502705823 -4.49183975066493
62.7658114887215 -18.6139743320204 -2.74730241087942
57.5554096638792 -27.8576270677231 -6.07675388664339
44.4676525909392 -38.271000510599 -8.33231368225925
25.0085294719652 -41.6443063289506 -4.52458982034131
5.64019404957217 -43.1992564628528 -4.09264259324708
-12.7470768294486 -43.4799127353729 -6.07558732071937
-29.8365939784273 -42.4752581433033 -7.3463192755724
-40.0542040539529 -39.4479934161835 -5.48011818935706
-52.0182016643057 -31.7160149252533 -4.69389076423004
-61.6725055496754 -18.8988130541238 -4.21072457644745
75.7901936623682 -20.411240640614 -10.2112989215745
65.9346254221845 -34.3051409998662 -15.5321309702978
47.6176954602252 -43.5321402630648 -17.1678467543763
28.3871081386884 -47.3019999912578 -17.1544035710208
9.73069967048842 -48.6561730933534 -17.9090626262415
-8.00694137627307 -48.627224208579 -18.7030231433372
-25.3245612719019 -50.7890084649112 -18.702198025124
-43.6456555956829 -48.1016486417423 -14.8258062975009
-57.033156160475 -38.7457861933904 -12.0313021677267
-65.9815281672074 -25.2800023921929 -11.7487745741068
-73.2323390440263 -14.1680894079664 -13.5434871124647
80.7530986805245 5.02806884095931 -2.81859820270673
66.1110227183612 6.19066733538317 1.21329485931182
36.4166497986553 15.2279342613339 15.1533964237184
8.19817782643783 15.7093225753558 23.0346132733419
-14.8984052909285 15.1579488783983 22.0739697723354
-39.0285575426239 8.8975524851506 17.1612426752506
-67.4378385186554 4.38254722306543 -2.28999675332781
61.6674798593452 16.0302425435803 -0.212995591185667
24.9396615611415 17.7866691557103 18.6643877834538
-5.45028929092636 17.6580899885906 22.4542126841442
-31.2333534069596 16.1002254694096 17.2247041466702
-62.9815658723395 13.9959779819351 -3.10443369507115
24.5211260496557 41.8457151233151 -3.84008740495843
-8.07585233870058 42.3991357067193 -3.85088609952289
-42.9267073149539 36.0918081158936 -4.52674579825548
61.945419017695 21.1822707528016 -2.7660931446441
56.3585581208627 30.2001916204974 -6.1041672521909
42.8528068569147 40.0632100959555 -8.36930102347793
23.271120652427 42.6352911036879 -4.56438441588106
3.85514899401983 43.3911170803506 -4.13352827611405
-14.5280282720219 42.9118846005262 -6.11637924115636
-31.561597829107 41.2025892752849 -7.38582974068017
-41.6458035436142 37.7585700328823 -5.51657308542992
-53.281000857373 29.5408443891031 -4.72281463210208
-62.3988879885172 16.3371192372698 -4.2273620511948
74.8848120217798 23.507726118155 -10.2320362954103
64.4651233447309 36.9786248711541 -15.5657892780947
45.7835227269831 45.4413574199089 -17.2098576853953
26.4139091674143 48.415492105779 -17.1995988377296
7.71755716138816 48.9989316427868 -17.9551727823617
-10.0038058373955 48.2382521366329 -18.7487604578279
-27.3958047476007 49.6845037872404 -18.7496389586872
-45.5906574666923 46.2480362746548 -14.8703557218566
-58.5812637353548 36.3510371483773 -12.0667609003529
-66.9670853938457 22.5281849347124 -11.7713483349708
-73.7537557197528 11.1252019755658 -13.5554299352966
-68.0825678812357 -1.40471613784548 -2.55453560209305
-77.2864322231123 -1.59919737175201 -12.6042676074426
ID=FMNH260377

LM3=152
99.3518423065674 -14.1588380877933 -7.34446022679062
76.0445898697101 -25.2417929807089 8.73919277476337
54.0971847470896 -7.84037930177433 27.1481091438809
37.3172092509421 -8.63489643593743 30.7876215315466
12.2693245700844 -11.0861825267741 34.8745045934882
-8.87276263774507 -10.7712716176912 35.4382527477862
-32.2138497616406 -11.219817097842 34.4488815003692
-50.9273344695176 -9.63013109003494 31.594843099188
-98.6208918019358 -19.0626179813646 2.94140954590315
-111.099498940293 -10.8206790195067 -5.35499101820615
-120.470587612724 -10.1894013861235 -20.2227196223892
48.8031888264654 -11.3319578852568 28.0055583502587
30.6117719493925 -13.8240306998961 32.7663237067597
6.8130297797189 -15.1692761890749 35.5424689015692
-13.4142455439945 -14.6992043970252 35.4189106009473
-36.2522636640823 -13.8262355842577 33.7014377572672
-55.2461335814351 -12.4243327991107 30.5386425876989
-70.2258672120367 -9.52726860964912 27.2258647753746
53.4891137809304 -51.7814857468746 0.826596368992053
33.4475719561782 -66.7459954873442 -2.8223450116225
9.05304682162825 -72.1372318710841 -2.85321979758561
-12.8817900182522 -69.7930779826451 -4.4244384465756
-36.2629700022647 -60.0214367780955 -6.52042719594721
-54.2864994555976 -51.2570241573906 -3.41438824875343
-77.6820478541726 -38.6421304089911 -1.00845421381717
72.2989015124513 -35.3331910817623 4.72792734523031
60.0432107860413 -48.5406544570779 -0.575608453473005
46.3764100464128 -61.1597357923822 -4.93461815182746
30.9236754079142 -68.7703072108866 -5.14138197373343
11.6568750732816 -73.4823180721337 -4.19388952724928
-11.4108798009019 -70.4886626619142 -4.74710801309087
-33.3107599056981 -62.6689726184173 -8.38649009974861
94.7997155550172 -37.693739657479 -13.4825377213823
80.9034465610467 -57.2954875161332 -20.3750964235689
59.630601630261 -72.0032751903796 -27.5426453940387
36.7961302260077 -81.4102193536599 -30.0734154285066
12.0748860617679 -86.4671115422493 -31.1730203464248
-14.5145632800496 -87.4897245281344 -30.5010677564473
-42.6581777291305 -84.7213200860479 -28.6215034560942
99.4925071993895 13.1616398983973 -7.294834343057
76.3003117808519 24.4255028439473 8.82941020980251
54.1745420052533 7.18424572251536 27.1754004048527
37.403569266818 8.13827891215557 30.8180889212493
12.3821772103119 10.8324924969855 34.914318451023
-8.76204232593596 10.733254356899 35.4773143303215
-32.0972547666316 11.4257125047326 34.4900156423016
-50.8260631058627 10.0391837323008 31.6305711391947
-98.4194287948393 20.0663042392817 3.01248470592505
-110.982087164961 11.983488807406 -5.31356872018515
-120.358901250264 11.5027546716704 -20.183317221926
48.9167638128428 10.727013993622 28.0456270479695
30.7518834337272 13.3889621555488 32.8157543506954
6.9682031803727 14.9691001431576 35.5972133156508
-13.2628378220582 14.7077872915998 35.4723265020612
-36.10860206215 14.0762748027415 33.7521208652656
-55.1158413501982 12.8815268497654 30.5846090473395
-70.1245501724994 10.1509175587092 27.2616089296084
54.019461088773 51.2246137727634 1.0137002959877
34.1331409405023 66.4078566819701 -2.5804796390702
9.79542374045575 72.0500764286426 -2.59131286458241
-12.1623587625815 69.9376351242255 -4.17062663090527
-35.6428794139639 60.414948785038 -6.30166228011106
-53.7557593552034 51.8253650465062 -3.22714574647359
-77.2800090885086 39.4433892011693 -0.8666169106993
72.6588090607565 34.5694410055207 4.85490096166522
60.5398657157574 47.9215814414508 -0.400391032101232
47.0038108810139 60.6964740006271 -4.71327421697891
31.6302660943872 68.4664610241894 -4.89210024784807
12.4129894945079 73.3731409249019 -3.92713607083037
-10.684357995169 70.6192044241616 -4.49079468616259
-32.6635290179037 63.0387065843622 -8.15815021946933
95.1830775744119 36.7643102616609 -13.3472894826734
81.489515178763 56.5330197075587 -20.168334291958
60.3693795259699 71.485016958909 -27.2820081787259
37.6330302068666 81.1357226009044 -29.7781612231854
12.9651885161754 86.4508647822436 -30.8589260105619
-13.6123337743711 87.744769693249 -30.18276561544
-41.7829978075533 85.2594995890734 -28.3127442755848
97.338453821299 -4.97274985837688 -3.62630715517413
91.2708510806763 -6.38697229938356 2.71471129589027
58.6078466821781 -15.5444322654667 23.5897906989519
18.7612488857759 -25.9670768790071 34.567411479135
-23.6141131031466 -23.6634971905918 34.0544255647226
-81.0731763792476 -12.0637228303643 21.0437818439226
-106.464305661116 -19.5270842504539 -7.21023525768967
82.2986622439039 -23.808743398794 3.09240025720317
39.1874004419641 -26.4924572275106 29.7329755432492
-3.82855066600002 -32.7472928042489 34.364009842856
-46.4577709872143 -25.6132355539298 28.0408884484175
-94.3415676808808 -26.5815382942116 -1.22770661634569
38.0545102801954 -65.5971874081029 -6.22787418831074
-9.10272422060493 -69.3465220188489 -2.88339992977787
-50.8473173462156 -59.0520580404617 -10.3350191759832
82.7888416888235 -26.7434997419129 1.70682583688583
75.3504383318929 -44.6435507127131 -6.39365851123538
59.1936281158671 -58.8639788468995 -13.4478447613514
38.8933447703754 -65.9506755730516 -7.60141947711826
19.175619751688 -75.8054112805766 -11.8978422744872
-4.16257785578443 -74.2401762025632 -8.39901526301827
-27.2808981935255 -69.0861830085411 -13.0929825697843
-49.3752798460001 -61.0620384047005 -11.6081199723449
-70.6334999796534 -53.9384199445363 -12.1661280042376
-90.3053535112969 -37.3795378911355 -9.16101481149473
99.15628442308 -25.1829876073543 -10.4270095453412
89.3406572222026 -46.5688465781692 -15.9514506695911
72.4914974597914 -63.7335446090835 -23.081669841229
50.932358224694 -76.3139128277315 -29.7454011113138
26.206431179644 -84.027729059562 -30.1319343550897
1.66277402462983 -87.3777214404697 -31.1958281149677
-23.3096876156704 -87.1471789436403 -29.7131738023417
-51.2891810728684 -81.8316208679825 -27.1424184626868
-77.6905596113755 -68.855913832708 -22.2185541523926
-99.0178678463332 -47.655433248503 -18.0615228118148
-113.96381914955 -22.7488134092907 -18.8144966076913
97.384565942562 3.98332417393113 -3.61003902513403
91.3317286579139 5.43690553825766 2.73618860632195
58.7643606760116 14.8543192443975 23.645008067727
19.0269929871897 25.6467673928548 34.6611646937082
-23.3698329746926 23.781531472927 34.1406063949915
-80.9450505270945 12.8213743177776 21.0889840156561
-106.257454295894 20.6483856664901 -7.13725911137007
82.5394019635342 22.9486534086752 3.17733204861716
39.4575619298066 25.9793488730544 29.8282871900716
-3.49178863727248 32.6599272053238 34.4828178335937
-46.1920906585004 25.9882225382017 28.1346191642951
-94.062830576437 27.5558571362361 -1.12936953407978
38.7280693379954 65.2240505130295 -5.99024585888536
-8.38812036835789 69.4465941772353 -2.63129119834008
-50.2363639766 59.6096616701305 -10.1194778260491
83.0598007845438 25.8832208368297 1.8024188758525
75.8062617201585 43.8882257302957 -6.23284625726561
59.7968690423291 58.2998004098125 -13.2350243235053
39.5705249459867 65.573869814952 -7.36251363510333
19.9554007473977 75.6466610875222 -11.6227393667579
-3.39774235543084 74.309124417172 -8.12918505269067
-26.5678203702458 69.410541956071 -12.8414122138757
-48.7436837595605 61.608989380203 -11.3852959732401
-70.0741189525875 54.7067204970105 -11.9687811236121
-89.9154940431945 38.3404715747066 -9.02347430477449
99.4105339910951 24.1983440568435 -10.3373115457302
89.8157426088363 45.7040694756325 -15.7838428771447
73.1443559226318 63.067143923009 -22.8513445800964
51.7160254924913 75.8929662934032 -29.4689271458678
27.0708464159431 83.8623319246821 -29.8269729027079
2.5630055518349 87.4687176962146 -30.8782308509587
-22.4105337815891 87.4899464782137 -29.3959567431769
-50.4433267203308 82.4534736883345 -26.84400519899
-76.977009656638 69.7325103245128 -21.9668172308231
-98.5215681837293 48.7378013013248 -17.8864307269364
-113.723178706866 23.9893014466088 -18.729599840697
-119.193144946689 0.621447483077313 -4.27098332544572
-123.21617845344 0.6560180962634 -11.8997865021356
ID=FMNH260385

LM3=152
-117.0067869672 23.1262836734704 -1.44686793331182
-90.6114657556392 34.6086556780844 11.5187006981043
-79.118374044888 14.2126134897917 25.52017032705
-58.7842922907764 12.246191333471 29.4082803563621
-32.3462451758543 13.2158712087392 33.4906215401062
-6.11886636524314 12.6315099144817 36.2851883361568
17.2316271634667 13.1296800083897 38.02678757301
39.8275008645756 11.687601403594 38.7614960176704
113.157405348665 18.5982331037538 6.92814132723369
120.299593272476 14.7720561658594 -2.34885752381866
132.152257036216 13.6839160787236 -25.8959691397783
-49.785513743448 19.221143767711 31.2968797182337
-26.3183294432408 19.1471668452615 33.9746433484935
0.363486063589102 19.5252016793817 36.4864664916685
22.1619597856471 18.0111409925315 38.3262968300745
45.9623122233408 17.4446354615433 38.1952109029383
64.498976773758 13.8211736180377 36.9160504422255
78.485307746778 8.71505588200901 35.9300312255932
-56.9396192316506 74.9361776876468 -0.558705778222561
-26.9197940737084 86.3084799042956 -5.48455449851484
1.24110635323668 86.311017793695 -4.41821658860809
27.2906198802835 78.1336747520601 -3.92027975347198
46.154261185385 70.1491571884449 -3.48001953380031
72.2858677444996 54.8781015708703 -0.290323465754346
95.0389420735818 37.3454705691139 5.0220961644948
-85.0880367678372 53.557823722147 4.75003689769397
-69.2043892018185 69.4981011393862 -3.3519606896587
-48.6785647825235 82.7028319591099 -7.4446528836739
-30.3438206503679 87.6078237643273 -7.76592624219397
-7.35664516125943 89.0850406188394 -8.38938712271794
15.4747386452265 85.2906973496717 -7.25193910455096
39.2604566483591 77.2960899032949 -8.0154454785948
-113.734790546134 57.6696341708936 -15.4341353726259
-88.8666639507286 81.7156103105367 -27.2996040094998
-60.1969610308289 94.6428899350513 -31.6134990513888
-32.9873924918101 99.0732514101709 -35.2466539532205
-7.21530538584979 99.1140876568744 -35.151198285337
18.7115860438323 99.1161919451974 -33.2507824865729
48.7060219305372 97.7011402628275 -30.0819347644497
-118.232462509511 -15.6868686258116 -1.58542782983198
-92.6171217151303 -28.9039359731405 11.2919657485938
-79.8632146906606 -9.37406375478987 25.4359677471342
-59.4464536146803 -8.72230108085951 29.3334244900642
-33.1231831779395 -11.3872247665429 33.4027904253819
-6.91182053876345 -12.4787660441672 36.1955466288408
16.3603247483398 -14.4616295752936 37.9282887710758
39.0019986232469 -14.453365850822 38.6681748236128
111.756948458796 -25.749675195509 6.76982278774867
119.128404456842 -22.3156789672707 -2.48125781696127
131.031411423212 -21.8096137990562 -26.0226782457298
-50.9061077502002 -16.2644185595997 31.1701990558099
-27.4816159979451 -17.6903294225665 33.8431363883895
-0.877379854297174 -19.7689803380718 36.3461893569437
20.972775532011 -19.6464510495347 38.1918621926528
44.7614798817973 -20.5818135857736 38.0594594750615
63.4901181703535 -18.1260924166181 36.8020012188661
77.77096983136 -13.9056992421356 35.8492769115648
-61.554069397066 -71.1884294086381 -1.08035911578685
-32.3104716350558 -84.3967205849033 -6.09395861835686
-4.20608036250874 -86.1836435603385 -5.03400894278744
22.3073604125123 -79.6699217077044 -4.48362616314713
41.6370932265697 -72.8948392809358 -3.99067533407643
68.6794280151837 -59.3260981867556 -0.698023463388344
92.4921758474916 -43.3023207848107 4.73418990173071
-88.298752418733 -48.1150833776744 4.38707262779836
-73.4506633112835 -64.9675694445395 -3.83199254221113
-53.7979530277526 -79.4115195001576 -8.02338834915285
-35.80914302058 -85.4611346973547 -8.38376879181207
-12.9608311722133 -88.3812770548729 -9.02292789835702
10.0642066883649 -86.043227178065 -7.86358771968796
34.3071170166265 -79.560042800482 -8.57540951728977
-117.143313670758 -50.2671913467591 -15.8194613378843
-93.8392199781795 -75.7490430562664 -27.8617404190306
-66.0413020314087 -90.4283540556272 -32.2741888149637
-39.1646578483059 -96.5406225704514 -35.9449800754501
-13.4465180496121 -98.208121834077 -35.8556230307783
12.4281548392918 -99.85960865213 -33.9611104220159
42.4513962195279 -100.362484176223 -30.7890063028569
-119.359516689618 8.5241711889848 0.630382039505803
-106.027164812369 11.3456179467286 7.70596840004797
-64.4201327694277 28.3501195614997 27.0137576768987
-12.9776709326967 35.2518888712858 35.1595407847829
31.7850108264962 32.4498583792346 37.0632637552204
89.190512145012 11.0016129121691 29.5695198969373
117.916820936591 22.7601613113033 -10.6825147425168
-95.7144981910225 40.3230545077488 4.6205753673154
-35.0501364410912 38.8326853050884 32.6478714643808
9.21469888192068 38.1937650327922 35.7026005436498
55.5971675176274 31.000163480345 31.9617297699691
111.459374054269 29.3569790948578 -5.67023571865089
-35.7709285452858 81.7363501028528 -2.08644026789761
15.6626833193787 80.4087377206292 -2.55594555645753
59.6581371065726 73.5230423348034 -9.53918514728202
-96.0384241559745 40.9242783910734 4.0093068148363
-85.9937662151343 64.3874125614401 -8.70013571094866
-65.5600019900139 79.1235007801723 -15.7758696151425
-39.5666578432943 84.4696026229545 -7.34606071640008
-16.477586547479 91.0720793107694 -13.1856293003776
9.07610219976405 87.5312389690382 -10.2223465251482
35.630849120057 82.0492150375221 -13.2925782246007
59.0783347552241 74.280332794949 -9.79742877847993
84.7230872059752 63.9223499006052 -9.50701769592482
105.381263642373 40.343704848098 -9.00907848713222
-118.114399396853 37.239833203232 -5.71373957363539
-102.449751854699 69.233466244468 -20.2081210561931
-75.385245668832 89.1346347526196 -28.6994144881438
-49.2323222937728 97.1651327533661 -34.2634374737125
-21.3693118335215 98.8732442309313 -35.3239527960663
4.5830461983964 98.7114215185539 -35.2371962711047
31.9047403190333 97.716193996663 -31.7259570156996
63.7452927033284 94.451650882899 -25.9261444322441
93.350681367465 79.8232466320113 -16.4442698053013
115.413650183238 53.856155337875 -16.2538309762498
128.27466249143 25.6924088964499 -24.08738399729
-119.659666473539 -0.98059485535001 0.596450773387648
-106.533488606819 -4.68800748540214 7.64872962017282
-66.086587250743 -24.4210660829152 26.8253687007662
-15.1839164560546 -34.6127209309502 34.9101296308015
29.6659410092697 -34.65418074824 36.8237076211065
88.3120093460969 -16.8177093738493 29.4702071076156
116.248255062744 -30.077885257595 -10.8711424068833
-98.0689773286034 -34.2356310478986 4.3544067326317
-37.43776505738 -36.7757362706653 32.3779553547896
6.77849932783058 -38.9527399436051 35.4271935974683
53.523269607664 -34.6734284727124 31.7272802195961
109.386325522672 -36.2897158118205 -5.90458924868686
-40.8562621167556 -79.2996007573211 -2.66132592817997
10.5587416222792 -81.2164718700474 -3.13293482399376
54.9025563081561 -77.0707122345867 -10.0767929893048
-98.4300538401258 -34.8108439720819 3.73893839341397
-89.8829300210499 -58.7697378466066 -9.13979703720928
-70.4180440989119 -74.7148697672806 -16.3250604806389
-44.8156958674027 -81.7503350534647 -7.93945280129032
-22.1878895982542 -89.7546193821876 -13.8311663715689
3.53762340852602 -87.8543450700735 -10.8484592456045
30.3860361104986 -84.0369301893206 -13.8854926809843
54.27618684482 -77.7880505381849 -10.3403009290375
80.5233050817677 -69.0710709384229 -9.98179373285238
102.62788072142 -46.8469642646163 -9.32034230813357
-120.227387588081 -29.6716206372319 -5.95260819344395
-106.609293070425 -62.4856560908791 -20.6783479478349
-80.8524433648606 -83.993709169581 -29.3174690391783
-55.257051220375 -93.6184093161817 -34.9445196914894
-27.5570888268276 -97.0734990502096 -36.0234672354797
-1.64624875306406 -98.5500602699437 -35.9414042234316
25.6830106188466 -99.305720924638 -32.4293097331805
57.6647894724972 -98.098081740101 -26.6135318111796
88.1320203583951 -85.4347499185682 -17.0342278361413
111.789355351443 -60.9134573597569 -16.6635494535439
126.403471296415 -33.562121626599 -24.2989180039668
135.162080828278 -4.22538193923643 -12.0125954959679
136.169635504994 -4.25013762084764 -13.9907225805454
ID=FMNH224049

LM3=152
99.1360757756826 -21.0085193911127 -1.1637048190699
75.2438853473379 -28.8045829398718 4.8617688610591
64.2139258745739 -10.3998669589854 15.9452642192891
43.0616758385708 -11.1427051391955 22.2328524352004
24.0709940594331 -11.2714101552277 25.9194761352694
0.724809175087099 -10.4373532686517 29.3630464588894
-19.0022107924638 -9.22392951993069 30.4919914617814
-39.4165704153422 -8.74158162976299 29.988535603697
-93.2748966793134 -13.1935531337503 1.31896558312197
-101.63169612335 -6.42306182094604 -3.87885312048193
-111.423507657468 -7.40009263252579 -15.2778123024466
39.3770136440409 -14.6767455369965 23.2991880613844
20.9743357993546 -15.0945487227522 26.5062112132332
-2.03924613568151 -14.3300986885029 28.9383973797626
-21.7494798437252 -12.9017423612468 30.3239695724535
-42.6766438669133 -12.5445234862852 29.105939922175
-56.8017406402163 -8.56982300639718 26.5922497030216
-68.8793935006647 -5.31058971807795 23.3561627545144
48.5622813709557 -63.3641655170829 -1.82203517296137
22.0983653826747 -72.6098067930616 1.25359020780705
0.563285688763634 -71.41166234651 2.3338464996539
-24.0377734112142 -66.6846871157965 -2.44021295732934
-38.2514625148288 -62.6241679225942 -5.84609821916814
-61.0574346143172 -44.8576106406927 -2.76923542282641
-78.0876155254175 -30.3928085296076 -0.893427332317576
69.8967623269365 -44.034790005615 -0.84248892627198
61.1891058792778 -56.3363803370455 -5.88243519601439
48.379318693235 -65.6774257199873 -4.06936232453545
30.5373838580829 -73.6482000856804 -2.41093845904728
6.47046319237797 -74.8737445592028 -0.508256599993156
-13.8005054390568 -73.3835314556983 -3.51564605461937
-36.2250861512564 -67.0362883649336 -10.2141343314662
93.9999545158569 -48.8579365060477 -12.1419327730065
77.1780216650758 -68.0067694133471 -20.6561630709427
54.3560442962994 -80.3297132232582 -22.5454341369449
31.4305692320218 -86.0537113649525 -21.2475660695554
8.752923698603 -88.7662136657149 -21.4147020365768
-15.6138392375073 -88.1280584676459 -23.4223908082001
-43.1168647842298 -83.7880328388483 -23.9649882898295
100.498112606986 13.0109255835106 -1.23239360943356
77.3066289883392 22.716339386928 4.75774277140104
64.8423880644308 5.29716442453188 15.9135702836932
43.8182432700727 7.75399685450308 22.194698032541
24.8992309746441 9.41537269485053 25.8777073735642
1.56164882695587 10.4642991940788 29.3208438531344
-18.199054868894 10.8364081449403 30.4514875579254
-38.586715439866 11.9856153345991 29.9466852417004
-91.9213655432705 20.613446020601 1.25070574291971
-100.793526333485 14.5118133530444 -3.92112280633919
-110.477727171456 16.2225631301553 -15.3255088962837
40.4280777741976 11.5755682910088 23.2461819149749
22.1182220355045 13.4761726950411 26.4485239612669
-0.882420250254542 14.5638149341234 28.8800575691898
-20.6435328930466 14.7213736726073 30.2681956341116
-41.5324683283195 16.0334238070093 29.0482380804161
-55.9305191113112 13.1905818388536 26.5483131870743
-68.2305975949645 10.8943146622371 23.3234433706246
53.4722326672144 59.2711510267176 -2.06964860567732
27.8326661360682 70.6151959856044 0.964404061529928
6.2709035689046 71.1468852251347 2.04600599561275
-18.6300841638953 68.382575795913 -2.71292778010367
-33.1234485528699 65.4576759737131 -6.10470875591695
-57.2762841465438 49.5837710627204 -2.95992237478341
-75.4080488542004 36.534435163284 -1.02856038387287
73.1932873335739 38.302154556663 -1.00873576329243
65.496145958787 51.2400886841295 -6.0996432525882
53.4744276955658 61.5825545983759 -4.3263134334172
36.3270965595225 70.9608208591389 -2.70291908165243
12.4354927684674 74.1141467900017 -0.809078616438236
-7.89021428651291 74.2371642751443 -3.81370756120646
-30.7515338926392 69.6760277767872 -10.4901706874559
97.6030956239821 41.1373248896436 -12.3236425465887
82.3644955744026 61.5352221948223 -20.917721797474
60.6004258129317 75.6355209932161 -22.8603441328342
38.2061477987627 83.179173477067 -21.589264829139
15.8179139193744 87.6952744071648 -21.7709960963576
-8.52219810023925 88.9990866318596 -23.7800288986078
-36.2842457908018 86.8695445022383 -24.3095636514409
96.7313880265383 -8.14398213618729 1.46947710423722
87.5182701846653 -8.47937456754121 5.03998396343916
52.5288409212745 -22.1166595068596 20.3305473837194
10.9596699534417 -28.2981769287524 28.1454265129047
-29.6143697601778 -22.5008959469632 29.6825315679856
-78.6460171650843 -8.28008261214539 17.3371013156026
-99.9653650158921 -14.4957876721193 -7.58866898166341
78.0765535682694 -28.7492161528846 2.39605007348633
33.8992646957914 -34.1594495893129 24.2512460533376
-8.44769777589064 -32.8893882985363 28.9481622171381
-51.4443046652855 -25.3883605509377 23.5110678087913
-92.8607607794405 -20.7699965570654 -4.50228765041611
30.9797988965351 -67.4074251611248 3.7058255836919
-15.4207198614945 -67.0188834989567 1.76561833836024
-55.088198368104 -57.7568466158253 -10.5312326940489
80.9601436704698 -33.2782120054108 -0.723590076683506
72.6946395483637 -51.6515150575008 -9.90035079932647
59.9249052927218 -64.2190702065505 -13.2511300113659
39.4386115700626 -72.6781610627487 -6.35610756888475
16.3620566246582 -77.7900679286141 -4.95677309704323
-7.39034506632489 -76.0012697967692 -4.47371957899283
-32.3823234545559 -68.4481204904632 -10.5697018339795
-52.9230787337321 -60.3833864451658 -11.5156454459144
-72.4641381313689 -50.265209291342 -11.7855034630709
-88.6701149993718 -31.8669659719254 -9.955144943627
96.8094660081909 -33.6796358057681 -5.20246918522513
86.4138211354163 -58.5794123719716 -16.5813261122185
67.7105712754048 -73.8633068351482 -22.3853542404871
44.4344869713707 -83.1910623013242 -22.5089935300838
21.1161521966364 -87.7428795079891 -21.0220705779317
-2.30811276876585 -88.8343795527281 -23.2443340247695
-27.2330791903838 -86.845688388233 -23.9095766818859
-55.1300837123951 -80.0726954702945 -23.5995023246677
-79.7814215338599 -63.7558381143102 -18.9206260697821
-95.9577981581656 -40.5247953824557 -17.3107106759363
-107.103151368991 -18.013522280426 -17.0626822287311
97.073084365539 0.390529952995157 1.45224503851166
87.9168451662689 1.475789157332 5.01988345460829
54.1321177076404 17.9282094418669 20.2496926369588
13.1914467593065 27.4446682703211 28.032875922764
-27.7159430198184 24.9159011232223 29.5867921331976
-77.7295343071816 14.6108094974184 17.2908822285327
-98.4877491683588 22.4104617504495 -7.66318652983583
80.1254061201649 22.4247499605342 2.2927245244345
36.5255709278319 31.4375139391564 24.1187989755072
-5.78662578583488 33.5759157656814 28.8139618696389
-49.2461613588645 29.5144244108988 23.4002133874614
-90.903791976621 28.1089992046615 -4.60097941612739
36.2701607437122 64.7293641088994 3.43902769136103
-10.0132155009656 68.0437615156213 1.49291283959953
-50.29617062199 61.9331063128672 -10.7728991319195
83.3613359481844 26.6961049057256 -0.84468444740547
76.5896702778393 45.6342414877931 -10.0967808393137
64.8649882784973 59.1688422509227 -13.5002630133453
45.1216462771144 69.2663752832184 -6.64270832053156
22.527854364598 76.2123878918252 -5.26772003962942
-1.29144956773862 76.3301760582269 -4.78129257902065
-26.8082587450895 70.7746841434484 -10.8508071268046
-47.9281598101242 64.3741572343491 -11.7675438754884
-68.2156192919281 55.8495811168919 -11.999760238814
-85.8402864815141 38.813351430938 -10.0978558405433
99.1912971554455 25.8111002673245 -5.32258715604307
90.8177158561654 51.4161844308252 -16.8034186388705
73.395273354593 68.1228752823138 -22.6720390792691
50.9393832019044 79.2810194327544 -22.8370415264724
28.059822810773 85.68842201824 -21.3722463765644
4.79743562375302 88.6401255401929 -23.6026734710571
-20.2068458300422 88.6477738203839 -24.263916196973
-48.5559787093555 84.128006205563 -23.9310405841365
-74.432117772676 69.8531368956062 -19.1903964579235
-92.4136758182656 47.9963606939362 -17.4894440778779
-105.322991111467 26.4493457823265 -17.1524573742576
-109.657170284423 4.38094083886358 -4.65765865651683
-114.390996424992 4.5617667303359 -8.96766455327672
ID=FMNH63269

LM3=152
-122.553871487291 21.176017121238 -5.68989982878861
-95.4233248772032 30.5417262742415 8.48120795199102
-82.6213206029812 11.1870737321048 24.7033932106538
-60.6463964407161 10.7555362453188 29.8630775366157
-35.7345012397137 11.6431972004337 32.5728302991301
-7.9766524023874 11.6992875626748 34.2205089598797
15.1093334817661 11.3218769346863 35.301897176747
41.7784128502215 10.7043457390163 36.9782926760175
117.738483881787 17.2977886861663 5.90577840523386
129.375764215763 11.78335152348 -5.26525263323678
137.063577789701 10.6333983396622 -24.565517424168
-54.7482521296779 16.3887493731465 30.4367752377513
-30.0293807031143 16.2960898463846 32.7843248059193
-2.41919750514186 16.0919072183858 34.1314860281956
21.1171351513342 16.3339507930199 35.6227404889164
47.9687316245518 15.4981676941937 36.5958234441103
67.4309582081117 14.9136997815031 34.9406418381755
83.1641314914731 11.7177268999403 34.3165825392275
-64.2630061664737 65.0898598822082 0.19250478215249
-30.4133589331585 78.5951219166915 -1.18827222779807
-4.0506130305438 79.2573629519022 -0.412605513533457
24.4738622203252 75.2621545320815 -1.39055420215442
49.2963202297714 69.7313699225795 -2.17677196821473
73.3464391152542 55.5593456075847 2.08341718172439
97.6906294981745 39.1093964782184 4.98853466215039
-90.121629165883 48.2893222245319 3.69027354068301
-75.2588151749766 61.771795130769 -4.51814687440726
-55.8653837720887 74.0670974818396 -5.70035066704224
-37.6039922468648 80.0749647417764 -4.58332055488127
-11.4436549221494 81.8825613212108 -4.19440545524203
14.3625689295593 80.0396355597267 -5.03333545951424
43.2546961263734 75.3424601146359 -6.69330971135404
-115.747903105154 52.1227405017032 -15.4162442678359
-94.1318817454189 75.7441612975443 -26.6333432400267
-66.2748449617339 89.6923416195354 -32.1297924005356
-37.8492231043549 96.7740523304192 -30.34960925858
-9.5888006805108 96.9748030273584 -31.604552986012
18.3787978971484 97.3255271616497 -30.9465640584391
51.2432635409093 98.5720891502599 -27.8679349843922
-122.999374002306 -18.4106485920288 -5.69667369311275
-96.0865271446646 -28.3894033545341 8.4711239636232
-82.8522540076154 -9.3333120865428 24.6998818689707
-60.8732035346487 -9.39819197462197 29.8596289354737
-35.9876047940401 -10.847193893385 32.5689818603914
-8.23805473573985 -11.5285202236627 34.2165343382323
14.850573652647 -11.6711220049953 35.297962734368
41.5267896356459 -11.6545046499088 36.97446674584
117.319357718713 -19.9451151137253 5.89940559325711
129.077835349032 -14.6901476288807 -5.26978264070804
136.789655711998 -13.7068946016102 -24.5696824084884
-55.1033298790481 -15.16291126355 30.4313762817013
-30.3886426613108 -15.6273731269927 32.7788622289874
-2.78086228044856 -16.045066373913 34.1259869164371
20.7440565171971 -16.8172406741239 35.6170678294708
47.6076578153583 -16.5862935616213 36.5903333179897
67.0781150118386 -16.4394019167128 34.9352768584982
82.8792309217437 -13.5980978940609 34.3122506269708
-65.7115691129397 -63.6272072357635 0.170479387157798
-32.1744235025595 -77.8903569723608 -1.21504920897576
-5.83326102135255 -79.1459854427597 -0.439710670565015
22.7739052926869 -75.793393648491 -1.41640204183342
47.7145491428248 -70.8223669105326 -2.20082279256184
72.0774998901028 -57.1966349391472 2.0641229648411
96.7857172423996 -41.2997095579538 4.97477547417889
-91.1855627989452 -46.2501778987067 3.67409643317552
-76.6299025467186 -60.0609120247477 -4.53899425353464
-57.5180822914616 -72.7891414982473 -5.72547994277385
-39.3965262451739 -79.2068390172552 -4.61057602862543
-13.2834956497268 -81.6028453680315 -4.22238022765429
12.5576703621395 -80.3408647219458 -5.06077893649241
41.5481958008291 -76.2945243020984 -6.7192570433774
-116.89154341094 -49.4993715079132 -15.4336333150487
-95.8125501162185 -73.5974355001949 -26.6588977972604
-68.2764491917704 -88.1671201662165 -32.1602267864883
-40.0174063155726 -95.8873605569108 -30.3825764774119
-11.7686543378351 -96.7236276840649 -31.6376976539399
16.1839654591329 -97.703894877609 -30.9799364786797
49.0120420879335 -99.6908045806688 -27.9018606994896
-119.990504896317 5.1260157324891 0.189763436808476
-111.098428400505 6.55525402553161 5.68080383241789
-69.4274420903018 24.8306679787972 25.8375799729137
-16.045767410575 32.6261136131565 33.0566133870996
32.7314886687707 28.5416783653281 33.8925819186803
96.0925603009027 15.2458454473013 26.9410657194882
125.58924050081 20.7742256947378 -11.9969184114921
-102.071544982437 32.360218185023 4.31441742797815
-40.6785400878222 36.2727840963997 30.4721273923683
8.44963484961799 35.9811962469076 32.7757970429339
58.6622641774816 32.3372633343615 28.1716767331458
117.422749617251 26.1671224963979 -3.67274502546888
-41.0726602199733 75.0138709114519 0.193159319970544
17.300616819026 77.5537461099231 -3.0017460430925
70.932024039667 72.7736911214679 -8.62932038788028
-104.907851817744 37.0265914806231 1.86167926526324
-91.715544003645 62.0881952613506 -10.1981467458447
-72.8697383391945 74.0102925573917 -18.1860751907268
-48.0736507810403 81.4741327817014 -13.0961996469921
-20.8419706796728 87.4708613612544 -14.832984172932
6.3959124467175 86.5075179278955 -13.2998012116783
36.8536909751024 83.5594352812453 -15.0002300412815
66.2594762352813 77.665348330052 -10.103231232936
89.5685152461986 66.1455215265155 -8.98159951596761
109.788608399764 43.1012114746231 -11.7582836358482
-118.743716495342 34.5624231648144 -7.63514788898514
-104.30955072257 63.9267956425724 -19.1148118854992
-83.4850373812966 80.6538815736317 -28.3461346628475
-54.6938612040088 92.8402630251738 -31.5630917920482
-25.2907028069594 95.5577665794699 -30.3045244455265
1.73379107155186 95.7543819039164 -31.1675864116631
31.6601711697586 95.6322695496503 -29.7888637717702
65.3848820817203 94.09521790233 -23.6742153850255
96.4679331348532 79.7075325601365 -15.6141114008529
116.662408519768 51.9695394246767 -18.1507878444195
130.77756110518 24.4620632400624 -22.3245378360672
-120.075476313306 -2.42441320144454 0.188471446683369
-111.217837827185 -4.05528328387135 5.67898821246493
-69.9687685384373 -23.270764497704 25.8293491059911
-16.7760768133147 -32.2680524558211 33.0455090349532
32.080742033332 -29.2826630310311 33.8826873181578
95.7250140014918 -17.4137512969426 26.9354771791744
125.089958236253 -23.5912255372437 -12.004509996737
-102.773972330477 -30.0563915479426 4.30373702238486
-41.484668676593 -35.3585577929365 30.4598702097394
7.63761701936091 -36.1734545490323 32.763450314407
57.9195530909267 -33.6588972126037 28.1603838134365
116.804137233455 -28.801818908153 -3.68215102479736
-42.7504349323239 -74.0705998637677 0.167648760804453
15.5509109012245 -77.9224205335929 -3.02835031600874
69.2763312080923 -74.3486178182196 -8.65449519211939
-105.714567434032 -34.656912767643 1.84941315688288
-93.0895621059649 -60.0049320888285 -10.2190386867212
-74.5168037600648 -72.3453979861768 -18.2111188152136
-49.8949884589063 -80.367121475367 -13.1238930805923
-22.8051540443548 -86.9745816435884 -14.8628343697492
4.44750464351634 -86.6249914944114 -13.3294267461302
34.9639219629281 -84.3625216975274 -15.0289639731023
64.494886442286 -79.133376485315 -10.1300618151272
88.0572697713753 -68.1414182914234 -9.00457799860665
108.790861406016 -45.5570460587385 -11.7734543757154
-119.491435630781 -31.8787448744804 -7.64651695606179
-105.721722284772 -61.5565892511181 -19.1362839496119
-85.2788881865468 -78.7449316172819 -28.373410158637
-56.7692442044997 -91.5750664028093 -31.5946479839711
-27.434694507628 -94.9540260275442 -30.3371238325174
-0.421466499281687 -95.7584785336032 -31.2003570961741
29.5000770659745 -96.3103577391668 -29.8217079957493
63.2508142217134 -95.5347575440091 -23.7066638800507
94.649754718736 -81.852994575231 -15.6417567978883
115.463364805966 -54.5756338888512 -18.1690193002749
130.194010335132 -27.3913572952724 -22.3334107236702
140.560715658962 -1.57996694888246 -11.002419202394
143.566660865834 -1.61286026411756 -16.4674644813432
ID=FMNH142680

LM3=152
-229.677937433426 38.9650020130272 -13.402860897453
-175.17969523871 50.5920113529018 9.0117539815701
-162.457620678695 15.9917696839359 27.418406024888
-113.703874987331 11.6572243602268 48.2491571851682
-68.4072050014284 11.7974519699469 58.421959574677
-20.3105062415157 10.0687611049177 63.659253209571
21.1117324751869 12.0926160452868 63.5295288405771
63.144994376912 13.0363374828512 57.7209535546342
186.014650716732 47.3206710107018 2.79092332264457
222.01475611352 20.182771080294 -2.97716084072497
251.540333907952 24.3981871824896 -19.9735784551337
-105.22476623258 19.0261479110961 49.2179920142814
-62.3312282119282 17.6480972347137 58.5197724913327
-11.4675876211252 19.1098216785779 63.3170281259257
31.2922263467176 21.3216282673911 61.5202760060228
74.0271813525486 22.5359559362844 53.0689093469853
101.205740690404 21.9734171155272 45.6918330073595
121.787506915474 17.2693661875103 40.9662268830716
-98.2338245055617 117.10952808288 -4.47652037899267
-58.5039431262464 120.009594571677 1.46927273951842
-11.9618885569196 123.298492341428 -0.533894783953662
37.055186847745 119.025951986117 -0.888683066258796
85.285870997699 111.268703342419 -5.13138214264074
130.194532822821 92.4822434741899 -3.31667830880519
163.172644466206 69.2237018682695 0.992950435458311
-164.095345116322 77.1161220217646 -0.960921723183213
-142.864063443491 99.7959762290956 -8.67312311682774
-99.0053028478639 118.364749253512 -6.16791185739265
-51.9026552572422 123.071578989634 -1.47127997735384
-4.70744981915458 125.934485780139 -3.78646401397234
41.6068257100306 119.831616686542 -3.18002617591207
93.6446631132714 110.861309152824 -8.48997324559832
-203.144768441075 89.997612500545 -37.3606282104804
-158.787625475073 123.436800972846 -47.5199475588643
-106.93986687907 143.800253491635 -55.7738221914327
-54.4919502371992 151.639266363788 -60.0967658165116
-3.10679045003784 151.247756913736 -64.2035106321266
51.4621874593074 148.833595108771 -63.6553114065832
107.821382955934 143.276781687838 -60.1709274656537
-229.785376102977 -38.3036480638247 -13.4675342955013
-175.319730418405 -50.1196722855177 8.92745890461999
-162.501527910442 -15.5858041997231 27.3919757843811
-113.735965263508 -11.4217315799367 48.2298402370583
-68.4398840653166 -11.7049532903919 58.4022882020183
-20.338576147488 -10.118791024335 63.6423563491602
21.0778745544316 -12.2576094564623 63.5091478474463
63.1083630454398 -13.3084929696919 57.6989030890874
185.882330663549 -47.8423827598335 2.71127241571311
221.957778204407 -20.7950829811576 -3.01145905952709
251.471558720787 -25.0641329784149 -20.014978121324
-105.277383826349 -18.8158177218247 49.1863185153414
-62.3802010861285 -17.5726281861728 58.4902929547751
-11.5208332539771 -19.1838224082934 63.2849765748208
31.2326687315467 -21.5115205912637 61.48442491657
73.964101234555 -22.830536262655 53.0309378643062
101.14413701825 -22.3312322910047 45.6547502807478
121.738916177197 -17.6765314918963 40.9369773756902
-98.5591047115293 -116.828238615777 -4.67232489077303
-58.8374556055448 -119.848728012479 1.26851275786678
-12.3047224511937 -123.263684218128 -0.740265851293701
36.7240457723707 -119.126884288778 -1.08801556606838
84.9761254740918 -111.496699249551 -5.31783545247447
129.936852785442 -92.8382628508417 -3.47179046438375
162.979506674375 -69.6787670098031 0.876689899643279
-164.30916097498 -76.6577736580651 -1.08962955430027
-143.141013966096 -99.3836404693994 -8.83983526491149
-99.3340667846452 -118.078476404498 -6.36581342333936
-52.2447015051721 -122.924131417528 -1.67717691591179
-5.05763464093406 -125.914392927945 -3.99726001939625
41.2734318910756 -119.941366749372 -3.38071472920696
93.3360260104886 -111.106929986064 -8.67575933438886
-203.39417078322 -89.3696710309237 -37.5107575541809
-159.130166892777 -122.915029816008 -47.7261425680521
-107.33921839249 -143.408741901983 -56.0142144030691
-54.9132940401444 -151.386329614728 -60.3503964282544
-3.5272346358991 -151.130844849796 -64.4565997135805
51.048244548714 -148.869364580734 -63.9044870035814
107.422666979563 -143.475142800829 -60.4109371116759
-227.95421656155 5.64223582675001 -1.90517151556539
-201.498210334087 16.4117584395617 10.4744073935907
-129.507372664834 15.6983794840916 41.4859948865544
-38.0014304703605 11.76303525904 61.7896998295366
50.0263674151255 15.6209974583873 59.5253472880008
127.438255241924 16.5213934458823 39.1981793158661
199.367893315673 35.1872809157201 2.50626997350406
-178.708007377596 55.9615235707426 4.52818262964819
-83.7051345036096 40.8027075629415 50.4488446002512
10.8551297224437 39.2152866226325 60.1207536204616
98.011072688829 42.6573010707673 39.5840266305384
177.919376943731 53.6229741065991 3.36065152644949
-65.3586754234822 123.760055186953 -2.61232157777677
34.7826836935632 122.543792885559 -4.00495408403647
126.400766408017 95.052544308542 -3.810031312568
-179.725224055726 57.0626255103115 3.20605605454551
-158.663698706609 91.3246476422795 -8.91467756939053
-122.806283537105 117.914062200619 -14.8736985786208
-76.6508135011792 127.737105250927 -9.50425536607633
-25.6855385971349 131.883146182185 -9.77397374660087
27.7879206914968 126.787991291731 -7.56497289780871
76.7181994612932 117.533491891067 -10.371082530634
116.717603989075 102.975052417871 -7.42376403168949
148.731366917693 84.298683705588 -4.41285495075766
176.400704558721 59.5026423991495 0.46988164761006
-219.337394495473 64.745263633308 -26.169658277974
-185.803324850506 106.588081873572 -42.5528417547705
-136.855713953667 133.632578957585 -51.8313276673894
-83.184527423144 148.387585134736 -59.1176461227121
-27.0025988322137 151.556672898537 -59.176891516229
26.3571538063974 149.708331062692 -63.1579711482694
80.976334381958 146.209039754912 -62.6032017672925
132.712878325196 139.571862552316 -54.5137766822676
178.030736442096 119.907071374707 -42.8486143010286
213.224653627501 88.7728066182001 -31.2574427368754
240.274826608916 53.8941877485385 -22.2303816244093
-227.969021212141 -5.00509786433151 -1.91408327019384
-201.543095116508 -15.8688585967059 10.4473887101693
-129.550624159642 -15.4075959674024 41.459959371115
-38.0341392342128 -11.760729872399 61.7700105787936
49.9825949161111 -15.8596782002883 59.4989981507287
127.391726810173 -16.9413172018966 39.1701712271608
199.269264096549 -35.7457141752989 2.44689948079176
-178.86295058153 -55.4718388918049 4.43491357163786
-83.818396715836 -40.6541671361615 50.3806656832396
10.7458938259869 -39.3459082843954 60.0549983701199
97.8919756703978 -42.9958988508162 39.5123354144096
177.769560760647 -54.1230941848091 3.27046871161041
-65.7025815716539 -123.573273989728 -2.81933809524585
34.441775877526 -122.633170454802 -4.21016573619561
126.135954426055 -95.3971741765228 -3.96943658805185
-179.883222308837 -56.5678930297823 3.11094799003725
-158.917029614323 -90.8680148657437 -9.06717173839874
-123.133681860543 -117.547030115764 -15.0707781048337
-77.005719742366 -127.50736375597 -9.71789346027474
-26.0521710251369 -131.794660928741 -9.99467049436104
27.4352454961499 -126.851935318786 -7.7772679996165
76.3910774808392 -117.728857743242 -10.5679957104105
116.430806118393 -103.286663267413 -7.59640385427427
148.496375456953 -84.7044603842624 -4.55430957172309
176.234550177701 -59.9936691191603 0.369863949456448
-219.51653589077 -64.0911585352237 -26.2774935928881
-186.098918680626 -105.999586234212 -42.7307763617037
-137.226683630586 -133.164527473066 -52.0546352500268
-83.5967199422476 -148.056513214816 -59.3657680602968
-27.4238213854822 -151.38172171307 -59.4304491409491
25.9408742549283 -149.675113753244 -63.4085533012692
80.5695735383731 -146.328660304831 -62.8480540728689
132.324355960676 -139.848934043259 -54.7476502180835
177.696697609523 -120.329798404445 -43.0496911244188
212.977033161701 -89.3129720290099 -31.4064994686512
240.124074660712 -54.5248720074148 -22.3211277290797
207.118444589777 -0.296445367388942 10.1031220440992
252.921972338355 -0.335694230488586 -19.0953346672504
ID=FMNH224004

LM3=152
-69.8530685037314 14.1232026367319 -5.61135968044594
-49.631178327458 18.9695043112332 1.05238823441513
-42.1509787223745 6.23479353735209 10.1261067203484
-31.353354039004 6.64223182463546 15.1966670665119
-19.0696477712078 6.74005864912806 18.1675052732005
-6.82400334249101 6.31844436380906 20.0431960191928
5.68299548912597 7.03844108769214 20.8898345413217
16.2102695027599 6.53384622565938 20.1851210995534
56.3103123905691 12.6416850989598 -2.35023503729123
62.7232858715449 5.27697105185442 -2.02228192771356
72.0342620883983 5.07062291493076 -8.79703589555633
-27.7534119784489 8.8592571569534 15.6620299460926
-16.8321114215814 8.30421813344692 17.9703701143448
-4.16524450596243 8.13866782973015 19.7520011952911
7.42506737452399 7.86328381802337 20.370450914443
18.7819458340486 8.53538920130958 18.8649076380319
28.7832828849425 8.35575004426034 16.302262136316
37.4092485839585 5.38160091992664 13.0075900116755
-26.766312910629 41.3603163903778 -3.17750241980136
-14.5326443961184 43.6829200251122 -2.86289314394914
-2.74352698502458 43.7386882539118 -2.39732921835869
9.50350965525778 42.3895374381167 -1.88971844959373
21.402627748068 37.2625341049265 -0.501871098041064
37.0903732899667 28.5447863262701 1.56063259108548
46.4558639237814 18.8348571986457 1.22966531377746
-47.196327769852 27.1949570759522 -1.72127653561385
-40.6963123057361 34.5523674438611 -4.10941524960408
-29.1782309123591 42.3362504784731 -5.23548964415118
-15.6246150564291 44.1184147479458 -3.85257256616028
-0.139196785155178 45.6080077556421 -4.6933219835779
13.5172752327939 43.8858496132395 -3.87911555235614
29.8373202676276 37.6091344096357 -2.59361816129651
-66.067948937136 33.3787556404873 -10.5646851695417
-50.3987350414715 46.2410335490764 -12.3889404006091
-32.2166837648071 51.8959649433902 -13.6322863693194
-14.4841500592405 53.1810418445511 -13.5983486760662
1.92044382562095 54.0867847455727 -13.8435051367603
20.1642468054273 54.1413250206485 -13.5097711080142
41.3190273283888 53.5008474669163 -12.3084178748636
-70.3907345981371 -10.6991161297992 -5.52810943026981
-50.3966897433248 -16.3717020281209 1.17091722024236
-42.3707703889548 -3.91228262543332 10.1601384575544
-31.6001787964504 -4.75287542232544 15.2348845085654
-19.3317980668256 -5.36257953146414 18.2080956654922
-7.07911052101153 -5.45903569445315 20.0826958810114
5.38510466883096 -6.71422246301837 20.9359588656426
15.9242518362965 -6.67067190126821 20.2294070281913
55.7189400329159 -14.6600795540766 -2.25866910588116
62.4448412476959 -7.57792399159569 -1.9791685812764
71.7550356936757 -7.82036398186433 -8.75380150257841
-28.0995436203533 -7.12053037275834 15.715623702668
-17.1641176563042 -7.02344466045259 18.0217767445717
-4.50170402024823 -7.39458859564645 19.8040973550264
7.08975121506678 -7.61718758275573 20.4223700413014
18.4066568669994 -8.7904984947598 18.9230160081156
28.406019834803 -9.06127473530484 16.3606761662002
37.1521984620811 -6.485578600235 13.0473907117322
-28.5234144843365 -39.759426553337 -2.90543924319785
-16.401744001636 -42.6074127618901 -2.5734886020179
-4.62603091786721 -43.1704793251205 -2.10584919944488
7.66801154079924 -42.349522298982 -1.60551663955514
19.7781720459779 -37.7333744690756 -0.250346322709048
35.8289851734965 -29.6894565265311 1.75594131030351
45.6060873524699 -20.3966010482073 1.36124160785955
-48.3206908841795 -24.7132809988655 -1.54718426621003
-42.145697332534 -32.3610896718999 -3.88499777686791
-30.9756275025366 -40.6437841107969 -4.957187334679
-17.511691300467 -43.0018417711731 -3.56038458731586
-2.10541902390334 -45.1661654419388 -4.38887932859037
11.6129327697342 -44.031532848751 -3.58425413535349
28.1896418737982 -38.4588913444662 -2.33849766937166
-67.4436572228797 -30.1332826929575 -10.3516755337303
-52.3463461024162 -43.6739212732626 -12.0873794322749
-34.4263892223016 -50.1190473788957 -13.2901436639005
-16.7661264580295 -52.1704879948956 -13.2450158026121
-0.416173248817129 -53.7873298034051 -13.481711901076
17.8082055040279 -54.6295437749605 -13.1449702961207
38.9710520934945 -54.8976369137845 -11.9448659831856
-67.2555096765298 3.43445827143109 -2.51908036557459
-58.3394294252741 6.9850249470961 0.232598089380746
-35.2032856021799 5.63586208835716 13.3040501987506
-10.3726897480409 5.4609355889021 19.3311263004519
15.2802793897097 5.0253200282511 20.4913977142148
38.0851314623312 3.22251455855143 13.1003744276705
55.8486111308724 14.1688535610404 -3.86802937342602
-54.9169767427147 12.8346496020373 -0.628354809606617
-24.1914879497867 14.232120199798 14.6717415920328
0.779130659974305 13.5495815478677 18.1202178158438
26.5810630553325 13.6431703435954 14.6932937156891
55.3266786181573 14.9031196070263 -3.86903455926537
-22.8087913310631 43.1374376916144 -4.72465789389718
5.7871483515277 44.3055623020336 -4.09571486032369
36.3918693651931 37.6754272635175 -4.29410490032926
-54.6009273481035 21.4342493619157 -3.68038183936236
-49.7970694624637 32.9981119345566 -6.41844579627822
-39.4786593355562 41.0946622922799 -8.7423341742133
-22.3332556174507 43.8927140780016 -5.18861203721328
-7.41401692520923 46.8449978311938 -6.21502400342623
10.0192804924688 45.3190526907052 -5.44588989411321
26.5301440083294 43.5270329880368 -7.08270655334622
37.2163414746922 37.3282610804485 -4.3811765487611
46.3815643892173 30.6782718409084 -5.02085698513346
54.035076174782 20.7677376689476 -5.06817542395589
-68.6884812927776 21.166860532131 -8.70636613786781
-59.7869484114641 39.1630031095487 -11.1902326382899
-44.1327140087857 49.1620263909098 -12.7335326547153
-25.5410954373857 52.8060434218914 -13.8149392145942
-8.19216532568514 53.8400681814662 -14.0578104452126
9.19551010939597 54.5197557101767 -14.0390759592428
30.1190166705466 53.8618890703359 -13.6900849196135
46.1956995505352 46.7326366426759 -9.38055923950855
54.9977474700752 35.579703481665 -8.62223621537116
62.7094771762831 24.4020821092013 -9.60544367746885
68.4174791873905 13.7439184261289 -11.1048871608553
-67.3323362981108 -0.112380390114097 -2.50718481267781
-58.577959820721 -4.02715821434095 0.269531262779964
-35.4031981233355 -3.59345770170727 13.3350039218377
-10.5874415253385 -4.45346505347752 19.3643776796477
15.0604982067124 -5.12127214114165 20.5254278281813
37.920950154546 -4.35720973456503 13.1257956604571
55.1913244163565 -16.1759654976264 -3.76625750424878
-55.4121330927763 -10.0251306377538 -0.551686612657192
-24.7737511819894 -12.6491053529149 14.7618970997979
0.203502169756566 -13.0253392513979 18.2093460244434
25.976684530185 -14.2590473393694 14.7868734744709
54.6380872860939 -16.8869332197969 -3.76241559768335
-24.6467794195288 -41.7165761576539 -4.44007054539674
3.87185089196694 -44.1175772052006 -3.7991572117586
34.7349259271832 -38.8203358584931 -4.03754984287397
-55.4691892793323 -18.650618651993 -3.5459433398079
-51.1709542526992 -30.4297414609779 -6.20571850383718
-41.2131430669259 -38.980887427871 -8.47377306153507
-24.2044608471527 -42.4948286228332 -4.89888146814001
-9.42719914950686 -46.0971672533762 -5.90331023615185
8.05593307181461 -45.3223993777808 -5.1418923654374
24.628668283424 -44.25800136975 -6.78828901158702
35.5736445371449 -38.5097868174281 -4.12682736729462
45.0181254405572 -32.2673305589519 -4.8097470885697
53.0935819232305 -22.6980316477893 -4.9223978999562
-69.5326821908098 -17.8071867659597 -8.57565316062908
-61.4190986744038 -36.1881386550223 -10.9375164653183
-46.2127321852221 -46.8657401967395 -12.4114702532343
-27.7964952765708 -51.318531917226 -13.4657213583579
-10.5086458658679 -53.10440717817 -13.6991350767918
6.83329345610878 -54.536209271799 -13.6733189784651
27.7657121699152 -54.7826304133631 -13.3257078639342
44.1366417144179 -48.3274582724079 -9.06174226040677
53.4134704503657 -37.5612842184955 -8.3769325601632
61.6018196942346 -26.7349105143196 -9.43393804702377
67.7657528786672 -16.3441945346593 -11.0039762445596
59.116294134667 -1.06480457077016 1.14729106062117
71.9912313382474 -1.37050884833674 -6.85114525246286
ID=FMNH224061

LM3=152
-82.3434617066498 13.5080257458518 -6.61302826258689
-60.0852863545356 19.7341471463477 2.47352237851401
-52.4952875937042 6.75192505796209 13.5434317417929
-37.5735889981409 7.27819811943535 19.9533095477136
-21.5911691992486 7.51442930839218 23.5170119867526
-4.94212605052871 7.8582975597565 25.4270775250068
9.36599556665009 8.91964770058807 25.6474794796922
22.50710239707 9.79845502051823 24.4817674096974
64.7883252488991 16.085361042674 -0.55552445354917
77.6795816481618 8.7022071685673 -7.81029001324056
84.7746750755791 8.9346111367394 -14.5874274465484
-33.1493030708932 10.7763653535184 20.3664671794333
-18.2657820672083 10.0135502453147 23.2000724026754
-1.5821444340884 10.1758754591506 25.1134684040583
13.2215907760898 10.2361523458651 25.0341139279554
25.9540235063847 12.224868033231 23.3381202424404
37.8027179288262 11.3543719530516 20.2218442347571
50.5394280192854 7.815312751072 15.5318952853644
-30.5712484823893 44.9936149527268 0.390981540854585
-15.0875465919842 47.717880893963 1.44589647204784
-0.0864608191838688 48.4747314243731 1.49006734526029
13.7877045808292 47.4664357513726 1.26128135891678
25.0134180055305 42.1848944369093 3.05182347644143
46.6441285350477 32.2458482470649 2.18983620501615
58.1326428729994 23.9256681198048 -0.491735901643269
-56.9449935320654 30.5693079623368 -1.63599866973714
-50.449196794836 38.286490699679 -3.27754686396834
-37.1218444019228 45.7803137048118 -3.60902876514702
-19.1784845220749 49.4585688579693 -1.36563527779187
-1.69451159488004 49.8988731151367 -0.297723165066755
13.1994469504733 48.3373695517302 0.0852182881272697
34.5056465698996 42.8027724063338 -0.675666793857842
-76.9643449703819 34.426398647252 -15.6111050963921
-59.4174939423811 48.5880097156752 -16.6143288222369
-38.9975188055188 56.3363844774421 -16.3698886455897
-19.2425832545356 59.668679656195 -14.2375714106272
0.606144536910155 61.2156831260347 -14.5253938779257
21.5834792256031 61.5635215015151 -13.8232374794302
44.0208290178916 60.7804110874727 -12.8231318551485
-82.2540453753445 -13.3995892677652 -6.63353886143963
-59.9549361758005 -19.4914884300444 2.44362224520066
-52.4513300536588 -6.4760003916688 13.5333486232254
-37.5264308781245 -6.91286205541259 19.9424922700621
-21.542775990784 -7.04829993393249 23.5059114006345
-4.89180548755617 -7.28442095673639 25.4155348362596
9.42305507803215 -8.25098928172666 25.6343909897978
22.5697064118453 -9.0406619874198 24.4674071042041
64.8916519982937 -15.0082473925133 -0.579225867783604
77.7335177869688 -7.52852872892751 -7.82266205412601
84.8299647610128 -7.70344086290464 -14.6001099682093
-33.0789914164477 -10.3821735976124 20.3503388713496
-18.2008545105201 -9.52477875607133 23.1851791158421
-1.51649682245571 -9.57913612083525 25.0984099487607
13.2873116430216 -9.5409035895504 25.0190386691272
26.0326717732733 -11.4423665315844 23.3200796560166
37.8753033233176 -10.4883923616233 20.2051943690419
50.5881874309191 -6.85761620248896 15.5207106984135
-30.2736838478332 -44.5510410560884 0.3227252305917
-14.7722128471524 -47.1739457206265 1.3735642274728
0.233571943221171 -47.8311473433166 1.41665722527882
14.1007285360939 -46.7303172953019 1.18947894112562
25.2911014768021 -41.3770212841687 2.98812756984197
46.855274061351 -31.2931322800962 2.14140298117059
58.2882243709532 -22.8927037488602 -0.527423674188357
-56.7427220119893 -30.2992616935204 -1.68239634616888
-50.1957879193271 -37.9705907941245 -3.33567458756662
-36.8189268829355 -45.3751593816443 -3.67851293684942
-18.8515058912379 -48.9374957960782 -1.44063866288514
-1.36498739289128 -49.2632176947529 -0.373310461264195
13.5182662491019 -47.6033475541668 0.0120865162772657
34.7872079925169 -41.9261160626722 -0.740252237114227
-76.7360675167982 -34.2680081535291 -15.6634680955136
-59.0954896809084 -48.3111425305474 -16.6881911708652
-38.6244678520645 -55.923996702133 -16.4554602447175
-18.8478110446871 -59.1281719436643 -14.3281254997541
1.01075845163006 -60.5427841193233 -14.61820548822
21.9899451686221 -60.7522674739854 -13.9164739137914
44.4215998595347 -59.8215791551964 -12.9150619292728
-81.1074637502401 1.69088630270974 -3.89849454630174
-73.2747123365517 3.52138582950636 -0.590583906139082
-43.5657343287351 3.08738847558278 17.9752954879929
-11.3233131094388 4.6775917401183 24.370102869766
19.3533648073915 5.91785764907859 24.7855860928668
49.8859586849179 4.2104933063315 16.3356009062271
68.9751100625604 15.7969221604898 -5.82817685072191
-71.1580315312164 8.10565444648337 -0.811962214708412
-29.8427939298285 17.9155592315488 18.235130506924
2.64322469959039 18.372659677349 22.5301024144512
32.6251791275525 20.6683498530264 17.6522127839363
68.95051517928 16.0543494779076 -5.65629677668286
-25.0330364315285 52.7458156192403 -6.94152723012837
11.0371774821178 54.4592985934504 -6.44935531870593
45.4530151560228 44.7975714821657 -6.62261332612615
-69.9216448954052 21.428555137185 -5.78418628777402
-63.4725867524429 37.6609197094496 -11.2455845107883
-49.5831054937934 47.1946827601784 -13.8029471881743
-31.8294256523403 53.4863027986156 -10.4662412752719
-9.90936898833592 55.9538526788571 -8.71698524657776
10.0497354474306 55.0448639343798 -6.82902177024724
28.7753500004372 53.513056898123 -7.82951210809928
43.63741374597 46.6203652387433 -7.2002320132411
56.989316908254 38.3361289672055 -8.55735047753381
65.7272870846308 29.2984117966862 -10.3481591300291
-81.0967565093009 21.4597376280692 -11.8395110021938
-68.6791814785273 40.5091606778155 -16.0446718863512
-51.9602688120482 49.2089280909347 -16.0100806437939
-31.9137888059381 58.4589168496375 -15.8976691743776
-11.565644776969 60.2713200223969 -15.3044092292891
9.55573270312371 61.5485803408488 -15.0794706103507
31.1363987763625 60.9581716374007 -13.5163610938145
51.2129124239289 54.9351285817349 -12.4472145973545
63.3443919475637 42.8044291578192 -14.1096517739367
72.8007994964586 33.2813501169571 -15.2030708156131
80.5539754484526 21.2011260232768 -16.0058426647155
-81.0965988040585 -1.57864829717007 -3.90098678177409
-73.2518379479506 -3.36209097125019 -0.595830905224695
-43.5463064114823 -2.758958722118 17.9708390513275
-11.2939962443324 -4.14458770038572 24.3633780751895
19.3902491919344 -5.18157804467447 24.777125436919
49.910778625459 -3.25844883199768 16.3299076303282
69.0764006405621 -14.6839512726955 -5.85141120156843
-71.1047375243406 -7.93184786000722 -0.82418696135511
-29.7251183333329 -17.4959769026231 18.2081377090845
2.76324251633061 -17.7437092283988 22.5025723507771
32.7597674412322 -19.8326467430109 17.6213404939211
69.0535180578089 -14.9417980970566 -5.67992390040114
-24.6841093909546 -52.2550755887586 -7.02156521036772
11.3966983573181 -53.7295429529223 -6.53182334599774
45.7475622979509 -43.839045371467 -6.69017747445477
-69.7798581116375 -21.2386415141093 -5.81670978546205
-63.2230882193522 -37.4194417509716 -11.3028152677638
-49.2705643718557 -46.8567736377597 -13.8746388521408
-31.4754450175124 -53.0353415719527 -10.5474384648301
-9.53946403560665 -55.3598180384768 -8.80183520618043
10.4131679307041 -54.3210785127159 -6.91238705448181
29.1281833135398 -52.6633296115247 -7.91044612139742
43.9441125219188 -45.6729828321046 -7.27058354153894
57.2406560979417 -37.2981321931865 -8.61500345009936
65.9183586860627 -28.199821650319 -10.3919877339531
-80.9545463518177 -21.334862784659 -11.8721316146741
-68.4106625853613 -40.29490381151 -16.1062655932469
-51.634299503414 -48.883406216948 -16.0848525073909
-31.5267853550434 -58.000120482829 -15.9864412411808
-11.1670423156564 -59.6781502355594 -15.3958419135242
9.96235862102033 -60.8153490845724 -15.1727437402517
31.5386320794287 -60.0839098992128 -13.6086266319323
51.5746780220585 -53.9292063506216 -12.5301975262405
63.6252594042601 -41.7156275736247 -14.174078033111
73.0181612693975 -32.1282548124673 -15.2529299416317
80.6908755961878 -19.9955593784927 -16.0372452504858
74.6483952500175 0.573682137674677 -3.88793408366934
84.8467668309227 0.615008402351083 -13.6433902381881
ID=FMNH224077

LM3=152
-79.3210390256686 11.6962860573797 -4.57077230601494
-57.8911205417849 20.0446473138399 -0.775200023985763
-47.2985400179567 5.44654318061158 12.0505721754484
-38.1343090845091 5.83387938526015 17.8278258517829
-22.1169149282221 6.65571240002165 23.2806735141466
-7.62100301569281 6.88429661617618 26.3142405518956
6.80926564538266 7.333913559666 27.1309148069422
20.6661175742244 7.6818725677203 26.5188669569379
69.0696633697583 17.970724521433 -4.44609679199178
82.0346594245671 8.13622223677902 -7.6518064255508
88.3024229281848 8.60537742193874 -15.1923927771262
-33.5006682322732 8.89295445019624 18.8328109319271
-20.2218281106808 8.35108650309944 23.2734868323212
-5.05595638069887 8.84847359160302 26.1200693971144
9.65587308387014 9.05521193260624 26.6996392440167
23.5916680975017 9.8041011305135 25.4208985427791
36.2266899600865 9.94042141230636 22.3021605293161
47.9955789591041 7.42655070722321 17.0186250471939
-31.8293891262203 43.4337001241656 -1.88925226525672
-17.2109221700023 46.6233809105082 1.69907777324787
-5.62425640717409 48.2307455564535 1.99575193611422
7.81759592360791 47.5441436932404 1.79080129622006
25.4341103633211 42.7647520949472 1.57238394502788
42.6776756639453 36.1760534196072 1.24569427408887
57.5865060759695 25.9536091392132 -0.337256596981362
-56.7590450455552 26.4047436700832 -4.01003025638058
-48.7275778633948 35.5054066757083 -6.59170500593558
-37.8947465121767 42.8287544985661 -6.24672171481208
-21.7562838513792 47.8451686549632 -1.57095209315796
-2.65985821029236 49.3634135900464 0.250894993054764
14.7721386530166 48.6328818424804 -1.07258383619386
34.6301798165261 42.1529685028458 -1.49739506945095
-76.1572876347051 31.6843946867355 -14.8107640618563
-60.381484347844 46.7586185909057 -18.1665600010434
-39.696532746871 54.1283123416021 -18.0424486965403
-21.0336776950997 59.1829123582256 -14.060517647963
-2.21534859520563 61.1030331117259 -13.5924622037349
18.605994109655 61.6150887068643 -14.9886930282649
42.2618290173837 60.6279210970523 -13.3195900924445
-79.4041648515025 -11.1260331755165 -4.55107560185947
-58.0356047802492 -19.6237154515613 -0.740964414635614
-47.3368846912625 -5.08104395955711 12.0596579641123
-38.175682138855 -5.52515427783446 17.8376292167815
-22.1646653285126 -6.45423108619838 23.2919879943144
-7.67078407859926 -6.78316831431726 26.3260361985406
6.755831609997 -7.33648040320744 27.1435760271619
20.6097773261402 -7.78642641802271 26.5322168056452
68.9368949834737 -18.4810335865187 -4.41463725941439
81.97316638345 -8.74678374717238 -7.63723562007186
88.2372986179455 -9.27459890541509 -15.1769615406935
-33.5644417607531 -8.61616273419043 18.8479220999764
-20.2819788002225 -8.16337485746551 23.2877395669529
-5.12011478018175 -8.76631049962352 26.1352717605318
9.58982200143252 -9.07921108149877 26.7152900795648
23.5197839380218 -9.93180186930948 25.4379315287198
36.1534579303409 -10.1655413755586 22.3195128937604
47.9403137621347 -7.74659139454589 17.0317201620259
-32.1449495449704 -43.2038826213712 -1.8144800732341
-17.55008314118 -46.4937686383939 1.77944212744644
-5.97543179256214 -48.1849792998706 2.07896311150137
7.47106416073069 -47.5966676897307 1.87291216303417
25.1219253260933 -42.9461146287112 1.64635633878579
42.4130264752361 -36.4837753261998 1.30840302582388
57.3959168257355 -26.3729532445115 -0.292096383059755
-56.9499098179385 -25.9974637299099 -3.96480475735402
-48.9849657950335 -35.1608331314803 -6.53071681253343
-38.2057666672672 -42.5622921001158 -6.17302534043329
-22.1042449016965 -47.6880557224685 -1.4885025560019
-3.01937414504383 -49.3422215106589 0.336082465599347
14.4174734481977 -48.7409781339277 -0.988545746424853
34.3221880276316 -42.4066356483574 -1.4244162678895
-76.3861652778712 -31.1543029767662 -14.7565313949322
-60.7206099332209 -46.3488157337147 -18.0862040315272
-40.0898909517389 -53.8687684008405 -17.9492422819191
-21.4643263005438 -59.052303376988 -13.9584752551049
-2.66048068444651 -61.1086446616047 -13.4869879424698
18.1565707305293 -61.774769092808 -14.8822019438109
41.8189795143539 -60.9570692339359 -13.214656691073
-77.2221204934439 0.971187641612393 -1.52102776447927
-66.3818576907844 8.34982553031375 -0.487538082261887
-42.251274372757 3.9766906781453 15.4632503849152
-12.4362119640233 5.57234476725753 24.9561915087112
16.7931156299155 5.62104423279816 26.5277912897382
46.9208508934345 5.94128163632022 18.0450075801026
71.8164081212549 18.7966775364454 -8.17987521594284
-64.034885871546 15.9098610281053 -3.04068709535509
-29.9137888397645 14.445301566792 18.0304575533423
2.09560540339939 14.6696515028779 24.9843430534291
32.8089812081684 16.3975165943398 20.366217952656
70.3934305154963 20.311147436308 -8.00561472497834
-25.5663241494568 49.3188665987439 -5.84053926290468
9.33212296503195 51.7235705287712 -4.42902014634285
39.3846703111061 45.2816837661016 -6.34500667266634
-64.9176057435019 21.6910573586257 -6.21193171257257
-60.5245813865031 32.1166817055353 -10.4550719985966
-48.3703020424059 42.560908534808 -13.8167446467175
-29.3755997159849 49.9956426770543 -8.63243767316386
-11.2268852030597 53.1132362212443 -5.93307296488607
9.73304555846789 52.323492305519 -5.031765802264
28.8903799650016 50.3741354130126 -8.43690318092346
43.9093026507135 44.6032125208462 -6.9800462193222
57.4388512431079 37.636714001377 -8.05676744002394
67.1057725000541 27.2336127162197 -9.31606391099796
-79.9716924118658 20.3600247679355 -9.98966072423233
-70.5184048457773 38.9996480649378 -17.0521167829305
-52.1296180457439 50.3464709161783 -18.5288183159736
-32.8284235436671 56.7566014835379 -16.8070817739503
-13.4141126493067 60.3141469449714 -13.9608292385667
7.61275693411154 61.4972210334823 -14.6313075330213
28.6806026741809 61.1371672009126 -15.468825183444
53.5765429661534 57.1333858087164 -11.5997699738674
65.3656863457443 45.2880175979346 -11.1428102717102
75.2860100831359 33.1974567334375 -13.6192313688063
83.7369061513589 20.518640627835 -16.7874031855131
-77.2271557910778 -0.411260819851619 -1.51983464829867
-66.4409238413185 -7.86687403115199 -0.473542329666337
-42.2790243575943 -3.64210897058894 15.4698257570835
-12.4763168846458 -5.43852089421478 24.965694388818
16.7518903143738 -5.69742752170097 26.5375596479566
46.8764401158085 -6.25176347564488 18.055530735084
71.6775267238038 -19.3334168877823 -8.14696720244825
-64.1491014683866 -15.4482011183001 -3.01362365510243
-30.018108687107 -14.1958678230191 18.0551761910225
1.98884571010772 -14.6413812244887 25.0096398137728
32.6887909385295 -16.600900863389 20.3946970944834
70.2435558034539 -20.8371778747972 -7.97010184033787
-25.9249461141913 -49.1413277029474 -5.75556361698282
8.95506685495343 -51.7977458201943 -4.33967652087243
39.0537307527381 -45.5782646566172 -6.26659038616187
-65.0739310164452 -21.2282790508237 -6.17489036444405
-60.7569954164305 -31.692936207939 -10.4000013831395
-48.6791407221597 -42.2312107626064 -13.7435651739622
-29.7390681432594 -49.7951551299596 -8.54631365562713
-11.6135283175033 -53.0402064484015 -5.84145769414993
9.35160488777139 -52.4016116884504 -4.94138325305986
28.5226096989478 -50.5977386350441 -8.34975984063222
43.583181378533 -44.9338682560574 -6.90277162803243
57.1631117310727 -38.0679795238487 -7.99143083087699
66.9055500386633 -27.7377621316346 -9.26862110308925
-80.1179460990847 -19.7941427872291 -9.9550058431542
-70.8007342004531 -38.5142965676193 -16.9852187074207
-52.4951005822256 -49.9973035720856 -18.4422170542977
-33.2411019974085 -56.5448823493666 -16.7092974171258
-13.8532032784439 -60.2388389629195 -13.8567865041603
7.16448608640849 -61.5762075483343 -14.5250895414387
28.234390395226 -61.3710782665047 -15.36309497071
53.1588600324546 -57.5420854467118 -11.5007998031254
65.0339811470704 -45.7821385105706 -11.0642125663694
75.042099869339 -33.7684555758911 -13.5614367270875
83.5851107097771 -21.1570238377171 -16.7514351830904
78.2077282445646 -0.287021389555274 -2.50863199156193
89.0472623134037 -0.336983559531865 -14.6531699689998
ID=FMNH224079

LM3=152
-81.6995155052621 13.3263755324201 -4.9550506690574
-61.5278939235831 21.330609399846 1.14026483878286
-52.5042871648091 7.02955149434343 14.0091527276229
-35.2857631111538 9.31138901232158 20.6133527660678
-20.0729223474377 9.25873583109193 24.4414787713928
-2.25214825635545 9.32355994508508 25.5493951179896
13.7968475913384 8.59239131168639 24.9359963231001
28.8643994884731 7.86584274923725 20.2264687157222
63.4365052934585 7.76430949008335 -1.21074724869595
65.3620798103216 7.0799185568678 -2.36981458565964
78.5469057136693 6.1941289481087 -13.3024100226635
-32.831927872275 12.8066409766087 20.7580019522191
-15.037446083676 13.7982862565941 24.4816450694354
3.11205925462534 13.7698864718337 24.6666009195556
19.0073845167652 12.8177347774806 22.5541911415753
33.2833931548824 11.2675205055495 17.1209590413251
42.0936915304798 7.03125384100382 14.0495220207854
49.2485502146132 4.97225249785651 9.15173610784931
-33.5266466591949 46.8589852641117 -2.2468768489729
-18.7132456654617 48.4619122041968 -2.49133009314967
3.96390538460106 50.6566915690821 -3.85621030821172
18.1606874214735 49.4414445201865 -3.70794705786427
38.2883642569281 39.9347363016714 -1.19052572243105
49.8917382066585 29.6583852622483 -1.19837020843189
57.200186785625 18.5764570205434 -0.76337469830035
-60.753564420442 26.5992842275681 -1.20442118254311
-51.484371192819 39.2250718757801 -4.06126451595254
-35.4296028512258 47.5388417074484 -3.8789977205147
-18.0928043886031 49.962687706452 -4.33607116686567
-2.4587073602157 52.0907675637608 -5.51513013406103
14.919110998233 52.1348567263091 -5.2747810235525
31.5976372518767 46.1739660131336 -4.1911551220014
-73.367235362638 31.7931759929781 -9.32166302364796
-57.8506333278962 46.5237399107525 -12.0531805300062
-37.1857539578184 52.5821520823857 -12.6922508719404
-19.7696441164918 53.9847786897871 -14.8153466519123
-2.60542565814189 55.8948185465379 -15.8312014725058
16.5034437247462 58.6501938706088 -15.2427974295376
38.451342915918 57.4732976790728 -14.3861297670543
-81.9663816645052 -11.5754076141509 -4.94751060165559
-61.9708923798616 -20.0064095905048 1.15278136852462
-52.642788105992 -5.89423177107973 14.0130659492719
-35.4770779316237 -8.54055664304838 20.6187581971851
-20.2665778631065 -8.81162449484404 24.4469503367835
-2.4512787457688 -9.25768047635146 25.5550213739232
13.6096968325924 -8.87099791393165 24.9412841023346
28.6893282763252 -8.47038126836515 20.2314151980467
63.2555307239913 -9.12276789994227 -1.20563397222933
65.1953226766515 -8.48050316380086 -2.36510301027229
78.3960328521499 -7.88410146864668 -13.298147243343
-33.0987121949861 -12.0875058492702 20.765539707402
-15.329545104252 -13.4580226299994 24.4898980690267
2.81640165564056 -13.8184800578 24.6749544636338
18.7284681104607 -13.2084795822419 22.5620716780546
33.034385401877 -11.9678611732005 17.1279945352467
41.9334279540365 -7.92324184403697 14.054050126454
49.1307381211941 -6.02101547843873 9.15506478439506
-34.5231976785411 -46.1310643121776 -2.21872018093932
-19.7475528628424 -48.0512373429828 -2.46210665768472
2.8773446532362 -50.7323334941424 -3.82551049533968
17.096911064459 -49.8215277276068 -3.67789099734658
37.4237200852869 -40.7468372714709 -1.16609596576485
49.2446618608727 -30.7215253556248 -1.18008763834067
56.7889319121945 -19.7985085621436 -0.751755055428503
-61.3096690857248 -25.2918878151683 -1.18870893685943
-52.3132069545603 -38.1151516337904 -4.03784649425103
-36.4402974347764 -46.7709704409722 -3.85044143857838
-19.159429226 -49.5660816022357 -4.30593462505303
-3.57453750091986 -52.0294411244794 -5.48360333990423
13.7983463595669 -52.445799245816 -5.24311480951822
30.6007971264817 -46.8430605922196 -4.162990285532
-74.0318061818071 -30.2191768337136 -9.30288616267758
-58.8344768122335 -45.2805456780132 -12.0253829021399
-38.3041857544228 -51.7808220101839 -12.6606505702962
-20.9221494053449 -53.5576570378973 -14.7827836338679
-3.80281379298109 -55.8357199399055 -15.7973703293274
15.2426201105264 -58.9996284838792 -15.2071739729706
37.2107061674621 -58.292850270657 -14.3510766725329
-83.0335542063468 3.69356623928061 -6.35809769017475
-71.8483732149151 4.32436957208092 0.271015416674233
-42.2041571670245 18.7170176272392 14.654565923627
-5.88514943207011 20.5277595578928 22.1249629428328
25.9505792275235 18.5542923767394 17.0533005299745
50.2771596861193 7.05470529527173 7.89899397925478
67.06307851091 9.68507305668328 -4.58217259333738
-64.9430152302547 20.1780203586448 -1.64573006921562
-23.8479317339863 24.3821891118162 18.0918252128688
10.9288623978665 24.4768240536456 18.403868876762
40.7052138295392 18.7489290559497 9.7391513923731
61.0385177081114 16.0184793601892 -2.53292742173924
-23.7583447452125 47.9825150781171 -2.41361139945068
14.0719804855892 49.8148049282901 -3.32493087796112
42.8937096672854 36.8066062874065 -1.89204001502775
-66.4647758323221 17.5570426848375 -1.65173215988365
-59.8681648246601 32.3041833183955 -4.63587472652506
-46.4639566942997 43.9216534064179 -5.0463388525173
-31.8439492575893 48.6340298595589 -4.524482349253
-14.0813992549259 50.7470203944674 -5.16060100144911
5.09518091386391 52.6338770012976 -6.20520422913207
22.7666087879008 50.6117517533572 -4.99434906407484
39.3658969119096 42.9116588875435 -3.91481532454769
52.5930646107912 32.4875930510175 -4.18967514148804
60.9801965278166 21.2492722740202 -4.00542849341025
-79.9046975804044 21.8311420449851 -7.68859369781211
-68.3306455428339 38.3934906566712 -11.4424938986745
-51.6620357986563 49.7630233577759 -13.4085062096729
-31.7144059349039 52.9667724182058 -13.3563011663394
-14.083008772887 54.7689978615642 -15.7577860470643
4.11112184007819 57.0609598765713 -15.8752649031035
25.1710066525677 58.6869447804683 -14.9107423002175
46.5577779288932 53.5487391299323 -12.7168402724974
61.5164378311381 41.4805880008604 -11.0831120594692
70.8267719505846 26.6178026095702 -10.0759657593535
76.2685501537781 14.2629340132348 -11.0117100603835
-83.093682010148 -1.91707220053531 -6.35639883223537
-71.9245456814131 -2.78342651511907 0.273167602373558
-42.595494053358 -17.7993631247058 14.6656228013823
-6.32358533849135 -20.383519325638 22.1373505617619
25.5470921096641 -19.0958493267554 17.0647007017799
50.1144741035664 -8.12579233431565 7.90359051656483
66.8400851943836 -11.1228526354453 -4.57587211431999
-65.3605462351754 -18.7825828553103 -1.63393309979704
-24.3648726949628 -23.8545440368412 18.1064309227107
10.401908115319 -24.6942709603131 18.4187575041524
40.2941192716699 -19.6110771802427 9.75076650567048
60.6811899063525 -17.3244497578286 -2.52283144060233
-24.7812187487846 -47.4637816552674 -2.38471099876908
13.0011441716604 -50.1069451750452 -3.2946753446023
42.0950422918479 -37.7185483661149 -1.86947437441037
-66.8257871084678 -16.1295983547826 -1.64153210543437
-60.5467569980373 -31.0165284358628 -4.61670170458735
-47.3946044936987 -42.918842789103 -5.02004422170045
-32.8789425657683 -47.9431419763964 -4.49523952833401
-15.1657598073622 -50.4367018356153 -5.12996335268759
3.9659719887569 -52.7347312176633 -6.17329942924971
21.6766853416775 -51.0910545567075 -4.96355424066734
38.4371890527484 -43.7478178364393 -3.88857550502722
51.8847155873562 -33.6097863382993 -4.169661366059
60.5107712611351 -22.5536820892376 -3.99216529750364
-80.3542596417356 -20.1183392753403 -7.67589171921226
-69.13783845555 -36.927197912134 -11.4196873765385
-52.7167306152907 -48.6525332797959 -13.37870674005
-32.8423414624621 -52.2830126809236 -13.324432345179
-15.2536328609717 -54.464137093852 -15.7247110983658
2.88719920771361 -57.1455624706748 -15.8406840511559
23.9074068950696 -59.2219247237122 -14.8750404061765
45.3993975498779 -54.5419123085722 -12.6841112589744
60.6132654483039 -42.7961254089563 -11.0575937222573
70.2399926584684 -28.1356765449937 -10.0593868292071
75.9452925880481 -15.9008373136563 -11.0025767036452
69.1430623452273 -0.742338248828983 -4.45653938822725
77.5449537299148 -0.834607836874896 -11.8167903483302
ID=MCZR15887

LM3=152
94.5162642928674 -11.4362264450769 -3.52797410681829
72.2272166474153 -25.5281992991266 5.46686567978571
57.8677388752117 -5.3446138186186 27.2827860969637
39.8148218736359 -6.94456894772021 30.214230056045
22.8812220404701 -7.74574971739453 32.3230480386007
4.4049885136784 -7.18092705564776 32.5280034939732
-13.6260107154654 -7.30400363132924 32.4553400122281
-32.2363643931494 -8.28284597802134 29.4171094750301
-82.7703765694353 -18.0571288551066 -2.2384843928289
-89.121898278993 -10.8753660381539 -6.23709658787837
-107.052865672713 -10.1220840761988 -18.9949665708593
37.6505539350725 -10.1911023891143 30.1307795345191
19.9278099381238 -10.4748182463841 32.1193174544362
-1.38354845244396 -10.9678990713043 32.0705175108469
-19.4117288358052 -11.4237257796336 31.2221280401039
-37.4305364019184 -11.87708059975 28.5377965770288
-50.5514475846084 -11.9766156310503 24.6351558907644
-62.3967502601892 -11.023989019127 19.8373955693972
49.6194271615293 -56.1017070271129 -3.90459762284711
25.0047107203172 -59.0862342449804 -2.0011770988432
2.75907298271797 -59.2670623295236 -2.21679702291929
-17.8531868939553 -59.3002302370018 -4.46730391905728
-38.8480184331763 -54.2745830785033 -0.280827713821441
-57.88051813085 -44.7172958750432 0.595256921606775
-73.0420254794916 -33.7054640766468 -0.254934551513316
72.1578204241758 -34.4250487504946 0.292581322090724
63.4566102476672 -49.6634716665925 -4.85548760544797
46.966000843989 -57.9366749202975 -5.6477436352348
28.4395078859758 -60.1791342506467 -4.7231027071504
7.04395966844062 -60.7087439619984 -3.92537553138249
-14.1942860640897 -61.4231397837529 -6.70439887826296
-34.1905340966543 -57.5712819847954 -3.22448528844212
94.8412430398399 -36.8830231557843 -15.9865365975118
78.7943970414868 -60.6088229235039 -22.9161190212871
52.4204781147828 -70.1100056954148 -22.8248264460081
29.0703552802581 -71.7794393219394 -21.7749429719905
8.06963677073168 -72.6438075423007 -21.8246948983187
-15.4891963660642 -74.9041443145868 -20.4109040981229
-44.0462814033075 -77.305805745937 -20.0898382529779
94.3026064722972 13.1236364646753 -3.36848199560562
71.7727918011316 26.7077165111388 5.80608648587573
57.7690835747445 5.99576514961529 27.3564306848932
39.6913957045622 7.24320935984144 30.3063656971928
22.7466588557891 7.72222313585399 32.4234972819703
4.28307090561984 6.83344289445112 32.6190130186954
-13.747348803376 6.64375075866535 32.5459169345224
-32.3722579810029 7.33805607503696 29.5185518428741
-83.0722406069913 16.6419959416114 -2.01314776569069
-89.2983124459788 9.40335694491121 -6.10540626236024
-107.21490266352 8.50398947397276 -18.8740085750824
37.4709662943825 10.4524098579901 30.2648388068869
19.7461934064329 10.4019140378232 32.2548912611576
-1.57052323011363 10.5247609909044 32.210091161624
-19.6040009762835 10.6778635696768 31.3656560866337
-37.6282717373337 10.8525003594315 28.685402810316
-50.7493696556221 10.7744304946607 24.782901519159
-62.576848906289 9.67826305214455 19.9718362990477
48.6354810987365 57.0024159499215 -3.17009778354623
23.9727834833718 59.5333014433349 -1.23086008821838
1.72734227779845 59.3298820976743 -1.44662672027666
-18.8826293329495 59.0336791312585 -3.69884176995879
-39.7863798237208 53.5896039195195 0.419643904109358
-58.6496330001538 43.692085543987 1.16938874576806
-73.6173701498411 32.4301268974026 0.174550949668379
71.5480439818005 35.6684577280535 0.747769584811988
62.5824678723854 50.8187706553932 -4.20295444489223
45.9503366890597 58.8134273733573 -4.88956675258958
27.3877402389776 60.7210469561324 -3.93797515096169
5.98630666494234 60.8679561217022 -3.13585465164992
-15.2614670206746 61.248793888836 -5.9077655354843
-35.1872852454749 57.0047794242212 -2.48042665929968
94.1834333429456 38.7318826469279 -15.4954922863144
77.72547788031 62.2629165243782 -22.1181881368629
51.1902697434494 71.301850279421 -21.9064957719809
27.8147564588898 72.5510365770863 -20.8376587372188
6.80217333564444 73.0504999526701 -20.8785539210898
-16.7922574298154 74.8820933403337 -19.4381900662095
-45.3867657026652 76.7822147020508 -19.0891883802918
93.9555732719787 0.155456270186593 -1.78675748069284
83.0703561408698 -1.64353006471945 5.57941456976899
49.8141009187747 -18.548367951906 24.7187970000978
9.16417885542514 -20.9393364618436 28.3668001988488
-29.9397139757843 -22.2200111918586 26.316358656038
-64.6324781944686 -15.4914407808475 16.537456229365
-90.7631436000217 -16.7411006708028 -11.4830790211435
75.7537937222618 -16.057741883358 5.33222024999193
31.7240633954851 -27.7904694297596 24.7021866822777
-10.059655697779 -28.6856219823732 24.6322275388662
-46.9031209876728 -29.3739765441495 18.433852454156
-80.9073998241074 -27.0312730971905 -6.61233321782748
33.0408905876417 -60.030617899664 -7.42486654377641
-11.6516568396564 -62.1676050060166 -9.0575098796548
-53.8378079948737 -51.2458721588099 -3.80622165287088
80.9184432207838 -26.3027252803961 -4.09410772130213
77.7046209367951 -43.6775680295504 -11.0070316767192
61.4356615700892 -57.2461179529238 -16.6197077746226
38.1966590440697 -61.9474184666451 -11.9044929318988
14.834883433482 -64.1691458286985 -12.2112402972027
-9.04898188064439 -63.6345761956951 -11.5231065921096
-29.0180313588906 -65.0728675990486 -11.9217667978835
-48.4296690507134 -58.4621759362094 -6.45440963506685
-69.1214522698 -47.034016202069 -7.1955117011112
-81.3311552275319 -32.0850759079715 -8.60607927576151
96.8462982931916 -19.0316982974882 -8.90348665287702
91.7901194611448 -44.6166176759424 -20.3808420352009
73.7510287965999 -63.2542013869697 -24.3785013498036
47.9793389784529 -70.4797154427187 -23.043955463131
25.0471937976952 -71.7517032476172 -22.2579160963159
2.14739312998611 -73.1027589387598 -21.4055012292109
-24.7702008257075 -75.7876202527109 -22.0088668987712
-53.0967679795902 -75.7779208811872 -17.6389360469331
-76.4047240094801 -63.9076906413376 -13.8459673092905
-92.6025972753848 -45.6402742090856 -17.265593600147
-102.896128850699 -26.0911581810063 -19.01875065086
93.9438562778296 1.50231906813823 -1.77801093385956
83.0298219834148 3.01585168690626 5.60967266344171
49.486670530951 19.089596415484 24.9632184946623
8.80171729404239 20.7254443257533 28.6373718985137
-30.3187688170804 21.3521590786474 26.5993169710781
-64.8903310665127 14.148621873479 16.7299392324903
-91.041947596039 15.3072835287556 -11.2749563424573
75.4635764652932 17.30259113028 5.54886274358623
31.238585102656 28.015025008594 25.0645883845163
-10.5543910614506 28.1839682622103 25.001539494932
-47.4049558183598 28.311693992584 18.8084640476502
-81.3661621697465 25.7032361615006 -6.26987453854499
31.9907050394247 60.6877018190947 -6.64091999876758
-12.7324398328086 62.0678761767727 -8.25072283633231
-54.7216089007497 50.3466135732621 -3.14647855526926
80.4481485091806 27.7574238558603 -3.74304031714371
76.931763359213 45.1620358918895 -10.4301059812952
60.4285815023143 58.5172476832255 -15.8679387743542
37.1118407408793 62.751919649017 -11.094693594827
13.714914982988 64.5706846814403 -11.3752019430525
-10.1559580644642 63.6117995578987 -10.6967667551294
-30.147052190976 64.7075297871353 -11.078970987125
-49.4401288841548 57.689692125059 -5.70011769433166
-69.9300497948753 45.9138773597505 -6.59190671229595
-81.8779991477614 30.7743676547445 -8.19786912408797
96.4995429295965 20.8276626675766 -8.64463937611222
90.9977345732391 46.4676411018663 -19.7893395181024
72.6366863402561 64.838923822654 -23.5466627093933
46.7433461889726 71.5970565942712 -22.1213068144098
23.7926318140036 72.4595886630451 -21.3214058441188
0.87288902026915 73.4008706921216 -20.4541045021197
-26.0874075338722 75.6246523708146 -21.0255933718394
-54.409025203694 75.0654109486682 -16.6593572298891
-77.5065200911594 62.7432348821132 -13.0234943348688
-93.3845319707513 44.2427400017914 -16.6818919829463
-103.336609884899 24.5419231890759 -18.6899386752154
-96.7181635124956 -0.778700121793648 -9.65454513623883
-108.168650462137 -0.847050492994517 -14.4686411674879
ID=MCZR166446

LM3=152
-90.5327131789235 16.9345197824752 -1.40599803052557
-68.2406043807559 27.810253717985 4.1657028169629
-57.3093059852664 6.63166747582923 22.204179843742
-42.7204726058261 8.95816647504672 29.9930779424731
-25.4242406884744 8.72746462259028 33.7852998466731
-6.10682992523928 7.68853521652724 35.3349606123461
11.2417513930246 6.4721478407066 33.0655502901298
27.2078767913349 5.80586570277561 28.7310583396279
77.524136482168 16.8562918042563 3.5206845537453
86.0085458218563 7.60626414240471 1.39676891161705
106.207595017872 10.7908114581813 -10.8732546574459
-40.871312668289 11.1271463252319 29.9393280717728
-23.0017575991134 10.6292909211226 33.1658387474407
-2.78776958031716 10.5396077066539 34.1152526581361
15.7789119505762 9.57395347037988 30.876176626981
30.6227747459341 8.8228579124141 26.6542547660913
43.6478271466284 7.01979717687402 22.6202679481523
54.7168907138922 4.32457415545102 19.132842461311
-41.7761147776004 58.1099092850757 -6.95258577247415
-28.4838331273757 61.2185118857622 -6.73678334794294
0.0203217069133522 63.881822927316 -9.08845214818972
16.7550421302952 60.9091968594237 -7.91924479983733
38.3843015874049 49.8502053222097 -2.86724340814665
55.0782307172746 39.8373857393304 -0.615075405140414
69.7949954118168 27.0852797187304 2.20088901469612
-66.2106541843129 36.0594346098893 -0.0997359835835564
-57.7728048984315 48.1129869888607 -5.77241036526497
-43.4416032920301 58.7898515686246 -8.947910560059
-23.8044633467244 64.0916775135289 -10.4517419492788
-3.62814952899379 65.6025044553586 -11.5757384342529
17.1213318955058 64.2449699767477 -11.9827732048529
32.7861873297393 58.0001583036606 -9.03804391450846
-87.3363413840834 40.6530356329948 -10.5318713067862
-70.2591630817112 59.2225111217811 -18.9348194092228
-47.5386776539828 69.4565411030724 -21.9586487863603
-25.2162148457039 75.2421669672485 -22.0756056121832
-2.29204023230712 77.5932431745182 -23.3634719167649
21.3777452156433 78.218352341453 -24.7341945263359
44.7661729370183 75.6164722436633 -23.112815389404
-90.9865406306021 -14.2958401772371 -1.41609461717213
-69.0199140427627 -25.818325105373 4.14836502151257
-57.4780128481639 -4.97797851732163 22.2004265153507
-42.9630139936039 -7.73243877020576 29.9876819706605
-25.6674174462634 -8.00686392341769 33.7798897393815
-6.32798968601605 -7.53068281912563 35.3300403311265
11.0486322474465 -6.81744142765303 33.0612538462297
27.0274169432009 -6.61256776715188 28.727043535133
77.0015744525229 -19.1040720448815 3.50905878542521
85.7512000617238 -10.1031112894202 1.39104357755959
105.849301891692 -13.8653067653764 -10.881225831468
-41.17765858091 -9.95419877179022 29.9325126002997
-23.3012129479179 -9.97787662776442 33.1591765747035
-3.09316319576989 -10.4762045909664 34.1084583730211
15.4937681472931 -10.0483580135833 30.869832852258
30.3532274844241 -9.72616985568161 26.6482579775076
43.4252096874481 -8.29973309349588 22.6153152365935
54.5679474657606 -5.9250289382226 19.1295288265703
-43.4469141521815 -56.8669738797033 -6.98975710398369
-30.250574070998 -60.360637680428 -6.77608915228185
-1.83582096922991 -63.8495509640542 -9.1297469294744
14.9781981420782 -61.3651987043669 -7.95877537300581
36.9196193093141 -50.9426281703127 -2.89982912211288
53.8974216696034 -41.4205713676063 -0.641345611622534
68.9784848236767 -29.1032991876579 2.1827235866893
-67.2304780548911 -34.1202481216305 -0.122424650907305
-59.1463794098792 -46.4102205987901 -5.80296914706417
-45.1314378161056 -57.4969447986252 -8.98550537859095
-25.6566310523887 -63.3661568234864 -10.4929482968786
-5.53272627342571 -65.4618837377534 -11.6181107589196
15.2474435770271 -64.7075790458389 -12.0244627846778
31.0871129372723 -58.9224841649634 -9.07584429824249
-88.4806236624567 -38.0913138261011 -10.5573288791057
-71.950151999873 -57.1437254439839 -18.9724399102909
-49.5366028711887 -68.0316682926525 -22.0030978936019
-27.3916779549866 -74.4634000509301 -22.1240045173134
-4.54548630805787 -77.47876015005 -23.4136057583229
19.0961536890571 -78.7904940664694 -24.7849545375582
42.55029355108 -76.8703607898631 -23.1621134610294
-86.835833104115 7.4681757702595 1.10469740100397
-79.9818512175622 7.37404326898518 4.60112923690053
-47.759501563082 18.1009372685748 21.9890591302151
-9.99116187680401 23.3661631432038 27.0934721985696
27.4395957672601 19.9825265718797 20.7938828999463
59.6435924627342 8.95358331195041 15.5502711126205
84.1985114692151 15.0902221430032 -1.49893002379761
-71.6280625540492 19.1917361931535 4.68281139883723
-28.7277500622961 26.7159145842984 23.1979465464007
7.33146154551078 30.9860719485029 20.3172693924581
40.5298205260494 25.0546884261924 14.7629075895641
76.2205357634032 23.0122114120744 1.14002136876113
-35.4843745383434 61.0003491166784 -9.21635159076715
13.0734451751617 63.3134930610554 -10.5805564827662
48.3477080909141 45.7760890844743 -3.62172377870661
-72.1613370284992 25.2070580966387 1.74588065066455
-67.1371235469275 42.308995428992 -5.90017734308167
-53.234566422455 54.845779632241 -10.7005321762595
-34.7091507112022 62.1025023211765 -10.5841885897582
-14.329030883841 65.8754820815128 -12.5090336953876
7.69655860025461 65.5999717165266 -12.4347475620575
27.3752445378737 61.1388306437315 -11.2223927568996
43.0087228366987 52.9083145972123 -6.53268133028351
61.6383243159675 44.3206192652451 -4.05522567080762
76.5753114410508 28.6166239003485 -1.13329719395446
-91.7374597785572 27.0729684180839 -5.94794502619642
-80.7441215048349 50.0811164530149 -15.3496282692454
-59.7732299055342 64.7259860588482 -22.0822257310972
-37.4855993903948 72.3794493011141 -23.0881260758813
-14.2536179335849 76.674745092795 -23.6903521221271
8.92304023251961 78.0803377809105 -24.5038963050571
33.3520832461728 77.6357258680537 -24.6703293161652
55.9071395627976 70.4863381003863 -19.9506784685316
74.5217662561935 57.9953552447808 -13.8541528939868
90.5359003986588 40.0705131975912 -10.6294196305874
100.459721005661 21.7567503003752 -10.3609920393777
-87.0161807851818 -4.9425388676138 1.10068509196082
-80.16239059619 -5.04986313111141 4.59711266304038
-48.265502305898 -16.7197534577617 21.9778018113284
-10.6661502186269 -23.0834925701354 27.0784553055777
26.8471802176602 -20.7848417115967 20.7807030561418
59.3580970816428 -10.6929221723204 15.5439195161234
83.7244951978184 -17.5294414047244 -1.50947576389846
-72.1555177476657 -17.1053531484735 4.67107676920029
-29.4921243634347 -25.8848800133167 23.1809410273795
6.42781011899162 -31.1991467373905 20.2971652870489
39.7845521018022 -26.231325828243 14.7463271310825
75.5196734672195 -25.2179732341906 1.12442884152517
-37.2417970627993 -59.9375488378145 -9.25545008233515
11.2283188919071 -63.6597823193102 -10.6216061753836
46.9972078257071 -47.1592528656304 -3.65176921314084
-72.8633271711974 -23.1007398638907 1.73026303151311
-68.3380957415259 -40.3364985801926 -5.92689613185925
-54.8056462123772 -53.2688511227065 -10.7354849830342
-36.4989130794267 -61.0608779354489 -10.6240065663057
-16.237012387662 -65.423206308521 -12.5514817678921
5.78728170385757 -65.7878597526437 -12.4772244539807
25.5872747506952 -61.901192263938 -11.2621708527616
41.4532626101535 -54.1314481988319 -6.5672866387427
60.3245079185518 -46.0903042267018 -4.08445497600965
75.7114728152318 -30.8288572657653 -1.15251555878004
-92.4853296135733 -24.3920632016852 -5.96458335991038
-82.1650945983752 -47.7038479429882 -15.3812415573096
-61.628531834512 -62.9475314015913 -22.1235018077474
-39.5726900598551 -71.2447246766919 -23.134558903392
-16.4753213317737 -76.2128702167307 -23.7397797642404
6.65071579555815 -78.2907892830415 -24.5544501454694
31.0823644265389 -78.5560943541578 -24.7208251877591
53.835592977391 -72.0681620653868 -19.9967654769631
72.8052539775545 -60.1272839628593 -13.8923412294148
89.3334395535983 -42.6774230274851 -10.6561715383143
99.7852118833453 -24.6599276861656 -10.3759982708698
90.8289901357194 -1.32010850779909 0.670994350839618
104.784060304732 -1.52002594122766 -8.21324819014478
ID=MCZR46278

LM3=152
123.049997394435 -20.0047740980159 -4.25098302614498
94.0223673949522 -35.0606965032385 3.8750517719917
80.5892677237993 -8.27859017793811 26.3990925474472
61.9958690367679 -11.1547095164187 36.6402290966064
38.6438865302872 -11.8050127418471 40.5752360128239
11.6967210612447 -10.3486266378338 41.9147739852504
-13.8557133009932 -9.05610884542978 38.7800080682919
-37.7147197599109 -9.06534062967967 32.7151706424942
-106.154150820336 -21.3869578320979 3.59239589803123
-121.077099999541 -11.6198693743643 0.116730682342878
-145.322965930169 -17.1807049647962 -8.23239184007745
58.4482999779087 -15.7179949309203 36.4316223720494
32.9803490586943 -16.3016169244562 38.6791640745928
4.46237581423228 -15.4870938608786 39.507307361084
-21.2067132236777 -13.6412801414836 34.4992584004508
-43.6281683699097 -12.0654986610039 29.9837968183889
-61.3539897756479 -11.7105977742536 25.1365419575929
-74.8670473386314 -8.74773741323586 21.4935436254186
59.3452134661646 -72.5100361800149 -6.88988660794196
38.0002728278588 -75.8205222763695 -6.69190489979485
-0.0464572164761821 -77.6528658298308 -10.2594142267997
-20.4040875208913 -77.0385260851055 -10.3823299262456
-50.9017520579726 -62.7522011059256 -2.98884022671301
-72.4093412388273 -49.9579635345117 -0.6329435021654
-93.4750259411584 -33.9344776616599 1.8772401777135
93.8127340572508 -42.0812321127175 0.555537333031066
80.3851772022417 -58.835974753326 -5.88131630012433
58.458519376424 -73.8321231201785 -9.14327050375163
30.7632706406301 -77.8456216413966 -9.47259324101337
4.2449887928618 -78.7917893669424 -12.0294442578968
-21.2241356958714 -77.6554377574239 -11.2257439508864
-42.5142724043506 -70.0679158951718 -7.61920969835474
117.152997193677 -46.5516580683748 -15.0134009951408
95.7706403300045 -72.0871390370951 -23.9471099407264
64.1435174654112 -88.549584824681 -26.715269825727
31.9133245721932 -93.0702951076849 -25.72537266661
2.54412752291963 -94.0900933608011 -29.3096853472132
-27.504298737816 -96.0196280168364 -29.1831284727258
-59.6594519125756 -95.6523089893791 -25.1846245175925
122.97122168913 20.4719488173652 -4.30600163418292
93.8851653174446 35.4368059085015 3.77922695779039
80.5562941973018 8.66394674286416 26.3760631436103
61.951787247254 11.4955019018615 36.6094414484412
38.5974295974698 12.0656005377013 40.5427895146626
11.6561299735137 10.5079839703702 41.8864243165667
-13.8910632733479 9.10749921795573 38.7553189047279
-37.7498928383592 9.0073753800477 32.6906050253518
-106.236611701772 20.9832911725537 3.53480348553949
-121.121412289725 11.1487784537718 0.0857820476663814
-145.388695225652 16.5924801867873 -8.27829856132887
58.3864841549635 16.0443603214812 36.3884489022592
32.9164425978474 16.5349549374006 38.6345304593578
4.40185143285201 15.6116897715084 39.4650358612221
-21.2598320604853 13.6523687155982 34.4621590885443
-43.6749599365287 11.9770569656204 29.9511166049483
-61.3992400108472 11.5399872245086 25.1049382424065
-74.9006433746328 8.51465884238096 21.4700794478623
59.062564217741 72.7214824266408 -7.08729478284974
37.7048985786115 75.9493869476132 -6.8982004826908
-0.348656539835998 77.6239194374928 -10.4704765848832
-20.7037407384698 76.930012968186 -10.5916140305456
-51.1456056505191 62.5452400184747 -3.15915270027444
-72.6032444178295 49.6738356165691 -0.76836955721108
-93.6064134300408 33.5753587972498 1.78547639440025
93.6482245839567 42.4474222704664 0.440640459753936
80.1555877871112 59.1322123244091 -6.04166637242005
58.1707427109898 74.0339772627482 -9.34425977445106
30.4600834829694 77.9387350291822 -9.68434552333173
3.93833320943884 78.774722195024 -12.2436189616557
-21.5261794896392 77.5414329197828 -11.4366976838345
-42.7866405308173 69.8809318283451 -7.80943732163237
116.970992714448 46.9663224641975 -15.1405167482164
95.4894514664557 72.3940010905492 -24.143498152148
63.7985048460232 88.7256314783307 -26.9562338894681
31.5509545769731 93.1235299132999 -25.9784594863935
2.17802953710506 94.0192567797476 -29.5653758739707
-27.8776802360394 95.8321540383121 -29.4439059576111
-60.0311812372743 95.3505492800359 -25.444248089768
117.647562862667 -7.84417148239722 2.21233269078286
110.249611524577 -7.78578379261313 4.78511087729985
70.4210890298815 -24.2875939974601 25.3210295349991
18.1922856292757 -30.1247636988689 32.335203942645
-33.168903006222 -27.9834292939137 23.3609901783774
-81.5509280730919 -13.4696453819098 17.6860369754436
-117.681004388232 -20.4728589660641 -3.74057659458139
100.331168350444 -17.4550169394525 5.57139597086341
43.3306907868122 -32.8926246971575 29.253867073706
-7.45662728280923 -37.8799629449602 23.6124568944449
-53.6967185079143 -31.6402207354001 16.4113215113398
-104.237188929473 -30.5255810711161 -1.10087875444361
48.5178983434635 -75.6877746458605 -8.55451782175134
-18.2338346654748 -77.8974917285259 -11.9051248606897
-68.698647651063 -57.6403217547891 -5.14277756277866
102.906730163961 -29.0518234060305 0.249509631965489
97.4222545778145 -51.4086533000564 -9.44903246372604
74.2325308855129 -69.2671648895852 -14.2537162230524
46.2769180866924 -77.1219137414524 -10.0546394105763
17.3151331256882 -80.2951412995062 -13.2650306833395
-11.2253686056368 -79.1747856263358 -13.0586473108721
-37.7575037341085 -77.869219402235 -14.1909250980853
-60.796608482758 -68.9097005337383 -8.71539248222953
-84.0594017733785 -55.6740867208301 -7.08085498371512
-103.55197699736 -37.8346303633582 -5.01868788811675
123.105625103399 -30.7624048277847 -9.64821096372586
110.535747831725 -58.3102457150149 -19.148005224984
84.0361324937565 -79.5433228474829 -26.7164446330936
50.6594449396043 -90.795128464656 -26.2684606713018
19.7072172379064 -93.2840290592177 -27.0849000462547
-9.64570573139031 -94.0753488146116 -29.4961196533808
-41.2653385153149 -96.9489224428013 -27.5757368333836
-72.891963539832 -90.0516212560561 -21.8124848964218
-98.8323656818005 -74.9144837315106 -13.4131179231805
-119.575518900257 -54.4692452451936 -10.9037937536676
-136.369253349714 -30.8664407584445 -8.70239643121162
117.616127493772 8.30802558861241 2.19037756853991
110.218445852314 8.22783710451485 4.76334411685215
70.325885212576 24.6302610527024 25.2545371883067
18.0747199073971 30.2831390984442 32.2530935718685
-33.2776972964992 27.9175153603315 23.2850059597609
-81.6028327612104 13.2001466670347 17.6497856504967
-117.759781138725 20.004400990863 -3.7955959326013
100.262437386936 17.860492517149 5.5233928215839
43.2021773871592 33.1404403012074 29.164110614709
-7.60413868758047 37.9147028686172 23.5094318294345
-53.8195541221837 31.475470881741 16.325530536972
-104.355210436219 30.1165142066482 -1.18330745495035
48.2229709777597 75.8525157978731 -8.76050129178937
-18.5368396817651 77.7932766237463 -12.1167499316473
-68.9224576866873 57.3582906045401 -5.2990911949749
102.792868744671 29.452725700119 0.169986423961812
97.2214648862292 51.7615903575252 -9.58926820387825
73.9624302872942 69.5165760000521 -14.4423601569501
45.976433428966 77.2738378941728 -10.2645042101482
17.0025334616414 80.3255721064324 -13.4833568579196
-11.5333923152302 79.0946998246299 -13.2737775426993
-38.0602387121023 77.6827972211902 -14.4023615686218
-61.0643241081217 68.648587850701 -8.90237070096561
-84.2754318712294 55.3270192457217 -7.23173494387686
-103.698432516209 37.4174975983125 -5.12097550020923
122.985004815638 31.2150023794918 -9.73245470750603
110.308046540868 58.6877807942006 -19.3070365916087
83.7260249227529 79.7968972997379 -26.9330302775215
50.3057916080204 90.9198794211815 -26.5154595900231
19.3441149685373 93.2860548313144 -27.3384983016924
-10.0116529975543 93.9565581915332 -29.751704914367
-41.6422414344581 96.7122446033693 -27.838973752641
-73.2418104967268 89.7075860056305 -22.0568253630702
-99.1231411780994 74.4924831598213 -13.6162016403756
-119.78657003257 53.9735566388553 -11.0511962996658
-136.488317980859 30.3116352138285 -8.78555367171921
-128.294644390557 -0.247554099343551 1.56896759188312
-143.945958328283 -0.28630272772755 -4.52850037444999
ID=MCZR46253

LM3=152
-40.7974668464982 7.95439033530065 0.0235550880034196
-32.1093554651917 12.9284331674211 1.69357669892049
-26.4458286694477 3.01348633539608 9.96915626163348
-19.7058515870084 3.66021911341582 12.6910631449373
-12.4093580597846 4.14188028423175 14.4991006170732
-4.14819682037217 3.25431612148286 16.1154726358809
4.50179871480837 3.31865909592321 15.8942368652681
12.6820445468829 2.79404745134174 14.1006825055319
40.0369004988934 8.25318099533129 0.844673368204041
43.0574535681755 5.4205245287099 0.942777596388865
52.4018583306403 6.38353081819998 -3.28654216878532
-18.9099745618867 4.30789375281814 12.2365183736181
-11.3066458991007 4.49152063252643 14.1407552059788
-2.7730960527969 4.24211705746356 15.4299617039438
6.15068605731999 3.9533495762456 14.6925233839359
14.1436980000597 3.63721266682977 13.1359790262418
20.6771718765943 3.23280736332185 11.0660056427813
26.1964400915158 2.23493129982557 8.66944578713904
-18.5198581763466 26.8719616118183 -4.2458925477451
-13.2072972186281 28.9847445519232 -5.02446878486422
-0.802644305179941 29.5714189829732 -4.90829933800422
5.01218284481418 28.8411698633128 -4.51740371748158
17.7280064676974 23.7620740120573 -1.91234027609346
24.9573528100677 19.4839178323781 -0.576060262349574
34.3497821344374 13.4330592742648 -0.0585164791050108
-31.7275903275073 15.1835067038239 -0.0795530537914976
-27.8602116551721 21.1872700140478 -2.52162031590861
-20.4279457735024 26.5909213152946 -4.49604314337653
-12.1173552699155 29.7260630660953 -5.66670184447159
-3.31638891838628 31.2284798991531 -5.9499878678516
5.69543071411559 30.248979581712 -5.39002187777374
14.1546747741769 26.0004119760957 -3.25844243500455
-39.5473857527858 17.1084566923467 -3.68231065663956
-33.4337795909455 25.6458052599811 -6.24627122038199
-23.6695842093539 32.2858137512183 -7.91539107082477
-14.0690291390651 35.9128263614945 -9.62922162500595
-3.38011065214646 38.0131574277802 -10.7617776813892
8.09399702894253 38.2051342140181 -10.0951188860203
19.851855660391 36.1393169713923 -9.07606223272203
-40.8498230017331 -7.68102371626623 0.00411544016042047
-32.1952317184713 -12.7172768966386 1.66169116197949
-26.4655000527797 -2.86108986262895 9.96185234936484
-19.7300279757904 -3.55971228113909 12.682086540717
-12.436938833869 -4.09472190204199 14.4888599771134
-4.1700322617876 -3.26652495244977 16.1073652168065
4.47934022806757 -3.38824551899121 15.8858981117563
12.6629308929888 -2.91397085771996 14.0935856761519
39.9807237468873 -8.52319942732028 0.823815146834211
43.0201786722954 -5.71108794739807 0.928937564666866
52.3579598071699 -6.72613293826842 -3.30284152906611
-18.9385025159955 -4.21157014850752 12.2259260491995
-11.3365899732207 -4.45084717803368 14.1296370814093
-2.80157196475942 -4.26180520406221 15.4193887025827
6.1239500528196 -4.03097430262965 14.6825964038151
14.1189128903602 -3.76450448996612 13.1267764061841
20.6549658044141 -3.39871726714493 11.0577606098673
26.1808130168958 -2.43187016798533 8.66364351181788
-18.6993700762549 -26.7366899336609 -4.31254465583416
-13.4010711616212 -28.8830613919602 -5.09641633708675
-1.00062637681086 -29.5530841599304 -4.9818093529101
4.81895762496297 -28.8627677926114 -4.58914753082007
17.5684893007109 -23.8754376229393 -1.97156841340066
24.8263133731255 -19.6491285970865 -0.624714723248631
34.2590505932282 -13.662612819633 -0.092204766593756
-31.828562693061 -14.9704405467798 -0.117043721687776
-28.0014578504033 -20.9938782337694 -2.57406450861413
-20.605530663042 -26.4422562508543 -4.56197975960435
-12.316112946652 -29.6300634057397 -5.74049983870004
-3.52540334579876 -31.1906778996364 -6.0275941558759
5.49276928166558 -30.2729474853686 -5.4652693221384
13.9802587128819 -26.0864405316184 -3.32320247696192
-39.6610442223431 -16.8340133767816 -3.72451162828567
-33.6047287666626 -25.4057116460544 -6.30974402047741
-23.8852068481172 -32.1067914893474 -7.99545096341485
-14.3091430485767 -35.7937452519119 -9.71837503633206
-3.63452083389165 -37.9627906278647 -10.8562392460058
7.83803830825294 -38.2332627640529 -10.1901554174506
19.6094596374826 -36.2487750422651 -9.16606298435745
-39.9121075779672 2.54196368590037 0.943647319507019
-35.9235434012269 3.06787989950242 3.19444505130799
-22.1478142977208 8.07117113368063 7.53906251927029
-6.01555377749104 12.2528784304033 9.04445659407095
10.409622755904 9.99719720219256 9.4953872034999
28.5058943174636 5.4691801750885 5.95789290386461
41.3808347828742 7.57761552117315 0.147107882410134
-32.7383702161148 8.14834527217487 3.12586859553736
-14.6173516524881 13.902199789654 5.2406868150115
0.472154429743964 15.6254642253505 6.28638856508119
18.4557631949051 13.0443614908044 5.60716261298479
37.5906588420132 10.9627478715943 -0.511998892716892
-16.2490854530166 27.8823733006135 -4.83260194922076
2.91170141123966 29.3975753718031 -4.75949457157211
21.5979228154643 21.1090027820724 -1.12584561852344
-33.0710044721712 11.5867479860358 0.914910415207121
-31.061299513637 17.7598290802505 -1.77756293264061
-25.2544923258939 24.1161836341342 -4.04907684391391
-16.6268632355008 28.186163653807 -5.30997138121283
-7.45143983702701 30.9489444565712 -6.27360423902753
2.22340720735668 31.0393324564382 -5.92765304642591
11.8735684922169 28.1067847731541 -4.70076559719887
20.2210447637203 23.7528142549855 -2.74269730895087
29.1982682103977 19.708976300677 -2.14535506178398
37.1788217511409 12.8270765911932 -0.828298952573224
-40.6167719995513 11.3544327410195 -1.70412149604431
-37.2089021941862 21.2980694950598 -5.21123580012612
-29.184945218706 28.7896248336041 -7.58105485024022
-19.2014598365431 34.2244515968153 -8.95977052988299
-9.01576028111026 37.0606035922875 -10.7337743908616
2.09644715747708 38.1023038247172 -10.5962451339946
14.5166702819516 37.068646187135 -9.64286148771308
25.5180306272656 33.1972112829022 -8.0708730867468
35.336341869715 27.2068188802716 -6.41100689475138
43.9314974684471 18.9164593679856 -4.60441467397253
49.8020904142889 10.5041826809473 -4.08125605574953
-39.928244017667 -2.27695234970896 0.937655918805492
-35.9433101087995 -2.83516351435058 3.18710574549947
-22.2014333431287 -7.94138693597751 7.51915396495167
-6.09755218675206 -12.2347691940951 9.01401088634913
10.3423586346896 -10.0902668463601 9.4704122827287
28.4685781398091 -5.67476051024074 5.94403754437163
41.3291579889963 -7.85491701515556 0.127920478939882
-32.7922318553325 -7.93665995570883 3.10586996702956
-14.7101710596467 -13.8169834932714 5.20622331057609
0.367447157810674 -15.6438591911937 6.24751114018527
18.3679440331609 -13.1815702906994 5.57455568127799
37.5164021699016 -11.2129411060905 -0.539570121913657
-16.4354101570775 -27.760824389454 -4.90178362643032
2.71479904212044 -29.4044901179297 -4.83260369690716
21.4560800360787 -21.2503067579114 -1.17851132073088
-33.1478673587719 -11.3672495298078 0.886371508157687
-31.1795264135107 -17.5469371111326 -1.82146014565793
-25.4153992853515 -23.9363695682576 -4.10882100605318
-16.8152099886954 -28.0608899782659 -5.37990383782751
-7.65848677976865 -30.8826522936515 -6.35048000723108
2.01553508931219 -31.0386910504328 -6.00483519918393
11.6851091349024 -28.1738964626059 -4.77073986330906
20.0615406161367 -23.8808093222731 -2.80192061220167
29.0656395104369 -19.8986807112518 -2.19459961019561
37.0920914665663 -13.073677657296 -0.860501588192473
-40.6918880373718 -11.077893467171 -1.73201180456753
-37.350658374195 -21.0353783844169 -5.26386934830354
-29.377032844041 -28.5745865532094 -7.65237627891957
-19.4301571118592 -34.0727061297011 -9.04468498692919
-9.26366502405146 -36.9725885671111 -10.825820509981
1.84131576627274 -38.0890230810622 -10.6909744810304
14.2681748686131 -37.140941205791 -9.73512692057817
25.2952025640747 -33.3471905103216 -8.15360832692125
35.1533976959412 -27.426831975921 -6.47893339350089
43.8038663611572 -19.1987383462985 -4.65180363460947
49.7306606435704 -10.8272927832406 -4.10777766685799
45.3958567690113 -0.153981535399894 1.58503582484806
51.9606167731456 -0.171893959140927 -1.68855392904754
ID=MCZR46258

LM3=152
-98.4402769125532 13.0826633644144 -4.99829313327542
-73.9424974580867 27.4383479239509 4.91862036253012
-62.8743779584155 7.51726356659552 22.3148046223298
-43.0071311873073 9.23542583440002 28.2039778339143
-24.3715923950976 9.36857954685082 30.8943726571556
-4.50741585801551 7.86875815091342 31.3930904227368
13.1888961905058 8.79946481518402 28.9865832467831
29.1413252663601 7.33671708642537 26.8474682847201
80.1072164997873 15.5644203351772 2.04341893183631
88.3619535577119 9.62257158296286 -1.30296297764577
107.993363441316 9.3551419740449 -14.139026959584
-41.0614600435914 12.4900929417387 27.4272109223411
-20.6479398644839 13.1547485372477 29.823374085709
0.672709528323922 13.0687853391692 28.877936493942
17.5019651369279 12.0209790997091 26.9769994873894
34.084916250856 10.1401258174829 24.3904002019781
46.1443701210433 8.41014779438334 20.4459498497671
55.3997670431349 5.80269170806786 17.9433559214703
-47.4085888995914 65.1556944663171 -7.83619873899209
-25.5791530797234 69.8369636913462 -8.09012536046452
2.9197791051366 71.490009033332 -9.92015539460073
23.8622209497545 64.2039137499076 -5.10235641647772
44.4086442117401 52.8339679498449 -2.22850074626805
56.9091565938435 42.4971723884204 -1.44477171761569
69.6501420120653 29.0546088128393 0.359967196461882
-72.2704611553651 38.5467793312367 -0.45160681848027
-65.7055495697648 52.8383255203758 -5.72846289257472
-50.4454321343468 67.3745716465587 -10.8699931493394
-26.7231754013385 72.9986046869267 -11.4771073357314
-0.806059414625224 74.3348077887682 -12.2048123322513
21.3455751552021 70.7070840431601 -10.1908978406729
39.0844197175574 60.8974853073314 -5.31377804707022
-98.2602958872353 41.3815175351534 -10.1143419940528
-82.1286321233283 64.9263125672953 -15.2248466613835
-56.2613722583135 77.7409599406512 -20.423665077197
-27.9501109927418 84.7956489160218 -21.8908346682675
-0.160240850647944 87.0054606368856 -21.8619225248248
28.8189701282404 89.857472883114 -19.0629424544389
55.5326998451108 82.9711282434164 -14.6301819697002
-98.6224349986342 -11.6464432863687 -4.9601217011746
-74.3385684054942 -26.3307759751698 5.00161747564949
-62.9777879660243 -6.52129580748569 22.3364743058937
-43.1378741698878 -8.51375692016388 28.2313751731684
-24.5062579625024 -8.91311878556183 30.9225919784776
-4.62213108440278 -7.70455582504842 31.4171291276287
13.0584952894489 -8.90327821956498 29.0139089024686
29.0306930543438 -7.68230199103715 26.8706513893519
79.8692837757277 -16.7364444552264 2.09327800214388
88.2105810189041 -10.9272032676196 -1.27124269164945
107.843508364524 -10.9886278572454 -14.1076246594623
-41.2403777794145 -11.799115767429 27.4647033353958
-20.8388096035681 -12.7570198380611 29.8633710545085
0.480771065841883 -12.9880689637191 28.9181574149331
17.3235929427978 -12.1941688911224 27.014377581568
33.9323934499364 -10.5658043542837 24.4223615266954
46.0159340883185 -9.02585199781006 20.4728637650806
55.3086813665579 -6.56276216164819 17.9624430275857
-48.3634602921436 -64.474106835533 -7.63610436322215
-26.6053609160475 -69.477208829354 -7.87508235255675
1.86608537378613 -71.555546727725 -9.69935268643315
22.9136989553994 -64.5639167848916 -4.90359256425122
43.6254537538375 -53.4890659490532 -2.06438230371619
56.2769034393348 -43.3351726066144 -1.31228235698896
69.2145757418318 -30.0762537353075 0.451240598962585
-72.8304789313258 -37.4791583913848 -0.33425446278615
-66.4769348846099 -51.8820859093334 -5.56681823104657
-51.4327302460288 -66.6573608642152 -10.6631037180539
-27.7959116611104 -72.6320941570625 -11.2523142442858
-1.90130879558206 -74.3521889490094 -11.975301590905
20.3014094304557 -71.0449848540865 -9.97209173702046
38.1829495723542 -61.4827605704928 -5.12487396282747
-98.8594729245215 -39.9605363726895 -9.9887837710433
-83.076524792536 -63.7560831178853 -15.0262146849505
-57.4009684079237 -76.9663897512052 -20.1848614205322
-29.1967384511575 -84.4418745790759 -21.6296024802944
-1.44243696481016 -87.0607317375636 -21.5932368849794
27.4916787441098 -90.3306862098305 -18.7848070499814
54.3040562717953 -83.8249696624821 -14.3727183251048
-97.1766109610986 2.2768469402484 -2.97888461294904
-82.1580424796275 6.83578536526283 4.9568795562517
-52.9990996038165 19.7264892218533 20.0275325426431
-9.78080662805158 23.1141759743861 25.1703249192871
26.4937185389576 19.8992811104207 22.0952708646468
60.0146464844076 8.94571478433078 14.5906433458763
88.9612278873743 13.9589899070842 -4.48766320622911
-76.268965633603 20.0554254023127 4.3738169663431
-30.9260464153864 29.1706229778868 21.1655674583576
8.43047701107728 28.3317755542964 19.5016439620468
41.6053817489934 23.894474738163 15.1199551508261
77.4161574536117 25.8253982049973 -2.71852008680711
-37.2776716170071 69.1544026019232 -9.83728103621531
17.1498302885779 68.4204299628838 -9.27787947083479
50.8737537882337 53.5684454439271 -5.11025033762118
-76.7252146395283 21.9949207900941 3.4513172608236
-76.0981335672216 44.3371960769564 -5.20165685566388
-63.0489409245028 60.2321632424707 -9.94036964454042
-40.6045777667329 69.4554655215869 -10.5445661162308
-13.7973127726865 74.3175027582389 -12.4301300099677
15.8754242910835 71.0145751091223 -10.6664307657707
35.1815802492538 65.616108002331 -7.48990035398015
51.4221803311062 54.2215915923027 -5.68286595265579
68.095382863387 43.012160123073 -5.67891190478103
80.0389161102027 24.638379701143 -3.97316932179985
-100.335775777847 24.086774324279 -7.07450236693866
-92.7787916745679 52.0930397152044 -12.0685257405577
-73.054704691156 70.3028214663812 -17.0249656782256
-45.6309056145777 80.9473102818523 -21.2212758973753
-16.2940350912894 85.3115876397059 -21.9430136617018
10.815606299234 87.90245954971 -20.3935035673944
39.9730306788865 87.2748835717692 -16.9360777550248
64.6777492439529 75.670236051553 -12.3770570105446
81.6368467481157 56.5117740216582 -10.0570820807853
93.8311268701198 37.0810975743861 -9.98620545659412
102.234864286412 20.640807226329 -13.3270936736334
-97.199674934918 -0.854232665607427 -2.9740515312585
-82.2497154864125 -5.60940227673423 4.97608973807375
-53.2834927946738 -18.8816763488915 20.087127456096
-10.1196781919173 -22.8897716078673 25.2413358371623
26.1982008149274 -20.2191098540611 22.1571969365555
59.8766825115413 -9.78376284895715 14.6195538517777
88.7458361823006 -15.2817896874877 -4.4425276318377
-76.5560353793673 -18.9160993427415 4.43397275489134
-31.351934722787 -28.6463952045926 21.2548128328465
8.01263757356612 -28.392557882771 19.589202686785
41.2492106005966 -24.4580003241821 15.1945912161241
77.0272494069063 -26.9713168420088 -2.63702396759733
-38.2925946172927 -68.6277824021241 -9.6246027784094
16.1398263465122 -68.6939619282798 -9.06623200721913
50.0789763305519 -54.3275966011811 -4.94370382621528
-77.0408274274138 -20.8515015669086 3.51745427599604
-76.7431452204097 -43.2271954131651 -5.06649393726912
-63.9296322263807 -59.3272238762079 -9.75581979031945
-41.6235909271081 -68.8819844572391 -10.3310307607714
-14.8909026172187 -74.1442014651136 -12.2009670263484
14.827311552094 -71.2733258133229 -10.4467975608382
34.210971990427 -66.1500719408736 -7.28650830015811
50.6177085524569 -54.9905155381911 -5.51428798537254
67.4542330518006 -44.0279620639766 -5.54455823964346
79.6671814287635 -25.8269429253666 -3.89527190062378
-100.679881870679 -22.6277935101192 -7.00239454762309
-93.5364041950973 -50.7576282030327 -11.9097671835905
-74.0828266999144 -69.2712120096746 -16.8095215533283
-46.818907636699 -80.3314412599287 -20.9723287356068
-17.5495291069422 -85.1296268046043 -21.6799234766733
9.51903845113688 -88.1147861591268 -20.1218063145162
38.6826225661311 -87.906139296322 -16.6656712816251
63.5557172501367 -76.652668946098 -12.1419339425088
80.7952590890191 -57.739047479213 -9.88072643895119
93.2744595644361 -38.4899927209655 -9.86955519572014
101.919398363974 -22.1856772219123 -13.2609874342807
94.8756815239618 -0.699858717835776 -0.642059007399754
107.28780181808 -0.802502921698483 -7.90747641928469
ID=MCZR6397

LM3=152
-138.528394134514 26.4447135952674 -11.5262158408495
-105.70312967061 39.3101736832969 4.01794513405707
-93.0311468037453 12.2092389238842 26.6525149711462
-64.755698131569 10.8554335450778 36.520043564204
-35.8451456024082 11.4459769261206 43.5598755999106
-1.82655991184204 9.65769345345986 47.7233670095112
25.5338775418216 10.3713122467782 48.3965111739748
51.2687599250212 9.74264988823512 45.9854904086494
118.059321940885 26.8852824994889 -0.133884743694753
129.411345795481 10.8142440554851 -6.29648762475057
141.514946171336 13.1803029920981 -19.6626509176681
-58.9769564703331 15.0401578711518 37.8755986398199
-31.4477077423123 14.4510220733756 43.8514823255434
-7.97119839860391 15.1126844033388 45.9295476145407
21.4090370010168 14.6408562284256 47.4608949408136
45.1945467469833 16.5864662195996 45.8133263407771
67.6929474820696 15.4208285041493 40.6600675981192
85.3994704860619 12.0357101482876 33.8383662411812
-63.138561644364 79.4757508228053 -4.83005057490362
-35.834729149925 84.5125279172742 -3.0413643526001
-4.60096231757315 87.750449902472 -4.38559890432637
25.6399888517867 86.5057874912877 -5.64441552885972
59.1346291272247 76.7281976553482 -8.1071290939979
78.5814830007167 66.0524944481906 -5.81980892778945
103.583707746558 45.0002117278614 -1.873638717885
-99.0027517964829 54.1459912920221 -0.35224844613739
-88.0332843333292 68.4590178558158 -5.37575837588467
-62.938376072101 79.4665232880415 -4.89507661444839
-35.1813096914752 84.908913246164 -3.44622227190227
-4.65145991403532 87.7552021348628 -4.62689136505468
25.5332997726016 86.8397445948355 -6.2347502940991
59.1431150784614 76.6975592446297 -8.45545419051122
-127.562494245985 58.9781837178777 -24.0062152514534
-100.74681012521 81.6807874878856 -29.1389342294378
-68.9232130750158 93.6185038096246 -30.9872216263811
-39.392701142635 100.128781377438 -33.8932967067959
-5.98118247508875 102.213459526973 -36.8588583897745
30.658784074643 100.635763617205 -38.3371317439495
68.6691878263524 96.4815313434987 -41.215829950309
-139.369343109333 -21.6417060517743 -11.4068080844002
-107.01265059248 -35.569723279736 4.20388620775616
-93.3988491876978 -8.81640195255239 26.7047256498242
-65.0924971929644 -8.40312016974718 36.5678662282415
-36.2196606548929 -9.96922009196172 43.6130536208284
-2.15898695725529 -9.35086341076829 47.770568883661
25.1598261747242 -11.0173707130418 48.4496233554261
50.900744203956 -11.3009079609845 46.0377455785899
117.047056675039 -30.9971976807689 0.00984850046818175
128.953538260475 -15.3637119264346 -6.23148276443501
140.965846067433 -18.2178659992764 -19.5846832722622
-59.4634931166011 -12.7805613955919 37.9446827948648
-31.929959846008 -13.1247021719179 43.919958111197
-8.49076116695351 -14.5965061182439 46.0033212040936
20.8881392750977 -15.1446686865823 47.5348580832325
44.5909318464939 -17.928920895744 45.8990346336522
67.115884900321 -17.5762668006279 40.7420056826889
84.9293511437034 -14.8462489928119 33.9051192756879
-65.87929445995 -77.242471396321 -4.44088932215748
-38.7681168941948 -83.221922426456 -2.62484770316299
-7.66678196960401 -87.5566076765842 -3.95027802602216
22.5990883220765 -87.3763663076025 -5.21263295856003
56.4149130238101 -78.7882650381337 -7.72095203948906
76.223356950035 -68.787837425761 -5.4849746517893
101.946742670833 -48.6033146879891 -1.64120329917207
-100.835493515541 -50.6522664455592 -0.0920143732307563
-90.3736343442515 -65.3648598299218 -5.04344814960664
-65.6789142981824 -77.2405720817117 -4.50594299179262
-38.1289920213946 -83.6429177767869 -3.02767591025562
-7.71743580281585 -87.5607892393868 -4.19154830243214
22.4807361952922 -87.7093155420271 -5.80131166809462
56.4244348343828 -78.7596718328814 -8.06942421940817
-129.548786567083 -54.6002722336268 -23.7241782708318
-103.543757109147 -78.2518248671275 -28.7417910325732
-72.1571904486165 -91.3040037056601 -30.5280237509421
-42.87262458004 -98.8572020308674 -33.3991765369422
-9.55468633571602 -102.123559005407 -36.3514505785547
27.1179120874705 -101.835327245604 -37.8343573872134
65.2500784028105 -99.0270375264638 -40.7303448643586
-138.962171197559 4.15978453377077 -4.06898699713212
-121.062930811292 7.56237409365928 2.77068557510832
-69.1854232615127 22.6001033093645 32.3475576920878
-6.83613663406825 24.5753834293673 42.9809573234724
52.5710180662218 26.2817994304868 40.9509607588073
96.287016787828 15.289279483412 25.8675947095231
121.626087097057 25.3273428002128 -4.85415986835045
-112.052347372989 24.1102822751906 4.83612963446359
-45.8395559570667 29.5355677301299 36.1802171875545
10.5835606790052 31.1851780146809 41.2471261215018
61.9734601489453 32.1275337830218 35.6770648516501
117.411284031877 28.5745584751457 -1.90172541201841
-44.4910783748634 85.9587632161058 -7.55376045098283
14.3980036320837 90.0656674682847 -9.43150265270533
71.6168674458015 72.7904915686157 -10.2295541109431
-110.623681608773 44.0537576871467 -3.52455326021594
-100.305415394443 61.8498664778901 -8.59897304076755
-82.0048689016224 77.8608936580682 -12.6193596930447
-52.1132942922136 85.9649319863744 -9.96150875827528
-18.3930436192304 91.6572290435311 -11.1946074645568
17.2923290006124 90.3408864738726 -10.2244228860241
54.6532650510863 82.1787977166051 -11.9417533381768
74.4710956062761 72.8860962957983 -11.9057952346113
94.1038551470255 61.3320479421026 -12.3973023410376
111.339312146571 44.44097223825 -9.55129180695472
-135.185847432129 39.0320097006044 -15.3531145129695
-118.59286019811 69.5356386262748 -26.39889280079
-91.24557459503 86.481176211456 -29.0622001679844
-57.6484477379801 97.0704395352747 -30.9909681752157
-27.2698545594852 101.009886679992 -34.0624650211662
9.12850657822087 102.518474405833 -36.8121338566306
47.2948585599725 98.9060355075032 -39.7549612746442
80.9266728048581 92.1524140551456 -40.4303644148805
108.213277255031 76.8843599274153 -32.3791059796684
124.752657028845 54.2750297295999 -25.1692236906797
136.051087813627 26.9173190802579 -20.3312046111093
-139.023000208186 0.68151246340604 -4.06034978381303
-121.25308493937 -3.3108554056214 2.79768587892379
-69.9305359926732 -20.0062908331973 32.453357499441
-7.68751900321782 -24.1076295819916 43.101846535095
51.6234666354577 -27.900269994911 41.0855051769062
95.6957845572636 -18.5180524702091 25.9515447663115
120.665705335896 -29.5883795222661 -4.71779365010307
-112.826440556254 -20.1532471076318 4.94604442485408
-46.8411147459157 -27.7347039080739 36.3224302010781
9.49025998423135 -31.3310002357193 41.4023657222345
60.8153013574536 -34.0973042668016 35.8415137623986
116.340194891412 -32.6715378161154 -1.7496396671636
-47.4701332188661 -84.38698387401 -7.13075945340339
11.2391750885657 -90.5597443996429 -8.98297528578544
69.0270187918086 -75.3000025365473 -9.86181715355736
-112.096711093967 -40.1757450513967 -3.31539533116488
-102.407447654487 -58.3467309313866 -8.30050195194793
-84.6782769434197 -75.0076213588547 -12.2397579979321
-55.0881129833547 -84.138587061022 -9.53910925915096
-21.5876238688289 -91.0125060748768 -10.7410036528821
14.1220385475574 -90.9399304286748 -9.77426802333046
51.7453724846609 -84.0978093363788 -11.5288567918349
71.8760131977919 -75.5036698488514 -11.5373151276406
91.9007197532066 -64.6457417438746 -12.0844754485538
109.716492155368 -48.3537221430064 -9.32086487253536
-136.469295717606 -34.3570242345095 -15.1708755366743
-120.953993470712 -65.4766496202453 -26.0636315243018
-94.2161735761111 -83.3810550113422 -28.6403998325742
-61.0100190435496 -95.1480342523795 -30.5136530232127
-30.788014104667 -100.162480895815 -33.5629156421907
5.53510231384958 -102.956471865606 -36.3019003536808
43.8041717680398 -100.695408764806 -39.259312798015
77.6515066972919 -95.1253121541417 -39.9653180819713
105.455982314153 -80.7809034688304 -31.987593042953
122.776424570254 -58.7281918324643 -24.8886151268207
135.024946933166 -31.7585845385774 -20.1855011451372
130.538302506409 -2.29634785239585 -5.41920255190214
140.900487721676 -2.50711577086494 -17.3196484209531
ID=MCZR29550

LM3=152
-76.0253593356383 10.9124602334588 -6.39518803692135
-60.7447650912613 20.2215265628309 1.81112109290406
-46.8294658502636 5.15724634213146 15.5558774957455
-34.9918505448912 7.47630437989997 20.032907887742
-16.7690080669755 7.7164388014542 23.9912205382605
-2.71063662023641 8.69822635157169 24.8824655390091
16.5832105252761 8.64652208555627 24.0776206247831
28.3283477334201 8.72736045739481 22.0124727539423
76.5588299667639 15.0096627519592 -0.297628706627603
81.3412634930108 8.71503755794022 -3.59784207409866
95.5156623997456 11.2216516928073 -12.8358787327738
-33.249631628054 9.2938796239045 20.024486990481
-20.8786984208361 10.1953368507451 22.5342956923554
-0.537514164058307 10.7082598982594 24.2739064732852
13.8554146027684 10.782222709055 23.609417519412
31.1302111270418 11.1038154683517 20.8364273245775
44.6694304700397 10.3180116867681 17.6191311832903
54.8591659563204 7.4905844614359 13.7490586180394
-42.012564255805 52.7663027836713 -4.90467925333516
-25.8645644080377 59.5648306212241 -4.144548838987
-4.82621075634345 63.2153366477073 -4.36543092281859
11.3123479514608 63.028399021483 -5.28501625445833
33.2152959263429 55.9939569247403 -2.38339423600843
51.191853360033 45.1888399118382 -0.438114577911152
65.1970158352273 32.225174079044 -0.600168479130948
-60.8214097225668 27.9107567754005 -0.718119970833101
-54.7216377846479 40.6572624313479 -3.64872470916219
-44.19873432367 52.1423136716613 -6.08488759302599
-28.3233336359076 59.5191074826534 -5.30982720504172
-10.6790214928935 63.3090355644361 -5.69368367149432
7.47258927036979 64.965156183128 -6.54234088537211
25.6048064831747 61.5479755164394 -6.325993546498
-75.1218774452377 28.9835174708897 -10.01086543036
-64.6217390472485 46.0088879143521 -11.9480334992524
-48.2353067548675 58.0390469032553 -11.4058472120336
-30.7045188532061 65.0217576710798 -10.6610666562334
-11.0507611492134 69.2041241322802 -12.0731330105507
8.25717922346218 71.5950343064046 -13.2613591305307
29.6281250274472 71.6588393355163 -13.2632765398865
-75.699033832781 -12.9645780009526 -6.43517478612767
-60.169367043222 -21.8799980582778 1.74061389307047
-46.6703225738752 -6.48717023519201 15.536376653105
-34.77354696589 -8.49683549694375 20.006157755166
-16.5507669801668 -8.25212855973873 23.9644780632522
-2.47077459211969 -8.85233211284432 24.8530737118965
16.8144164882472 -8.2706773657521 24.0492894806483
28.5572815938924 -8.02359063832412 21.9844200250462
76.9404156074818 -12.9107261031752 -0.344386833658792
81.5488882329691 -6.4767381720817 -3.62328366028498
95.7860726132651 -8.56409888643829 -12.8690138242581
-32.9823072672741 -10.2660809903993 19.9917300282526
-20.5912441056898 -10.8375202606325 22.4990720781806
-0.243560136395772 -10.8001772180628 24.2378864078003
14.1459837862699 -10.478547422176 23.5738122205125
31.4229899861332 -10.3186352795795 20.8005512600073
44.9355302464951 -9.15234683857628 17.5865242772047
55.0440129826705 -6.03455984090459 13.7264081306595
-40.5550651208743 -53.878020956429 -5.08327593629926
-24.2272671283319 -60.2352138323472 -4.34517733760735
-3.09701796535017 -63.3086463805977 -4.57731996568346
13.0303621756836 -62.6776550866246 -5.49553551610162
34.7330204053122 -55.0570185471415 -2.56937071523991
52.4076633588956 -43.7712369881882 -0.587095546549447
66.0533079853668 -30.4292008615766 -0.705095428312551
-60.0359624993967 -29.5599380202449 -0.814365838387747
-53.5902581116217 -42.1250989653324 -3.7873598904346
-42.7575254543535 -53.310061258085 -6.26148812564354
-26.6864208929997 -60.2528006476878 -5.5104085839109
-8.94514281139903 -63.5578112170225 -5.90614690646689
9.24490905878733 -64.7144029721366 -6.75951455482892
27.2769768735956 -60.8037132021561 -6.53089527022641
-74.302197217367 -30.9919854226727 -10.1113060867422
-63.3407888215588 -47.7174596967603 -12.1049965161541
-46.6316839806524 -59.2970544993183 -11.6023493583035
-28.9165816345136 -65.800519342685 -10.880154029223
-9.15593076263438 -69.439460852438 -12.3053186864885
10.2100840973811 -71.297825535832 -13.5006610445198
31.5747915042726 -70.7775607920557 -13.501814023214
-75.0753451928805 3.90587622671435 -3.63767830158185
-67.0908302843045 4.28018241801737 0.696728296163989
-41.5446912611061 15.3739189672818 13.9795197587367
-9.34653988226876 20.9810906267828 19.9383360291118
23.9971595592987 21.6392842922959 18.314162653275
60.3880276453735 12.6672307850505 9.84148537210927
82.0342039136981 16.8628232195591 -6.66087030280227
-62.1993817882459 18.9966728451988 1.01241737544062
-27.222016178736 25.9952810432481 15.1599694867072
7.8062135191297 28.3773549835498 17.0116508964879
40.7710283287847 27.2903626744911 12.5469924965466
73.7842303635693 24.0849813694226 -2.13695571346854
-31.2435425846774 57.5267775950212 -3.79155362390644
7.76101030400314 62.8850776559649 -4.6688687345347
45.6518479686472 51.1752273790076 -2.78267021117898
-62.7605008283523 20.3786464400409 0.278349871903403
-62.2507527796392 33.2850488435178 -4.50102550876292
-52.2304304609018 47.4507723768258 -7.02629069856304
-36.7149398859095 56.921783549844 -5.86733151377804
-18.9719121266169 62.7929119427615 -6.14560094280238
-0.152107902781333 64.9039483165917 -6.45438454483724
18.5096765484351 63.6781976489278 -7.2741023447785
37.8814919983908 58.1071411511071 -5.85542681481652
57.0118718803268 49.3363506583181 -5.92749295179183
72.2743978130091 32.2465589737031 -4.4788581154908
-76.4440136506441 18.022062162224 -7.95638652892502
-71.9877640432354 35.8757833716271 -10.7223421728025
-59.2151628568009 50.4709256630452 -12.0936936405584
-42.398573603628 60.6240260524208 -11.2436632272451
-23.5176276500417 66.8682094378621 -11.3072114642629
-3.97334395418888 69.7662865635937 -12.260732453748
16.8425356759093 71.9058256666135 -13.7730233354843
40.0925875213965 68.8185361541447 -12.989377047974
61.2585931108349 58.1655207006773 -11.7689263525342
78.5348793895196 42.0335918564241 -11.6382158200787
90.1212290577777 23.055476008043 -12.8700445406138
-74.9407288187853 -5.9439218525288 -3.6541737061484
-66.9487684565716 -6.11439496783834 0.679320552584014
-41.1083860837522 -16.5502650463355 13.9260564972034
-8.7687514972429 -21.2953334953485 19.8675359260121
24.5804073372518 -21.0366002842537 18.2426935758724
60.7121015833333 -11.0450618175504 9.80177452153817
82.4640976628237 -14.5922404966698 -6.71354793106342
-61.6569505998136 -20.6926867431013 0.945949815585166
-26.5007389533067 -26.7801341124554 15.0715867790458
8.5795913739525 -28.210231483231 16.9168839657646
41.5021835064554 -26.2078162286958 12.4573993802734
74.414784365884 -22.0522708229541 -2.21422152484654
-29.6599173534817 -58.3461157680744 -3.98560534343852
9.47646236672874 -62.6335046563583 -4.87907403815658
47.0332197532942 -49.8989045204603 -2.95193852343078
-62.1801261821275 -22.0870128383715 0.207232857691832
-61.3180726686042 -34.9585866574389 -4.61531276294051
-50.9144783552509 -48.8366414666009 -7.18754271949138
-35.1458997711683 -57.883925728073 -6.05959602578663
-17.2490617097865 -63.2670034320542 -6.35671281403094
1.6213909950714 -64.8618855576886 -6.67170269810809
20.2426696681152 -63.1238531140914 -7.48645706620288
39.4550652339221 -57.0302538132773 -6.04824679908385
58.3386027603447 -47.7397395387081 -6.09006576482373
73.1284534758414 -30.2441735532036 -4.58351101359067
-75.9233073882854 -20.077697820909 -8.02019199475834
-70.980930620611 -37.7936047613739 -10.8457159061164
-57.8142971638215 -52.0295636326874 -12.2653506659714
-40.7264794191324 -61.7220867250466 -11.4485556129745
-21.68194325649 -67.4476992709859 -11.5321496037102
-2.0658024157194 -69.8073656608432 -12.4944757083559
18.8007040244563 -71.3721594074568 -14.0129702166551
41.9577364132652 -67.6532719456942 -13.2179256606891
62.8247598260867 -56.4299436871827 -11.9608387685412
79.6537355348314 -39.832430647192 -11.7753164134703
90.7170549989106 -20.540745105292 -12.94305490073
86.4608484816846 1.19550422370112 -8.27074485986861
95.1031825702561 1.32310010971162 -13.9325662383656
ID=MCZR1863

LM3=152
-49.6297994686537 8.35456250343413 -4.32918996899419
-40.1234835930702 13.130577843124 0.613946282760911
-31.1509476119144 2.40525767279088 9.19906007973916
-21.6335246800794 3.94091026474501 11.4437511251925
-11.3437676153383 3.93781367656686 13.4035589070681
-1.52227707761637 4.41769633114018 13.8602352197152
9.02864052918707 4.91886375009346 13.6755247159414
17.9771102660248 4.8803343582092 12.5479199174055
49.8728694254915 10.5445779971615 -0.26702368606441
54.8210457300214 6.81042685257936 -2.14304378001706
64.8869766081062 9.1322458911468 -3.95790005907217
-20.6131803043267 4.87889353537257 11.2798162947726
-13.0392992150104 5.2720068313185 12.5799359585461
-0.753780009866056 5.10741696926914 13.597600608962
8.75485790350898 5.23226151638094 13.5495746224721
19.2446567631312 5.74156164713455 12.3164699946224
27.1758050934596 5.34169120315029 11.0229225534066
33.0440555516856 4.64640518351715 9.05717177352205
-26.9957342124404 31.4233953288647 -2.20711002857662
-13.3281906213307 35.8874500458882 -3.77615873334235
-5.25606925446706 36.9063593049969 -4.61186819375045
7.88356779679935 37.5150830377108 -4.66765446291649
20.0051824631229 34.3811244725603 -2.68219300062777
32.9924329707138 27.0564535687673 -1.25926942040551
41.7067521675444 19.5855952619656 -0.662753149631935
-39.3144769521598 17.2229328331505 -0.350268230996038
-34.2606097042978 25.7518279201629 -1.55517500432691
-26.6889932106055 31.6196268488374 -2.44776380906542
-16.6841623803487 35.4398253540375 -3.88853758382347
-7.04102438993419 37.853812837461 -5.3717672684685
3.64055641665175 38.3507286998433 -5.35243235429074
15.6621916937327 37.7916332431036 -4.4457937642984
-48.0427520168667 19.7247497815627 -5.58950430417066
-40.277019848101 29.7171065890554 -4.34603251566617
-29.3516183387073 36.8039265432062 -2.9520775086222
-18.5276594902878 39.9311370989307 -4.69228423993907
-7.91515144138833 41.6662199408168 -6.84940823357898
3.73238722717368 43.7612923771181 -7.23708688961504
17.3584324388557 44.4804785207207 -5.24874147604151
-49.2145261527355 -10.5279111564375 -4.33025379788333
-39.5074177145383 -14.8819316974915 0.612368072329199
-31.0150615149672 -3.77348184163133 9.19871197272138
-21.4393220716835 -4.88948046143208 11.4432536255044
-11.1596451978154 -4.43423086807594 13.403087230369
-1.32655222080271 -4.48191101587651 13.8597338203981
9.23619673086823 -4.51871473366134 13.6749930076062
18.1743177262675 -4.086686952392 12.5474147200203
50.2882275563592 -8.3417521976454 -0.268087732228749
55.0674475091572 -4.39345966247221 -2.14367500124157
65.2257173618487 -6.27029290652218 -3.95876783021456
-20.3787273475079 -5.78168014444641 11.2792156835147
-12.7948832826055 -5.84158325208012 12.5793098245763
-0.528476110578051 -5.13714915308116 13.5970234353568
8.97645666043102 -4.84383181841068 13.5490069405374
19.4785009071717 -4.89132932154718 12.3158709429944
27.3843977852929 -4.14301647779935 11.0223881898365
33.2164021020002 -3.19019079301281 9.05673026372082
-25.5881466206448 -32.5795988612931 -2.21071592446914
-11.7375649547659 -36.4382836343815 -3.78023352811252
-3.62845527606141 -37.101232557067 -4.61603774354867
9.52523905489001 -37.1316931957227 -4.67186002403461
21.4973578574919 -33.4680762827994 -2.68601558982707
34.1500345481215 -25.5796789640769 -1.26223491313752
42.5274823185762 -17.7329967704961 -0.664855659982071
-38.51928023355 -18.9346542739446 -0.352305330923668
-33.0953398723859 -27.2329800708527 -1.55816014125555
-25.2730757136564 -32.7621280481126 -2.45139104414206
-15.1099714655042 -36.1386203244034 -3.89257027677059
-5.3700328170866 -38.1261578244965 -5.3760479410775
5.32306659026274 -38.1529926274619 -5.35674253474381
17.3085007407334 -37.0660232072311 -4.45001120629988
-47.129139769997 -21.8171902506501 -5.59184475578273
-38.9316111333906 -31.4586146611902 -4.34947912445018
-27.7052062011176 -38.058417435211 -2.9562952147166
-16.7542330476252 -40.7065461031587 -4.6968273256856
-6.07571049070166 -41.973142302887 -6.85412043238442
5.65267283056983 -43.5540754436665 -7.24200619269083
19.2971664354878 -43.6737375621412 -5.25370803939849
-48.2555918068187 2.59535754581995 -2.89155819546775
-44.1730884582853 3.29119116807851 -0.101784127323803
-27.3631422924658 7.89553997876559 7.56945572873876
-7.01471659506294 12.4343117235907 10.1308809263581
14.156449118267 12.4344095726515 9.94594932651943
36.7910899478396 7.82784412204302 6.85628319321345
53.9934997886382 10.7097678125365 -3.06779667691243
-40.5107632132816 11.3945438741932 0.205006757791224
-18.8691271583647 16.4977271451632 6.42381171976477
2.27551746379765 18.1029552504849 7.15595478362824
24.8066136488464 17.7323027497032 6.25447280866385
48.041005117237 15.4029910519907 -1.57397428226213
-21.3490806791675 33.3163796650701 -2.79785984256618
1.56229613566864 36.8778551148747 -4.97430217642719
27.2021441047429 31.0255936233188 -2.63950624641181
-40.844559505969 12.0582877919904 0.0479307256166238
-39.5376363327669 21.3252792994863 -2.39152765011599
-32.0847891720949 29.2490676018719 -2.57590282140081
-22.3262180719772 33.4476920573803 -2.99114851299871
-12.6305337505662 36.9620962814428 -5.05554516140378
-1.7671176254735 37.4526772451989 -5.59704489640008
9.91952045261689 38.1291105139252 -5.40544765468226
23.3211327415864 34.3056686374337 -3.57503195076964
36.7416380714076 29.8808586710236 -3.98998100931585
46.8985270925717 18.8817605579512 -2.62814419350059
-49.1400642765022 12.7861017210921 -5.72506928132136
-45.0512654173101 24.106972772706 -5.6520959761578
-36.5032893464617 32.8026092710137 -3.78620409519634
-25.1786513416507 38.4301609968038 -4.10320324817551
-14.3115075878432 40.6437777677453 -6.18034689774926
-3.41440999297789 42.2984781632162 -7.96140413781587
8.85213993036578 44.3778638877832 -7.4399386269841
24.0113837761255 42.6613634779803 -5.82279114522882
38.439105105989 36.1850131014194 -6.19711955198582
50.6219042019271 26.4982393273385 -6.30891171252066
60.3398626209449 16.2188275728781 -6.15727985454787
-48.0948400957799 -4.71402120094202 -2.89197000212044
-43.9856856236565 -5.23001391065084 -0.102264207651005
-26.9895489457417 -9.09174588481639 7.56849867375882
-6.46124967598219 -12.7318237360012 10.1294630791834
14.6894500133428 -11.8011359733051 9.94458390830356
37.0996762477124 -6.20357194971315 6.85549267042277
54.4121292187956 -8.3253083293415 -3.0688691033472
-39.9706465300468 -13.1645564905579 0.203623110662683
-18.1255645464299 -17.3120576306263 6.42190689381728
3.06920957575546 -17.9862174066903 7.15392153813566
25.5622234887756 -16.6252693665173 6.25253712065834
48.671725447075 -13.2758562478355 -1.57559003382171
-19.863731391558 -34.2224380819315 -2.80166494494586
3.18206355808299 -36.7729539221266 -4.97845162526388
28.5398391890834 -29.7993889285881 -2.64293309475729
-40.2749397741545 -13.8423159064365 0.046471498877755
-38.5618742032682 -23.0426152949911 -2.39402731455985
-30.7678737026695 -30.6310660607459 -2.57927643744408
-20.8341515030735 -34.3965604051265 -2.99497082341373
-10.9933402780748 -37.4810750840853 -5.05973925152799
-0.118861259500283 -37.4935237799885 -5.60126732695753
11.5862163470301 -37.6555356911517 -5.40971732281145
24.806782491032 -33.2468111063515 -3.57883782285922
38.0197794265575 -28.2362163903602 -3.99325529554106
47.6832893375911 -16.801371135874 -2.63015456285339
-48.5304406699113 -14.933477776651 -5.72663098822458
-43.9478865861183 -26.0636520139392 -5.65492256344691
-35.025877577437 -34.3752895826789 -3.78998886359053
-23.4647813616811 -39.4994904224396 -4.1075937647992
-12.5108309373095 -41.2329721227829 -6.18495979187802
-1.55152698243323 -42.4067943155891 -7.96617638945771
10.7945816917552 -43.9449442227459 -7.44491468872951
25.8637085873138 -41.5638277781692 -5.8275363493406
39.9927542793369 -34.4593997897718 -6.20109962200437
51.737906565622 -24.2463773601719 -6.31177063821931
60.9945474080524 -13.5496833672965 -6.15895699719852
56.5470566475923 1.24377979362708 -2.96614654272198
64.8316303165786 1.42611297676254 -5.35294898129444
ID=MCZR182819

LM3=152
-77.5891648642498 13.9645335124531 -6.60261842372582
-54.6714583870778 20.2965723200804 3.1147860180748
-47.0596779820491 7.60218037672198 13.472275659416
-33.3629571075303 7.18095755086182 18.0956973777812
-18.9373621220568 7.01161068851774 21.0912450970211
-3.47598813859083 7.63040626741556 22.8006246440342
8.80441652381031 8.06768225244659 22.9421659902224
21.4075355034756 8.10308168594193 21.6268423559162
59.6195339627921 16.9296476581973 -0.961483672567355
71.4273074703999 5.27633766179055 -3.49879884317145
79.9790029713761 4.9688801090683 -11.1318273292236
-30.8391491000294 9.64456424918049 18.3724769313843
-17.0476589684227 9.08737812924797 20.7409960731304
-2.0857037629915 9.12047899337958 22.6337112392052
11.0178539454736 9.15315459086674 22.3039036404934
23.154672245869 9.32653008272143 21.0375624533817
34.0643576836867 9.28105090768639 18.2127298800057
44.6356562549477 6.14848209336179 14.0667572579926
-29.7949306224923 47.146981859609 -1.50155299266536
-15.4112362979728 49.9048433695096 -0.264822019843888
-2.24871554991071 51.1906289323483 0.0315091767490957
12.2343795749099 49.2918277232856 1.21153681568012
24.4969562010404 43.1464510272213 1.16777141548515
42.8194582496768 32.5339837719979 1.64256505447449
53.901187532718 23.4922428497119 0.375263524613004
-52.017522602367 29.9989077745796 -1.00095106240165
-44.2465738321655 40.132636040966 -3.81836630713379
-34.0110717393742 47.6173846658047 -3.95055179788884
-17.5238822745498 50.7615828296358 -1.67525023874011
-0.42603652641885 51.9697287825597 -0.644994241211225
14.7604890919759 50.0983558269464 -0.175181642557792
32.2260589936797 42.9506187417786 -1.64166660723511
-74.0622138141999 36.1271044480184 -12.3908153520837
-58.0876536042651 51.9226587462193 -17.1002427328798
-36.8563661600357 59.7279506657011 -17.3148501320548
-17.4772084432544 62.8358815472938 -16.5523839679555
1.27432822674878 64.8683033144197 -16.3791252055824
21.9353672851213 63.957531428918 -17.0320816618029
43.6650352031157 59.4464808903915 -16.9127709277749
-78.1238599329568 -10.5683499445883 -6.60709915363408
-55.503876308825 -17.8964334825742 3.10781037888074
-47.3463197396073 -5.54951905656808 13.4698736094043
-33.6442895937766 -5.72714185325107 18.0933398193164
-19.2250385968904 -6.18756365115201 21.0888343761072
-3.80532081108744 -7.48003806956558 22.7978648453343
8.44436946068793 -8.45200000307056 22.9391488057774
21.0339887041149 -9.03599557659537 21.6237120440544
58.8253130017205 -19.5108048865169 -0.968139222285896
71.1296214986419 -8.38209249653348 -3.50129344339313
79.6866528167997 -8.44473204227259 -11.1342772154447
-31.2302181867708 -8.29847074435024 18.3691997832382
-17.4275669972622 -8.3435651155663 20.7378124543412
-2.48127685064131 -9.02920860617558 22.6303963476558
10.6084167404456 -9.63264655410859 22.3004725680233
22.7261661817074 -10.3341886108967 21.0339715843988
33.6274958034149 -10.763049408122 18.2090689895146
44.3252729633854 -8.09252659468063 14.0641562545816
-31.8207899780914 -45.8035134413025 -1.51852963811396
-17.5709224918112 -49.1858960033865 -0.282920130500831
-4.47692405061618 -51.0440514771532 0.0128368510530929
10.0751381729097 -49.7785037069034 1.1934424323665
22.5938208644012 -44.1732198454698 1.15182319392597
41.3612987068499 -34.3693041383423 1.63034571777787
52.8264578937952 -25.8185111156833 0.366257319921316
-53.2751526149784 -27.7036826122789 -1.01148996717341
-45.9530808768937 -38.16533395561 -3.83266678903734
-36.0534031313918 -46.0888807429756 -3.9676664785477
-19.7188786858795 -49.9492602271274 -1.69364424804441
-2.68991534478739 -51.9015774297937 -0.663965483184081
12.5637200172852 -50.6938205844513 -0.193590506732103
30.3241387779146 -44.3132999451634 -1.65760464611493
-75.565821327931 -32.8614276300846 -12.4034155415213
-60.2945954231519 -49.3362635964712 -17.1187368443695
-39.4235390950523 -58.0590986540764 -17.3363629703487
-20.198200417911 -62.0086941904634 -16.5751858055533
-1.55302285432087 -64.8562418020253 -16.4028183295544
19.1280835193498 -64.8462849650861 -17.0556066222269
41.033659726135 -61.2863099778548 -16.9348217815972
-75.759810732996 2.16294254077149 -3.20709101158759
-63.5692938782442 7.29055508857775 1.64491569408505
-38.4029314694545 8.37675843641718 15.435315915882
-10.5403378099627 6.19299729368457 21.709010272845
17.0775484598723 5.17479098017225 22.4119874500162
42.7862920637495 4.27403404458212 15.1789447522393
64.2393024772647 14.9821166831282 -4.29630326733175
-59.66927178962 16.1844683118305 0.485103802188712
-25.1221265369993 15.4468846268461 17.6598027864222
3.09335655632595 15.2410880248594 21.0306434231821
30.4177741265841 16.6745745839252 16.7736305101547
61.9004284392287 18.6411193736208 -4.86200443028585
-23.0613504565242 50.8589836735249 -4.01645619063601
10.8337167712639 52.7324492234089 -2.94413659780003
42.1199731637741 41.7380539685262 -4.37382351020473
-59.9303896026686 19.9811667181828 -1.35227893433633
-54.9424470357805 34.2699927962189 -6.09590967658068
-44.5518069027471 45.2850035226997 -8.97705037654402
-26.9602972908823 51.0161224254733 -5.5013137677954
-7.9672943534887 55.1932886207355 -6.10608182485145
11.7436048786287 53.0867794021782 -3.24642113783172
29.0057095360614 50.5783441015901 -6.41005493550277
41.6613319379754 42.6856972792981 -4.94739580169033
52.9280044071364 33.3318412162833 -6.23871555047211
60.584432635307 23.0746701022212 -6.62439768978828
-78.4337381118814 22.7604361083821 -9.74927797711444
-69.0216745727939 42.2920589110842 -14.5193111887915
-49.7849831245947 55.7024966774593 -17.1201928675836
-29.916244168897 61.0887264814639 -17.2688506235437
-9.60841576483326 64.3336678624322 -16.7249375525033
11.1406128943188 65.1432038124173 -16.7996037016125
32.1323278873814 62.8970883530452 -17.563313416029
51.4739005913418 52.8695946853551 -13.8956715057088
61.6129473296125 40.9896024589405 -12.3912303164532
69.8599131469873 28.7227358468866 -12.9838487606196
76.1543046727391 16.15033262269 -14.1406159249937
-75.7820820467917 1.1410899414801 -3.2072776445821
-63.8265867341056 -4.51455780023205 1.64275958705899
-38.7315571409434 -6.70124727462392 15.4325620418311
-10.8003265091887 -5.73580630213385 21.706831574726
16.8356909420992 -5.92211760192051 22.409960690697
42.5593245975409 -6.1396890714723 15.177042771141
63.5255738434793 -17.7651862515206 -4.30228429357072
-60.3177610870291 -13.5695228647629 0.479669479786763
-25.7714222771096 -14.3441077602682 17.6543617060527
2.42620711033683 -15.3690682394574 21.0250527292504
29.6622552863449 -17.9901469404586 16.7672992831399
61.029504838468 -21.3186043042435 -4.86930274600657
-25.2553135733544 -49.8044497566702 -4.03484154096095
8.5259327797399 -53.1533144979496 -2.96347576391133
40.2615101549007 -43.5319608011411 -4.38939737889102
-60.7440360926693 -17.3505681016035 -1.35909726945079
-56.3833475058387 -31.8414141980802 -6.10798438272417
-46.4824684708583 -43.2976261245061 -8.9932292671627
-29.157392604285 -49.7910224731391 -5.5197253658411
-10.3644170481191 -54.7915141974528 -6.12616964682738
9.41952132258471 -53.5468410700127 -3.26589689384353
26.7745500826477 -51.7917319438821 -6.42875199010097
39.7620207920863 -44.4585120425426 -4.96331197663664
51.4255463960393 -35.6039493726903 -6.25130610710938
59.5216056966209 -25.6899640748688 -6.63330415018072
-79.3508381010547 -19.3179529952402 -9.75696324969473
-70.7986548273197 -39.2393634660949 -14.5342022342468
-52.1644941375941 -53.4742468220227 -17.1401331041538
-32.5492959318312 -59.7209757524255 -17.290915524596
-12.4021361518547 -63.8478334783181 -16.748348852188
8.29191893194918 -65.5605955560557 -16.8234756783404
29.361568195732 -64.2309301773675 -17.5865323057206
49.1216366480648 -55.0569985412556 -13.9153834125873
59.7686472320509 -43.6305894996324 -12.4066855003338
68.5422461697618 -31.7344710348533 -12.9948907734967
75.3784415006447 -19.4478277000374 -14.1471176369477
66.739847598302 -1.45489196558658 1.61304907925845
81.3028451876314 -1.7702683744344 -9.47226832651645
ID=MCZR29498

LM3=152
-86.5429409017223 16.0190168850186 -3.12566932859329
-66.3636765994753 22.9706414674048 3.75674991788028
-57.1908958891509 10.3605032403771 13.7049260221026
-39.2078338207786 10.0876617676979 23.4507317319557
-17.4522044519725 8.5162133975669 26.9456027494149
1.85200812767776 9.20435313636382 29.3217536966668
17.6913277254263 8.99148378183471 28.3960211147365
31.0568896570185 10.35084079456 26.7427654428795
75.7664386430644 16.7204378227247 -0.329018458735865
85.292234884369 9.96258559758041 -4.55877304044319
97.2085960538048 7.13911724551269 -15.8061792553403
-36.4558837267576 13.7333945362417 23.0414883168151
-21.8078009160334 12.0833717944756 25.7785969620125
-3.56460817921407 13.181354519886 28.0512074664715
13.2306096966059 13.0831899777602 27.9057321686836
30.1417712403516 14.109097182983 25.8786659649435
45.1117716639948 12.2665885688726 22.0846315660028
56.8070960362316 9.59094640754369 18.2805697647588
-41.4179736392445 52.1762266003499 -4.85602569926485
-20.4562978676378 55.2814722442961 -2.79774712794399
-3.95598233959667 56.0503702967914 -3.11842048372846
15.594498634599 54.7744072518479 -2.46552166054099
28.2064881510376 49.7099793072744 0.470171521221325
50.9235568375497 39.9520843516036 2.21750080239519
66.8013386030112 27.1115295666236 2.25790856306295
-63.7080728316673 34.1937472192601 -0.113009195684212
-54.7716894962519 45.6362000631526 -5.21042247834528
-41.9838466883021 52.9935252175977 -7.08656881309774
-23.4004539250396 57.1183668582449 -6.21780157870323
-5.82172518656484 57.0859641367421 -5.5567548187942
12.3066788661867 57.1759168414982 -5.8161193184036
31.4488407432502 51.3565843373886 -1.84536385533544
-81.0441488761213 39.4330655763896 -10.2477679598443
-64.4175875465313 53.7815350393819 -16.053760534953
-43.979433056277 61.9278822645984 -16.6704500174424
-24.0211127418412 65.6602914933315 -16.1303792741606
-4.9973792907783 67.2395388560974 -18.558813442995
16.2829869022839 68.3567160550812 -17.6272058878685
40.9112431836463 67.6092595204691 -14.3483063449849
-87.146323912141 -12.310267512162 -3.16778676877397
-67.2817845213983 -20.1352133186111 3.6926639976384
-57.5810323472704 -7.95669576081065 13.6776936528555
-39.6032784207041 -8.478758468169 23.4231288429208
-17.8006901125403 -7.84544945354991 26.9212776959922
1.45656565893492 -9.36196703888319 29.294150956393
17.29064322878 -9.82095353083649 28.3680524695685
30.5863096585926 -11.7432426927779 26.7099179403948
74.985819027509 -19.9302379723046 -0.383507397592799
84.7909829902868 -13.5715663703798 -4.59376150763554
96.817468321524 -11.2246228202157 -15.8334808176695
-37.009027633306 -12.2371262948 23.0028776748297
-22.3041466928543 -11.220434292377 25.7439509524245
-4.1243924651869 -13.1009371001433 28.0121333116288
12.6597831619896 -13.7175434889982 27.8658872409841
29.5120552201391 -15.4565417528542 25.83471042368
44.5471710119853 -14.2418350450312 22.0452212183855
56.3460546160478 -12.0552936849707 18.2483880756822
-43.6016866326293 -50.3507344893923 -5.0084535929618
-22.7913672076086 -54.3517827147086 -2.96074002225122
-6.33873355365663 -55.8215843742301 -3.28474167605697
13.248304755609 -55.3811531486743 -2.62929107175139
26.0643062892745 -50.8670640374667 0.32064259040783
49.1761385921809 -42.0905114442563 2.09552722649209
65.5862491817253 -29.9378291147291 2.17309269133387
-65.1062061969168 -31.4496617687575 -0.210601930909953
-56.6648059211874 -43.2470344212732 -5.3425661025533
-44.2017045923023 -51.1365650071027 -7.24138009546406
-25.810848860438 -56.0514812404508 -6.38605236261741
-8.24672400501875 -56.7695472127231 -5.72602498535651
9.8614262413263 -57.6305258930185 -5.98680324449348
29.2337552131762 -52.6433408543943 -1.99998162000076
-82.6490009504976 -35.9159416799793 -10.3597901084204
-66.6480854451378 -50.9420124020438 -16.2094541163028
-46.5752853424636 -59.9493273993128 -16.8516461258735
-26.79401898662 -64.5297341763304 -16.3239341321438
-7.85462580014679 -66.9103254242624 -18.7582554340054
13.3588151672506 -68.9353377110058 -17.8313194044934
37.9963546780786 -69.246939667159 -14.5517718720991
-85.5553028979753 2.53388082272282 -0.798047180379206
-79.8253950769206 4.01572681450207 1.11132540777965
-44.8411658385644 16.2811872180497 19.2388431415187
-9.02336974709688 17.9659396674931 26.3342993842311
22.7868772188895 21.1205286251094 24.634716616606
59.7061208287964 8.4890908039019 16.5240823537065
85.2965568652386 13.4921973428308 -8.47735523848015
-74.1191845938469 24.2655550998003 -1.48936933234323
-28.4471152002807 23.0284815873746 21.5992533276973
3.80278872375432 23.1757081780933 25.4769831195573
37.9898876446156 27.1541614238027 18.1053850622609
76.2019613373024 23.5361554764759 -6.16184839114479
-27.8121986360461 58.0906691724899 -9.11783139033491
8.99117494259126 59.393801860262 -10.839169306123
48.7103743968272 48.3058489271876 -6.05957176297157
-74.3949120888538 26.6366268761505 -2.83850883916511
-66.8449709763331 41.0907273111171 -7.87818197305962
-52.4413873179525 52.3117344828932 -12.4201677302757
-33.4281894912976 59.7668214329542 -11.2338396936548
-12.222872697399 60.7770200083404 -11.116363489611
6.57320497907244 61.167344619572 -11.1816369350077
26.6169899973266 59.0723028625975 -11.5562899850283
46.6354992907742 51.0057337076273 -6.88073551563487
65.3869659472594 40.1338542755824 -7.53821657645554
75.9695645369164 24.5687333576446 -6.65056383182843
-85.7160951868021 26.874735155316 -6.47900798679135
-72.8312973330534 48.1671817022855 -14.2309558500013
-53.8145280849096 58.5586857506649 -16.3337799857532
-34.243711752686 64.3527911786503 -15.8922643094945
-15.4733803276516 66.639418060479 -17.0406885868621
4.69312117630417 67.8817770089101 -18.1108205588671
27.9220631104153 68.4946667150857 -15.9908674115476
52.1647838935099 64.5536447555673 -12.5912037884914
70.590602991995 47.065112811511 -10.1009257143665
85.877629280428 32.6040699435965 -13.3628836838877
94.240003829393 17.6557233840723 -17.0033548526511
-85.5855531307164 1.11360973187772 -0.800158712102717
-79.9240571421423 -0.616531065845144 1.10443858206808
-45.4949456217539 -14.414263418271 19.1932078975122
-9.7818150148451 -17.6436338848404 26.2813582628486
21.8653742349916 -22.14472686423 24.5703937136895
59.289476817202 -11.0726576925423 16.4949996998499
84.645263814436 -17.0864993448483 -8.52281690318335
-75.0850625337283 -21.0831378189375 -1.55678970323926
-29.4032008738442 -21.8604570913133 21.5325164781861
2.81094230392296 -23.3922243300283 25.4077500925507
36.7981082122623 -28.8007758131846 18.022196278215
75.1311134988231 -26.7409528254804 -6.23659588817567
-30.2598081933255 -56.8264333049289 -9.28867983540935
6.45481299116494 -59.6902920161577 -11.016212860418
46.6097970881634 -50.3178294791697 -6.20619660592355
-75.4614110650266 -23.4362990823276 -2.91295277619367
-68.5334305339364 -38.1837139219639 -7.99604010493758
-54.620394350538 -49.9942782215911 -12.5722671377226
-35.9419400191921 -58.2556491680354 -11.4093049216437
-14.7988738738987 -60.168165183208 -11.2961739476172
3.96354285280719 -61.3582473824476 -11.3637970001684
24.0783779645254 -60.1174340201445 -11.7334905998736
44.4218987863292 -52.9244684182884 -7.03524962229688
63.6193092884907 -42.8589501921393 -7.66160283742104
74.8549928551896 -27.7612421429409 -6.72836334776049
-86.7822350991144 -23.1813324858993 -6.55342686038523
-74.8152301496959 -44.9799504129519 -14.3694386549273
-56.2580274262871 -56.1654390107608 -16.5043415288609
-36.9516911627781 -62.7888709589147 -16.0812871338792
-18.2956703275783 -65.8692119119684 -17.2376905378484
1.79971275837782 -67.9659159709506 -18.3127867293692
24.9813588940537 -69.5735994355955 -16.1961349311546
49.3696818633634 -66.6784896663204 -12.7863079603372
68.5232674781207 -49.9978384245364 -10.2452302080886
84.4123651989097 -36.191176467962 -13.4651622884168
93.4038635494247 -21.601689201544 -17.0617192540614
91.021485771272 -1.93005963820322 -5.78405767859507
99.3602454592941 -2.09715232739773 -12.8559407170399
ID=PCHP4071

LM3=152
213.675278294421 -30.1309721160638 -9.64322195410636
183.24663709956 -50.4597912740113 8.42270814243355
163.419846628224 -15.0010382191306 34.2683909746562
117.95422788281 -13.0656243825574 51.6555466473635
70.4390119720927 -15.231285170158 64.317899267439
22.6514950003483 -12.0176508690627 66.6790574811777
-24.971223913218 -11.6067999645159 63.0446491357212
-64.6424490065644 -11.8715273218296 53.5912508923236
-185.019744080473 -34.3674607953883 9.03620480322294
-200.266423316616 -21.8931910060968 2.9734973354359
-232.451870146135 -18.5628159301056 -15.4032534533001
109.813680012244 -20.9673855836998 52.0520264197515
63.190359450087 -22.3762013361586 63.4885953089943
14.6165594348362 -20.5173666116362 64.4904647696803
-31.9411340913587 -17.7343780211429 59.8552764596393
-72.3744221006443 -20.6656962301752 49.2988287543894
-94.8119727081056 -16.20624712545 45.5846898074749
-122.567411658025 -14.3301187842295 40.5052176834837
116.187157631074 -115.728717921356 -10.3541532471297
65.2538724982982 -128.39881149088 -4.51292454099161
9.87180635087705 -135.486991736045 -2.83384238544196
-44.6758285503108 -131.321523579486 -3.2498533724746
-88.7637115121405 -115.925291497144 -6.67146497208182
-128.582886188857 -97.4447999897309 -5.71232759647659
-160.135770563431 -70.9409241316115 0.236203169560396
170.491960857303 -78.222974495612 -0.857672046685282
143.390832040936 -107.725443955592 -12.7514913487579
104.118129080653 -128.190949787358 -20.8723628992143
51.4578297256409 -147.06097868229 -22.1812996992178
-3.31425567329579 -151.586517918796 -18.8880464557763
-53.6627919506559 -142.411492806885 -16.079474908732
-94.6468716926774 -119.654011456077 -12.5252002730932
201.799842931666 -76.8902509182951 -27.1620457163629
167.612876645429 -119.504939763308 -49.0372053695399
114.789995723976 -148.417657477894 -55.890746351737
54.4347516664734 -172.986068779914 -55.8685696000971
-9.22352528623501 -184.166264023572 -53.6364582612642
-70.9925723823136 -179.849568047005 -52.6308620151931
-124.204172380298 -160.154634827295 -46.7457626487679
213.635875599053 30.4236994256217 -9.59702739386164
183.180822362263 50.6853147270526 8.49986740320847
163.400220045585 15.1613974756088 34.2914006024414
117.937175792835 13.140291175194 51.6755380157283
70.4191943176562 15.2247926170626 64.341132902175
22.6359023520975 11.9453720787442 66.697337843023
-24.9862451644961 11.4780912797815 63.0622596085745
-64.6577905627739 11.7056134941165 53.6092368812505
-185.064303941051 34.1128219894798 9.08844547216131
-200.294742381188 21.6279853388489 3.00669777317924
-232.475846079195 18.2837687456548 -15.3751447751043
109.786351927565 21.0308375373107 52.0840650618371
63.1612487801564 22.3615263642445 63.522723801559
14.5899099633241 20.43795330065 64.5217078256637
-31.9641269824145 17.6014525026393 59.8822326483258
-72.4012060240306 20.4962514015449 49.3302294377926
-94.8329378310075 16.0132779432105 45.6092687004644
-122.585916743358 14.1087825075128 40.5269125008375
116.036440638011 115.895487621411 -10.1774570807618
65.0867156878963 128.490359553864 -4.31695481667607
9.69547361073744 135.503890021077 -2.62711507119203
-44.8466946087104 131.268077145894 -3.04953503498688
-88.9145071137258 115.819720837822 -6.49467664739656
-128.709596771502 97.285982801196 -5.56377583906272
-160.227956612664 70.7320218427755 0.344279380218321
170.390016947498 78.4460024959133 -0.738156007511798
143.250505021132 107.931290017123 -12.5869760812145
103.951193627725 128.358035668332 -20.6766526878858
51.266380278574 147.161492036821 -21.9568500027212
-3.51154496588966 151.610717710404 -18.6567502962775
-53.8480955231523 142.365902835958 -15.8622304546803
-94.8025206468112 119.549708124914 -12.3427220207368
201.699580790311 77.1941583131932 -27.0445013330181
167.457163359402 119.797646065737 -48.8546516963657
114.59669361094 148.652018951397 -55.6641246441906
54.2095275727198 173.141801239741 -55.6045235019692
-9.4632430642732 184.235724126768 -53.3554201942974
-71.2266191455678 179.837116889865 -52.3564724790348
-124.412537429741 160.063995197055 -46.5014815979499
214.729927032914 -6.77554286638681 -1.63733194303314
204.879374633633 -8.29026551461437 11.2421293036059
126.152135087583 -35.3173630721847 42.7640468349557
40.6393137109406 -36.908545355674 58.8846771975176
-51.6460042896757 -32.4811767055578 50.2801403881738
-128.427742979697 -21.9157607270314 36.2131883662876
-205.296785319179 -31.7590431738065 -2.55486698856489
184.671043488112 -51.063283595187 7.33370285757702
83.7896435733008 -52.1461823604751 45.7803547133394
-5.11443445124565 -48.4562116124772 53.4699664400357
-85.828672077177 -46.6479171118324 37.2894749924709
-173.355903090091 -62.1344226078948 1.22175957714309
89.0058266816991 -122.087362253213 -5.70512313251726
-11.8698929935269 -135.186848820585 -1.65947044643077
-106.598800936848 -113.263304785313 -10.0212438263509
185.393304427958 -58.471909162488 1.88394460471396
162.522929429561 -97.8890939025287 -13.3392797870368
123.549137967301 -122.565795135562 -21.1416213459944
70.3518973731732 -142.293237691976 -22.7346855234089
14.175675521306 -151.550488607227 -19.7274608253357
-38.9205731221795 -146.464917979305 -15.5585048632188
-86.4838119828947 -126.301073093712 -13.7943528338146
-124.949178181037 -111.775244713348 -14.0135902050948
-158.714367453597 -89.916919830219 -8.31928661139079
-181.815270384411 -58.2265522876492 0.0899110389060176
207.586859561282 -52.3831024339513 -16.7427857693761
186.145616320701 -100.569092084318 -38.9031375879848
140.190668814662 -137.035841681869 -51.6130396534788
83.090976531565 -162.519371623608 -55.0324939400748
20.3876373614573 -180.866710400862 -53.3555870358789
-42.2894263880885 -183.985647580215 -53.3655251755308
-98.8567196742192 -171.582457821067 -50.5996420782978
-145.031680164302 -147.162377216171 -41.066228901416
-182.148754609031 -114.631011811844 -26.5992257031357
-209.72543507889 -79.6521666142784 -16.8244752056351
-228.834756393611 -40.7663765222571 -17.0319807233248
214.72092594062 7.05747495989891 -1.62677932737074
204.868423422704 8.5397247843054 11.254968180954
126.106109013253 35.4162196802296 42.8180064497401
40.5913053034253 36.8715176889037 58.9409608413786
-51.6881813531854 32.337186698615 50.3295875359662
-128.456119250487 21.6933310180372 36.2464558709168
-205.337944944765 31.4957058960784 -2.50661265504643
184.60444108393 51.2923210537226 7.41178555582241
83.7217554905843 52.1852729415213 45.8599447032554
-5.1774375198729 48.367878497987 53.543829383222
-85.8892695613573 46.479233621887 37.3605176992591
-173.436616263107 61.906829787515 1.31638532542521
88.8468622382728 122.211652541288 -5.51875789810456
-12.0458155533612 135.173661500661 -1.45322401549719
-106.74612047522 113.139639851496 -9.84853073586028
185.317054482285 58.7101864334242 1.97333779663115
162.39538656352 98.1207548799146 -13.1897522850685
123.389506318966 122.758590480428 -20.9544739001853
70.1666360727908 142.41919351256 -22.5174906279392
13.9784174729348 151.598730417447 -19.4962012956438
-39.111163752836 146.437710400126 -15.3350620178027
-86.6481195365299 126.209316092705 -13.6017234942655
-125.094549595468 111.633792927012 -13.8431610377697
-158.831258392367 89.7228824063933 -8.18224711541968
-181.890891849907 57.989685255051 0.178567419163735
207.518496248695 52.6786934810947 -16.6626386339486
186.014540345735 100.870493128731 -38.7494679731081
140.012161632825 137.296755700018 -51.4037630877869
82.8793502681424 162.711142474163 -54.7843895379797
20.1521887969922 180.9742843137 -53.0795540692424
-42.5288808439718 184.011663010647 -53.0847958197076
-99.0799820814885 171.530662075061 -50.3378958036626
-145.223113929679 147.03599363962 -40.8417975896709
-182.297806550912 114.434317325974 -26.4244815937642
-209.828932806075 79.4047409534568 -16.7031375167019
-228.887632523112 40.4944769423407 -16.9699903054868
-206.03275898676 -0.135425789368077 1.78415283049121
-230.731797292187 -0.139687199931067 -13.6973316014397
ID=PCHP6502

LM3=152
-92.792273988126 12.5743966431872 -0.405487365799517
-68.6352194629082 20.5442213179867 7.06996825119981
-55.0614897198094 6.29665537907731 18.8911167914057
-38.6317048173426 7.57448110935508 25.1131948015401
-23.9403868362078 8.97425613862326 28.1653491492472
-5.49350279852547 9.03115718951688 29.2480247097995
9.67793948709103 10.3178618269872 27.5262133029531
26.3398248428854 11.195131839193 24.3858965016315
76.2989556947687 15.7657934580026 6.46933203748755
87.1800756932877 9.59991085436477 2.02356784695138
97.4923092364712 10.2852315499345 -7.58667333669722
-35.2498162094373 11.2665275370668 25.2101784684048
-19.9891254869266 12.6743048876895 27.4407874439696
-1.04152355613844 13.3304109272788 27.5354341742305
14.1675868412278 14.3029567296597 25.3885052643486
30.4764240437413 14.4668815452722 22.3682332367477
39.3637733555567 13.3293136430497 20.6140873779995
50.6858597328667 10.823380574093 18.5056687229908
-41.1969221911638 50.9156207222989 -0.537973967060017
-24.4360452534654 55.2983335761672 -1.29594198627526
-7.00039475028455 56.6675427716185 -2.53161115049031
13.4004248095319 57.1635286736108 -5.26908133000103
30.0946154236201 53.2364453392026 -4.49205522371714
53.1161878181338 41.4231182710268 1.30632693664755
66.633492411378 29.3393937625382 4.4715213145717
-66.511696797209 33.097760827461 1.55035005145194
-58.277227855206 45.6477267774249 -3.63454535757571
-43.5224438388133 51.8996305638301 -3.04989804203922
-22.1497766648785 56.9526997371132 -3.80905725904516
-1.90716618771228 58.7867595430625 -6.55918577365368
18.1892607923796 57.8796791795432 -7.16657676316683
34.3191575656813 52.9890438318415 -6.46106583400845
-87.1010482398431 36.703311802767 -11.3031358656177
-68.1716147504904 53.1273540433672 -17.8243409461348
-44.7427001579486 60.9189439875052 -22.0324991659787
-23.4112157442168 63.6723311561177 -24.1044054844237
-2.87742332025478 64.128573382126 -25.0015315798674
18.8670480958196 64.4742654274181 -25.6639091339309
42.5863952754251 63.1744410515141 -22.4527787335342
-92.5899909184675 -13.9843811059262 -0.465456371527646
-68.3140862518782 -21.6189987379459 6.97476483450135
-54.958542145883 -7.21985759621517 18.8605968687008
-38.5109855977083 -8.27536203236288 25.0774062820859
-23.7999457911624 -9.46496622689609 28.1237138811597
-5.35429787835471 -9.24576802542546 29.2067559043123
9.83492406337859 -10.2934452818954 27.479673525944
26.5081309113264 -10.9026318198998 24.3360003457177
76.5304695161149 -14.6308390301312 6.40069725899675
87.3162561639724 -8.27991893459429 1.98319567225415
97.6374015654448 -8.76468164752732 -7.62968752825568
-35.0732491194297 -11.9158678519067 25.1578332432214
-19.7928089910114 -13.101090909392 27.3825872936162
-0.837408226593608 -13.4689335839491 27.4749219752248
14.3846776002342 -14.1999982114976 25.324146358819
30.6940157799972 -14.1018492586412 22.3037258110894
39.5629463968802 -12.8211325957467 20.5550403738375
50.8454766348285 -10.1335380220142 18.4583485645405
-40.4166197565648 -51.5342727492086 -0.769303070623303
-23.5909563244708 -55.6577097609658 -1.54647774742025
-6.13651542099904 -56.7555882263191 -2.78771752920891
14.2693980414526 -56.9284068278031 -5.52669785129768
30.9018617069271 -52.7510436945378 -4.73137212289886
53.7410233320266 -40.6147288470822 1.12108768466753
67.0728105413244 -28.3409281452564 4.34128069930075
-65.9997855384081 -34.1136838708578 1.39858841730657
-57.575290415842 -46.5132260760227 -3.84264230999524
-42.7269696692276 -52.5422375116775 -3.28572497067435
-21.279840268572 -57.2656945376468 -4.06695932085029
-1.01173656385749 -58.7787708301624 -6.8246455787314
19.0685215294741 -57.5629554385349 -7.4272431267352
35.1220776332164 -52.4304342290909 -6.69910017969303
-86.5322710409435 -37.9743527187257 -11.471756023283
-67.35508854541 -54.0785433343134 -18.066408978582
-43.810356028438 -61.4932804421446 -22.3089026758601
-22.4394782829467 -63.9120450742926 -24.3924875739407
-1.90114945917723 -64.051409957036 -25.2909585342142
19.8460420871958 -64.0628577167344 -25.9541425003502
43.5429491695962 -62.4164070764122 -22.7363594902216
-90.6484739589469 0.0997715866413562 2.63147918184176
-82.7863394538714 2.85182757786874 6.19423559998387
-43.2370256726389 15.0326340222104 21.2992538543605
-8.31452209681753 17.3552102254405 26.3731622950185
24.0796301181672 21.6870017211517 21.1649968160783
55.0861691535144 10.8434121191575 17.7578047366047
83.8364081672287 16.9456572810257 -0.398597647222027
-74.2448653642908 20.6661224822243 3.65176932445084
-28.6714986522433 21.5567864424053 22.9772893195212
6.38534709881716 23.9345583241948 22.6094462753365
37.9122988725979 25.8239850485614 16.5913841221479
75.6334075457443 25.623800387326 0.564786595820938
-33.702284541383 57.4493359907109 -7.51805040655977
7.80355610793977 61.1272349602001 -11.4081850494769
47.9765361776135 49.7263800771245 -5.66270571107831
-75.8605484972538 25.9954395646085 0.0437083462944461
-71.2758755478643 39.2090018719833 -6.46806639834309
-55.4952149591597 53.0907881681562 -11.7086882597365
-33.364723066654 57.5386625143183 -7.75506255052765
-12.3038411407701 61.5559500586463 -12.1827794641023
9.34834402903724 61.3227922628346 -12.3281096029669
29.9836847804998 58.9504051177859 -13.7526824226194
46.8436669528196 51.9788207354432 -7.7863778730692
65.363429608451 43.6873242254333 -6.10274077070935
75.1775924210311 28.9053830806732 -1.23458425505684
-91.9093576479737 24.269284088027 -5.90494805518646
-79.8759557607378 44.9005748883095 -15.1554025643581
-60.5117530309982 56.3013212285938 -19.9326494236209
-36.9169008363277 62.2456539960702 -21.9295287857495
-16.8269891025588 63.7467046761956 -23.9534848815516
5.22785472304186 64.211589692562 -25.2136991076123
29.6562942422533 63.5951325621659 -25.6988521041235
53.9188330616477 61.9738264458676 -18.8572460090616
72.4077646716011 51.3112434657639 -13.7508341774072
85.5439378136709 34.8863812484188 -12.3819650319649
92.7466143638708 19.8135962098981 -11.1851019346998
-90.6363473700702 -1.49239022589113 2.62788412329811
-82.7330833999222 -4.14043184859047 6.17844726629024
-43.0023015222034 -15.7854989747246 21.2296673390592
-8.04829764666896 -17.5987580666695 26.2942371748744
24.4078987188481 -21.4130600992168 21.0676780358767
55.2455549607655 -10.0831648716486 17.710553088683
84.084782904357 -15.6647309883407 -0.472231026716962
-73.9213421398462 -21.8108946463232 3.55585736240354
-28.3390313466555 -22.0945447978008 22.8787257877987
6.74995269435836 -23.9363732095584 22.5013549996582
38.3018195174531 -25.318170609177 16.4759065103933
76.0149516646674 -24.4710764259685 0.451673711525401
-32.823570758737 -57.9214861832308 -7.77855461956102
8.73334227631993 -60.9491416831414 -11.6838302240911
48.7282027106644 -48.9637595694825 -5.8855453916421
-75.4557863085301 -27.1478562618867 -0.0762877861306271
-70.6706015591602 -40.2605126575511 -6.64750642442608
-54.6805060080282 -53.8765126536101 -11.9502175475787
-32.4846959844833 -58.0045894643337 -8.01595610538959
-11.3652187550709 -61.6805787037819 -12.4610442309933
10.2808980522554 -61.1169901841035 -12.60457533811
30.8776598863084 -58.4241541495292 -14.0177110200771
47.6297008208474 -51.2235819147918 -8.0194061221156
66.021077620712 -42.6586434537529 -6.29770764302812
75.609112268944 -27.7510625348534 -1.36251298520205
-91.5292308123615 -25.6395103579924 -6.01764077050229
-79.1832893760389 -46.0431338291559 -15.3607510122623
-59.6478424322812 -57.1259152927628 -20.1887650725009
-35.9652527450409 -62.7010862057485 -22.2116551640661
-15.8548774545608 -63.8868004415735 -24.2416779027746
6.20444546792256 -64.0099989401834 -25.5032200055928
30.6206444797265 -63.0193373121041 -25.9847441711787
54.8559082712641 -61.0595656635993 -19.1350520988546
73.180459173814 -50.1397656912365 -13.9799078270582
86.0649735972649 -33.5230689303154 -12.5364317302588
93.0372685763705 -18.3478804013429 -11.2712695223468
89.5400724925261 0.674337447561085 3.38278617587845
97.5471259542106 0.748555807313857 -2.47786740943038
ID=PCHP12188

LM3=152
-100.13946775823 17.1400055975294 -1.86089339475101
-74.6878103781536 27.0608900477763 5.37647079785212
-63.782891428505 7.94880263557462 20.4257051994461
-42.4427680495479 10.1321614096625 27.4246407813452
-25.4226890537132 9.85944961680415 30.9850441214768
-5.06844689667556 9.11101400052047 32.9917713419761
13.591382438278 10.3759999088864 32.0102616452133
30.3723547468967 10.6160482954763 29.3362414015339
85.3895774597335 21.6359496881096 2.12728043816514
98.942240709142 13.5599683742857 -4.57039800602313
109.194578697855 12.181082709239 -17.0043351170497
-40.5800546197046 12.2055885808783 27.1275480241222
-23.3193527870187 12.3994806817073 30.7152240311647
-2.44617675794074 12.0262244471446 32.1488308500742
13.5385761502458 12.3669692494044 31.4305603462
32.8143531270069 13.3737189968433 28.2340832286589
46.4804220603901 13.7119374565616 24.3140529643723
58.6462978213574 11.4171222766516 19.6089321803697
-44.1893711373862 61.0314438895013 -7.95848418041353
-23.9174494919779 65.5725474058443 -5.87830562185738
-4.82906570123885 65.55394534064 -7.17986029669591
17.3864575998949 63.2300971059992 -6.0991956484972
31.5789283192848 58.2589970193045 -4.28658259162186
55.4314450667483 47.6328940496948 0.414767558047002
72.0712714401892 37.0506249512609 2.3966651399929
-70.3211798254109 40.3173896082317 -0.370369785941138
-60.495605744858 51.3425171445961 -6.90246517926904
-46.0959148075992 61.0935523000806 -9.25258600742168
-27.3941260828798 65.6244444750944 -6.94392104272322
-5.79489021444103 65.9518790168308 -7.71819849821582
15.5466365100541 64.4054258382736 -7.06931511198855
33.7552349113339 58.4107415417911 -4.64680330192206
-94.3635473719275 44.150094041847 -12.9977601928471
-74.6444559103114 61.7310910312606 -22.4677045047938
-50.5755700635405 72.0201395685151 -25.2073685123089
-27.9084876815895 76.2735162590715 -25.1581309438224
-6.39038123336344 75.4120331596398 -26.9316099288992
17.7883038412668 76.3172856412898 -26.0569796986352
44.0607026200639 75.3298718963556 -24.513347575301
-100.040385387549 -17.7119827534512 -1.83376047062675
-74.5327628429874 -27.4767118720672 5.41892933995618
-63.7367551579311 -8.27952086486362 20.4383392525097
-42.384593473153 -10.3306075461825 27.4405714293145
-25.3663559567671 -9.95558332044319 31.000470494853
-5.0167071891933 -9.0883051121001 33.005939851951
13.6500173769037 -10.24870036729 32.0263183597411
30.4320951431711 -10.3974940807285 29.3526008369019
85.5112064245661 -21.1467495585774 2.16058756890331
99.0177614669967 -13.0042786751647 -4.54971724335466
109.262148639667 -11.5864836977862 -16.985831622516
-40.5101196516982 -12.3938701678234 27.1466991623873
-23.2486102711176 -12.4840311192644 30.7345963100385
-2.37790027091932 -11.9898675575809 32.1675278264293
13.608534852511 -12.2408379684037 31.4497179839043
32.8897386176257 -13.1429481239472 28.2547269494639
46.5575270550729 -13.4095611311525 24.3351675577753
58.7101790229404 -11.0529385234395 19.6264255425451
-43.8416062491582 -61.2940288472019 -7.86325151429405
-23.544201485627 -65.7165515528048 -5.77609460524297
-4.45622625729584 -65.591442762244 -7.07776116166788
17.745720114155 -63.1396382556324 -6.00081444835907
31.9096884880613 -58.0851060735032 -4.19600653352923
55.7013804800976 -47.3162459125808 0.488687237587684
72.2807599584501 -36.6364633564231 2.45403191504904
-70.090803028501 -40.7171010591924 -0.30728292086518
-60.2026716881499 -51.6963409473818 -6.8222475030118
-45.7477602337185 -61.3689914386032 -9.15724662896605
-27.0205220818811 -65.789874754669 -6.84161253978807
-5.4197701860111 -65.995699257983 -7.6154748431504
15.9126157960146 -64.3269180020532 -6.96909457700552
34.0868242915067 -58.2250346884504 -4.55600017084217
-94.1109338800296 -44.7061012271334 -12.928583984594
-74.2921564179246 -62.1894179387386 -22.3712300731642
-50.16514556699 -72.3457014428837 -25.0949770076736
-27.4742457638648 -76.4700460322003 -25.039217226637
-5.96137755575252 -75.4889906237981 -26.8141306623691
18.2220599352061 -76.2553892883094 -25.9381990204538
44.4884129173435 -75.1162084301398 -24.3962224907525
-100.450556194101 3.28865425191791 1.53261068191145
-92.4028064380886 4.38538992742287 3.86311134211727
-49.1405478282173 17.2174462702712 22.6826357228554
-9.12388768841161 17.7814596226614 30.1604371538367
27.7734610904368 20.356052730797 26.7514441744701
64.899290799107 15.69206332795 15.5281215009707
91.6403197618033 20.0639203982746 -1.67200724359719
-76.2623915106006 27.4625268523999 3.56108547072525
-31.9464709527658 22.8594094921714 25.3398989855415
6.81029016764657 24.0392526188106 27.4419866385368
45.4374456394954 28.2187620127471 17.7352334682605
82.2384210114677 27.9151481223864 1.0712122909671
-31.5992761555928 64.2422872651395 -5.94277850565387
6.2928616653935 65.6780725544928 -6.89258703377903
50.7638640948994 51.5303130727568 -1.5567434127096
-77.3762134430377 32.2011110489789 0.894020322757044
-70.0532212694696 45.4761304128122 -4.96253454178045
-55.9365952027151 56.8797115044324 -9.25528415436979
-35.1140948917454 65.1829426591233 -7.8306614287244
-14.7715674901332 67.3231821301708 -7.9035521571453
7.91490998803062 66.2090686081013 -7.65100231779981
28.7908606931755 61.7821000921344 -8.4344311907527
47.2401143544902 54.6128024011001 -3.68684147549253
66.1464371125355 46.0014051863852 -1.7927862963223
80.9999203334049 32.6743199270022 0.0354672164743539
-97.8514445331106 32.0053933695522 -6.33824991013165
-85.3352249348972 53.4797030904278 -17.4061521244632
-64.1901429563052 65.9890536097981 -23.967767489131
-40.6782628428382 74.3429173671776 -23.4291701278192
-18.439747793043 75.8038250349702 -26.0303235804518
4.59897799729474 75.4451088014263 -25.864902348849
29.877335688407 76.0672486229817 -25.5575485319778
54.074340595645 73.9021859018055 -22.0196098592248
76.9899675414365 65.860190205491 -16.9345003100392
95.3826492615766 47.8687696752773 -15.3415792600489
106.259889065431 27.6474956447809 -17.5217706637381
-100.430240459406 -3.85735713307628 1.53817398529454
-92.3763952382141 -4.90468684442066 3.87034384046486
-49.0419581597642 -17.4612352433527 22.7096337243686
-9.02277107965807 -17.7860671346668 30.1881271379798
27.8886350983532 -20.1561307652002 26.7829836662729
64.9873956418263 -15.2986056580363 15.5522483158223
91.7529261882298 -19.5451224122517 -1.64117086369285
-76.1050268423524 -27.8901211207692 3.60417854141057
-31.8160916505153 -23.0012001402289 25.3756023270242
6.94674208463026 -23.9573848103134 27.4793529175699
45.5970801773189 -27.9323071876825 17.7789481247894
82.3958081399728 -27.4454001927652 1.11431151221627
-31.2334673440821 -64.430092592728 -5.84260465375158
6.66622582480661 -65.6518829676613 -6.79034420956654
51.0560438068525 -51.2432060448857 -1.47673230780162
-77.1918761070591 -32.6391086796364 0.944499645324799
-69.7934966736372 -45.8813787607855 -4.89141101391669
-55.6122407941695 -57.2111806547344 -9.16646226308919
-34.7428724867553 -65.3936558360585 -7.72900510703353
-14.3885045196153 -67.4183071423296 -7.79865339016526
8.29127044639913 -66.174827948886 -7.54793898079932
29.1417161100439 -61.6304587471189 -8.33835220779069
47.5498870132081 -54.3489939195589 -3.60201268115695
66.4069327010329 -45.6272988243515 -1.72145163821067
81.1843919818765 -32.2131439017566 0.0859833194568042
-97.6678570306034 -32.5710742179952 -6.2879759235338
-85.0296911527221 -53.9910784828239 -17.3224841129674
-63.813795696017 -66.3902005538157 -23.8647077663205
-40.2547992475679 -74.609395622683 -23.3132079690526
-18.0083256642495 -75.9478832028476 -25.9121820401794
5.02798737791914 -75.4579210034473 -25.7474215205937
30.3094724858737 -75.9358426217863 -25.4392112853374
54.4937603863273 -73.6277284370377 -21.9047550643849
77.3632688569779 -65.4476601341595 -16.8322746951243
95.6533497797047 -47.3494940741839 -15.2674500626115
106.415448369383 -27.0701197288141 -17.4791719777968
100.872885102717 0.285591422880897 -1.52197565642639
110.845157328531 0.305356579854981 -12.5499559515718
ID=PCHP11189

LM3=152
-57.0134993824388 -9.92124309540369 -1.87001134356259
-42.9289196036048 -17.2903397989301 3.68574689777289
-36.0279272056433 -5.75270099043755 11.1236536604594
-24.8784567929429 -6.0408498861709 14.8232239884373
-14.3033281905597 -6.19726205717062 16.055161296135
-3.17251184806052 -6.19759529106504 17.1633025125788
6.58189604971327 -6.28846887525612 17.2233056183271
17.2680144068158 -6.41430753161766 17.9362451352878
54.4528347814682 -11.9356132535399 1.77205066441897
62.9953072945749 -6.66483479190097 -3.16752060148326
66.497209418963 -6.62889193077993 -8.24459064675955
-22.7075184243286 -7.56558408122938 14.7315134919997
-13.2854408827454 -7.38417962927531 15.8948454098892
-2.2250279922665 -7.09681179370106 16.976800964461
7.77546271702195 -7.52412599112423 16.9699038143958
19.1753669302997 -8.4899711742313 17.4935174062086
27.828074691794 -8.39446023218278 16.6293959661255
34.9197159525541 -7.14963817257571 14.5889671920178
-26.6589681680814 -33.9090549791052 -2.34518210937042
-14.3793577941856 -37.1249376706832 -2.88096053486128
-3.99899339965977 -38.303042496289 -3.26064560475452
6.99676739055541 -38.2215005026635 -2.86007274334345
19.0637844659066 -36.3830433872816 0.08438174478017
31.9942336879638 -31.189146205935 1.56992465533515
42.7872792529077 -23.6585686674567 1.60806502056568
-41.477096781069 -22.2528930741563 1.5216909285788
-34.4325532639427 -30.0828237865491 -1.44310575020913
-26.3016707669675 -34.8668716753798 -3.15183538594881
-15.7850285676247 -37.4987935179798 -3.5890821643634
-4.68267197248332 -38.7489894519094 -3.42199142951604
7.87484583852404 -38.5564140701247 -3.14204376461366
18.2758616474581 -37.3826956200813 -1.58610910601989
-51.767575833338 -23.9990492520955 -7.83309516461936
-41.9243482130456 -33.7209143872587 -11.1854183006719
-29.3740095419689 -39.5813452676471 -12.6352627865632
-16.3813862070547 -42.3031896534362 -12.605156256659
-4.74040359919594 -43.1250977580106 -13.1501503062083
8.63966631310021 -43.882161535283 -13.4836286489271
22.9695621932669 -42.9532837119952 -12.9285065468446
-57.1365589001894 9.17963925103252 -1.90130983287765
-43.1482138121459 16.7477659337082 3.62997244352226
-36.0992928814075 5.32443795228542 11.1055027861411
-24.9545387996578 5.76834200331051 14.8038735804577
-14.3823293720093 6.06503426644362 16.0350684363654
-3.25246469636263 6.21241554431856 17.1429676094845
6.49996133961498 6.42915984850876 17.2024666560475
17.1835561950493 6.69501059047327 17.9147643551997
54.2944910137564 12.6419710946004 1.73177811327926
62.9042708261651 7.46553808877602 -3.19067447032567
66.4064525565038 7.45808145945351 -8.26767340168883
-22.8034243705334 7.32061268166779 14.7071211387108
-13.3798161910837 7.26443669825899 15.8708423532087
-2.31664164314622 7.12314939880513 16.9535002972263
7.67751327014753 7.67925603772143 16.9449917249251
19.0640155379974 8.79361551907805 17.4651967169527
27.7172539005127 8.80676836433721 16.6012102279135
34.8243886525844 7.64674307780472 14.5647220094096
-27.0936119361613 33.5548814027887 -2.45572775085986
-14.8564451091274 36.92694257604 -3.00230110649697
-4.49211384717368 38.2374463887778 -3.38606398229801
6.50377635943399 38.2989008074496 -2.9854582056143
18.5934174515197 36.6257345250664 -0.0352496111933936
31.5896834842118 31.603768851305 1.46703289644488
42.4788611513623 24.2130464567915 1.52962313462103
-41.7604065733344 21.7214951614943 1.44963499444092
-34.8172711411988 29.6317845945507 -1.54095343067076
-26.7486682956728 34.5145736692721 -3.26552303589073
-16.2668012477258 37.2803332700374 -3.71161439393872
-5.18147813076157 38.6740162376322 -3.54885588909251
7.3774726269292 38.6441744792489 -3.26854377398522
17.7927151397394 37.6096720465689 -1.70899074968198
-52.0723325099242 23.3042518673334 -7.91060581767723
-42.3551140242511 33.1410986378922 -11.2949776373714
-29.8812961495086 39.1579670883727 -12.7642841313238
-16.9248219864966 42.0470749641079 -12.7433716441983
-5.29538419634149 43.0171144366045 -13.2913019587367
8.07382756602587 43.9454159856453 -13.6275419219765
22.4144904550931 43.2030750849224 -13.0696813798351
-57.0637491100408 -1.57612301388486 0.655775381018714
-52.2696397883521 -2.72812984764939 2.32473988119719
-26.8209629503555 -10.3590284560448 12.7933967139069
-6.12340842670991 -11.2359789930585 15.1251885261033
15.1626342127686 -12.1406253210965 15.8366010381781
39.5892887617623 -8.63194733858397 12.5728039816984
57.2925087567118 -12.9752255362007 -3.49865449447086
-46.2809201595206 -15.684512621314 1.48423766070768
-17.0757338533006 -15.6730339744359 12.3561343130578
3.78211795030811 -16.0793963793049 13.7688269654563
27.0384683610444 -18.1745585378444 12.3224695107451
50.8514884768171 -19.083154195157 -2.02632385555358
-18.8702596321765 -36.3428337566026 -3.19157150953236
4.72881049279897 -39.4791479640819 -4.04609148827219
30.9482304170989 -34.8571356822278 -3.30933337827584
-46.7294064899321 -18.4836831190352 -0.529487877568728
-42.1175684816106 -26.8004164052758 -4.2767972112587
-33.4581683458768 -33.710801044225 -6.77536030211051
-21.3817961242707 -37.5819466809197 -5.78509370670613
-9.0400080593111 -39.7358405313623 -5.5891574184431
4.09521233092535 -40.115481858238 -4.85475362581749
16.6708078965356 -39.5991085571135 -6.15831626254723
28.1118318680342 -36.8507653541712 -4.50425697102108
39.9983314736836 -31.1536281028757 -5.27515815800132
49.7171530597008 -21.1960196972585 -3.09950619086182
-55.7746473805302 -16.8086942151403 -5.354562545493
-48.19693371516 -28.4883061457235 -9.78268931792795
-36.3276256623603 -36.7920047261022 -12.2460105707956
-22.9575852334306 -40.8915684219429 -12.4875127057309
-11.5278213936931 -42.4603025729403 -12.0817085893908
1.07163973324077 -43.4113928637846 -12.7662209587231
15.3698478734399 -43.4702548832855 -13.2039476462673
29.6886791799256 -41.7034677369003 -12.5949968811592
42.810998860873 -35.7198510652231 -11.5200673177226
53.4855723818958 -26.122854698668 -10.6643270068478
60.8103086380493 -16.0265352048404 -10.4290335615109
-57.0793338416977 0.84288635021622 0.651811619692814
-52.3005009222738 2.06203103458906 2.31689077786934
-26.9524790671781 10.054458611099 12.7599474053741
-6.26799109305548 11.20565371998 15.0884159211031
15.0046135060026 12.3868145991239 15.7964106531296
39.4745173706449 9.18248000961322 12.5436134629622
57.1206455049412 13.7008074253553 -3.54236553972377
-46.4791991171925 15.0916769127948 1.43380814536796
-17.2765187916293 15.4921254058152 12.305067436137
3.57433592344607 16.1718274296648 13.7159804756725
26.801790914964 18.5617145621558 12.2622738700286
50.6014302989839 19.7300308543591 -2.08992270065
-19.3368904619476 36.086026209745 -3.31025261853265
4.21982842071225 39.5233286674565 -4.1755440510318
30.4966093009401 35.2419672770653 -3.42419697385087
-46.9636720319494 17.8782223856454 -0.589070083786863
-42.4592959271552 26.24136249336 -4.36371086896315
-33.8895997421541 33.2545218457844 -6.88508892118365
-21.8641292481685 37.2841702986574 -5.90776847742335
-9.55112198674473 39.5975354804533 -5.71915218917667
3.57810098859187 40.1487926202616 -4.98627375622736
16.1593334547692 39.790225270725 -6.28840272512389
27.6347842134322 37.1949589486729 -4.62558745559691
39.5937189997801 31.6489523167862 -5.3780657544449
49.4399881718125 21.824577253635 -3.16999925341118
-55.986478556562 16.0710248399436 -5.40843888046346
-48.5597881304926 27.832729584362 -9.87497632870787
-36.7984035900569 36.2805537610966 -12.3657464368962
-23.4822893576883 40.5512319996683 -12.6209639553932
-12.0736954673535 42.2684258306259 -12.2205441234002
0.512479756359327 43.3795285251735 -12.9084355787845
14.8087518166309 43.6211782871732 -13.3466546815278
29.1491460813253 42.0410359533003 -12.7322196757089
42.3474505729547 36.2305471751585 -11.6379644247618
53.1447738496715 26.7747414145545 -10.7510044082743
60.5989846364064 16.7744619560804 -10.4827809036779
63.117666063123 0.404417950058089 -1.35756917824284
66.9084312547114 0.422679147731019 -5.11764676352243
ID=PCHP8372

LM3=152
118.549974868664 -18.8017630057963 -1.76801143430836
89.3139786467601 -32.9221454109024 5.34729664903131
75.2132173434327 -9.88090491031245 21.8639154978619
53.2884683172029 -12.2951480603886 34.1687702909626
31.5947346104238 -11.3804849266153 39.8854430028476
7.15768926872244 -11.3099464374659 42.2296421918802
-14.600306015368 -12.4277154409784 39.9390166744253
-34.5576856442963 -14.7496827532957 36.3229261671692
-97.8015618843924 -26.4702649955573 2.25309323511735
-110.265248396889 -16.7570817980626 -1.38033940858879
-127.468769260907 -14.9923175116282 -12.1850401200233
49.6000239664088 -15.542033379934 34.0101446975729
27.5449898668609 -15.9582242942704 39.7265676462141
2.73936328030325 -15.9140883164155 40.7423238725055
-18.7457164973312 -16.9266065146972 37.9914851726246
-38.6480511539685 -19.4658761965028 34.3866403478461
-53.9906662302578 -17.1471102757385 29.622665505611
-65.2339871334277 -14.3035426811367 22.8724334568004
51.5091100909471 -74.1317263647305 -4.07687074139902
25.5633444982092 -76.4512216630457 -2.08887694730649
8.53647023500583 -75.7314930098381 -3.42791657545293
-21.0027520602543 -73.7087636187103 -5.68399492956097
-36.2098344472214 -68.6139307465403 -4.76503800134815
-67.6042648418065 -55.148057239725 0.157574717204531
-82.3099086252526 -43.9205472944733 0.727614856538778
84.442635853533 -48.6056624448698 -1.00358755742039
72.4531063556087 -63.419111078521 -7.56526438883473
55.3463324662449 -74.9963612535639 -6.99772309734236
31.2029665645682 -78.7879563902118 -6.30136672766058
5.24639800610253 -77.9106557810138 -6.74583783383382
-19.4702759408219 -75.3181640092581 -7.44846934841391
-42.5146692003057 -70.0333353070973 -6.51430939895018
113.370486767307 -51.9937195270798 -18.3572397932436
91.2262071966286 -76.0813770000206 -27.8181362285479
59.2402284139296 -90.0663003385282 -30.1099495334844
30.0236223525074 -94.2125850814878 -29.2954289049365
5.40841685254493 -93.7679537058065 -31.2155776545833
-24.2078061771728 -95.8047094331649 -31.4732573309204
-57.5964024372906 -94.8033992438426 -26.6736536579255
118.155821336152 21.1363470052325 -1.78477381552093
88.646776776672 34.682936084411 5.3189221929637
75.0033738213676 11.3817579305494 21.8549913685019
53.0351451566878 13.3731446693912 34.1579970794186
31.3636416500363 12.0353043875352 39.8756151870904
6.93272889600049 11.4844506002356 42.2200751800073
-14.8430700143737 12.1706567649342 39.9286925180741
-34.8423594212822 14.0952512247406 36.3108196909425
-98.304955647111 24.5367508395883 2.23168513534227
-110.574482182153 14.5764263816018 -1.39349036161811
-127.739732749554 12.4634039926457 -12.1965635313763
49.2833390806958 16.5464670676758 33.9966768675506
27.2243394347837 16.5320902026407 39.7129311712491
2.42440714450882 15.9992443380955 40.7289295619692
-19.0764483451066 16.5852203016791 37.9774199598224
-39.0249923372703 18.7281705508423 34.3706099655508
-54.3188156843904 16.1030522070973 29.6087101156648
-65.5037692256313 13.0324723198323 22.8609602873351
50.036025629386 75.1304378138273 -4.13951740384457
24.0495190410066 76.9390759246335 -2.15325622418675
7.04017713133655 75.8823164674792 -3.49155024441842
-22.4533516625953 73.2750934864722 -5.74568536619432
-37.5569265293172 67.8818946919627 -4.82232651748707
-68.6795163106547 53.8031709243133 0.111846914372622
-83.1607110555246 42.2880954171462 0.691432319795016
83.4669009762138 50.2619200010241 -1.04508316414955
71.1873986176171 64.8303417668048 -7.6190918287988
53.8554601013512 76.0681849451059 -7.06112623560772
29.6419590421402 79.3831242073651 -6.36775254183778
3.70776463520016 77.9933353417012 -6.81127213032503
-20.9529230163342 74.9129442392356 -7.51152268533329
-43.8885325203488 69.1751200029627 -6.57273643005596
112.322393404133 54.205678898925 -18.4018126285748
89.7071044439517 77.8436492906386 -27.8827399358372
57.4513643475505 91.192635544912 -30.1860255265803
28.1586100562111 94.7621674386661 -29.3747432951372
3.55699037558614 93.8301983210534 -31.2943142732711
-26.0936598871514 95.2818259425867 -31.553458055233
-59.4560303385715 93.6257725755715 -26.7527390630369
116.41497985042 -3.54122243787186 3.42307080310815
104.255993461448 -7.89181971770121 4.79180017855208
59.6427393700853 -24.2606949691463 26.7196941006
14.4242773735861 -24.5972789690379 38.3734270674263
-27.8014731395496 -30.5916866926185 31.7647467182719
-70.7880973246236 -20.3936910120414 18.4843103079035
-108.386106641433 -24.6335359210086 -4.71938622373848
94.61179172937 -35.742237301114 0.197392201333379
40.871627191544 -29.0057857840299 32.4999793379301
-5.18159040612482 -31.2702808530617 34.2469583875735
-50.5982204761558 -38.040049052249 20.291159881319
-95.8225054910191 -38.5233431555081 -4.51499844177416
40.6521508861373 -77.9456833086022 -5.89974391224586
-8.35014744453083 -78.290490511495 -9.12734648911311
-62.6043331353046 -64.2993223260185 -6.55372146442467
95.7138929615703 -39.4980078334211 -2.44034392007344
87.0142118717726 -57.3644187240834 -11.1404124356848
69.5679645063585 -72.4006245205926 -15.761012661399
42.0231187887062 -79.798745445652 -8.49611751451753
14.5516288345227 -81.9298203269691 -11.9934475214417
-13.7295662039014 -80.3302635638508 -12.7367802609449
-37.614849944329 -77.9086943657233 -14.8313341404362
-59.9031589113948 -67.4566404564474 -8.10940091641748
-83.203092951678 -54.7056353995245 -8.69528891337275
-96.4633499259557 -38.1705912152307 -4.89068581090476
118.04430776176 -34.6407334791522 -10.2960809414825
105.185198618341 -62.6703472422413 -23.8653066846309
78.0991581651344 -84.0126760051845 -29.7079580648408
47.4466820499599 -92.9934686514239 -30.409600433036
21.3596612184372 -94.17839226939 -31.067970095598
-5.24444656201572 -94.378246212262 -32.5408326562848
-39.8369766970665 -96.4985657061993 -30.1246854750734
-69.6807849780513 -91.6240813165672 -24.4650572708088
-95.0761149477062 -74.7906176580839 -18.5069183880571
-113.505557541746 -53.4708834953619 -18.1966699257347
-124.464101172519 -31.3620483901167 -15.6640171263083
116.322385637435 5.84100443450802 3.41913299875501
104.079891579933 9.95192830675152 4.78431099825376
59.152084718305 25.4555141824919 26.6988277639102
13.9356909019766 24.9093691857511 38.3526486853572
-28.40008752775 30.0636806150491 31.7392891192739
-71.1769581789717 19.0081316253421 18.4677730112879
-108.851130775204 22.485628263445 -4.73916255747734
93.8879424590133 37.6027143644699 0.166608670527925
40.290930396154 29.834058551587 32.4752837301267
-5.79802417891283 31.190658353087 34.2207429739353
-51.3393025273053 37.0510361332109 20.2596434826913
-96.5641117256414 36.6208555897052 -4.54653713263691
39.1059228750795 78.7278444261194 -5.96550119012111
-9.89360928734541 78.1027516936249 -9.1929861286501
-63.8611149247163 63.0456973811242 -6.60716930572873
94.9157258946694 41.3772894699093 -2.47428800415013
85.8651947113333 59.0612123383202 -11.1892773121209
68.1256248634751 73.7462816446801 -15.8223518222533
40.440072674931 80.6054235631863 -8.56344057583088
12.9319030628808 82.1909618546776 -12.0623304784738
-15.3122079011181 80.0329274207668 -12.8040861234157
-39.1450291316319 77.1386658078885 -14.8964089012728
-61.2227676967153 66.2544048404562 -8.16552063547728
-84.266500988399 53.0455418803098 -8.74051304413831
-97.1978662102827 36.2552092625331 -4.92192298360308
117.337720837915 36.9550888822951 -10.3261303471083
103.928028178973 64.7140529180396 -23.9187710542626
76.4260935244608 85.5127351941966 -29.7791093929071
45.6023461628379 93.8862203056329 -30.4880355063612
19.4970260070709 94.555499084723 -31.1471833942176
-7.10583201122773 94.2290113956414 -32.619992805591
-41.7334914836704 95.6682168726761 -30.2053395887781
-71.475329439992 90.2104279009496 -24.54137483717
-96.5335321379827 72.8840402506408 -18.5688987599529
-114.538615149496 51.2049978118717 -18.2406033273341
-125.058698859998 28.8863215876414 -15.6893039048946
-112.488280890351 -1.10953337531436 1.49067573424757
-127.631828249957 -1.26340839889371 -9.04451797546606
ID=PCHP4073

LM3=152
-76.7793817253245 15.3925558688036 -4.42623304094783
-56.7472380361693 21.0929899605265 3.37077056072321
-47.9368838901502 8.46507697081464 14.6622396371584
-35.9931086499227 8.25377921676646 20.6570687054163
-20.3136952302523 8.14217197440099 24.8954634690648
-3.84296641122838 7.40816596556728 28.0099863455214
10.5821547310201 7.15139254858931 28.2033381727394
25.2496724395245 8.661438370973 27.4463601829028
71.6605594063225 14.1351521039035 -0.666513006450731
79.8275690566275 7.34985349039906 -5.62786121998505
87.1962923627316 7.97388157409749 -16.4271629420487
-30.7752245222505 10.4486806893725 21.4720158339885
-16.8477922230441 10.6935632338208 25.2655879546654
-0.604740484065672 10.51191559902 27.418019627258
14.1887899592941 11.4981286485388 27.1192472969194
28.9245633191132 12.1688813840106 25.7938700338308
39.6361275994365 10.922851581446 22.8456996075324
48.8844390548515 8.65767614118259 19.7661305422513
-35.8624004120932 44.4480887104232 -3.84144375257579
-16.7899689990971 48.9598944057912 -3.35452439283425
-2.59838642770428 50.6448901715738 -4.39485460025682
13.5032325870255 50.9371695282518 -4.97399051230686
28.9201051805125 47.7284775951131 -2.99482815609434
46.454466682709 38.8357505291748 0.916238522922367
60.7618152609993 26.9085073819041 0.954541627555206
-55.3447469983736 28.7730718768923 -0.0391422665334374
-47.3127996872638 37.4010976084422 -3.53198765918402
-37.9553673069311 44.7282286576768 -5.2966779946195
-20.4279627922726 49.8978917105868 -5.12686069928249
-3.41426232699402 51.4234061939623 -5.14120663892986
14.5095762417673 51.0076260297575 -5.43547286561726
27.5800251235585 48.4766207341327 -4.03908395901993
-70.5299498068819 34.3804506506383 -9.89592635500887
-58.676363020325 45.4851904192182 -16.0172003973175
-40.8875968707504 51.9319444934452 -18.8003817657396
-22.3186703533027 55.5847414251753 -16.5132830019542
-4.81585338629561 56.4040947420638 -18.2463225685096
13.4259488639622 56.5551463027858 -19.2999457354298
32.7940222955608 56.8319212466085 -19.2424755577249
-77.5613151295896 -10.7395783850896 -4.52765112493497
-57.90764920281 -17.6878323332498 3.22026327133505
-48.360652541776 -5.69722794731738 14.6072761268809
-36.4270029534666 -6.24692395099716 20.6007918809728
-20.7699514024963 -7.10586255413153 24.8362862724597
-4.28552605559356 -7.38213200459729 27.9525856117291
10.1290953559971 -7.98980534435968 28.1445756061364
24.6802617947459 -10.3682070358953 27.3725066599809
70.6873661959452 -18.3888652738403 -0.792737810516404
79.2466098921671 -12.0657422609787 -5.70321260542653
86.567345297205 -13.0454649140875 -16.5087384393572
-31.3498765283954 -8.7561304773296 21.3974824976395
-17.4628830621399 -9.86270958675238 25.1858096333417
-1.23852981287915 -10.6692588320748 27.3358160802178
13.469637635262 -12.5358683364978 27.0259720251374
28.1392509690915 -14.0761768908616 25.6920136948687
38.9068360530612 -13.4499971754363 22.7511092614774
48.2747515227803 -11.7180187122489 19.6870530389802
-38.4549071942991 -42.193222323482 -4.17769626351964
-19.6864720258355 -47.8409399730351 -3.73020573044239
-5.62078378237909 -50.3633197477931 -4.78686464495754
10.4346874495696 -51.6132945633705 -5.37198600242324
26.0153672892923 -49.3475651109497 -3.37157756954253
44.0491487794174 -41.5497273507284 0.604264725919674
59.0440234981009 -30.4999173297686 0.731741132868823
-56.966069340205 -25.4113546669461 -0.249430514275769
-49.4635521533555 -34.4768294429306 -3.81094388877067
-40.560541581268 -42.336428665342 -5.6345735007006
-23.3736289790894 -48.5459704408134 -5.50891858183767
-6.48157443886599 -51.0858503089822 -5.53904220354423
11.4351251756016 -51.7402135942302 -5.83423436466824
24.6331954332459 -50.0061255848909 -4.42129274994484
-72.4570837688648 -30.0241689053021 -10.1458788867012
-61.2872374480913 -41.7699654473751 -16.3558352229315
-43.9151030466474 -49.2470017077173 -19.1930544331867
-25.598329427774 -54.0211288108357 -16.9386603264804
-8.17541314608277 -55.8720482106058 -18.6820631469521
10.0249665418509 -57.105334438613 -19.7410588902091
29.3418276030089 -58.5400716677137 -19.6902310434984
-76.5671405582144 3.85374425684563 -1.60014575548907
-70.6683237884003 5.232140695283 1.74593173368859
-36.5063614756897 14.7337939833276 18.6423810892638
-5.92539028684007 16.9762330940989 25.855809977213
25.2000578289609 19.7085418272498 24.2335185491431
55.7018565521186 10.4911246193662 16.6726010161518
75.6838031609026 15.8982399317965 -6.55438836356599
-60.5348063048734 16.7711498454905 2.91964991407225
-23.4173505647707 20.3341901873011 21.1667973617432
11.3924754532472 21.2615170064132 24.2440764383463
41.5189980205654 21.2933640998644 18.1638255894196
70.4197201774511 20.2666446946249 -3.24324711033287
-24.5337056508313 48.0157257942362 -3.45489461872931
10.5715404088755 51.553902925897 -5.8913287496074
43.3229361858968 45.2866421927206 -2.66115041440507
-61.4481989190497 25.096408237269 -1.04848343622384
-56.3517760826364 35.4675830613136 -5.5042741711053
-46.8276236604795 43.4666782915733 -9.12861787150205
-32.2890708794291 49.3310157374666 -7.79419439337344
-13.9999065290708 51.8841976336626 -7.17455599968274
5.64018356449144 52.5898047453538 -7.57019197291811
23.8194028586705 51.7396048304328 -8.67978541750124
38.9969580814151 48.9997900181544 -5.97081821390571
54.9678349866835 41.2430259487456 -5.53784244694266
66.8056313690043 29.7848925491773 -6.13371770617824
-75.7470128914864 25.6541748743244 -6.72127589495769
-65.3945556788576 40.35660952505 -12.881243958053
-52.4255003511911 48.3746980618659 -17.9172876840969
-33.5891873105023 53.9023089212488 -16.9008608352599
-16.3127674983929 56.0060842310931 -16.750469584226
2.01829615888742 56.4881037834813 -18.6138556154122
22.0361624017429 56.6213623318244 -19.5043512411407
41.5642824350721 55.384753575562 -17.1740880374906
58.5321655082997 49.2000191787708 -14.3445253541675
71.8187612244545 36.4025079402641 -14.9094804510791
81.6154351800145 20.1065236442663 -16.7308742637167
-76.6602021190876 0.74363642752348 -1.61221599720675
-70.8551296513543 -1.01089210457212 1.72170269756477
-37.3263111293715 -12.6688394309396 18.5360322334805
-6.93580070341189 -16.7915795014035 25.7247580386075
23.9709734430577 -21.3673324180429 24.07410422716
54.9710679272505 -13.9317563473558 16.5778164964863
74.599363083396 -20.3436363470895 -6.69504207430362
-61.4299331209816 -13.1438966344401 2.80355045327413
-24.5961515568664 -19.0612181889645 21.0139048809151
10.0952385650378 -22.0920068830706 24.0758226216375
40.1673697610207 -23.8779138467215 17.9885171199282
69.0827419259305 -24.4150314848312 -3.41665544902528
-27.3598794013295 -46.4347113785555 -3.82145413035382
7.47157851798219 -52.0465058466558 -6.2933990457384
40.5383510748018 -47.773906912376 -3.0223158092149
-62.8385393284226 -21.3686257901396 -1.22881293697081
-58.3702944993352 -31.9910956080112 -5.76607942101245
-49.3406074784402 -40.516983425158 -9.45455611959087
-35.179004308234 -47.2502633515369 -8.16902364302707
-17.0753592683818 -50.8971178042069 -7.57344741743346
2.48749699985392 -52.7726572215766 -7.97910074833751
20.6852836644968 -53.0023375180023 -9.08628597359295
35.9988707038907 -51.1959829556372 -6.35967521348658
52.4048524291644 -44.4115885211717 -5.87026561604921
64.9066921382804 -33.6774619769109 -6.38001333357768
-77.1438045014321 -21.0264576152374 -6.90244212732137
-67.6874999007841 -36.2733514374051 -13.1786426986731
-55.2198811438365 -45.01322171698 -18.2797235953584
-36.7479999350027 -51.6648853386265 -17.3105641709965
-19.6283085988039 -54.7989596353653 -17.1805008681566
-1.35842792461502 -56.3616691091021 -19.0518224356479
18.615864267585 -57.6846508690806 -19.9479696893859
38.1824436555082 -57.6359519353475 -17.6127182424493
55.4890998355022 -52.4989238145873 -14.7392161146579
69.5172213249541 -40.5147196859996 -15.207994065607
80.271130522697 -24.8200002662584 -16.9052328496225
84.5444432121683 -2.50215746404108 -7.11322369269173
87.6658143223123 -2.57853374621762 -11.4993160047447
ID=PCHP6148

LM3=152
-89.7615448534131 10.0592864831643 -3.75539104907159
-69.2380727168447 19.7638968660477 3.42780595621163
-54.6120073904801 6.95703130335059 15.426062981522
-39.8679573571502 8.02591300161594 21.700972546647
-23.5857054616787 10.1673412594192 24.6338077720343
-6.07935476143798 10.1492274844412 27.789163693829
9.69919778077559 11.6429628331327 25.8113798856414
26.0684214734039 12.2347951251829 23.6274018054664
76.1772022729347 18.9899905645467 3.242330653738
87.8520418452236 12.8080435035625 -4.22795149209487
96.0081988391183 11.9867531879307 -14.4185573062478
-35.02193748465 12.144138565449 21.5697421662902
-19.9437904951988 13.7832168906489 24.4019627020093
-1.19445008560099 14.6782772179014 25.9828166576305
14.8993723370787 15.7483609966706 23.762013048446
29.8523751554901 15.7964123674836 21.599799100924
40.3339869397693 14.7753185512927 19.4262943699718
50.2220281538369 11.4085095567157 18.3433113687973
-43.0691079635771 51.4791133621344 -0.401913850567067
-23.0812694097386 56.5142005788842 2.80905182880222
-6.52125359446664 58.4386657425983 2.41008352991615
15.2264441174607 58.9751869709761 0.265259051275256
29.1116998842932 55.6929601107649 -0.659948858074643
52.051481583199 44.1364982952492 2.41831367846456
65.0419242766557 32.2522213790601 3.47486234391072
-67.3648129752959 31.2725284349417 -0.881628321693537
-59.8245562165453 44.4326659867306 -5.08512837195454
-46.0814488585452 51.392940366802 -3.25681359861982
-28.1158188218884 57.4247802803778 -0.735936833541525
-7.35200444227199 60.1121789443844 -0.624745434127014
15.9988906493039 60.3685434174544 -2.19753751563825
33.4469576373275 56.7172244162431 -3.10356771042871
-87.0878235282108 35.2805786852723 -13.6818473591948
-68.5014509897879 52.9730848719492 -18.6432764722091
-46.8254900975061 60.587233489842 -18.8037132274868
-27.1459793200105 66.701816036524 -16.7723797790558
-6.98565571426145 67.2504077927862 -16.9816745638617
16.0668783667933 68.513682709036 -18.4580137727371
41.4358079079546 68.6501064020175 -20.2740134125415
-89.2166644714387 -14.0842491037835 -3.80103258686534
-68.2756654800811 -22.8801661955416 3.34719056295677
-54.2412322608346 -9.47193702344916 15.3950052527938
-39.4634374853351 -9.8982777820645 21.6670882123444
-23.10090552934 -11.3140421894711 24.5931988325932
-5.61292683849764 -10.5180960764671 27.7500936733673
10.216780037628 -11.290998547911 25.7680249568918
26.5958509877106 -11.135496170915 23.583222027836
76.9566267359119 -15.5461441207206 3.17704268914761
88.3400526175908 -8.81561159440079 -4.26882938538594
96.4499850265449 -7.58870023416756 -14.4555632283497
-34.4365747041072 -13.7931636220494 21.5207096476769
-19.2995931065752 -14.7610344565821 24.3480019421211
-0.52882794225612 -14.8153005230982 25.9270612676094
15.5966946467667 -15.1498444746267 23.703602315366
30.5364565695232 -14.5150917909722 21.5424974825405
40.9611459999935 -13.0139680336502 19.3737608141734
50.6871385173367 -9.20043322137832 18.3043517128137
-40.7028830507802 -53.3678168610212 -0.600119084887641
-20.5079701172155 -57.5081520332146 2.59350114869014
-3.87802918234088 -58.6820542715914 2.18867561930972
17.8715477996549 -58.22880310629 0.043693724878697
31.5945144032241 -54.3200311376845 -0.867920142138909
53.9898489580529 -41.7521540467299 2.2559476423137
66.4310129939247 -29.2980087049949 3.35850626414444
-65.8854845624633 -34.2762036566566 -1.00554326871182
-57.7595619941221 -47.0667954459956 -5.25810122061001
-43.7162880101838 -53.4068413841089 -3.45492970230042
-25.4966164391362 -58.6315286442602 -0.955332555055064
-4.63269480477531 -60.3798614681055 -0.852526572333836
18.7058571778377 -59.5765764224487 -2.42428474164551
35.9713581143433 -55.1384319237652 -3.31502241423135
-85.4086883376038 -39.1215498751594 -13.8224989862274
-66.043489609741 -55.9386689986383 -18.8491659498528
-44.046109834131 -62.5665237720798 -19.0365261411659
-24.110611425497 -67.7946995383572 -17.0266353240497
-3.94608276447364 -67.4324329004489 -17.2362823424752
19.1398455745132 -67.6488505579349 -18.7154187988492
44.4889456596411 -66.6337878218725 -20.5297574376395
-87.903981453725 -1.05068937896936 -1.13663139374177
-83.0772848058585 -0.282047654072462 1.62108557480583
-42.6913816557653 12.9780250084186 18.7337753631485
-8.74544720453338 18.7708566946661 24.6080185785959
25.027635579929 21.7805193493544 21.1474824408524
56.2526648294482 12.4715556340697 16.7671308281661
82.7091047479772 20.5675595187542 -5.54983401755198
-75.516723992347 12.3423152632049 2.39683744280894
-26.2701958591684 23.6931949530696 21.2838183402884
9.12268882732384 25.961791284235 22.6126288784331
40.3690352112665 24.6238649080996 17.8458412910215
75.1193784210234 29.263252937944 -3.42891536032874
-33.2728802685794 58.7087656217169 -4.56148328320329
8.99175128217684 63.3050068355349 -6.31238012645221
47.9899510792999 53.9970321493132 -4.38175365296742
-77.1620282259221 25.5454367102304 -3.3356614340735
-71.7301292832991 40.2651624690506 -9.07692217849542
-56.0980700529414 52.9620035674806 -12.4932133781579
-37.0452808193937 60.1815028662424 -8.71157870942935
-15.3080658879057 63.4436839066157 -7.72189350888016
7.91047875618386 64.1351425630542 -8.144668266721
28.6965494465194 63.20839413187 -10.466312306003
47.1069817264381 56.0245780635833 -6.5124251418449
63.1102016263312 46.1943159385964 -6.41892182594682
74.386572394852 31.8189194212636 -4.98278674267438
-90.741308628992 22.397663627411 -8.59480562349169
-79.8065109963866 45.9400122378912 -17.4161521627542
-58.601978779742 57.5044057242506 -19.2438891769445
-37.5890115793206 64.1447733958809 -17.0320921616245
-17.5454276564246 67.2188903431446 -15.6361834789902
4.29690179670577 67.7147662312081 -17.8558050624888
29.002230156819 68.6919197113611 -20.1699736545517
51.86870007292 66.717534043681 -18.5412401047576
70.6948911102793 56.066763923534 -14.5568542721601
83.9713288303166 40.2657865637484 -14.9723020124887
92.2164785367027 23.7709202683967 -16.1543986580952
-87.8619801399257 -2.91175879523011 -1.1401496054715
-83.0052863559059 -3.47228388966169 1.61505467319272
-42.0608325325258 -14.961474558598 18.6809578410075
-7.88762328567676 -19.2391414579619 24.536163536447
25.9865553665308 -20.7090155260946 21.0671591715088
56.7594585806577 -9.98436932185214 16.7246795913173
83.5522988178616 -16.7941930904878 -5.62046360026633
-74.8828264844131 -15.7455505282248 2.34373944548173
-25.1727483164362 -24.9344757785391 21.1918913868592
10.2865593263829 -25.6090667283261 22.5151380508549
41.4403273032647 -22.8448632803723 17.7561052312869
76.3627749247661 -25.831385683509 -3.53306763006645
-30.5908283108342 -60.1323948055025 -4.78614355698786
11.8379756089536 -62.8105968736131 -6.55079218803045
50.376718030845 -51.7601115077472 -4.58167957731263
-75.9313039527448 -28.9876980293728 -3.43875222296253
-69.8413650834323 -43.4255835798303 -9.23513323813996
-53.6527124793621 -55.3912782786963 -12.6980471064513
-34.2933014652204 -61.7581258487281 -8.94209640442502
-12.4309649072437 -64.0400578683288 -7.96289193255156
10.7950981275912 -63.6817375309058 -8.38629646332368
31.5179986997305 -61.8094312573239 -10.7026491002494
49.5859358737876 -53.8173609287396 -6.72007306448661
65.1293915791361 -43.2755679021502 -6.58805791084264
75.745877825376 -28.4116194659477 -5.09664804550877
-89.6392146693677 -26.4358888633819 -8.6871217808989
-77.6542221306158 -49.4274565555993 -17.5964371883486
-55.9497234277741 -60.0164733425948 -19.4660535581374
-34.6583907858414 -65.7104200739762 -17.2775736363292
-14.4964104876497 -67.8824217150908 -15.8915823462391
7.34586184998104 -67.3840150512008 -18.1111991454964
32.0699222655655 -67.2368750250961 -20.4269368155551
54.8241781271647 -64.2390794437451 -18.7888037311495
73.1510465373862 -52.7649685505797 -14.7625924753735
85.7010923733108 -36.3796736856305 -15.1171944893213
93.1936035366735 -19.5252837979158 -16.2362468748612
89.926396582834 2.03568023830388 -3.27309211569373
98.2281056436343 2.23867324843915 -11.5447362859562
ID=PCHP4625

LM3=152
-64.0021547693653 12.3187257722202 -2.08740915610727
-48.4318753136937 15.0991490271994 5.24681605371732
-42.2658153118341 5.38556807352144 11.9721888434294
-30.0059002969613 6.21672439179236 17.170551561481
-14.5157729403413 5.91348800381159 20.1499922912241
-1.43947333196645 6.23131980311227 20.9993899302987
12.081024550207 5.28312399766482 20.3622079191856
24.3907343297389 6.13270669184655 18.5054419109463
55.8034739387263 10.6758854801766 0.273859157758194
62.2712574176398 5.58591654749959 -4.08262151752591
65.5263811180938 5.70806610832157 -12.1420822676981
-28.9753042677852 8.96077703347168 16.8641769172549
-17.3816650257075 9.37644666928945 19.5808693335628
-4.01599885897546 8.37654659752876 20.9854878634672
9.76069095966444 8.09195348454232 20.9015149192813
22.9305552178417 7.14998463439509 18.851266095421
34.8693951586525 6.99755974822095 15.8079320766801
42.0211245818919 5.28595184215522 11.8625280181964
-25.0977838594996 36.2631195620154 -3.97788689833986
-13.4176079263683 39.3052470727127 -4.81778506163254
-1.60029327620736 39.7204485458222 -3.41366730730029
10.1408545079022 36.9180633092718 -0.27981627130553
23.6980965886342 34.031479134709 0.388988529201406
37.3685561562238 28.0732617581732 0.523709742301926
48.5394268333727 20.0622011297971 0.479024676417846
-44.1924925140341 25.1473439126436 1.99391167623552
-36.491433112427 32.9968418767989 -2.97779567214486
-28.9765717623806 36.0881381151799 -5.64085406768996
-17.1158531895391 39.1378123652965 -5.98843590411741
-5.07107267053717 40.8271333344017 -5.45084975632162
6.49943859250517 39.9450094210051 -4.23169680795427
21.7723293365833 35.5198545959237 -0.993018003760076
-57.1649329583575 29.0567918981101 -7.46640448952935
-46.1945934632734 38.2641977261251 -12.6430099202527
-32.4869775518274 42.5269166821008 -16.8769277072004
-18.0611276287938 46.3348346970977 -18.6395376275549
-3.29355020231343 48.3448230681687 -18.8738725062056
12.011444971923 47.2830419059526 -18.2310459594778
27.6429288929974 46.0402192872556 -15.2101952364273
-64.3856980416377 -10.1214322463984 -2.10299636960303
-48.9197043446311 -13.4425080208929 5.22699066293523
-42.4254569855045 -3.954667155463 11.9657009996052
-30.2012299083273 -5.21152285342696 17.1626133584814
-14.7098582113765 -5.44195599944534 20.1421046582639
-1.65207797607552 -6.20764642104479 20.9907496692969
11.8929411555823 -5.72116522125656 20.3545642027162
24.166471686959 -6.98833989003494 18.4963278684253
55.4060391858406 -12.5770283410047 0.257707393950278
62.0440911350673 -7.70501473967045 -4.09185356408096
65.2933305643906 -7.92713917227163 -12.1515534512607
-29.2650028675626 -7.9887638051967 16.8524035548977
-17.6924047922891 -8.80416023705769 19.5682408573687
-4.30040848392345 -8.26354954608224 20.9739294452526
9.47796208578412 -8.4498061159066 20.8900248068554
22.6723731398687 -7.95560330347093 18.8407735657351
34.6095208783626 -8.20703471677602 15.7973707758262
41.8156585939289 -6.73534945723432 11.8541778724579
-26.3222732953155 -35.3786961555058 -4.02765019661457
-14.7528603072221 -38.8170316562734 -4.87204977029961
-2.95667031446058 -39.6377810768487 -3.46879052286531
8.87331292957583 -37.2426256379936 -0.331329210325564
22.5212656066258 -34.8219595946643 0.341162072342193
36.387351243182 -29.334584732909 0.483833536490658
47.8254653839647 -21.7098984014821 0.450009255357995
-45.0261040260248 -23.6251816602256 1.9600336719808
-37.5976707331211 -31.7263557625055 -3.02275321205587
-30.1927764068934 -35.0689551748268 -5.69028067172404
-18.4431958182378 -38.5216865391413 -6.0423791601494
-6.46319356420191 -40.6223799102635 -5.50742560356014
5.13067593372512 -40.1378718951609 -4.28732337561901
20.5457927564388 -36.241734418487 -1.04286449805989
-58.1243429474085 -27.0758880766576 -7.50539494878234
-47.4749389222052 -36.6456142661993 -12.6950432094783
-33.920901665351 -41.3683984502152 -16.9352024389191
-19.6335663637426 -45.6646246540803 -18.7034415988732
-4.9432976137331 -48.1777736748828 -18.9409183051412
10.3890277450935 -47.6405340610421 -18.2969810586491
26.0537815514228 -46.9368188667835 -15.2747782461684
-66.3116955647686 2.42244108467839 0.302649973024528
-59.6534549305483 3.49775686688946 2.64761170315938
-33.9254862269969 12.7587289973398 14.1007213456201
-7.42703431105525 15.1111339752247 19.9802553134736
19.50019981817 14.2715471355824 18.666622696739
43.0412422939308 10.2896549954529 10.7230911981354
58.1165947688072 8.2716536579057 -1.40711295097327
-49.5338411147434 20.669547998545 2.79149289394703
-22.107099873238 18.992923653539 15.8378548958521
4.57766245642138 19.02859601559 18.3664793106821
33.252938239137 19.0954759667087 11.2909411546661
53.5615322812016 14.5726099171054 0.43151045381082
-16.3991989884602 38.7732354497286 -4.7187784659455
9.20918203433753 37.682632932471 -1.03798426434667
35.6488340127876 28.2889928839204 1.44638822677644
-50.6818747221477 20.6414956523773 2.05226693126377
-42.7385947462158 31.4909261289905 -3.4030853831653
-32.1935969744305 35.6513582484202 -6.28067786880254
-21.7815527987354 38.7346818450739 -7.00617676920999
-8.62400689231458 41.0726315090018 -6.41278618807336
4.34165883474259 40.8347520123627 -5.33894537238258
17.2171657984207 38.2821157868226 -3.90583271133653
30.5049364605096 33.4999520482115 -1.14970185945199
43.2414157163643 25.8894578781073 -0.717988934668727
52.121223378747 17.9932860347346 -0.505727739683994
-61.742520790059 20.6412053083708 -4.29078514945028
-50.9256074541812 34.3014875447315 -9.72127394227204
-39.907738355243 40.5361016924406 -14.5604619684386
-25.4841631336924 44.5691336129555 -17.3133334273835
-11.0758946063538 47.7996003288297 -18.3122767999444
4.04683022115552 47.6004717585817 -18.3816923352294
19.0300831098267 47.2768439543615 -17.1060005935625
34.3626220021247 44.7750466173423 -13.7711988846754
48.0976971755254 37.2642292795728 -11.8796030979158
58.2596508243053 25.270595381476 -11.5152911698352
64.2155649307908 13.182172088316 -11.4657253563861
-66.3557544021068 -0.155331342743023 0.300859420162273
-59.7382059110936 -1.46081113093002 2.64416742001525
-34.3420177657732 -11.6114900251401 14.0837934876911
-7.9395731676242 -14.8762331970488 19.9594257144172
19.0006559612781 -14.9555150925421 18.6463212149747
42.6642127024036 -11.7694038466858 10.7077687008783
57.8000102285055 -10.2509163471149 -1.41997895899865
-50.2113290911482 -18.9685798094642 2.76395975624797
-22.7436208482962 -18.2483273214617 15.8119866586804
3.92427609769683 -19.1994063949787 18.3399256636625
32.5806853585188 -20.2363594743472 11.2636207714633
53.032237977215 -16.3950765956636 0.409999912719998
-17.7145314215755 -38.1835769361079 -4.77223362716207
7.91607449743236 -37.9738563374174 -1.09053620491724
34.6612393499934 -29.4927018910685 1.40625234128683
-51.3577159450285 -18.9002847237586 2.02480071769195
-43.7897107256178 -30.0072420800991 -3.4458027774313
-33.3929810353967 -34.5216047490257 -6.32942088366737
-23.0923696377759 -37.9579344202448 -7.05944841650781
-10.0224192875177 -40.7449817621869 -6.46961772217899
2.94377704334765 -40.9518169564944 -5.39575534272882
15.8989624343735 -38.8426675906298 -3.95940454729778
29.3423304169235 -34.52122109582 -1.19695021426071
42.3314385527145 -27.3510310624213 -0.754970441975657
51.4758955973698 -19.763229161343 -0.531953885806876
-62.411741109026 -18.5132025317536 -4.31798228922966
-52.0678386505152 -32.5276042228403 -9.76769426249634
-41.2693496441368 -39.1283708498029 -14.6157979041531
-26.9919571733674 -43.648126226769 -17.3746102357728
-12.7024775060901 -47.3676987459308 -18.3783811922246
2.41822088565722 -47.6853890066108 -18.4478790819377
17.4037514668313 -47.8757547166243 -17.172094774759
32.8127511667113 -45.9040213508175 -13.8341856956793
46.7964309747832 -38.8696030151014 -11.9324866069019
57.3623067500503 -27.2307630807511 -11.551759267898
63.7278464601791 -15.3530163515153 -11.4855462539923
60.1636439492717 -1.02826622368665 -0.0580172589467384
67.2222816697354 -1.14065197136946 -11.948472990506
ID=PCHP3993

LM3=152
55.8501243920935 -8.55132041546411 -3.83793324078316
41.0577743149093 -14.4275967596146 2.44111142680424
34.0332369146457 -4.08672648657291 9.62902272646997
22.1014419089864 -5.47227684585906 15.4454250493574
10.4277081688947 -5.29544679762004 19.0014772737319
-1.06869608738954 -5.92316654458767 19.8218982166804
-12.1419718543282 -5.51079147103342 20.0058989581527
-22.7653908669883 -5.88164263073658 18.4516119746696
-50.6758826757737 -13.3685052336683 -2.32829616259055
-56.3486000068202 -6.37479561998295 -6.98891050878613
-60.9664082738903 -5.92509586071622 -16.1010680117837
24.1358753864733 -6.82968147377766 14.4428658900403
13.2405323792952 -6.80414942044808 18.2422726343827
1.11347728010123 -7.17663966298408 19.6130629489609
-10.2142885310511 -6.90292143359387 20.2204816586533
-21.2610044706095 -7.22745815230258 18.4190650212854
-31.2149819618961 -6.54388912812575 15.9252542804614
-38.8826363290605 -5.32564313799102 12.6467778606044
23.4127568811272 -32.8953006405506 -4.07924930267166
11.3387058649068 -36.474392678835 -3.36195528944339
0.979404339515355 -37.5562218977154 -2.12382282657665
-10.6977348779918 -36.6648874465303 -0.798092004893933
-21.3420884197501 -34.243600384386 -0.135253670142381
-34.2721048523789 -28.488521448014 -0.371925280614414
-43.7532392619912 -21.2112754744465 -1.12547150964873
39.5037271966344 -20.2990228302441 1.12141133624314
34.6928481527728 -27.0220888113418 -1.82296472627528
26.9304021613593 -31.8225619706557 -4.70557713075691
17.5583110658074 -35.2561783240321 -4.95491125458982
6.89105454458606 -37.9088004066955 -4.21671841561316
-4.75190600474712 -38.1168389223785 -2.65439440435819
-17.6480618100963 -35.7767581200491 -2.08026104842786
52.9405390562668 -24.9791661177647 -7.74402215173333
43.4875601960375 -34.9515541579391 -10.5442793485463
31.34568926783 -39.734803278137 -13.8821024802176
18.1671466449063 -42.9087927620934 -14.4772927531688
6.02986359278766 -45.2658433860888 -14.3114023347727
-7.14136903522518 -47.3866395620555 -13.9038764087109
-22.7936613913368 -47.5198298544479 -13.7734244689686
55.9250502796943 8.0433865335944 -3.84498261450119
41.1863896197123 14.0583292762754 2.42901070463134
34.068789067637 3.78742194450225 9.62567781563953
22.1500142314532 5.28559981042606 15.44085514082
10.4751733162595 5.21721092371438 18.997011533344
-1.01509082704363 5.94941334539622 19.8168547860914
-12.0916381349408 5.63720222827557 20.001163329254
-22.7112812356801 6.10264615693051 18.4465210905299
-50.5531091419036 13.8235759136431 -2.33984726396081
-56.2887656324317 6.8774185379178 -6.99454000320728
-60.9104813302882 6.46169419744783 -16.1063298770613
24.1966181586946 6.6237261075407 14.4371509293536
13.3015033816622 6.6998069432251 18.2365362007492
1.17831151933035 7.18295265849446 19.6069630441525
-10.1514617742418 7.01205042988827 20.214570627067
-21.1948037070112 7.43479419993414 18.41283654755
-31.1545575020081 6.8390181220151 15.9195692680699
-38.8329124815616 5.68727514762214 12.6420996112711
23.7088282554664 32.6790669177219 -4.10710506563637
11.6675911307471 36.3676487203033 -3.39289833494477
1.31848552761753 37.544028879088 -2.15572515155706
-10.3662211911089 36.7593009025621 -0.829282344392226
-21.0320022168421 34.4347941062024 -0.164428012937627
-34.0134602335121 28.7965076852296 -0.39625976148522
-43.559923852168 21.6045346210512 -1.14365951666385
39.6854192414957 19.9424255662373 1.1043169091121
34.9354337190777 26.7061553484248 -1.84578829727647
27.2166409845897 31.5740762414892 -4.7325078018797
17.8759362803142 35.0919686669657 -4.98479490243203
7.23307043571382 37.8414331497785 -4.2488968510147
-4.40753086294487 38.1559252949407 -2.68679480896465
-17.3242894003658 35.932879626184 -2.11072305280127
53.1639105372811 24.493511309291 -7.76503797280721
43.8013560943523 34.5484696802205 -10.5738027166269
31.7031596966318 39.4383263152975 -13.9157349499349
18.5538129221277 42.7306806300801 -14.5136721032115
6.43830930164719 45.1973738031121 -14.3498307943809
-6.71323416940078 47.4373640037715 -13.9441573151847
-22.3636851776341 47.711998422042 -13.8138786179592
54.6954132994689 -1.10341462656373 -2.27256365255909
47.4222422195792 -2.51418538253375 0.439503178426172
28.2565650460334 -7.1451505133809 12.3498825633569
5.01621462729262 -8.71452848723954 18.9557962139238
-16.7292620276259 -9.39796583963073 18.7219731937157
-40.477954347816 -7.51516223690739 11.1606177804909
-52.690889728543 -9.93540781431627 -3.1180764542098
42.5569604550967 -14.543421004362 1.21141946135771
18.3235772488868 -13.0112294830891 14.9918700812711
-4.11130608368634 -14.062394391241 18.3459040108523
-27.0503931010603 -16.4896095453867 14.2498491416648
-48.1268271739929 -16.6732674480433 -0.510847552374917
17.6389724229183 -35.0966322570578 -4.29289951343565
-5.29050900764144 -37.5999908462264 -1.52095467351915
-28.9172404288937 -31.3645358516844 -0.677959713559675
43.2414933907471 -16.222842800449 0.328495008855547
39.4329943190562 -24.3959234514241 -1.57926565030178
32.4822339191858 -29.6458825977184 -3.71602607131886
22.3939717795631 -34.000985007149 -5.14561506001658
11.8319284081338 -37.3549849391894 -4.66756028678026
-0.338293452477218 -38.6611875699224 -3.30430588717243
-13.5408479389126 -37.7253137705282 -2.56561003485509
-26.2166914742619 -33.8592196303616 -1.34604288770124
-38.3690520408045 -27.3344681217339 -1.89045925785169
-47.1826556157147 -19.4056815211532 -2.35584315498999
55.527762316149 -16.3915235794364 -5.50686549976766
49.2008062571014 -29.7858855474318 -8.46107934879359
39.0322978008634 -37.1936188144649 -11.9399953576204
26.7821751362608 -40.9144450910704 -14.1059132208623
14.1170917203835 -43.3770991929188 -14.4996090528782
1.51471003135938 -45.7128110267408 -14.1669560480613
-12.3795939988899 -47.5367129130076 -13.8104039014742
-28.3259456969459 -46.2314454063175 -13.639045372907
-43.1492297258092 -38.3750953147356 -12.5983716589864
-53.9869928783615 -26.8968370950305 -13.7169675098412
-59.8408462774544 -14.1869927789413 -14.8907797496835
54.7031383583307 0.607543923032659 -2.27329046179225
47.4430133436925 2.08623683067103 0.437548935091767
28.3199804441099 6.90019457140085 12.3439161496802
5.09477422502015 8.68497846648895 18.9484049639666
-16.6436453764943 9.56454873289513 18.7139179835655
-40.4084000009936 7.88984715986022 11.1540737861498
-52.5990376286292 10.4081440545256 -3.12671832419376
42.6865558028264 14.159566526372 1.19922653221776
18.4403779130422 12.8579708050805 14.9808809350827
-3.98408594976799 14.1145269372504 18.3339345528029
-26.9003359098793 16.745300216596 14.2357310677442
-47.9743088927855 17.1067285193863 -0.525197177017217
17.9551562017536 34.9322632266224 -4.32264754434941
-4.95077465009877 37.6449249562469 -1.55291845169864
-28.6328451559504 31.6237898567552 -0.70471693495291
43.3862224689303 15.831987864406 0.314878228425594
39.6516735280071 24.0375019585869 -1.5998400007382
32.7485949708088 29.3481945612615 -3.74108654983894
22.7000648289993 33.7929993844704 -5.17441370848189
12.1687402248895 37.2426417959228 -4.69924909881824
0.0108146700472252 38.6598448841232 -3.33715159247507
-13.1996495637679 37.8438550218322 -2.59771155457541
-25.9098820991723 34.0934177272769 -1.37490893139398
-38.1206672088951 27.6782067776103 -1.9138284505578
-47.0055094556008 19.8289369581655 -2.37250988427867
55.67349126579 15.8847602354656 -5.5205763527245
49.4677316971966 29.3331932845713 -8.48619292758904
39.3665156283033 36.8294869652939 -11.9714401151574
27.1504828213602 40.6589375810829 -14.1405653097281
14.5081517990794 43.2355204667971 -14.5364017920662
1.92737645632893 45.685217203128 -14.2057816121439
-11.9498900609404 47.6348112886295 -13.8508324335038
-27.9073774082748 46.4737371558803 -13.6784262115977
-42.8009952193266 38.7524472432971 -12.631135170455
-53.7419684290513 27.371574823181 -13.7400205422249
-59.7103564038045 14.7141158015336 -14.9030568399554
-54.8549195481025 0.246320260524979 -3.1834029917511
-61.2485949151995 0.270411053806175 -14.4286781622966
ID=PCHP4217

LM3=152
-50.4813067650861 8.88727380413909 -2.7137384699497
-39.1619896258789 12.6911826477126 3.01705556930118
-32.6575965761414 3.68866767673633 9.59401715745409
-23.720160401815 4.42175549466446 13.7072922335478
-11.920393610245 4.31656785707036 16.7276736298073
-0.284871960482431 4.64955516312829 17.8983895188277
9.12225965513944 4.92144657587139 17.5994992341808
19.2711271229132 5.32862274970552 16.0225025503802
43.5651828126953 10.7258008093436 -0.839842261807279
48.9758630068499 6.00343145809037 -3.89553130451368
53.0908755094677 5.88584459145695 -10.0066756597501
-23.0491582769885 5.44309732376408 13.6024617111262
-13.8908198832886 6.23291217423564 15.7812804161991
-2.87617084748391 6.66343435512851 17.4165357253168
7.51127647387638 6.25414153067832 17.5909846426098
17.371001109924 6.80257451186863 16.2855370795084
26.4931931572845 6.54293551967207 13.7265862962784
32.8988932880155 6.13073074723058 10.9224699146546
-20.1846760185868 30.7323545956305 -4.58621869401012
-10.8292943747382 32.398570314673 -3.41272171278812
-1.99524136302254 32.4049674090186 -2.5531869214264
7.48860704351374 30.6270119750686 -1.59077592785821
18.4118117531833 27.9530184900536 -0.478623120524883
28.250921133025 22.8217129513713 -0.546233022641146
36.9753347720618 17.3046217484175 -1.18397405563347
-36.6261460397922 19.2511851327184 0.569854513799541
-29.6582154953577 26.3348418490318 -3.23494465772537
-23.4482359696475 29.6881055555038 -5.12023972486097
-14.9351944106942 32.6514790301033 -5.1890699125889
-4.97149403843577 33.1194653282708 -4.22703211366789
5.0527609829981 31.7515515478582 -2.67962502424766
16.8057679068536 28.8201474095334 -1.36598540525021
-46.8122082622122 21.4141383481794 -6.57175708276797
-38.1498077506378 30.1289636617429 -10.2276082081888
-26.8522130180948 35.0470757779966 -13.0726266074941
-15.1271648260117 37.9881790984832 -14.082497539534
-3.74661091436985 38.9605100630815 -13.4683766742394
8.61131552383316 39.5835266931169 -12.3233979767013
21.4344272586315 39.3198083251947 -10.340975675904
-50.3295975997062 -9.59242195144071 -2.58368017384762
-38.9500190621858 -13.1289549582005 3.19877517911306
-32.5950576767616 -3.92919661335776 9.6476309432334
-23.6472661419211 -4.4574954180554 13.7697835353336
-11.8511655337801 -4.11610519607881 16.7870219601794
-0.211880659104277 -4.24151637427199 17.9609640130169
9.19848129958195 -4.36311309961123 17.6648430595025
19.352847799211 -4.62577408018369 16.0925606242545
43.7341835017896 -9.86017571438709 -0.694960167118828
49.0669599551767 -5.0930892110855 -3.8174350744684
53.1801935108364 -4.99398252152787 -9.93010449781568
-22.9595748775989 -5.4690579262185 13.6792603953353
-13.7897560921187 -6.07766977410663 15.8679210911
-2.76971258734021 -6.3042479414383 17.5078010083708
7.60959519937344 -5.72206392607237 17.6752720083801
17.477145487488 -6.12687374286484 16.3765332751056
26.5941412293327 -5.75355068069364 13.81312776668
32.9925348135347 -5.2757449086727 11.0027475776615
-19.6782010772229 -30.9613657593111 -4.15202430814537
-10.2968614882823 -32.4570877289958 -2.95627391790538
-1.46399338729213 -32.3063566410529 -2.09775493511136
7.98927676625979 -30.3595746112321 -1.16155828047888
18.8669815918086 -27.4912265155016 -0.0884119325559981
28.6205315928756 -22.2005428168518 -0.229370778298255
37.2532684830625 -16.5504878400538 -0.945705096790029
-36.3065383319621 -19.6802346470104 0.843850048593841
-29.2228142443495 -26.7013911964848 -2.86168082303861
-22.9584030083406 -29.9784549541275 -4.70031229224559
-14.3978508784573 -32.8023448512611 -4.72841228488933
-4.42792155768765 -33.0931068665331 -3.76103448935141
5.5723464766156 -31.5391653776428 -2.2341911323004
17.2754924643327 -28.3970081222368 -0.963296645938662
-46.4548931593553 -22.110419796564 -6.26543548820429
-37.6501656443992 -30.7324489420739 -9.7992715230879
-26.2730237431938 -35.5039786573797 -12.5760951683713
-14.5011547637774 -38.2661161581798 -13.5458272478409
-3.1062427902321 -39.0427409336693 -12.9193974026518
9.2601139215925 -39.4466160624343 -11.7671915410846
22.0769388646577 -38.9445402331653 -9.79015882514688
-51.500821231717 1.10238094878063 -0.654391681791151
-46.0267988149796 1.87168443157423 1.83231993475851
-27.3719942813318 11.0129676605733 10.0173667865201
-5.80496750898392 12.453285857487 15.4647621138566
15.639979021144 12.485266429465 14.9267671063242
33.9441833732254 10.6704405023558 8.15221427397979
45.3440544250604 8.8809551263823 -2.08959070537826
-40.0371264791723 14.9151195425182 1.16044873982989
-17.1951615765999 15.4767112681559 11.8997166910452
4.08997591670069 15.9437780093604 14.3618623209724
25.1760261806521 16.3917207698055 9.00719745645515
36.8376790040901 16.7757608680901 -0.251904884739528
-14.5115996133914 31.6339675785333 -2.71924316760696
6.14152607700045 30.4457874536111 -0.165420792563603
29.6005383379165 21.7797464888509 -0.331776245400314
-40.6057505988871 14.7002869390528 0.980807247848022
-34.8536087534606 24.0907477223412 -3.11357734521559
-26.5680332203461 29.3296396406353 -6.07891364739032
-18.3676073727483 32.6575150683179 -6.36001547414133
-8.20102930321866 34.1304610079766 -5.2543704853902
2.0342428843707 33.8320507164055 -4.24891683924023
12.9464570182359 32.1646902274001 -2.91650250932453
23.8606915316507 28.7662965642311 -2.03078521434727
33.164307197258 22.5868755502945 -2.09951808967204
40.9222214982065 16.8615627668613 -2.5735191713382
-49.7460378356292 14.699080541522 -3.91803977032469
-42.3897688050085 26.3854224778354 -8.30046098123167
-33.0522234177735 32.8821393802417 -11.6324285208701
-21.4744830476078 36.7432237308184 -13.6670674353468
-9.72078938131489 38.7134984225186 -13.5852102063598
2.39701039647744 39.115176456481 -12.7357001783479
14.1689594803237 39.4766824178372 -10.9759503927206
26.6203503421897 38.1760190635403 -9.33948605067122
38.20448506876 32.0406670086518 -8.0858406111633
46.6627240881169 22.9062476685773 -9.02651948998513
51.7006221589208 12.7705998937255 -10.3202811282039
-51.4770178994757 -1.79710331564768 -0.633985394372028
-45.9913908443636 -2.44136101078418 1.86267472786026
-27.1899729667055 -11.1590514583827 10.1734112942812
-5.60283648303352 -12.1682975054733 15.6380464158211
15.8398069675314 -11.8557787766932 15.0980770081066
34.1125329296842 -9.83622154509533 8.29653816112101
45.4826727624375 -8.00414666992884 -1.9707550060148
-39.7883128764215 -15.392869214588 1.37375340827065
-16.9414476597204 -15.4281848279357 12.1172223351117
4.34820450002335 -15.5110496752224 14.5832383299148
25.4393854715453 -15.6880784824289 9.23297195432708
37.1068412172977 -16.0108924400189 -0.0211556169733367
-13.991303118741 -31.7433563936622 -2.27319974371325
6.63923748642433 -30.1804469416628 0.261260731246299
29.952836063948 -21.1336449080357 -0.0297559827910022
-40.3603665295345 -15.1899503023531 1.19117182187139
-34.4543628087718 -24.5414069073562 -2.77130898481787
-26.0835539853483 -29.6847833853904 -5.66357589477098
-17.8295668454662 -32.8812097901654 -5.89876032164656
-7.64030524873207 -34.1713446462722 -4.77366903978311
2.58857226663373 -33.6908198164746 -3.7736974630351
13.4717885342535 -31.825949774549 -2.46614262704012
24.3286579912693 -28.2367050402553 -1.62960364948603
33.5295795719641 -21.9069580001255 -1.78637482935243
41.1925100736054 -16.0622927369973 -2.34180428790189
-49.4988756565557 -15.4077482721946 -3.7061508459431
-41.9512359774304 -27.0322679575608 -7.92451248664469
-32.5079068912235 -33.4210650450757 -11.1657930357561
-20.8681040637238 -37.1198095717072 -13.1472266120283
-9.08365779362493 -38.8955100200186 -13.0390055754118
3.03900502416468 -39.0861989625119 -12.1853265264028
14.815099081038 -39.2295922289873 -10.4220233092611
27.2432696021752 -37.7017855239086 -8.80546546358282
38.724973578176 -31.3600462850782 -7.63963257550618
47.0322207175529 -22.1021424151075 -8.70975483097748
51.9031914259339 -11.9043656197888 -10.1466211278711
48.5622042619777 0.471970073467344 -0.93390585537974
54.399861886945 0.466943691430551 -8.45754876148681
ID=PCHP3925

LM3=152
-65.9757876629986 12.1909459184224 -4.95296519518299
-51.706089933759 16.8453802225923 2.19981836338375
-45.0288615477985 6.94293674093736 12.4631949125656
-29.3789587832813 6.9772625052694 20.1703251272569
-13.6897441124992 6.74969097597332 24.2126689066584
2.0816188804242 6.7178052786427 26.1356575424676
17.2273993208925 5.8914810796156 26.6115466476212
30.8144717798476 6.0758008753001 24.6920584142112
61.0970021472031 10.4745405488508 -2.54330720384433
66.8670851446108 4.1346734607483 -9.26352662135855
74.6390600030296 6.25122341567937 -17.6835718310456
-33.55768960075 9.8128090015633 17.2492185698415
-18.8041866514119 10.2898741434931 22.2398357233258
-2.80044059162632 9.97346511668203 25.18846983431
12.6520115129419 9.43970672955637 26.1088253539328
27.3065063691958 9.08147349100151 24.6192790159843
39.3350511721553 7.74323379938804 21.6526413911339
48.3370753420232 4.99176548919377 17.0693013985911
-29.7935668360453 38.80052583463 -3.17982011575293
-15.8205137444045 42.519306383728 -1.87384330473975
-0.582894644592782 43.537290088931 -1.02241368185946
15.610645983846 41.5429369600838 0.618936734273296
28.3552349708995 36.434276718426 1.28202338340353
41.7206728729745 28.5875050769885 0.18673662009838
52.9558692120895 19.7915973146769 0.0351255388043949
-47.5260890051249 26.0258660096385 0.0706968914486803
-40.7229066428654 32.8163958401147 -2.5949985616716
-32.2264655242395 39.208085767213 -4.19135034065129
-20.1413809692292 43.0221273189485 -3.57808335071756
-5.40497580437296 44.6299417925936 -2.73792293288269
8.99622793890707 44.3487599669577 -1.46816311387932
24.1372176623493 39.7820176089066 -0.826616426740218
-62.6442846986455 28.7275966840622 -10.1176468907626
-52.4860740861754 40.9046829245914 -13.4086308264868
-38.3397913752955 49.8530011396635 -15.9131022671098
-22.2005831482556 55.5058363266598 -17.2946797905682
-6.24285016258882 58.358248361219 -18.681673756652
11.4855900076418 59.2182798969018 -18.90385679416
30.6679582580048 56.8589670991574 -17.3523403997729
-66.618354522864 -8.00696206554767 -4.88251815260836
-52.6717712581571 -13.5090369599471 2.30568967051534
-45.3763509946146 -3.97975521622552 12.5012914989025
-29.7585675709928 -4.95504188669524 20.2119430787884
-14.0857174886756 -5.69700417071792 24.2560809701062
1.65620677679646 -6.65424214711377 26.1822970852886
16.823988759812 -6.78898830246661 26.6557740778647
30.3714451127492 -7.84992797161208 24.7406291084505
60.3071097838274 -14.3542738037039 -2.45670830740614
66.4670095053783 -8.44096878376117 -9.21966481124904
74.0868696640532 -11.1058647768524 -17.6230331093205
-34.1097289503459 -7.53953311736203 17.309740738028
-19.4152763239097 -8.9186063213244 22.3068318024332
-3.423126658928 -9.59952670068766 25.2567372701734
12.0322093351399 -10.0426353229573 26.1767766180496
26.6795106707968 -10.6269836573489 24.6880189330545
38.7681356429142 -10.0767136792194 21.7147944913311
47.925829179616 -7.93500161609986 17.1143878755342
-32.2002630094026 -36.8495440507393 -2.91596488390327
-18.4915487367769 -41.439768332946 -1.58100760533037
-3.34925838613367 -43.4182686112695 -0.719126730026852
12.9386656678178 -42.4458522678864 0.91187607310137
25.9823469207912 -38.1530969634111 1.54217210244238
39.8192715750886 -31.179549301357 0.395194457795885
51.5908004589444 -23.1168294809279 0.184783204919093
-49.0842245803533 -22.9512614158307 0.241521205712486
-42.7270095401228 -30.1788945140865 -2.37528115801248
-34.6543716188516 -37.108679001768 -3.92516978466968
-22.836016709579 -41.6787935242132 -3.28266021177247
-8.23142007549798 -44.2141379066863 -2.42804912466224
6.15881651692919 -44.8400519580375 -1.15708693530442
21.5596025288349 -41.2405755819622 -0.544022700867516
-64.3458353114287 -24.7575188014424 -9.93109944185322
-54.9828950671112 -37.5782946070339 -13.1348948700728
-41.4345459184472 -47.424918715463 -15.5738125858693
-25.6875848897497 -54.101653124925 -16.912386560892
-9.94373293432818 -57.9721980902265 -18.2759319382223
7.6941434577009 -59.9588724353589 -18.4881861251513
26.9880289715377 -58.8128450623689 -16.9488957914256
-67.2601985865058 3.5505286983822 -3.7933353864185
-59.856113594507 4.42486235530186 -1.00060194264377
-36.4633563677913 12.1909197643171 14.6044927979317
-7.45260434054653 13.079443560063 23.8416374952212
22.6993344926421 12.9366610331308 24.2328582789042
49.9333483900006 8.02537127478732 14.957915362155
63.5639165634131 7.18345726164016 -6.07269709419
-53.5645398560561 17.3609305205824 0.226039736905993
-23.3886109595096 17.0036726403764 18.059006881962
6.88851296486781 16.8410348212241 23.7080812467618
35.0472459790653 16.9071236464134 18.8908040740262
59.3847025034259 14.1281420313354 -3.22913296919168
-18.3922722008199 44.5548198876041 -5.69180517012073
10.0418015605809 45.5200085413236 -3.49036537185163
37.6335017323781 37.0224595306673 -5.3860826964145
-53.8943722957072 19.7153523567984 -0.910015991044649
-48.6533917051569 30.6815165603858 -5.27065406797274
-40.0807853789128 37.653998433854 -7.62857554014507
-26.7752352181644 43.3122283284938 -7.69629403722681
-12.5961565566226 45.792933131665 -6.40856312135883
3.04000422084655 47.1063276882616 -6.30052452249421
18.0796414732561 45.5660837916106 -5.66495107941161
34.6345141395933 39.4723916116733 -6.02540717384139
47.1628620476121 32.0804628228568 -7.51024923383408
57.7158585502748 20.0026417794077 -6.52562482777757
-65.1827979292772 20.313766261793 -7.51601663966909
-58.4868703139636 34.9218465677983 -11.7289298052454
-46.4691286641058 45.5858896290213 -14.0416022077058
-31.0577510149935 52.7853305393882 -16.2470005247253
-14.5017569413918 56.9309587253233 -18.2782179422725
2.07676490336502 58.8036539757675 -18.7856381417067
20.4714516491813 58.4030877419368 -18.4922678316612
39.7083276211856 54.0863241992114 -16.6962506919415
55.2898999129939 42.9860733723264 -15.613344924192
65.8522446847953 27.4987110749291 -16.509553757391
71.8455470887278 14.2103915839392 -17.7140390433885
-67.3507092079142 0.705493703640733 -3.78341236362031
-60.0165514792787 -0.618207613232856 -0.983012528677619
-37.161263794746 -9.74651721136507 14.6810070368237
-8.26360380575591 -12.4128337366182 23.9305504433081
21.8365261307247 -14.1841336892368 24.3274512328864
49.3255843243503 -11.0785748523749 15.0245468423673
62.9774410573067 -11.2513221318523 -6.00839955952364
-54.5596701168412 -13.919159840147 0.335139642655116
-24.4180994244696 -15.3564047065524 18.1718736079807
5.80939013793013 -17.0792074496781 23.8263895761836
33.9059138124576 -18.9685548551439 19.0159326493618
58.3658904961211 -17.896340496156 -3.11743674372936
-21.1883344206683 -43.3342558823145 -5.38526226144315
7.12738067957051 -46.0894541588449 -3.17084635412961
35.2029874782638 -39.3762879375859 -5.11961619801199
-55.0387391302815 -16.2557153535376 -0.784554713547193
-50.5063541752904 -27.5629523145608 -5.06750676272575
-42.3947901759128 -35.0824884339218 -7.37488241553188
-29.4758088097949 -41.5753379538899 -7.40021990911919
-15.4827950940243 -44.9432426705376 -6.09208998736545
0.0382893310122561 -47.2470617032809 -5.9714351314146
15.1455563022283 -46.6614897156176 -5.3432761909739
32.0541999960177 -41.6350399987712 -5.74251754525636
45.0267302936513 -35.0649119279831 -7.27605700573223
56.3262955964159 -23.6757151869822 -6.37328176951415
-66.3438389643678 -16.1814242889348 -7.38872730631156
-60.5909036769691 -31.2145742710949 -11.4982566455167
-49.2758037250292 -42.6367812900877 -13.7338957729989
-34.3536894425677 -50.816434878322 -15.8856542909975
-18.0951283433245 -56.0200654586232 -17.8842630031843
-1.66927512373375 -58.9462277835444 -18.3749455620574
16.7137409741546 -59.7136393803789 -18.0802957546042
36.1864976106043 -56.6159278649563 -16.3101391069961
52.4423557673663 -46.5212420932155 -15.3011578566826
63.9675506131098 -31.7431823613559 -16.3029275962847
70.7930984646946 -18.8713961548952 -17.5986551080258
66.5023653146605 -2.13702525641076 -6.12124255011857
75.8090729406213 -2.46641220464426 -15.6709035728479
ID=PCHP3460

LM3=152
-77.5077213337542 11.8066175991277 -2.69577587772667
-60.7663920407931 18.0790061527832 4.39127925863129
-51.2542644823641 5.43749965971658 14.7065919180708
-34.7747535972279 6.92860580838007 22.6705268554441
-17.7471176417873 6.95072657128561 27.8428364209801
0.889104145113966 7.46219491929366 29.5526851432193
17.4926707478289 7.10390644725691 29.0104992754913
32.5966795958963 7.11195095190886 24.6292078519364
69.6644171135544 15.5415012155393 -1.57776777681999
76.1758387214109 5.90199486549972 -7.3533969138268
84.7931773064525 6.02288947206837 -15.2072557493105
-38.6843313970939 9.30617093782502 20.5140485386154
-23.1362388954174 10.048996599193 25.6825071988789
-4.77908296640478 10.7772039149482 28.5865433041572
13.0453477500586 10.1766180808723 28.9954093114136
29.3954786613815 9.64975221820506 25.0271152328192
42.4137254818265 8.00879521186906 20.4442540918064
50.5746964885771 5.92848719776942 16.7001197026567
-39.6542982251027 43.3044330843967 -2.52113370769597
-20.588938558349 48.5161550346771 -1.88349407724223
-2.33013091934001 51.3418264011641 -0.914874597543708
19.3434643736827 49.0650701209244 1.87522113511363
35.5964529140157 44.5439868067112 0.756866766790356
52.1669886515255 35.2915458652379 -0.387269748315126
61.3839469055885 26.5171078007288 -0.583737535975554
-59.0388504913519 28.0345508975959 0.993763511913124
-53.3194948798536 36.6225221767935 -1.94006757372972
-41.5820212690335 43.7928022302367 -3.77869938001299
-23.1677155189353 49.1341586619591 -3.56611002596692
-6.70306860728956 52.206815002302 -2.98156087789067
10.4233725824142 51.4314867626216 -0.26623532246713
33.0228345464219 46.2955293658327 -0.737417780849215
-75.1152099764704 30.4338824361253 -11.2345847639219
[truncated: 540,955 more chars]
