# Supplementary material for: The phylogenetic relationships of geoemydid turtles from the Eocene Messel Pit Quarry: a first assessment using methods for continuous and discrete characters
Source: PeerJ. 2021 Aug 5;9:e11805. doi: 10.7717/peerj.11805 (PMC8349520; doi:10.7717/peerj.11805)
Supplement: Supplemental Information 2 — The raw landmark data, the raw segment measurements, and the matrices with combined discrete and continuous characters together with the files necessary for reproducing the main parsimony analyses. Consult the file README.md contained therein for a description of the contents and instructions for reproducing the analyses. [file peerj-09-11805-s002.zip › data_and_scripts/main_analyses/1_log-ratio_characters/input/plastron.tps]

LM3=52
-168.040033523258 -2.10544915363785 -11.9764020551146
194.572605698361 2.40524155662048 8.3637505706109
-149.934843352948 -1.460677040723 0.497534384276094
-121.530550484738 -0.987543489310098 7.83117470511487
6.64418738672511 0.499433777730505 16.5293291607286
6.71695953763547 0.461186466707099 16.6116242896397
131.036163974137 2.68518163829801 10.3790371976788
-132.169965341563 16.2025804791924 4.87510938576471
-133.055118944985 45.1405115846863 -2.66723120211695
-84.2333822478229 68.8905919916343 -3.4277321873212
7.02563048540925 106.991598046502 -1.8203072319264
6.98317898600294 107.130053349844 -1.84376342669589
86.7530077432476 87.176490682025 -7.72917963295383
138.101801723564 61.8171476366543 2.25935036366694
205.251026568497 37.9429337372237 5.5027587652325
-149.926331805949 -2.16372198182211 0.501704646162892
-121.519963004959 -1.86205832170347 7.83636207744596
6.65195719572828 -0.142344375304702 16.5331360055189
6.72377027179796 -0.101373100694407 16.6149612323952
131.061273575162 0.611154675403478 10.3913397335338
-131.739679699115 -19.3385666423565 5.08592932427725
-131.922933008687 -48.3768707337051 -2.11251278735134
-82.5404310880875 -70.9454153067892 -2.59826491211842
9.61399012909384 -106.80421995087 -0.552131473549821
9.57490630173603 -106.943930860678 -0.573937665753217
88.8391450344861 -85.1362826697693 -6.70706945292183
139.557530992113 -58.42457785598 2.97258995293245
206.108638921985 -32.8949558450822 5.92294890358189
-146.325308958779 -0.301053944878884 2.86287097718052
-98.460672940532 0.280772505767619 12.8663330137899
-26.1357624343511 0.966758414884371 16.4144314778843
66.2605673328466 2.2768603390713 14.5839475378573
144.701118218775 2.81605865745295 9.45815142296542
-157.268645091378 34.1902481214027 -11.4194496370805
-99.0508064131205 55.790463605142 6.16603550763565
-14.7065206663798 101.203582148354 -0.526289288260967
88.0767691854985 82.2571550474883 -4.33670963839708
165.965357149246 57.2622856929442 1.70402577607511
-146.29012170488 -3.20748456739023 2.88011109391151
-98.4268654418226 -2.51169177123872 12.8828971146942
-26.1070551781736 -1.40443112668592 16.4284966973226
66.2941731823526 -0.498947923178001 14.600412840037
144.725523389069 0.800216941274956 9.4701088205475
-156.393200275466 -38.1205843342133 -10.9905224220993
-97.6720308160491 -58.0949685564619 6.84157137944284
-12.2520993129685 -101.529072196308 0.676262941616598
90.0429392384358 -80.1464490325412 -3.37337782163623
167.302731057616 -53.2034099865338 2.35927674732956
-64.8587536047946 130.548085587058 -48.3569292199007
147.068908798198 146.490721355519 -51.4080407662356
-61.6723641081025 -132.644377085465 -46.7957466669622
150.579577371191 -143.486856185561 -49.6879765584554
ID=FMNH224097

LM3=52
141.268134146972 0.944831716830177 -7.93745480134568
-155.533471526893 -1.01665843297543 2.968554376656
128.312698929724 -0.449751687567349 -1.8855336878647
94.3373516520945 -0.669829501036569 8.85689243434971
-5.58119812395421 -2.1917722119183 17.6562230772047
-5.64542885364972 -2.30835970222496 17.7424259623144
-106.92522683708 -2.60562283874788 10.1674134470498
102.262463983345 -16.9080573167606 6.38337232068949
107.895597194198 -47.6727233278905 -2.45168075359903
63.9081511910901 -62.8998448020759 -1.57868560196396
-7.40953907935414 -90.6703926104356 -5.40097260051981
-7.39055485649856 -90.6857307286576 -5.41161164571322
-67.5964981580096 -72.5003020293917 -9.31486858962623
-109.279531094996 -50.267291429925 3.00328451768203
-164.45982645098 -22.5777435771076 -1.04594896652639
128.296086139171 2.12245056459681 -1.87502145848575
94.321297595965 1.8158624241717 8.86705110817141
-5.60811034768757 1.97511849058299 17.6732525743311
-5.67383706149436 2.09015817260322 17.7604020871657
-106.94942554312 1.14112675024029 10.1827258864475
102.03587848546 18.1747739577775 6.52675092527253
107.270706093014 49.0808168253257 -2.05626262251719
63.0902958143764 63.7308639414212 -1.06116367863558
-8.58034278777319 90.6082388174734 -4.6601122916279
-8.56155882377664 90.6239073074762 -4.67062461716789
-68.5277950757834 71.6948602280207 -8.72556321143979
-109.919529627705 48.8253722600456 3.40826231816519
-164.737785709695 20.4594228156553 -0.870062111377363
117.903717904322 0.249833053785758 2.53097092813504
74.5576769009507 -0.79884904277711 14.144336656168
13.8694700614747 -0.652347694423178 18.2875021969523
-64.7235638776455 -1.85444595753694 13.6151600379936
-117.282913263853 -1.42345365785639 8.29180299895834
134.056912920924 -28.3231687950761 -15.2752819520528
80.3431041787472 -52.2931167769685 6.50460466921713
9.68514137439163 -86.1613856967421 -1.18985010352069
-70.0953812243549 -63.8578692842416 -2.54390481584322
-138.904738932511 -38.9378255144975 3.33052343646189
117.897242715548 1.25240363906103 2.53506829332167
74.541885542026 1.64616878017902 14.1543291006458
13.8608524026695 0.68194718617795 18.2929552727484
-64.7413986094822 0.90695269194408 13.6264454864787
-117.291077530277 -0.159358717430581 8.29696917745746
133.679089409481 30.1762436882119 -15.0362030685629
79.6613054022984 53.2715890871281 6.93603279716866
8.57137411144296 86.2861421891851 -0.485081274614231
-70.9144829812136 62.9658197900307 -2.02559420900403
-139.395912681547 37.1119037256656 3.64132799986913
64.3813488407512 -105.155753849062 -39.516075251748
-112.881789746656 -119.050133806979 -46.3419020559891
63.0156563675274 106.298019928024 -38.6518933737027
-114.412520551977 117.956960958692 -45.3732873436285
ID=FMNH224096

LM3=52
52.7960717564048 0.229572468748414 -1.99960161751244
-60.7405627355154 -0.267677367310395 0.0904547343074476
42.0132394627924 0.155543212501132 2.49402420777239
24.3218419934273 -0.0967553116834134 4.69391149274894
-0.325997921884484 -0.590210265879816 5.7163846001126
-0.405377523772512 -0.359402141068503 5.68713245611349
-35.2827254177467 -0.453123581652483 3.60004693068865
33.456244748816 -8.07071787883021 3.44456013603153
39.9416692623919 -22.0971769397042 -0.70306316293627
21.8074536218748 -30.9154611693739 -1.59251999035828
-1.66051055310025 -35.6105518359303 -3.22279603825144
-1.6417066956459 -35.564590593587 -3.29691022666382
-19.9882111230947 -28.4781911676136 -3.98135746082972
-41.4387931388606 -25.2911087411867 1.47594362975544
-65.2906189378318 -10.0976858113074 -1.47135200979309
42.0129420801209 0.222987703255888 2.49391556682404
24.3199763864064 0.326352446593903 4.69322994222348
-0.331271154453093 0.605725204946311 5.71445816309364
-0.408611896832909 0.374133013788623 5.68595086286578
-35.2854004840084 0.153564363086411 3.5990696654898
33.3837241557817 8.37648949285608 3.41806664209953
39.745264541164 22.4461595617824 -0.774814469321861
21.5340035227901 31.1012750055206 -1.69241780196856
-1.97442816095883 35.5839568966863 -3.33747759132449
-1.95521867743039 35.5379247358211 -3.41144359490434
-20.2385093395806 28.2878458856228 -4.07279734021026
-41.6602298590484 24.9293252659271 1.39504754000829
-65.3771047416363 9.5167421789223 -1.50294732668764
39.9459543596718 -0.048381135608895 2.95286055081159
27.3647570788661 -0.154560631441894 4.48793664369757
6.3478383614342 -0.285812493823453 5.57267404761099
-23.4185693826219 -0.505967609235896 4.51192638707717
-45.4404319069685 -0.483440836894461 3.14044433045098
50.1540185760307 -12.722301369577 -4.19080757921254
31.8373132486286 -24.7811593840387 1.4363587122638
0.0162362620516067 -35.7329971243129 -3.02601645375297
-21.1676814754498 -27.7675228783178 1.59472530595263
-51.3453736900344 -19.3853671118552 0.63590170213841
39.9439325556802 0.410151098120441 2.95212193782536
27.3622663300792 0.410325287095105 4.48702671404709
6.34499197220009 0.359730406961029 5.57163419406393
-23.4221847144991 0.313966572407145 4.51060562053152
-45.4429728330026 0.0928249608510751 3.13951606986116
50.0399376783066 13.1505176947854 -4.2324840388932
31.6175248377804 25.0654485912179 1.35606478904151
-0.298829108888334 35.721816945351 -3.14111731192211
-21.411746083621 27.5847716180013 1.50556271164589
-51.5143341116926 18.9337775110744 0.574176449783732
24.7571686795768 -40.1492216066598 -15.5356810286496
-28.8068108058007 -43.8884095256724 -12.8199591376765
24.4023749901481 40.315721384632 -15.6652955845254
-29.1925339884447 43.5911450060104 -12.9608729715441
ID=FMNH6736

LM3=52
57.8670905597896 0.581957107007151 -2.90506640718474
-67.2690910960705 -0.677737586529728 -2.54665059655846
44.4082916496467 0.679815991461754 1.92631195805885
21.3881818443788 0.152334723592424 3.22075648946037
4.45512817396327 -0.0725408468042597 0.168473215028975
3.54066384115058 -0.055692231509244 0.198876271029586
-34.5841712717621 -0.484583934140684 3.5044426087854
31.8180708056788 -11.770506972245 3.09006292635588
40.0641067672709 -27.6800828607075 -0.930128283071115
20.5421724833195 -30.978890654263 0.185813820441215
3.82497707283562 -30.7899300371372 0.778551055094697
3.83604735448484 -30.7539815040968 0.732653809750409
-22.1712698671076 -33.2037369171808 -0.860365896360016
-36.9124730816575 -34.8144474373621 1.64849507123877
-67.5100220766236 -1.36376365490713 -2.62475348580342
44.412969409916 0.215161675857758 1.92640816785832
21.3869004035709 0.279623632660571 3.2207301334361
4.45276410896531 0.162287990164035 0.168424592139751
3.5388241910362 0.12704508627239 0.198838434039571
-34.5869323065671 -0.210323034943795 3.50438582122262
31.5746414898378 12.4099716407886 3.08505619571683
39.4987261724253 28.4806689150434 -0.941756744241303
19.9143311873735 31.3862479756166 0.172900699266721
3.20432569401773 30.8610150834505 0.765785812487141
3.21611765089217 30.825277705168 0.719903410192669
-22.8352411499573 32.7502889944011 -0.874022120770844
-37.6058944863201 34.0649370662556 1.63423313166708
-67.5237842204852 0.00326654096072576 -2.62503653859471
35.1499319620338 -0.0788677091869246 3.64582690378406
30.6905399145619 -0.238686883202812 3.76497596118179
3.86063849055025 -0.523867171404756 -0.0181967925838025
-32.095994684714 -0.409543146622061 3.37961146558233
-38.7799102875643 -0.901035138481376 3.80344554250836
53.587315096906 -12.3005192088294 -5.64270099833984
23.5840385046942 -31.3312111829143 1.76483503905854
3.7740090962207 -30.2095802340421 0.912439106406491
-20.3811108212531 -34.3156438227673 1.86464509105669
-53.2813230525097 -26.5762299715523 0.617960427190703
35.1412049326314 0.788011233027916 3.64564741067187
30.6794986677351 0.858069404488783 3.76474887041998
3.84930944376414 0.601477048419828 -0.0184298026691301
-32.0977487467998 -0.235307514376924 3.37957538892345
-38.7902063252614 0.121697552822937 3.80323377882977
53.328839705448 13.3745259415664 -5.648017189027
22.9484810821887 31.8003907326321 1.75176321650855
3.16505128057957 30.2798122882941 0.89991437107241
-21.067841557441 33.8991388624504 1.85052076175898
-53.8055681132069 25.4984202585652 0.607178020812491
29.4859178947423 -45.0684132526835 -11.4598512712614
-39.2529543765706 -47.94644841298 -10.8570627046188
28.5726576038193 45.6481500195152 -11.4786347454876
-40.2102270145577 47.1419778503874 -10.8767514024652
ID=FMNH224016

LM3=52
70.6698307920887 0.884516946727181 -2.90305945623275
-84.9080203971155 -1.05705214607223 -3.04024343808147
54.9336481505932 0.770711668876943 0.393604264592769
25.9132229308295 0.312392577489311 5.03381908969512
6.07417236991126 0.0146465523463475 3.35660973252097
3.94847480278512 -0.168546456268248 3.04115566974328
-41.622772017238 -0.608591741183939 5.50341890378904
40.35341605599 -13.5667966325815 3.37383539108173
50.2203841313485 -33.5228700806128 0.0331847624518062
27.2383308760713 -37.7601805697453 -0.450244525833443
4.98012380967661 -37.413210724706 0.63842380627537
4.99317081903485 -37.373109365134 0.529932392274932
-28.8969923225559 -41.1409987949649 -3.44174814057218
-48.4095705547032 -41.8037817385437 -0.183988468536677
-85.1926231981092 -1.92611702713022 -3.03954377451724
54.9357808497294 0.599829066829726 0.393455776306226
25.9130571387035 0.32567667809771 5.03383063290264
6.07271873503093 0.131119104221428 3.35671094124234
3.943104469452 0.261751712957024 3.04152957695844
-41.6248768182768 -0.439944475283132 5.50356544968221
40.0023324463952 14.5637913743092 3.39827944075418
49.3681094235516 34.7656743529858 0.0925240329919435
26.2874531609383 38.4289336990936 -0.384040062093436
4.04486197014452 37.5246808983282 0.703541021199326
4.05890337571015 37.4851062227302 0.594980372778302
-29.9148254203381 40.4129181381725 -3.3708819362821
-49.4377964174467 40.5828558952755 -0.112398672327167
-85.214223857548 -0.195363341273709 -3.03803983762628
44.732714117835 0.152217325983555 2.48782098718684
34.7200790718894 0.393343219240242 4.10183975469543
5.90691402970582 -0.645105485605592 3.56290702499906
-36.2388582665141 -0.685828073333881 5.95231906477147
-45.8129817255911 -0.917034650880655 4.9285637285542
66.4368716904263 -15.8276764456591 -5.09747391388431
30.443081102734 -37.6131396046959 2.51997869969926
7.36131990071834 -39.8563591211304 0.60612167466786
-27.5851884991436 -41.7658795830273 -0.0546014730953467
-68.2391515420061 -30.1451922493383 -0.912367642212357
44.7226337731869 0.959905336795503 2.48852282697246
34.7191702299209 0.466164217658196 4.10190303243786
5.88905148137052 0.786131901275496 3.56415069746582
-36.2445578893258 -0.229145571705195 5.95271589862904
-45.8214916750104 -0.235174619440981 4.92915623022797
66.0210550222749 17.4896504203307 -5.06852285204849
29.4949393093606 38.3567588257087 2.58599267602954
6.36434182372298 40.0265484524291 0.67553585684668
-28.6189519378818 41.0644565448488 0.0173738745297854
-68.9702523986303 28.4342926001877 -0.861465050446502
35.6282948659312 -54.3123707357381 -19.1431446863484
-48.2085817708585 -59.9966348351661 -11.2253970157622
34.2613041566842 55.2178135284819 -19.0479685292012
-49.6911501754528 58.7942168078402 -11.1221738098526
ID=FMNH224023

LM3=52
60.1451169130347 0.343097379643068 -0.899737056396018
-72.8938136371681 -0.415830443598416 1.21724548230555
46.6064065801432 0.300740524740926 3.12865710528264
19.2283218245162 0.0334435617452397 3.95612793735654
3.94633194740402 -0.642497693380749 0.780536437249026
3.98883548380342 -0.646622140387149 0.806246416097649
-35.5999271650779 -0.316996921116215 1.64907687772084
34.2244450956558 -12.3754883448645 4.36249038930545
41.1360431675087 -29.598986202417 0.204946728823902
20.7410170528141 -36.1004420430764 -2.01848039195507
5.21856257718667 -33.518659745651 0.686804689411076
5.28123997179013 -33.5065660822954 0.6283613156956
-24.6147042627919 -35.6884013464061 -3.91785636406323
-41.1013634142112 -36.1107322052314 0.542214607636606
-72.2391369622397 -1.28060600455997 1.70293105321541
46.6068072116354 0.230497716353083 3.12865255333293
19.2274552679387 0.185377118667551 3.95613778311763
3.93874702030668 0.687369256861418 0.780622616711555
3.98120076427703 0.691974927485567 0.806333161298611
-35.6012257585313 -0.0893142429163176 1.64909163225762
34.0810585593734 12.7645048633386 4.36411953807275
40.7957410517615 30.0662592273874 0.208813219965641
20.3278801614068 36.3349407572991 -2.01378635669335
4.83588710174445 33.5759162375009 0.691152623988884
4.89869832395907 33.5645458761102 0.632707729732544
-25.020191780356 35.40581504149 -3.9132492405039
-41.5105924329702 35.6394824169838 0.546864241896153
-72.2490434094837 0.456293587883759 1.70304360964319
38.4531289847282 0.0193178800802215 3.74058206683636
32.5765018687067 -0.341060723624423 4.24558071107779
4.10566821593062 -0.39680708259403 0.752614171230203
-31.0531607244693 -0.32657446390274 1.10840045867329
-40.4999892933665 -0.271088297824884 2.40864185010024
55.4831780238423 -16.828538827576 -3.80073824695747
25.9514794696158 -34.0466365333812 1.95875974237247
7.10915390736737 -36.0234449362851 0.483128899340211
-23.9362064955912 -36.663786922513 0.102775729062977
-56.8768556664954 -27.0484371066014 1.76217709622606
38.4508504096614 0.418820951898481 3.74060795586233
32.5704952681737 0.712077880035922 4.2456489576936
4.10087541511039 0.443515748215628 0.752668626730354
-31.0548647701227 -0.0278037615507237 1.10841981993235
-40.5004448711816 -0.191211738464339 2.4086470263466
55.2876078961419 17.4608150377846 -3.79851619152099
25.5614336274763 34.3401874774802 1.96319141859109
6.69778401113227 36.1021302086375 0.487802858114398
-24.3528610897113 36.3883554746873 0.107509732240692
-57.1816867988739 26.3976729420354 1.76564056829551
32.7574247345368 -47.6988590530995 -15.2452946639743
-41.8306672227051 -51.0127365375467 -10.2179044913541
32.2111969213556 48.0713845802111 -15.239088458067
-42.4098390746923 50.5335927263083 -10.2113239773589
ID=FMNH224112

LM3=52
-79.5792125269143 -0.0716693836012668 -13.8439167685484
92.1756046703095 0.146965567589129 -10.7190066902243
-65.5735102844356 -0.0551389212044456 -5.42216768965124
-29.3124420955308 0.108616261259743 7.26681423067168
4.17235845812294 0.360452125282093 8.35523419673797
4.22283720918004 0.627688275207639 8.37128645240204
47.5286419083892 0.286667387533833 4.46402444924199
-49.8954360501178 19.3876767321104 1.76526351537446
-56.2367250190538 40.1504645466154 -1.27058315518866
-30.5874061957153 48.4975549782714 -1.87744202030928
-2.28732365990805 57.3591993969841 2.9583049759197
-2.27335100885726 57.4724978649749 2.94636486566763
33.434105373356 53.6337404164674 -6.2926595473923
60.2559502453974 48.6578255664967 -0.399403388563418
97.3131814681257 10.9661941314838 -11.731120452074
-65.5734623040668 -0.0915860389876873 -5.42225481076894
-29.3120087946514 -0.220530191222141 7.2660274577094
4.17334559848608 -0.389404992663949 8.35344178092571
4.22452786998438 -0.656580999467815 8.368216608161
47.5292600225582 -0.182867976060774 4.46290209861014
-49.844207036879 -19.5271946044304 1.6722436199219
-56.1308276964951 -40.2918555707941 -1.46286790264602
-30.4596249032234 -48.5683895355407 -2.10946293418033
-2.13627858565218 -57.3785099413257 2.68404248036074
-2.12200775959142 -57.4917128524404 2.67156095409262
33.5751598190464 -53.5148314269436 -6.5487814002585
60.3838479469082 -48.4965462213782 -0.63163567396175
97.3416427655617 -10.6537367976628 -11.7827995054963
-58.8610515076696 0.984484718265934 -2.27598842808771
-44.8505904050825 -0.00474541694519613 3.36746658675163
3.41688711222705 0.457809598608201 8.84888172214416
36.8587799119352 0.30005326536054 5.3760142359271
58.8962989596455 0.410627471523141 1.65210554694201
-74.9250451245428 17.8569479703581 -13.0328989716003
-46.0130588446818 41.8802415311061 0.794136901832934
-5.7028644668102 56.5561529964055 3.44493069081171
35.438563390136 53.2220656635929 1.62014972342601
77.96595137895 35.5372436660645 -5.34525200578484
-58.8582698127386 -1.12856203965327 -2.28103933489421
-44.8504262543846 -0.129438493855003 3.36716852751156
3.41813630601923 -0.491110019857715 8.84661347865083
36.859475990396 -0.228705772303466 5.37475032039266
58.8971863460785 -0.263454004603588 1.65049426091479
-74.8778526789182 -17.9916431585991 -13.1185894052162
-45.9026297088944 -42.0045600546357 0.593623442438884
-5.55391879753405 -56.5867945164492 3.17448022323025
35.5785768066421 -53.1357137323176 1.36591813585595
78.0592119648939 -35.3058874686175 -5.51459139777949
NA NA NA
NA NA NA
NA NA NA
NA NA NA
ID=FMNH224092

LM3=52
-81.8752914588404 -0.0859167074214616 -10.747855522983
89.7450717152613 0.090619279937222 -4.56718712363578
-67.1927959005169 -0.092852840479678 -3.1550112121408
-32.0165340053829 -0.0208635550947796 6.1162481041259
1.76090390735439 0.364592734882448 5.94360477171429
1.75218332008135 0.45523369494683 5.91917775919726
50.5515232503342 0.738329722686038 4.67772720969621
-49.4940283526803 19.773061754464 3.05305748990682
-56.210379039463 38.0472693257298 0.920691899809797
-30.3028556547903 47.4759051119102 -1.86710011145815
-1.69967646654452 54.0099643415112 0.0171998824813548
-1.68884521012786 53.9666018282983 0.0686871078032603
32.7622887264943 49.7542539361301 -7.28917583441957
62.4968121581001 46.7947696045095 -2.17810109949486
96.1890588958405 10.8599695968573 -6.99646287535787
-67.1928440328314 -0.0457017209791051 -3.15502146736396
-32.0165125909354 -0.0418414611608317 6.11625266675581
1.76164195692353 -0.358411420676508 5.94376202288964
1.75310645279114 -0.449080612947332 5.9193744447719
50.5529232051414 -0.633086487681974 4.67802548849492
-49.4535575399712 -19.872738461537 3.06168032925543
-56.1325843506189 -38.1615459987705 0.93726708224806
-30.2058640594409 -47.5384806751236 -1.84643477540781
-1.58940527385908 -54.0133092757906 0.0406946115381074
-1.57866259251999 -53.9699023471744 0.0921629647738604
32.86380281084 -49.6904282354538 -7.26754692256088
62.5922198697736 -46.6680205614331 -2.1577732307097
96.2110334326407 -10.6666081391208 -6.99178091105064
-61.8237081336617 0.584050705383847 -1.19760840446497
-44.826041674138 1.10087114944472 3.7921394741903
2.00441427494226 0.663669553977261 6.40376821574545
40.3284385583977 0.59958057664886 5.8321383301651
64.212498699099 0.814233816573568 2.29409987772058
-76.8411454345288 19.8607402665538 -11.2872359317229
-45.5031576265484 38.8400818038035 1.77297901597986
-2.33427621098798 54.7373224518161 -0.0312477211295444
33.1937163414808 49.5803926262106 -0.486570972298869
80.213966958093 32.9786863219863 -4.77899273108684
-61.8223863471345 -0.710790714310738 -1.19732678044722
-44.8237023787857 -1.19073680141411 3.7926378918563
2.00576221297711 -0.656790265234632 6.40405541168614
40.3295760339398 -0.514707105631479 5.83238068430148
64.2140262085606 -0.682136799395756 2.29442533371736
-76.8004322539581 -20.0224870524842 -11.2785614527112
-45.4237670117175 -38.9321259657004 1.78989423145614
-2.2225186875809 -54.7419824853649 -0.00743630974857444
33.2948715478267 -49.5127274064448 -0.465018524121788
80.2811317506732 -32.8169271074345 -4.76468238796464
NA NA NA
NA NA NA
NA NA NA
NA NA NA
ID=FMNH224083

LM3=52
-35.7852428488897 -0.429830916331571 -2.20063800166501
43.1666833487859 0.518665571157677 2.70471487277107
-31.3579596932101 -0.496861724740148 0.672767501802884
-17.7075564099723 -0.168873441868034 4.3542622609023
3.98758562944261 0.117378055188247 3.47755508107352
3.97912440659366 0.201438391395564 3.5032778332233
22.3976243759665 0.478547945427403 2.7019846077979
-24.6382610825665 6.89976002772365 3.20292140490547
-29.5358514957698 14.9948930034902 -0.389080215240087
-14.1674720389145 23.1976882134934 1.38385168770942
1.20489546656695 30.0378433434671 -3.28798867638318
1.32686648085135 30.0999685135067 -3.30637317438528
12.7328304817177 25.8812371957883 -3.40602516446749
28.9096293956422 22.2156387395422 -0.537046050307897
48.1440015207195 11.6430438299976 0.987737880073563
-31.3610079209721 -0.23851557142008 0.671875218251458
-17.7069660948859 -0.21890435941014 4.35443505915849
3.98896160151107 0.000760427268341884 3.47795785847067
3.98248399502653 -0.0832964828151971 3.50426125891597
22.4024599643899 0.0687177864751204 2.70340009126848
-24.4688670110256 -7.45687936904579 3.25250678879011
-29.1738010895696 -15.689930131043 -0.283100069573087
-13.6163041257488 -23.5153927368112 1.54519070217798
1.91355423164219 -30.0230445789988 -3.08054861316349
2.0369585974019 -30.0824001082109 -3.09851353754948
13.3402167755454 -25.5965147450282 -3.22822978903455
29.4257906550755 -21.5305266655334 -0.385954256111276
48.4052293341974 -10.4967718341204 1.06420502732862
-30.9010244837847 -0.156826466910227 0.894100444215409
-21.2018140180966 -0.153843767678719 3.96295945331165
-2.55907995987933 0.507388708046237 3.93762132082206
15.2723132992842 0.646726950701789 2.72316447104134
31.4758579249233 0.735960082698173 3.18518046068427
-35.2973763771608 10.3960424346639 -4.27856797327012
-26.433579123 16.3829626299292 1.31986084785731
-4.97984953862821 29.5665108104618 -2.56103183694226
14.5321089781379 24.8112558495014 0.208168668214917
36.871083755161 17.4078751951756 1.26406486548853
-30.8961950115522 -0.566138260930083 0.895514137341918
-21.1998644285876 -0.319077139171984 3.96353014119546
-2.54671686132909 -0.540419790196609 3.94124027266636
15.2830988745582 -0.267381869561249 2.72632164700101
31.4842003352618 0.0289165844186037 3.18762246833776
-35.0419123840073 -11.2552727217784 -4.20378802345254
-26.0397808921171 -16.9925808258989 1.43513428259917
-4.28064906651509 -29.6927593214221 -2.35636042485159
15.1134542276061 -24.4594419719877 0.378341255143064
37.2714453282007 -16.523930565032 1.38125953535658
-16.4727575521645 30.6070819326194 -9.29331430740171
26.8395929493874 33.6514322737684 -12.11029478184
-15.7452572376667 -31.0506820096222 -9.08035890676437
27.6270948124171 -33.0916371203393 -11.8797756034945
ID=FMNH260381

LM3=52
-155.706592877666 -0.118527979046335 -12.2431175324374
169.336145662693 0.0571846239955517 -14.5421615542882
-136.118111326944 -0.0463608819423603 -4.52884750393838
-81.2930363637348 0.0260211151271301 8.00569953858387
5.51730678025656 4.42747102071307 20.5726423454785
5.56060709859583 4.39497440497607 20.4884414733333
106.488438570482 1.33907303667848 4.48429060573189
-102.806439767507 28.3597077235072 2.08389415853152
-109.742917952472 56.345692403961 3.09150275149313
-75.921837242993 69.7825102399403 -1.25752271474364
4.53401137680731 84.0558385605334 2.16556329842252
4.5155728783801 83.9477476182828 2.13538650331519
73.4738237996177 70.2497208358735 -3.52163891808453
119.659747330392 51.9980668419447 4.17722312909283
184.725228346397 18.0861791038098 -12.1131155139926
-136.118065103262 -0.129081486668648 -4.52863453742342
-81.2929795503371 -0.0756505478480873 8.00596129512935
5.52219218629297 -4.31531459035099 20.5951508920338
5.56545640235659 -4.2832035862133 20.5107836857608
106.489855685146 -1.19695561696597 4.490819682568
-102.774687377802 -28.4634782632773 2.23018704321449
-109.679887611229 -56.4516383339423 3.38190264040511
-75.8437988185753 -69.8728651832825 -0.8979760371445
4.62794126470209 -84.0384541584914 2.59832676554542
4.60938206456372 -83.9305407040185 2.56759386106561
73.5522975859066 -70.1847659804214 -3.16008639637084
119.717772476664 -51.8421073679685 4.4445625675165
184.74536055342 -17.9418538925138 -12.0203603334276
-124.324739711734 0.0832798611700285 -1.90813286102125
-75.4863951319597 0.368688868578661 9.33914522586106
-21.685700304808 1.498044075699 18.0366124810307
68.0159356985063 1.66769627222547 15.6523595873928
132.094190755341 0.728479203544538 -2.4827208093172
-148.377940535817 30.4053801285854 -14.4531044939886
-78.154167561963 66.4760997096177 1.55966893914938
-10.0673131695841 84.4517346500264 2.32278248089489
71.6199257835319 65.7261546400109 3.17283340030249
146.054497562354 41.5314111725197 -2.25126861554966
-124.324563509728 -0.232046305486569 -1.90732104496879
-75.4859628234962 -0.404958231777061 9.34113700200089
-21.6840644767922 -1.4293878577709 18.0441492365791
68.0177119679477 -1.51106569713878 15.6605433991615
132.094929538893 -0.593627119067978 -2.47931700954016
-148.34382590778 -30.6452013182934 -14.2959280612291
-78.079831020633 -66.554489574614 1.90215991918686
-9.97293217086556 -84.4498533459546 2.7576243523312
71.6933260282427 -65.628864476819 3.51101057798938
146.100827418141 -41.3791992281945 -2.03781292566336
-73.3973804029409 108.573474762915 -39.4310406481342
107.74417326637 123.676305424778 -24.5177092073046
-73.2758817949282 -108.857026198838 -38.8712597303385
107.882394433552 -123.680418372108 -23.8808823901952
ID=FMNH224153

LM3=52
104.934114435298 -0.414277159669068 -10.3364121875164
-110.781033989267 0.429799957276575 -0.930072651708044
86.6420923030991 -0.204315317772724 0.801114738034047
40.6602100681893 -0.125431586356339 10.4742723101341
3.29408441145136 -0.582718905503572 9.45758071145939
3.21220067461563 -0.574741529818117 9.47523731157004
-63.0246517260909 -0.560832654616839 3.69009244856212
68.2268078177699 -19.8982159185435 7.1988499457864
78.024374371198 -43.2544323148843 0.793847221184105
52.4078212695286 -60.2773266011641 1.10270644582739
-4.54217278764968 -83.4703299136993 -7.00108188803241
-4.48087285509286 -83.4154933284995 -7.01949146377323
-47.0090880093928 -64.1144273027634 -8.07845596932986
-79.7165810788848 -48.2207118769374 5.12079107760699
-124.702071089436 -18.3703970679445 -4.07162849806993
86.6410683260853 -0.467881485796482 0.801283009413197
40.6600092155761 -0.177129967157166 10.4743053164866
3.29855964327639 0.569181661898642 9.45684529120962
3.21661648127217 0.561863319290498 9.47451165672997
-63.0183731784342 1.05523169489337 3.68906068724417
68.3793940766332 19.3766652573186 7.17377526161523
78.3581120617633 42.647851668668 0.739003703495925
52.8746025252929 59.8696544693389 1.02599971841624
-3.89350177216232 83.4940956203378 -7.10767877929581
-3.83262986441419 83.4387609251919 -7.12601801720297
-46.5095367061477 64.4673874842489 -8.16054783821428
-79.3394719090282 48.845157270031 5.0588202723546
-124.555587965888 19.3335699501255 -4.09570024664493
75.8935462031478 -0.602314783731382 6.17378296847736
57.3828162224475 -0.482836255109477 10.419262799315
9.62984044372261 -0.66264117649437 9.95360943798239
-50.2201941298343 -0.05230253747394 3.99985313660664
-92.3907868375525 0.0602176048599206 2.16317481250115
98.7356210924456 -25.2324542958244 -14.0782426197839
53.9431042870639 -57.469443071438 6.2710423002091
-1.71502111366586 -78.3304959747577 -1.70499254107887
-47.1065485459077 -58.4400761500489 4.99084448145645
-99.5203387823749 -35.3341997480732 2.06061892305393
75.8959658237824 0.0204825351099146 6.17338534929673
57.3848873386385 0.0502578970794262 10.4189224502904
9.63474787683571 0.600505674549871 9.95280299357305
-50.2182518820134 0.447621590346263 3.99953396467691
-92.3884549715171 0.660427362552825 2.16279161413976
98.9286281212648 24.4465153535578 -14.1099596978911
54.3880474402353 57.0565280153873 6.19792425456717
-1.10634593613729 78.3392162930728 -1.80501686799442
-46.6510194591942 58.8106572128733 4.91598683657273
-99.2427758135556 36.1090134246408 2.01500666522283
53.1205038498405 -83.7890692743421 -27.7127631115882
-67.1321843916581 -88.8229816037044 -18.3026904575186
53.769808060441 83.3383372713243 -27.8194640565691
-66.4400896456136 89.3184782881497 -18.4164232228598
ID=FMNH224039

LM3=52
-113.778498111306 2.04875407757304 -12.5828361670988
126.186231652269 -2.32542103189424 -1.78411148528829
-97.0520481506583 1.79812682579633 -1.28183556988983
-41.663260413151 0.782939374148369 10.2766886588961
0.308717512540481 0.292661740821325 10.125903535194
0.334278427858875 0.330249626292729 10.0856542118078
72.0334777501756 -1.06296319937822 3.11283927114165
-74.9640289277669 24.1239706294954 7.4294337031331
-81.9502772293295 48.14982952306 3.76399372923061
-55.9773073026068 65.1825915250951 1.12592573878127
4.47912449261085 83.2408450421131 -5.23460094717724
4.39568047543777 83.1523586902839 -5.24666017155091
51.2882001837037 66.9669993087436 -6.41874110340857
84.8354432467992 50.4835044208097 5.10721241411998
138.155803612323 17.7147962127797 -5.24154992279922
-97.052731064629 1.76097286797459 -1.28170987459151
-41.6626127025501 0.818178091437262 10.2765694430348
0.299013002975033 -0.235312432382774 10.1276897209759
0.323170351751308 -0.274085632406113 10.0876987342511
72.0242712275559 -1.56384437584531 3.1145337987933
-75.7989889759358 -21.3020592092445 7.58311419120755
-83.6638875494891 -45.0791982684616 4.07939620980331
-58.3347172304727 -63.072375835603 1.55982423380573
1.41647469887536 -83.3827212242663 -4.67089790996649
1.336337283496 -83.2913117929667 -4.68356573852265
48.7918243780368 -68.8484113634621 -5.95926492478955
82.923583725794 -53.5312778901897 5.4591041063779
137.410841511104 -22.8148922590353 -5.10443421341485
-89.2179096640385 1.83886377120115 3.03115762395567
-63.2780883562832 1.58230915234589 10.199806128575
-6.96040975092742 0.842128022479097 10.1681886518125
50.3962375312798 -0.898743527873729 5.3361280316461
102.073756385767 -1.99428996206822 3.10787639338258
-108.212882952213 27.7526954696322 -13.4950603391776
-62.3881727506392 57.3836729827024 4.91209377102743
3.0748304685016 80.3172767519885 -3.10630026014895
53.5441825185137 59.1036394061299 4.51824254466673
106.067610483811 39.441019506173 0.440134808722303
-89.2248450454738 1.46154410816495 3.0324341315039
-63.292225849684 0.81315834270067 10.2024082373714
-6.98539103701922 -0.516979697591156 10.1727866397614
50.3958877020127 -0.917776001057671 5.3361924202748
102.078483047169 -1.73713578763575 3.10700641686961
-109.161336187734 -23.8479350898057 -13.3204906020142
-64.4541833714498 -55.0177051597865 5.29235809776918
0.120830474089102 -80.3951934842949 -2.56259501112671
51.3366090395369 -60.9994708530241 4.92456254818476
104.546623643056 -43.3083213323346 0.720083532681805
-54.7411529701427 93.543538439995 -27.5886341955456
75.6197033528938 92.6052851047584 -20.9639517826635
-58.1451891184536 -91.6531640662449 -26.9620965092901
72.1629165320165 -95.4613195378425 -20.3277049502949
ID=FMNH224040

LM3=52
-106.79652395378 -0.862440265682514 -2.05179676310545
113.128286186016 -5.47536382977403 1.698608461379
-83.456619047058 -1.7159478854615 4.20577065164161
-28.4079484253912 -2.78913454324704 3.5052338304943
-2.72125638928718 -1.62618060114165 3.34285629257615
-2.74673273653122 -1.59592947475484 3.28795812189876
60.2132848824823 -3.11340882463927 2.4140641941687
-66.7903847431207 17.3071227750422 4.47942279588988
-74.5401280593791 47.5407555577755 3.6121749826587
-50.3097905700508 64.8508668573604 -0.788259148046211
4.269759546458 74.3535418171363 0.103382756621242
3.57759444203637 73.9258774227227 0.219330826638596
42.4582623791356 62.7172887485649 -4.95864389541632
78.7610910728858 41.5347974267309 2.68096464563607
124.139668133613 11.7032772476239 2.79806917913903
-83.4418874832634 -1.01243354842114 4.20721622674357
-28.3964858587974 -2.24173305550103 3.50635862627997
-2.78097906469174 -4.47827145716123 3.33699584124925
-2.80769471211753 -4.50720382669613 3.28197606084247
60.1607326352689 -5.62307174119758 2.40890736077457
-67.5866181694274 -20.7174643527663 4.40129020708487
-76.5951156229295 -50.5963623716171 3.41052369172125
-53.1102647223262 -68.8873936629301 -1.06306335516637
1.02357036725109 -80.670097231339 -0.215158459989952
0.349904651847989 -80.214312619085 -0.0973950866864341
39.6661432515659 -70.6219727415655 -5.23262824282171
76.8232212124293 -51.0092969515633 2.49080585053628
123.410799409244 -23.1042696335211 2.72654693647446
-71.0631386799979 -1.33563122840923 4.13183713015706
-64.1395665238282 -0.698130179476069 4.09034838232176
-8.4105736966689 -1.50690475701876 3.35133399339023
42.7469150208514 -3.24724303667346 2.03294248514275
91.8698136657803 -4.2819946130511 2.77884401471815
-99.9015517636052 26.692738267265 -0.141247042038661
-47.0653900626732 63.3910823102152 1.89046821847376
-2.83223316143878 76.1508966654331 -1.1098858414902
46.9415729622649 52.8408743348435 1.86403150261575
101.060810011689 29.8808305523252 2.98855634929754
-71.0751851689506 -1.91091826564532 4.13065503538838
-64.1843651629221 -2.83751506229169 4.08595239299036
-8.47030303528925 -4.35931381875622 3.34547288821701
42.7153086433239 -4.75662384936159 2.02984102266029
91.8383993170019 -5.78220498192296 2.77576139558338
-101.061258217959 -28.6897132341516 -0.255046418626997
-49.8078299789431 -67.5757197526988 1.62135877993354
-6.14733232039951 -82.1635782642722 -1.43518903886581
44.5583774720785 -60.9700026833814 1.63017390869334
99.5912175785617 -40.3004048361708 2.84434856111023
-57.9368475209016 89.2344827611656 -27.0314026261022
79.2601611274408 90.4498130414183 -17.9483960813916
-61.7491107568736 -92.8223497970311 -27.4054914121185
75.2759775819373 -99.817173188852 -18.3393550193107
ID=FMNH259432

LM3=52
-77.4817107199587 -0.00124329131838379 -9.06068300768093
86.9227697309511 -0.061190530832445 -3.81352247465752
-66.5189358205442 0.227119391133806 -2.75694418062504
-38.789212515284 0.0203376317190096 5.72108589429698
1.32561913511204 1.34408901790508 11.5897996739646
3.06642446912846 1.41039020794744 11.3985459731039
52.4383961533776 1.92411136533138 4.28802972953856
-50.2996181322617 13.8940776322306 1.87118718933658
-57.5618744179916 32.230857618113 0.603380698407707
-34.3313897501071 39.6463692629426 -0.122046425689048
0.0343969414229146 52.8965917878749 -0.514273487334508
1.32464746595617 53.0641309336898 -0.638974339493662
32.4179213272917 43.8755081686365 -2.52477243109698
61.0451075308989 36.4815792987231 -0.175746879393334
94.21230343125 14.4505765746304 -6.3576109846002
-66.5191446177296 -0.184277591124727 -2.75510221690095
-38.7891871753484 0.0702653787841591 5.72086235085139
1.32430681527951 -1.24159918376766 11.6013766764091
3.06504308469884 -1.31137725538382 11.4107322485242
52.4364355696054 -1.93886334748932 4.30532557660341
-50.3136868107642 -13.8257015827583 1.99529803592914
-57.5945577489908 -32.1657180193196 0.891705993426713
-34.3716154134997 -39.6110043290292 0.232815698533182
-0.0192977628084822 -52.8990837648345 -0.0405903906243334
1.27078147075756 -53.0690424011885 -0.16378015082481
32.3733575966172 -43.9292401645241 -2.13164081320219
61.0080448885439 -36.5436350468317 0.151211755620938
94.1975580368492 -14.6025485753413 -6.22753029634664
-64.0623496992338 0.685732509391419 -1.73358007251339
-36.0379922893859 1.86756017601209 6.37711564066786
-5.16174787498884 1.40670909766096 11.5395791328792
32.0766127963736 1.67683168661196 8.42430497278694
64.4679398588683 0.754772171204601 1.77074741947396
-76.2467495894438 16.400926965758 -10.8499108692097
-42.630352151368 35.9594038465678 3.00708952208537
-5.08388747406181 51.2599793488161 0.83648838247738
32.7574243206984 42.1556166878611 2.84926957816067
73.9468666597227 29.8307111637754 -3.3474039392824
-64.0630206234257 -0.636201918528826 -1.7276613240372
-36.0398403968371 -1.77380034728926 6.39341924589468
-5.16312064309325 -1.29808145966502 11.5516893969373
32.0749325000987 -1.63388735108537 8.4391281840186
64.4671485679071 -0.804323143653096 1.77772801762176
-76.2634072758202 -16.4200226708343 -10.7029603537032
-42.6668168876278 -35.8877449865239 3.32877355851936
-5.13591216966639 -51.2452471105976 1.29543902336706
32.7146306034181 -42.161641296646 3.22678651975166
73.9165338780205 -29.9345334260881 -3.07981468305743
-34.9010565443478 58.966693145241 -19.4638861478248
58.0923093016844 61.321849261346 -18.0126628346262
-34.9609807889789 -59.1031618522839 -18.9352473896604
58.0299531590355 -61.5396196829699 -17.4625703968034
ID=FMNH224185

LM3=52
-93.8298734379793 2.72391220293306 -11.6085103610603
106.858198121619 -5.63529666843124 -7.17431014942307
-80.48850788663 1.82088233132083 -4.81717412670878
-44.8372926004646 0.39629929369563 6.01661365482398
4.46579347418413 -0.173972001097704 10.4612048317694
4.46340224171463 -0.193089776291243 10.4458598149624
65.6264513614855 -2.21271513415268 2.79764554453905
-59.8522622633925 19.4444157175863 1.83706944427132
-67.1009826829084 38.6769788866435 1.62551474621289
-38.5948067374546 47.8963207640523 3.98444268544754
4.14198673794431 59.5068402036138 1.97672382308738
4.15729442302823 59.5136461603606 2.02951411640809
43.9735346092088 47.2327956743448 0.43106810108116
76.2315712608792 38.0181974523453 1.97191394560326
116.158180340003 11.2373687871816 -9.9298535154996
-80.4733688611286 2.18923454848142 -4.80794782063998
-44.8477416777317 0.142059628250652 6.0102455841054
4.32680582663184 -3.55572257211974 10.3765003984498
4.3260219974019 -3.53573013198834 10.3621349951763
65.4642581152103 -6.15908815986012 2.6987987242932
-61.3656286965122 -17.3777615729691 0.914765567777575
-70.1667195464681 -35.9163937729295 -0.242863547167201
-42.5175350850925 -47.5487713949243 1.59378072659846
-0.872825084792995 -62.5100659299205 -1.07949592830677
-0.858235578903632 -62.5207342087915 -1.02714332108816
39.8342234828004 -53.4820377075338 -2.09158775697844
72.7360462270302 -47.0324814203401 -0.158393836137359
114.748790200222 -23.0549298014711 -10.7887902283568
-73.4830526842696 1.9316338608006 -1.68670374616403
-39.9202281159823 1.20193700488707 7.676840287531
-12.7887070377827 0.127336267322257 11.0513140989609
40.8750299688934 -2.27855569791514 7.49029125417294
83.9347669922856 -4.48617058337184 -0.0112509748793587
-88.638736388246 22.7219816929533 -12.0083099340262
-45.6312266575157 43.0279880687075 5.95273061041194
-11.5554520845494 56.2263056877771 5.4058786219321
44.6967803331146 45.6194271209396 4.32345544810988
93.954260390831 29.8013954343547 -2.26459126440907
-73.5070384718572 1.34802839442193 -1.70132161027719
-40.0167297253185 -1.14607289545041 7.61802848463193
-12.8954604260912 -2.47011277385902 10.9862544665342
40.7920216678764 -4.29825582456335 7.43970279381483
83.903078396661 -5.25719540633708 -0.0305632273157768
-90.2954268357729 -17.5874556246517 -13.0179609930591
-49.1350363774671 -42.2242680121029 3.81737382141139
-16.2553673051336 -58.1287557933874 2.54156900578642
40.6793463027028 -52.1299777049535 1.87507619327962
91.0815522403213 -40.0953371131191 -4.01533041473402
-36.9077814037968 67.9703985065206 -20.2052778334325
72.0949616340503 68.3192861093033 -19.0714453096921
-42.4327557418688 -66.4594263858414 -23.5724102991817
66.1716526947843 -75.8025386749096 -22.6813382455976
ID=FMNH259433

LM3=52
66.323938888129 0.0400647263815655 -9.45109922249847
-71.1111217065418 -0.0913050663826311 -2.38053293591538
56.3967351327949 -0.0514893877682343 -3.0387470780351
36.811258496472 0.107801396780711 4.22521675013525
-2.99275408148404 -1.07143500477689 7.72343588078254
-3.01498462229309 -0.972304779918623 7.72623678114402
-44.9475940933879 -0.642184122125285 1.98509842051429
43.2685345966278 -11.2221905825168 2.46167125844298
48.9171307682275 -26.2370106520087 0.389269593975603
28.9917569034795 -33.1729319869538 3.38646046029745
-0.549686258292978 -43.8638587642397 -0.0690334691881027
-0.396540474472655 -43.7269138100182 -0.0890908075617508
-29.4521214664181 -35.0646509749791 -1.9108177664561
-52.4981775000684 -29.3628823074977 1.16500025263249
-78.0425891288324 -11.7536018619336 -3.66951599859432
56.396492970696 0.158240502709892 -3.03955739368124
36.8113715870517 0.00985677628181642 4.2255951704847
-2.99528920925306 1.12416898004625 7.71495291129465
-3.01729080045313 1.0250122862247 7.71851991605958
-44.9489749153899 0.553707590664141 1.98047795481075
43.242482551457 11.34076458253 2.37449667616643
48.8564093525103 26.352126646131 0.186085390367752
28.9150451784305 33.2649695889874 3.12976995699912
-0.65097628496657 43.8606294866616 -0.407967157738956
-0.497514491981617 43.7238876509771 -0.42696707560141
-29.5329985283587 34.9807335803728 -2.18144619674579
-52.5658538126818 29.249698670928 0.938543778931724
-78.069490170817 11.5446459420715 -3.75953146887439
52.5452443307254 -0.403947506491049 -1.4639008375416
29.155927283551 -0.38123647686671 6.55560019281774
8.31168113742632 -0.977651440225578 8.18900519779628
-25.7888128655322 -0.881950157876756 5.28540270190554
-49.8218371586257 -0.4238434468179 1.26031268678426
62.2427983224121 -13.8864637897146 -9.70879023282794
34.9893687447176 -29.6276066386499 4.8903375282672
6.37208002372346 -42.3882254726691 1.65318140912489
-30.2336349948593 -33.8677135677511 2.81460447193928
-63.016469116693 -23.3495553923183 -1.81654442693765
52.5441844773644 0.513962151284888 -1.46744728748129
29.1549106890506 0.499207879126085 6.55219849439703
8.30932828305003 1.06009060474852 8.18113214613888
-25.7908278935407 0.863209821420267 5.27866007483882
-49.8226943170429 0.318517730944009 1.25744448866498
62.2106518284077 13.9547248070841 -9.81635787936426
34.920814611957 29.7452300699875 4.66094371877776
6.27416376479094 42.4143359283418 1.32553692230841
-30.3117881194284 33.8185442325906 2.55309080023954
-63.0702045770643 23.1892393617659 -1.99635243358682
25.6151484934018 -48.4378384935045 -16.2942511833769
-49.9097748200062 -52.5324744321851 -13.8634944093291
25.5033710543143 48.3695073426994 -16.6682775408661
-50.0308280622824 52.3083877784485 -14.2685591848371
ID=FMNH260386

LM3=52
-76.5810092733256 0.185713239160572 -5.02283608795641
83.5395948007628 -0.210624905643628 0.569526249354344
-68.2375118800285 0.145269064791154 -0.800110601956818
-42.7693426537087 0.408605841284244 3.27406699973015
2.81241452809065 1.7065913280198 5.36692016710678
2.80788655184155 1.65091477348852 5.42408471185203
55.2419965058321 0.809842300034816 2.61568561006149
-53.7577881394807 12.6751733853734 2.31540711974409
-56.5024014192205 25.5956566766409 1.19550710782126
-31.9400119101959 34.3744467951153 0.681099082311368
2.65765185419548 44.2926310094425 -0.479330481000925
2.59223719400397 44.1930076319797 -0.500932152448357
31.9768710862583 30.4514490678154 0.406347667666551
57.3954238776763 24.6060545419039 2.57318978041228
91.3551233129548 12.8603009199258 -0.235019149302098
-68.2373790451348 0.197722846281461 -0.800196463519485
-42.7708364459412 -0.181262146009452 3.27503255427583
2.8037794241637 -1.70323452488651 5.37250170894865
2.7995339699561 -1.64734890607096 5.42948363764094
55.237207967473 -1.08105351694428 2.61878081626156
-53.8212765247583 -12.3950908882305 2.35644461991742
-56.6313034167904 -25.3051046254851 1.27882653269696
-32.113695939409 -34.2098224919071 0.793364630533657
2.43328093192236 -44.3068552131778 -0.334302036484455
2.36837150311531 -44.2069730547514 -0.356230278420905
31.822234129229 -30.611521146983 0.506301606062491
57.2700845563665 -24.8878788031082 2.65420636947007
91.2888149092197 -13.3235309405186 -0.192158851030622
-61.8921866674287 0.112855590640136 0.762800603582553
-37.9768008676435 0.417907262032305 4.39447721972544
-11.2542160451342 0.779057531890685 5.77087874983425
26.5347555100387 0.54242695446582 4.48502779537793
68.8919025293467 0.325497153993393 1.87164692601556
-74.1936133276914 16.793385809309 -6.95603924895577
-38.1382339811882 30.3743316662311 4.44829023826482
-5.48351733859905 40.0504191433574 0.776767445264646
33.8578494983852 27.7239100034319 3.22593381428329
73.9101606627984 21.5282732986057 -0.121396644103625
-61.8919580938914 0.203114603536359 0.762652858659845
-37.9783939507243 -0.211168649589285 4.39550695369834
-11.2579696155045 -0.703150603366852 5.77330497541942
26.5317050758206 -0.662127101594562 4.4869995291716
68.8893858528667 -0.668286892795377 1.87327365051065
-74.2777743449515 -16.4400778395121 -6.90163941274484
-38.2915475370344 -30.1660545002171 4.54738875915337
-5.68628751623522 -40.0193750074433 0.907833642073808
33.7170262032739 -27.8843277692225 3.31695890449889
73.8001754958701 -21.9026186513604 -0.0503046437771226
-32.2033538406792 58.155685179639 -18.8477126232096
62.0945321723753 66.6394780495246 -20.2348027636611
-32.4976433678236 -58.0532274616798 -18.6574903255659
61.7560530386858 -67.0190060274165 -20.0160172732644
ID=FMNH224106

LM3=52
-205.291067703691 -0.989217702391211 -9.50565745988245
230.771977059982 1.09739763366746 -2.37534868521062
-186.200030478031 -0.585841508264681 -0.860617731891271
-127.134941247591 -0.279097158325944 10.2789292065604
3.70460358241284 1.77720490494152 17.6204276937103
3.76243900100899 1.75089690334856 17.5808771998585
148.502896424372 4.60642613419377 13.054234104743
-152.311034266724 29.7495786323058 5.60768173973375
-155.181347728821 60.6545740435233 2.88667038455645
-102.361146724966 87.7859672108297 -3.54803895907521
7.29196142117972 120.783908140891 -5.11008095419009
7.34129865396345 120.884408838349 -5.06583625305452
108.540871600434 89.3087928138777 -7.40510836561124
158.757417843823 61.016825026082 8.26302164720834
240.738825929514 27.3733385393211 -5.19409144619894
-186.197144637705 -1.19124037981342 -0.859940867714556
-127.131933990035 -0.909967243028568 10.2796345487415
3.72119031647132 -1.70240205440858 17.6243180565942
3.77877272220769 -1.6756323793097 17.5847082194241
148.539923798711 -3.16126996458243 13.0629187512991
-152.020556105814 -31.1876635443915 5.67581241885394
-154.596078773185 -62.1246255230546 3.02394325660486
-101.519553679729 -88.765547199464 -3.35064613086692
8.4431723413358 -120.72002598685 -4.84006829108645
8.49346497919396 -120.81995257871 -4.79559950289266
109.387439216663 -88.2862996621178 -7.20654876844867
159.331816218545 -59.4819166234105 8.3977448609354
240.98890350983 -25.0885678117038 -5.13543658785679
-168.458173651226 0.721446149662779 1.93888177024496
-90.8976122238269 2.65227704095314 14.4253236078694
-33.8290696827215 -0.753053735390216 17.5183924656652
80.1941475238071 0.0098898658283475 18.0772217452089
173.787422807792 1.3049779368816 10.0551853923177
-198.535913159609 40.6539039082562 -9.32612570389855
-102.428706858734 84.2907654451683 2.38980673659306
-19.5824251383411 109.382290956348 1.95364016011084
111.860198243872 76.055389009955 5.93359892263712
188.061528649819 54.1638652958754 5.8217951893011
-168.443660952725 -2.32306439267756 1.94228567503994
-90.8683498268946 -3.48646248750484 14.4321870049985
-33.8348982678466 0.469681571807662 17.5170253905583
80.190404746174 0.795059209793647 18.0763438892588
173.79185890232 0.374362823762481 10.0562258634219
-198.139219273403 -42.5655413608971 -9.23308248238628
-101.620495379091 -85.2578798321723 2.57937003046774
-18.538765010186 -109.559366413907 2.1984271454011
112.580122124388 -74.9720607587766 6.10245465602752
188.569288959318 -52.355374741591 5.94088866816376
-92.0292805731859 153.670690640577 -58.9151442802652
177.522316494698 161.723238266157 -53.4810313627197
-90.5594579246548 -154.672416495849 -58.5704023040806
179.056600186903 -160.142669403767 -53.1211702647789
ID=FMNH224152

LM3=52
-79.8465644186156 0.913696436358455 -3.85581000793923
90.7143812112717 -1.03556976745319 1.31980191904761
-66.1496102529644 0.761856287455233 1.83586385517854
-33.4796188346148 0.37584815044265 4.1396705958265
2.17508936670368 0.227033127148105 4.14114839648294
2.20204061518317 0.231878831948566 4.09771056453066
51.0700103740177 -0.213566645371339 2.44823278499066
-49.9965185328572 16.4488488005081 3.96685762481344
-56.3420663447029 32.27031932731 -0.0095797524862472
-31.342748840469 44.0310279119955 -2.78616639785904
2.21569022110677 52.0319387065118 -7.84874314792216
3.34752188713198 51.8614413398875 -8.42040356055666
32.8955608854475 42.1513943295402 -8.06778859356924
59.1450721552183 38.2778552715395 -0.497501174747985
103.090430233771 15.7398579513445 1.81352523267502
-66.1498151835198 0.743886051575075 1.83584924354359
-33.479559913979 0.38101486519586 4.13967479689266
2.1692694740508 -0.283309723126536 4.14073343568462
2.19610401364588 -0.288698149481333 4.09728728233971
51.06155388419 -0.955111099782848 2.44762983370287
-50.3587024525122 -15.3108390330405 3.94103375873892
-57.0633316781721 -30.9769994878536 -0.06100627466163
-32.3386646424864 -43.3002235988549 -2.85717561416356
1.02868184295832 -52.0561046878971 -7.93337734542006
2.16411791865179 -51.9105335609295 -8.50478076212652
31.9259016486074 -42.8774349357123 -8.13692570571364
58.2567812742572 -39.6158323101458 -0.560836688834339
102.70464233253 -18.0896486845335 1.78601839276808
-60.6354650431768 1.24815481584747 2.17615944867446
-41.2446707166916 1.0716157351638 3.11217140591236
-12.7555052303239 0.871652265945281 4.57524649818147
30.4921136331191 1.4008623695132 2.92008565306281
73.2304168112715 -0.216115631057698 2.91502034693217
-74.7537085192936 20.1186158140255 -4.51858884542226
-40.3340547312938 38.5508716237321 3.68958246788206
-6.23031566809797 51.491968521712 -6.48550257415375
30.9145939859954 40.7836273742032 -1.25163757232586
82.4939923134429 27.7634928828924 -0.289331041536463
-60.6482002488856 0.131412365783583 2.17525142314155
-41.2584401754333 -0.135819734892036 3.11118963770243
-12.7721506795144 -0.587977058963742 4.57405967064077
30.4521832274617 -2.10061063888393 2.9172385983151
73.2162466860818 -1.458685298471 2.91401001103568
-75.192984943715 -18.401266917248 -4.5499094395689
-41.2027784611627 -37.6269843686557 3.62764209991303
-7.40283891856607 -51.3258828282911 -6.56910397594484
29.9765151816632 -41.4759329542724 -1.3185229863263
81.8394032532709 -29.6370240426604 -0.33600351733227
NA NA NA
NA NA NA
NA NA NA
NA NA NA
ID=FMNH19714

LM3=52
69.2172565501435 -0.162571547324086 -8.3418695395979
-77.7485501304467 0.184648275426421 -1.89474975803362
59.3690863617926 -0.184957678637017 -1.02926615790687
32.0563848096596 -0.0886495529454931 5.94394990403392
-1.5873945123913 0.10231302792413 7.62877643348351
-1.5568262657551 -0.0248301566252897 7.60950543773766
-44.7412563065859 -0.440434154528369 3.80943268780693
45.5095334385911 -13.0165257460208 4.30544794197475
53.4880926443702 -28.9971860769162 -1.7047875348733
32.4910566663845 -38.6507951146308 1.42882135395839
-2.6472780961304 -47.0767194885692 -1.52120897321641
-2.67111342865953 -47.0346492987747 -1.49891964177251
-28.8962802658565 -39.5144288833508 -4.1649582649487
-52.8065181290718 -35.8427431615672 0.740684643344215
-85.7403141997508 -10.9282271749578 -5.19005909149531
59.3692969005913 -0.0961426118580006 -1.02925008055026
32.0564397248009 -0.065483789820998 5.94395409751425
-1.58786828874963 -0.0975478963502916 7.62874025453923
-1.5566975790116 0.0294559027044418 7.60951526463265
-44.7386686264078 0.651169812219638 3.80963029061111
45.5707300588245 12.7990576346044 4.31012109434788
53.6249696014676 28.7438866384585 -1.69433521128996
32.6739349998459 38.4957997132306 1.44278647678297
-2.42405472872754 47.0892888908688 -1.50416298595211
-2.4480892686904 47.0473241111505 -1.48188886656874
-28.7086126971877 39.6524883145357 -4.15062742215805
-52.6359936344833 36.092427305319 0.753706391008118
-85.6875350379837 11.3364803556519 -5.18602872079635
53.369795417312 -0.795231083091185 2.08303431859327
39.3123072709007 -0.538280083983654 5.099213043593
2.51776934049232 -0.689961485280182 8.09557565495557
-36.0648594497154 -0.820491252057051 4.74641185365778
-55.6591851559988 -0.492685321361323 3.47518854306504
67.6547907370598 -16.0234871606952 -9.38426471200914
40.5649984594352 -34.2394313122122 2.6309092998721
3.95362153574448 -45.6036888892193 -0.503119912044387
-27.5960859296086 -39.3056329540421 3.07947322283542
-69.1471038963284 -27.4528183435842 -1.69340061583604
53.3729640363958 0.541439959310133 2.08327628358634
39.3144130768836 0.350046913955478 5.09937384907848
2.52100522665202 0.67508594131603 8.09582275665871
-36.0605682221714 0.989748301142535 4.74673954430646
-55.6562267604064 0.75530366557306 3.47541445477929
67.7300063259918 15.705949860311 -9.37852103030625
40.7268705960238 34.0457717458184 2.64327032824847
4.16978615585667 45.5846112679328 -0.486612951306826
-27.4094290993869 39.4349077126266 3.09372688269089
-69.0161705803868 27.7809498301904 -1.68340216602328
31.3727671399947 -54.4711548239243 -16.1342639606415
-49.5558314303189 -55.9414183364113 -12.8312659637791
31.6306779719562 54.3276409571887 -16.1145691374333
-49.2900433269593 56.18037724128 -12.8109696091564
ID=FMNH224247

LM3=52
-76.5006921890453 1.32496344218399 -7.55269646470613
81.7422047363961 -1.41090954408631 -0.0159226994614986
-63.1545732683838 1.01424181892548 0.555375716732741
-33.0963461072573 0.566820895058621 5.82178449485801
4.03519205734516 0.743705197527172 7.18759658125175
4.02492741411315 0.818995129381937 7.13664916268915
49.3888039521301 -0.32273679397927 3.19935869687656
-47.9064705939411 14.7524005618256 5.09809803676076
-56.506086076725 33.8034473909797 -0.21876074485502
-32.4305166544296 41.8945722899253 0.435529916025216
4.70692908650542 50.2296027109139 -1.96673774404885
4.72780463944035 50.1955921784204 -2.03891466208285
31.5358342060656 42.3696533086351 -6.63422801558252
57.7432497156189 37.4294062436646 -0.0768585828970647
90.0338691305993 8.37042513017628 -2.8799300850508
-63.1519672956087 1.16521997595845 0.555465991446634
-33.09631295306 0.568741697783234 5.82178564336797
4.00697413036807 -0.891112576059102 7.18661907093055
3.99411832992012 -0.965942455422799 7.13558189088672
49.370456016104 -1.38573238357185 3.19872309749845
-48.3871574867003 -13.0964019547715 5.08144633873481
-57.6390093303445 -31.8329500888963 -0.258006865749977
-33.8570266743499 -40.7509011588597 0.386113519529867
2.97069729510415 -50.3597351930696 -2.02688335635693
2.99273563622795 -50.3263790901745 -2.09901999370493
30.0549712158174 -43.4247829258002 -6.68552727858067
56.4171325660073 -39.3997629508969 -0.122797223319755
89.6914264465305 -11.4691395127132 -2.89179280120181
-57.6855273327898 1.28410396315615 2.83025711167036
-40.2319338043881 1.3038766610141 5.28777121802857
3.97768065690307 0.822737286510383 6.97834799655355
35.6256588271648 0.250846540627633 2.94288743670756
57.4507946394282 -0.0439092551660934 3.04770756070931
-74.4799453027999 17.5732098596976 -8.62736168793259
-42.6473601864775 38.1685756536174 3.9444390251855
-1.51779658392436 48.1288079663845 -0.757688202319784
30.2176187896636 42.336641989244 1.45356885007636
73.9306640578023 28.2835502613746 -0.857979918688849
-57.6955392802871 0.70405746540978 2.82991028314458
-40.253075568363 0.0790194438515834 5.28703883635819
3.94677383797112 -0.967862602559297 6.97727733907661
35.595719719763 -1.48368856344272 2.94185030217543
57.4180248896316 -1.94243884760932 3.04657236857859
-75.0418683729417 -14.9820456415973 -8.64682752612948
-43.9392691788724 -36.6787291940399 3.89968540543339
-3.17784508114749 -48.0468179213374 -0.815194713732067
28.7385133891524 -43.3559675254975 1.40233047256104
72.9105522088043 -30.8170698210964 -0.893318087293162
-38.0228419926008 56.4965079286661 -15.8981540118899
47.5715563506886 57.8245280772054 -11.8350843815111
-39.9496096072058 -55.1316050962253 -15.964900064191
45.547886980377 -59.4176299712467 -11.9051872525616
ID=FMNH224248

LM3=52
64.6420730521708 -1.74358903336551 -7.23916931320512
-66.0358475742173 1.67715984987736 -2.31639826277639
52.9579909043059 -1.40756260249574 -0.946470292506983
31.1832762187647 -0.702197059118161 5.87312760533112
-1.85240133866611 -0.390902999664069 8.29296069099972
-1.84505672324167 -0.468842030424377 8.28271165434171
-38.8285332068256 0.384896072227608 2.34933009159596
41.499924253829 -13.140577966488 3.37629423412361
46.2161949484035 -28.494652730158 0.928965159019739
26.2356866266514 -35.0274765600321 0.566346635926418
-3.06628993967719 -40.946607081476 -0.702559832875098
-3.08272436110684 -40.9399910454145 -0.700917732578503
-27.2077825873388 -31.4463243568664 -2.63136312906454
-44.8040566482753 -27.7635748792806 2.45017431765066
-69.2539739933045 -4.65679016746218 -4.32492382448234
52.9596656437188 -1.34258333981179 -0.947166298101173
31.1812883070571 -0.779327289677185 5.87395376231925
-1.82523289604309 0.663222410120172 8.28166974752202
-1.81388929768781 0.74044242101664 8.2697587720158
-38.7955166955683 1.66592435719874 2.33560874703421
42.1235241839895 11.0548660287085 3.11713210025237
47.6230225288287 26.0897310819295 0.34430114592719
28.0053230320426 33.6337539302899 -0.169097235722718
-0.95357975257115 41.0257577920131 -1.58058186889573
-0.970332221864979 41.0200336899294 -1.57880759096542
-25.5534173545211 32.7424277617112 -3.31890140994442
-43.3132152755441 30.0805126438724 1.83059498042868
-68.9245687353927 8.12401060568183 -4.46182148181026
47.4700017894975 -1.36892739297867 1.04993055426627
27.3641714364121 -1.19619950826757 6.17066506294707
-1.69533932375959 -0.137606474486909 8.26568791752039
-29.9499162872967 0.12417226064862 3.99435753950744
-47.4273742304882 0.75654607507119 1.14555839001356
60.2666151511427 -16.9602760898284 -8.00168988572064
27.690922795129 -32.6443690830948 4.0048263238788
-1.54428526350668 -40.6745854401506 -0.448250731360152
-27.5452904713067 -28.9124966002718 4.32994460135006
-58.5812828765381 -20.3577649278879 -1.86794442363589
47.4780733092306 -1.05575544697054 1.04657610828826
27.3928620312366 -0.0830151625185793 6.15874152765284
-1.68144091297855 0.401646664281818 8.25991187165954
-29.9143495997203 1.50414643275619 3.97957636619227
-47.4027493088334 1.7119838228475 1.13532450938943
61.0557652433013 13.6584522569038 -8.3296530748375
29.3377782138601 31.253005058423 3.32040904951208
0.552533799462962 40.6812097618762 -1.31966856901318
-26.0171459185205 30.3789403535193 3.69486242123849
-57.4559837577698 23.3034198945535 -2.3356079154973
28.5560831092706 -47.7032412184217 -18.317074792318
-43.994445714955 -48.9561608462571 -13.4019254652934
30.9651088386285 45.7660558398025 -19.318242718059
-41.4218631494139 50.8590802676096 -14.471066039241
ID=FMNH260377

LM3=52
90.6601252583071 3.02118334887077 -8.36934996840593
-104.703659050497 -0.98424044227252 -5.31380619885915
74.6603925054069 2.37034581188822 -0.942524256417575
42.6789612064865 1.90055653293471 5.31779373668009
-1.4839654750566 0.56687551793195 7.31512884279012
-1.54996426515244 0.555361883371995 7.30140101824646
-61.6433383243232 -1.13891041660808 4.42841846287028
61.4710731621895 -12.6649750963527 2.68171661704921
65.2682804897103 -39.9406138742825 -0.686152623860654
37.0727795073404 -52.7495192499311 -4.86964578898267
2.87113376462966 -60.3111542885091 -3.94652549509571
1.11277708497627 -60.3036933190848 -4.24593562960956
-36.6879531471062 -55.8009724430149 -7.02317296471731
-69.9638839294014 -43.2751764135537 0.159689079054181
-106.600363845569 -10.3378877032793 -6.72240645817417
74.6466249409476 3.04095497292552 -0.943705586344872
42.6724072419609 2.21979590638939 5.31723137182177
-1.50818974648071 1.74682411265522 7.31305027203892
-1.57460448132196 1.75557087764409 7.29928675723376
-61.6866732976236 0.971908107216885 4.42470009271048
60.8510704668729 17.5349552237426 2.62851710299211
63.5258627253202 44.93142857097 -0.835661293823264
34.8287128481179 56.5575164357242 -5.06219859025948
0.345470607043816 62.712264718051 -4.16324076693317
-1.41107661946114 62.6315883948266 -4.46249564078617
-38.9949525066328 56.5714743745545 -7.22112572489715
-71.7292749840372 42.7158801422577 0.00820917914919128
-106.982560443269 8.27866139609207 -6.75520094991668
68.6357605179277 2.26331251101082 1.1719368184165
47.3333297813884 1.21843382405951 4.84294076929053
-0.388564753597771 0.323545745923204 7.70463354285393
-38.7833143982023 -0.271154398260306 6.36869733249972
-60.9676104213985 -0.927190552695626 4.54365098311652
86.4522728084563 -21.4894010573834 -10.4241549656078
49.0012660195869 -42.7709699275464 -0.0861121068307316
3.63328174407343 -59.9108936798264 -3.25054804435073
-40.7039044924582 -50.7029111247947 -0.747124989996785
-85.3891895999859 -34.0492544660193 -3.75868529974899
68.622523518789 2.9080781784133 1.17080101380295
47.2948923952038 3.09069404684377 4.83964263803709
-0.42372701950342 2.03627697801101 7.70161643426157
-38.8104366517891 1.04995303342056 6.36637009953469
-61.0028335916372 0.788507290065297 4.54062864860991
85.4499924663832 27.3310262092321 -10.5101559258456
47.156346695089 47.0938572206446 -0.244415953377286
1.12335375863715 62.3460752675952 -3.46591315510295
-42.7987368435736 51.335017925931 -0.926872697470113
-86.7626455715098 32.8508976640652 -3.87653509429962
NA NA NA
NA NA NA
NA NA NA
NA NA NA
ID=FMNH260385

LM3=52
-102.582212784846 -0.653246659758278 -7.21815581594414
112.395175216755 0.71245506074578 0.252430744961931
-83.8368324652201 -0.704216405225168 -0.7540876098839
-44.3373979955294 -0.473389831336647 3.34897956558326
0.969612816566635 0.422687887789574 2.98239184915559
0.944902197436355 0.440675449037895 3.03794069677647
62.1796869090861 1.97722492350736 1.70865792224829
-64.5161956196014 19.8493370589018 2.9124449108584
-68.9036981486043 50.9803138400367 3.29133539110742
-36.6261509372257 64.7794971969589 -0.592773442682124
-3.8962932476863 70.0682510307438 2.19598182236021
-3.98366232913295 70.0429564915305 2.17984421225665
40.6096365166464 64.5677618726029 -2.18988759885737
76.5251589024309 56.9408694412469 -0.875627050405306
119.87309491556 22.7612780150889 -0.919157867727366
-83.8390195236127 -0.359139006783622 -0.754235482625582
-44.3398547104191 -0.0857656207854044 3.34881346066009
0.974876396570336 -0.40780776808115 2.98274773357498
0.950395457558419 -0.426059485119864 3.03831211046976
62.1997442848052 -1.18745831322025 1.71001405391291
-64.2594333911213 -20.6629977388005 2.92980527709955
-68.2519927795403 -51.8467501610361 3.33539889669097
-35.8021094419741 -65.2390228184203 -0.537057840585362
-3.00785997885504 -70.110100922987 2.2560511207887
-3.09554256838876 -70.085929679555 2.23989231358289
41.4247982185868 -64.0496908530386 -2.13477238282573
77.2407554989948 -55.9670495766736 -0.827243691720468
120.15197476169 -21.2408081236816 -0.900302071472762
-68.5148162381033 -0.267826364236666 2.64956635120389
-50.6072923143176 0.216829982266715 3.57423907534977
0.379601601522694 0.322420935839323 3.02502536931364
47.3667301566634 0.779680556868789 2.39591296240043
64.8135333726171 0.778151686685077 1.49696719893611
-95.90676220408 32.1597132449404 -10.6751433285034
-48.6300200359813 50.2291404137692 6.77249529618074
-4.44119003223363 70.2514067804619 2.04814094914643
42.5595000926918 62.080852522562 -0.633840466398805
95.1072111551946 42.2192264805952 -1.37126720272937
-68.5127213145977 -0.598366580133194 2.64970799446474
-50.6004978614268 -0.855209125316815 3.57469846609152
0.383641439907752 -0.314990906832734 3.02529851335953
47.372794618498 -0.177179451966686 2.3963229965364
64.8181817642743 0.0447213834687671 1.49728148886138
-95.4913674146585 -33.3819082072596 -10.647057399659
-47.9894835504721 -50.8356801585654 6.81580364431701
-3.55039064271929 -70.3002752921574 2.10837022718668
43.3429745189052 -61.5369336607031 -0.580867710007987
95.634717251256 -41.0114873902454 -1.33560113503603
-48.3242081095993 92.4113025400921 -11.5731470217046
60.7607430479398 99.4513887955544 -10.9259343738818
-47.1489273399819 -93.0262842182235 -11.493683213038
62.0164918677703 -98.6825692711504 -10.8410299097471
ID=FMNH224049

LM3=52
-185.224256954862 0.0912996132255608 -11.8859316973497
198.40432260016 -0.155733049601636 -8.95264019229395
-163.401023366998 0.269533431284653 -0.721054557213051
-95.4076544308396 0.298387728080941 10.7125570454479
2.29064063255484 0.4487647358836 13.7678055221409
2.47130885121109 0.438611390393256 13.883346860704
118.208499168235 0.870922783069002 7.80155410853935
-120.197756003974 33.4848731662744 7.68399208586555
-129.743472224974 73.8202167088112 2.42658575757175
-80.7897997029441 87.7929731733514 -1.85706121292743
5.47234110609868 107.618085431028 -0.0375014574854408
5.45630399050725 107.739693904079 -0.00846955933612209
80.0190292593699 83.970075507296 -4.56144902145491
129.730015615909 65.598166787647 5.72286187799678
220.712295774049 29.9136624410058 -9.66448622410108
-163.401239818333 -0.0562677531047204 -0.720184073036649
-95.4079286526091 -0.114369150990298 10.7136598601372
2.29009120394413 -0.37823174614033 13.7700151131001
2.47077316427844 -0.367701204417734 13.8855011879092
118.207265300336 -0.98628740182679 7.80651625157525
-120.242114726093 -33.283595792232 7.86238583793215
-129.841435666321 -73.6337377840463 2.82055711275418
-80.9063874829046 -87.6942184196131 -1.38818991729602
5.32934156300931 -107.623925561334 0.537587810581371
5.31314298071837 -107.745355746725 0.567269065812752
79.9073694935711 -84.0995002287175 -4.11239630703034
129.642759647604 -65.738966767796 6.07377188695908
220.672319669864 -30.2581176258747 -9.50371767897647
-141.65125054796 1.58445174200457 4.26387414516789
-88.8110364412352 2.48009630560138 10.1671319073556
-16.7560707241392 0.869238050716849 13.3306713695672
79.2362671872204 1.00407434037674 10.4008718199964
158.482688721496 0.189619766369167 1.74531986270278
-175.181009391812 46.18331719421 -15.6537023608953
-86.1420028620913 79.4989424489977 5.8207141947907
-7.22477639381326 107.70051388544 0.0462579481721683
82.7848779661764 76.7875398526634 3.56357649503804
176.499232701151 49.5737224286012 1.16263003517054
-141.653215663656 -1.37342801836848 4.27177708613457
-88.814217307979 -2.30772426948539 10.1799241323375
-16.757163583364 -0.775726766678233 13.3350664298459
79.2349000287911 -1.05376391065624 10.406370006378
158.482303063576 -0.390870105050685 1.74687083081415
-175.242275137716 -46.0334974092199 -15.4073150493792
-86.2475381945251 -79.3521747856133 6.24513678925015
-7.36787395560618 -107.689034241746 0.62174140983756
82.6827882008275 -76.8773315218655 3.97414234135647
176.433211298482 -49.8012767632304 1.42814277260449
-87.6508957915959 143.614769178912 -44.934861804014
125.830368457014 143.309510760137 -27.968376249652
-87.8418021263778 -143.736242732799 -44.1671098100762
125.639739506567 -143.623983998327 -27.2017397890293
ID=FMNH224004

LM3=52
54.205826848839 -0.401723696693796 -0.520809920519997
-63.0020036886037 0.464845106370721 2.10662771786026
44.3670715236457 -0.135148712765604 2.07535265803512
27.1265921019311 -0.0610509467075112 4.44569206800302
-2.11225206748974 -0.813723593695688 4.91426507957821
-2.08135821098207 -0.720636929427426 4.91260890427095
-39.0650774387542 -0.0471464857312515 3.45856508739604
35.9334343437747 -9.43624625858522 2.97522792311855
43.8237280880951 -26.6744404742018 -1.03121494065836
24.5950043841279 -35.4294407465215 -0.146644156116899
-1.54661365744745 -43.9873593949601 -2.69822242188867
-1.46002181092605 -44.0931641744492 -2.80542971768854
-23.3895800548475 -34.5241009645038 -2.76569250534417
-44.4900988606164 -29.9315755692793 2.41256341718843
-70.0484744081576 -7.34786780699236 -0.639877616768443
44.3641449566227 -0.529335638540435 2.07480974154286
27.1244173708994 -0.353971126927282 4.44528862692885
-2.10003773277679 0.831456924358224 4.9165309985562
-2.07052937818411 0.737926731315246 4.91461779450713
-39.0601418242362 0.617644273689305 3.45948070849758
36.0695196928306 8.89344343149758 3.00047353676012
44.2149744827167 26.0235542440635 -0.958633612941573
25.1183446677635 35.0606235250114 -0.0495576828455374
-0.893273400267466 44.0127395079315 -2.57701925179221
-0.805117940799052 44.117541824012 -2.68393647692232
-22.8743389374494 34.8750655365389 -2.67010853343
-44.0408264338533 30.5820963727358 2.49590933344294
-69.9316400434427 8.3888567208102 -0.618203312722386
37.3428955702755 -0.527375668822767 3.65451467710314
33.6873465848719 -0.543678393692117 3.99117666361441
6.13297670610754 -0.628657087027777 5.02936092054436
-23.2619420029543 -0.273876058898581 3.29983796243582
-44.5334156885633 0.258484104142508 2.87022937619298
52.6664038026768 -15.2178321090899 -5.57756048364226
40.4186868734956 -27.0016808788006 0.307045793721072
6.1918993851208 -42.687394067654 -1.88096240291279
-23.0230013782674 -33.5243385677398 2.62537441778423
-54.4258832550935 -22.4374931247676 0.793082980477184
37.3465347155089 -0.0372097301071252 3.65518978618127
33.6916238724528 0.0324405979403885 3.99197015645146
6.1415319514143 0.52367115979286 5.0309480305391
-23.2553787634894 0.610143738879967 3.30105552927102
-44.5324031782115 0.394861757470047 2.87041721011725
52.8866632130397 14.4494808770765 -5.53669947976845
40.8151400471373 26.3976284511085 0.380593047104143
6.82506828002539 42.5957715746075 -1.76350128456666
-22.5227551686294 33.8551247978825 2.71817663802177
-54.0867529227481 23.2408535856901 0.855996096429269
25.3700109066105 -51.5482117022922 -16.8972405132252
-47.3938521657002 -54.0363181010369 -14.7779133464678
26.1329362545673 51.2121881627189 -16.755707874293
-46.5860062120605 54.7745550042676 -14.6280473471593
ID=FMNH224061

LM3=52
-58.3183307621799 0.87347564777213 -3.61345254727796
68.4817604815263 -1.01644126162794 1.62753647199355
-48.6370781852525 0.530246197469173 -0.1680179879193
-26.1530754294626 0.626905556227334 5.70800884661285
3.17928597189194 0.51838738728203 3.46075508627872
3.18809011082359 0.592008959977874 3.46691701407916
40.4903807543816 -0.0585012347239506 2.0941157260094
-38.3903915432858 12.4990474485286 3.67799749804408
-45.7895014123147 31.0874430502119 0.798021723091471
-25.2622912184199 38.7820768037351 3.54178691008829
1.68984078366917 50.6316790494306 -3.71269471950511
1.56196530266635 50.465781785642 -3.5942660004604
28.2611603376828 36.6158247134698 -2.25397898283719
49.6998629077776 30.9314144787652 5.26446348937234
77.0218759148224 8.10917971489382 0.513271122957658
-48.6315257967373 0.906465594325693 -0.16668617260961
-26.1607815096759 0.104756062905073 5.70616043928732
3.16224221192461 -0.636465713776502 3.45666691046088
3.16886930303868 -0.710356804255145 3.46230664396503
40.4742540234122 -1.15121817661714 2.09024751197118
-38.7429024162757 -11.3864259217565 3.59344300835122
-46.6870318031604 -29.7275271881091 0.58273694750962
-26.3961165731761 -38.0437955101664 3.2698235988318
0.195353798464805 -50.6319466213735 -4.07116758961772
0.0724172597990117 -50.4631904469068 -3.95155419860704
27.1685559627293 -37.4169915819842 -2.51605488584924
48.7648828754522 -32.4210729904603 5.04019591193349
76.7489762133748 -10.3819904904366 0.447812447037894
-41.6177264162963 0.936121852355073 3.53699349840737
-39.0877010692573 0.799172797940683 4.19382145961194
-7.36349132508562 0.0789289915178544 5.15322105701493
19.2739092704704 0.0538259307276567 2.15970622630791
46.0894589992292 -0.744573034420519 2.37780781196574
-56.6357850366063 20.5226620353778 -5.41831807675377
-42.7617433849161 32.405525394732 2.46973791040974
-3.0502252669024 46.0638266663301 0.778303038576511
25.0333017511773 35.7001787486603 3.01102333340456
59.1624588477033 25.129064257495 2.99920027203301
-41.6275955095573 0.267410665443972 3.53462626321447
-39.0946992914987 0.324986428685752 4.19214284157285
-7.36315190677881 0.101927337242379 5.15330247107595
19.2637010978717 -0.637860633993515 2.15725765836032
46.0911100783318 -0.632699021566335 2.37820384556826
-57.2161759960743 -18.803537151463 -5.55753268021815
-43.6996636171772 -31.1461844890325 2.24476508634104
-4.40831986944028 -45.9581078292249 0.452545721934761
23.9685738380233 -36.4437809554397 2.75563397592204
58.3948214430575 -26.8846016790647 2.81507208197619
-30.2131253048524 56.6548243849043 -19.3413514211099
53.1732613299531 59.4401621742657 -17.8179876882334
-31.869828069892 -55.6002372567423 -19.738733934967
51.3978878450203 -60.8558041231733 -18.2438349756078
ID=FMNH224077

LM3=52
-58.132006630551 0.386598094730189 -2.90085855949071
65.8953631250862 -0.43815609392123 3.37181476644115
-49.5584590669027 0.464658492819027 -0.291251104825551
-24.9613659885786 0.272127911027374 6.66976308531159
3.48725834666744 0.505573001008353 3.66155269696292
3.4680034285198 0.45147725163639 3.68847216655689
42.1926547821856 0.109005161453089 1.88886478804515
-38.1336816975037 12.6858665230391 4.77454793836424
-45.67414018422 28.182746698763 2.83139386408649
-26.0501012319411 39.2503537779881 0.776652267951906
2.97096421632913 51.0520242590252 -5.63395021916411
2.95280347783582 51.1508979433019 -5.67394411523104
26.5529140973664 37.9670018663506 -4.90850480118846
46.9722956686434 32.3735383045734 4.67622031872857
73.6257787043136 8.53158931729275 2.82702335726478
-49.560242244821 0.198224897699034 -0.291024623489439
-24.9626964191552 0.0733415768372314 6.66993206323102
3.48022055460879 -0.545978961746854 3.662446566572
3.46169173515749 -0.491584647342598 3.68927381440772
42.18743753764 -0.670529626791065 1.8895274300078
-38.300010639186 -12.16617849784 4.79567336873238
-46.0472403131149 -27.5640229662694 2.87878129235718
-26.5731217871147 -38.8967819673229 0.843081081889336
2.28730648543635 -51.0967210836442 -5.54711888576214
2.26782350199224 -51.1954106779732 -5.58694484356556
26.0422941330775 -38.3272991297356 -4.84365098566446
46.5348236317522 -32.9913623930132 4.73178361973848
73.5050206344185 -9.5114821969921 2.84236083354016
-41.7692253022588 1.07470310138983 2.78135119344355
-36.0428746902786 0.564896428053282 4.88355278922251
-4.03008701925772 0.00725227431674641 5.34032979420574
22.0642804513075 -0.175325695727545 1.33633443871209
47.0787511152983 -0.173639618313519 2.38263297393774
-56.2424667274004 18.9082684471035 -3.97803319395915
-41.9344125962766 28.6581767490482 4.5549035289386
0.0259737026474456 46.4094843087586 -2.2947258426207
23.3344853246552 35.7975799612837 1.82608999551113
57.871870671717 25.6271366068251 2.70085415815374
-41.7798366981021 -0.510799004037465 2.78269894628637
-36.0471514228273 -0.0741117251098832 4.88409597680458
-4.02976230507836 0.055769455528287 5.34028855227444
22.064665810783 -0.117747195332944 1.33628549422483
47.0768849606129 -0.452471190182722 2.38286999414879
-56.4905594091673 -18.1605088460245 -3.94652295514862
-42.3141917235787 -28.0865357119437 4.60313925645508
-0.595242170372123 -46.4095085124482 -2.2158252463906
22.8532678473957 -36.1035473394021 1.88720940266272
57.5236998282424 -26.3948229479729 2.74507531915942
-35.2633228887639 54.6289675117725 -18.3068765514509
46.7598084583487 60.5151075555518 -17.2033489200899
-35.9915768142345 -54.183119905936 -18.2143810576586
45.9454337386466 -61.1647215421527 -17.0999152286311
ID=FMNH224079

LM3=52
-78.6973278081615 1.90487936365826 -2.06336063207941
93.3460672206882 -2.26247905167665 5.76994414366159
-62.5251536734127 1.43840315111384 5.0771350321372
-27.7834629925628 0.665121030943088 -0.202147705646371
7.19799224843435 0.343561564859214 -1.10600196902167
7.20133572884767 0.214741257002084 -1.1270959204128
42.8348820375139 0.447320248877469 1.37915703997274
-47.1393442414631 17.9504054333494 5.63242176561734
-58.3869041013274 35.7630958852022 3.12031493635981
-32.8786911942845 47.3964122062278 4.12784888273383
2.68890852480028 63.7093481181548 -1.42578564238015
2.6511810486657 63.796320338214 -1.55521038454702
32.4985767427977 53.8720521311018 -3.78791843484684
57.3814708685077 44.596755082521 3.6310000588517
102.96714494128 18.1980922459762 1.89749976365344
-62.521822887962 1.57614556217885 5.07726044010841
-27.7831293782934 0.678917426573566 -0.2021351446786
7.17302225013007 -0.689056062932324 -1.10694211868754
7.1825891804951 -0.560509748353014 -1.12780174990285
42.7631358068168 -2.51969727521764 1.37645571040134
-47.9521153587732 -15.6612020992945 5.60181998162621
-60.0473812723201 -32.9048301762362 3.05779602712852
-35.1313135628229 -45.7592836078042 4.04303501365376
-0.39351332315397 -63.7621517874721 -1.54184243321792
-0.43539474328615 -63.8469631512364 -1.67142357623888
29.8568958811667 -55.3728982080524 -3.8873808116211
55.1586951135121 -47.3246539326643 3.54730994970976
101.967124587756 -23.1570825768521 1.85984782672616
-53.0382131272581 1.42756164169142 4.17522584783621
-36.7298123353729 3.36236233810764 1.80729664970507
-4.62138296389387 1.45758715983556 -1.62724169627795
28.0662550323303 0.694117457952045 -1.33167049699439
58.6270158768837 0.533825799665752 4.6053718277241
-75.107304884617 18.5821614681289 -5.24145095511463
-46.852055646621 39.4698154823009 5.32453082517689
-9.88315123952779 59.0403269135542 1.83936721741075
30.8486125717669 51.2265549516694 3.06589912204905
72.8109520020702 34.876970038993 3.47246872588174
-53.0454068070217 1.13007181241448 4.17495499737224
-36.8494798746853 -1.58640894583941 1.80279102676794
-4.68636130655097 -1.22954886775882 -1.6296882069422
27.9999606566221 -2.04744223883233 -1.33416655784355
58.532488924184 -3.37527329075498 4.60181277730234
-75.9174444585912 -14.9206203447947 -5.2719536584187
-48.7052729577907 -37.1687505409256 5.25475502404763
-12.7253492575048 -58.4968767046931 1.73235513497603
28.3364266008879 -52.6632205384545 2.97131237949745
71.0399477732635 -38.3617287896649 3.40578834354153
-38.9907443466158 71.928658642539 -17.2538522689415
57.920306734439 75.6343411294465 -15.707267187817
-42.4210292012101 -69.9284839185594 -17.3830065091854
54.197574591226 -78.3167640241834 -15.8474324108142
ID=MCZR166446

LM3=52
-72.3163320749554 0.851811205027022 2.2155798199776
92.1890780529633 -1.08505754790477 4.48699435954744
-64.9800521933742 0.95335150444555 3.96545673081099
-42.0195648523795 0.601621905863637 3.87937545840158
0.642413640527997 0.100543450395498 5.99831337571626
0.612146176852246 0.135157241271431 5.98053169143734
47.0164608449945 -0.608039728623012 3.46719803691491
-50.831466173895 17.4399252029503 3.14701388431227
-53.9857702975926 37.8891164601697 -0.485464537201828
-28.5910560700624 48.0433549831353 -2.28831120901567
0.802219714139081 60.3260473679091 -4.07924809171461
0.741972353077514 60.5075060161163 -4.230778319426
28.147332757097 51.0416597555771 -4.6905963685114
54.7334691662297 42.6124595093473 1.87330031020831
102.655544637734 14.2352170501954 1.25631399412057
-64.9844727689703 0.577945922162678 3.96549954969311
-42.02206984072 0.388892457817216 3.87939972239122
0.63988405602432 -0.114274761147545 5.99833787795094
0.608809863303858 -0.148170280924374 5.98056400786615
47.0177511269167 -0.498465980638984 3.46718553889778
-51.228032467925 -16.2374087299454 3.15085513191192
-54.8630024361138 -36.6074812345535 -0.476967431176551
-29.7144432360844 -47.3573013398797 -2.27742977930287
-0.61855130842078 -60.329139139958 -4.06548612212161
-0.683055298463123 -60.5091633453672 -4.21697511898181
26.937603369873 -51.6913792224923 -4.67887860486167
53.7148734720568 -43.8890607955281 1.88316670158889
102.291877057739 -16.648281412635 1.25983657594297
-50.9883323534451 1.14979294934368 3.89337352107373
-36.862529787267 0.596472772322827 4.08149342821772
-13.9600194411813 0.199770977246803 5.5921214591975
25.610329477779 0.711980459362607 4.36751584355159
61.2258423549739 0.0264748199411929 2.6947081169685
-69.4893172461386 26.7003279484647 -3.20118871929781
-34.4770775208635 44.2185714471447 1.73661583347543
-4.45643318960408 60.8824455534512 -4.42560033942188
33.8694574242265 46.1122311484521 0.597373018473642
77.7785232737132 33.3388963498285 0.647644263622479
-51.0012585505678 0.0520701636756195 3.89349872768967
-36.8663429497841 0.272650124347494 4.08153036353368
-13.9608376615097 0.130285799997298 5.59212938469928
25.586474376652 -1.31385032542853 4.36774691046605
61.2082491807296 -1.46757853982553 2.69487852917789
-70.0987879253627 -25.0573425735353 -3.19528522265963
-35.5087570468393 -43.3940583478206 1.74660895836379
-5.88884887694084 -60.7616330265163 -4.41172557647933
32.7742321209883 -46.8968541524673 0.607981664822224
76.9719050150465 -35.1610060937955 0.655457384648083
-40.0195427669571 68.6692861296737 -18.7731361722983
55.0359821159539 76.0866146554329 -14.4342254089277
-41.6254978043677 -67.712158512198 -18.7575804606166
53.2290205101935 -77.3647762398838 -14.416722693656
ID=MCZR46278

LM3=52
94.4043178004587 -0.78682128547847 1.25127694930439
-116.493338356264 0.953437899381819 3.32977218007957
86.5746225207597 -0.861924149037519 2.15229278065986
57.9786292171876 -0.781723226338805 6.12309681084156
-2.04148408669748 -0.691413119956917 8.71635654309364
-2.03247928082458 -0.748916520875875 8.59078249691912
-63.6010409601082 -0.193498205331564 6.3439561551238
69.4774581834998 -22.8879807405594 2.7814602289808
74.2921056749372 -46.8463835506522 -0.0203147832573778
38.2718309634545 -61.1648400476625 -5.69899376022127
-6.43194144021612 -74.7485709468162 -6.45047259837607
-6.48167367496829 -74.7744964774545 -6.38817312354955
-40.2404150649652 -61.1845255191209 -6.1661505119684
-74.9401217538357 -52.8554788126334 3.91278888729522
-130.192700292236 -15.1513697497432 0.286846696246595
86.5768889257882 -0.588436124543765 2.15327400102036
57.9832577095267 -0.223201157128052 6.12510067637503
-2.03026338697961 0.662593317849779 8.72121444752104
-2.02029936347035 0.720839102592511 8.59605568628594
-63.5894764919534 1.20199091078021 6.3489628911084
69.8470669494277 21.7128606614493 2.94147913203982
75.0582756968004 45.6076672787394 0.311391869173976
39.2805813859735 60.5614872379548 -5.26226403151328
-5.19188740754012 74.889257859668 -5.913601981835
-5.24118685987325 74.9155563610673 -5.85111513762133
-39.220527852112 61.8856828245561 -5.72459920667143
-74.0541031761622 54.0607464095594 4.29638293039988
-129.923737440654 17.3044878820507 0.403291825370223
70.1329738310349 -1.44415384897096 4.85940991116063
44.9874507498975 -1.64814830335135 8.08357199450044
16.851984244069 -1.81505380978194 8.64874570325128
-37.3637326008192 -0.828677387587221 7.6603726502516
-75.259425586665 0.595440354996204 4.47157937882282
95.0278359518123 -31.7879363731713 -2.78465017610486
52.4550738797548 -54.165563667942 2.8795338027865
4.16881532619459 -75.6715714589981 -5.58801806208795
-44.8814081546978 -57.4542846952097 -0.445652007625301
-102.667741277236 -41.7108616404884 3.10104748666261
70.1469864767548 0.24675785819565 4.86547656434575
45.0081058851969 0.844315346180902 8.09251445582124
16.8792359416113 1.47341971158184 8.66054408886657
-37.3453231579562 1.39279763444173 7.66834285854866
-75.2592234979176 0.619826487034879 4.47166687138969
95.5417630927992 30.2278625481471 -2.56214988678809
53.345369270408 53.2667463309022 3.26497945490232
5.4226588123047 75.6302363499618 -5.04517742152223
-43.9230439290186 58.1919195487912 -0.0307365449490553
-101.962562977615 43.3832930464058 3.40634830300815
51.5172745085909 -89.3060478438247 -26.6260598016463
-71.7060555611773 -94.5888685922581 -23.8288379640762
52.991826490736 88.6287447186667 -25.987665335828
-70.127195857017 95.9327795739606 -23.1452843765158
ID=MCZR46253

LM3=52
33.2822231792626 0.959832689122516 0.349390266776141
-46.2157090635477 -1.79009312590732 3.13023061382917
30.3653854667024 0.739317783022418 1.16242035838204
19.5685725397297 0.370765094930299 1.93719255562017
-1.81612335409968 -0.564734445157125 3.06452733402594
-1.71119029720322 -0.706927339754304 3.13211438912111
-25.1736000338171 -1.3204675161015 2.0823383284388
24.6902738829474 -5.93191426495848 1.40442121188688
26.8806678711557 -14.4819584334 0.192622827394087
15.3744580481019 -21.4834076526145 -1.1222098433186
-0.690627340140551 -28.8031142537162 -2.34422850793975
-0.689720517384532 -28.7420464503577 -2.33570587252558
-13.8923387426317 -24.8359957618559 -2.38537749200219
-27.1532007301569 -21.0058939639756 0.889283820355696
-50.036574902302 -11.6139330899785 1.80165973082582
30.357110357429 0.978503747662117 1.16238065183614
19.5606330131161 0.600251288900671 1.93715445930415
-1.83759769215522 0.0559655472053225 3.06442429347849
-1.74274343298262 0.205092909095214 3.13196298737006
-25.1914441075676 -0.804697651065984 2.08225270702765
24.234508472591 7.24165066615821 1.40223430781248
25.8287751295881 15.9222298106624 0.187575519129595
13.866213537878 22.1112937791932 -1.12944686918683
-2.66631939067815 28.3028155080268 -2.3537084923723
-2.66119436402589 28.2419592213664 -2.34516561670497
-15.5622921533267 23.4327828418648 -2.3933904474282
-28.5267815016273 18.6964508606259 0.882692952954653
-50.7063613122022 7.745751871414 1.79844588748558
24.5086363251772 0.669834731951187 1.62562692962866
17.1578228733636 0.251147473044512 2.18965565667663
4.88529777008608 -0.0965715683869271 3.10506066666536
-13.8421441899371 -0.685780194957215 2.79997066678818
-30.117182279348 -1.04759195727624 1.884560178587
31.6984281047353 -10.5355482665353 -0.997190401180053
18.2713983072383 -18.3203377348418 2.08617070478271
3.51007275341483 -28.9140347311133 -2.54068700817002
-15.1858685696312 -22.473931022802 0.66729001202168
-37.0057435178784 -17.5700022978442 0.241280397960077
24.5095575559522 0.643207232025805 1.6256313499802
17.1473777264946 0.553056782894387 2.18960553761598
4.88015491551118 0.0520788713661011 3.10503598965089
-13.8432264332539 -0.654498745597013 2.79996547384842
-30.1043450281729 -1.41864328774111 1.88462177570749
30.9077707549097 12.317822567475 -1.0009842208524
16.9747938886236 19.1570620643954 2.07994919384415
1.51667307280292 28.7037210912728 -2.55025195931456
-16.6895189661816 20.987980922561 0.66007503013854
-38.1183004079183 14.5876386671407 0.235942004258977
18.1723361915127 -32.2786747703463 -9.84447759980426
-25.1518497257817 -37.7943188897895 -9.43736546528968
15.911427919359 33.0712207015806 -9.85532614030308
-27.6903657269598 35.5796243939802 -9.44954605394286
ID=MCZR46258

LM3=52
-83.7370680995732 -0.0143617427180592 0.49929611221541
103.166910341489 0.0145456094473975 2.08835599698128
-71.8063239977964 0.1672006675796 1.74412664701905
-41.5053599702002 0.147837861419703 0.741884356573392
3.86947239158257 0.557527067841058 0.815508205538044
3.82398069378962 0.494900094905745 0.825697411729596
56.6653451138907 0.522072737992295 -1.57948662189418
-56.6113457695225 17.4076218606282 2.38573465138852
-64.0222391536943 41.7191442067304 2.05784140079491
-34.3887776176867 50.0796727672138 0.133644444019295
NA NA NA
NA NA NA
32.5629313061137 54.6537790230866 -4.56212371078235
65.4747269591679 47.5893881725985 -0.500504671749725
111.472958501482 15.4308696623243 3.22607248942729
-71.8062644090211 -0.194896366252627 1.74370494314992
-41.5053087797093 -0.163226173956992 0.741522086532463
3.86965599407383 -0.558151466254358 0.814208868866994
3.82414369016764 -0.495563372312886 0.82454390248391
56.6655132696118 -0.499741983037296 -1.58067664330041
-56.6056123994788 -17.4317631700322 2.34516015866165
-64.0085038304658 -41.7448936676907 1.9606378768317
-34.3722929273355 -50.0911639095282 0.0169839208611338
NA NA NA
NA NA NA
32.5809160506778 -54.6322841068424 -4.68939996923845
65.490386367421 -47.5665409446175 -0.611324755126275
111.478032478993 -15.4016520118728 3.1901644524364
-57.7232838638414 1.12065914609474 0.476974175604993
-40.4504943330001 0.687997627114937 -0.404901831242848
-11.3647686626601 0.746557110422781 -0.771876090887785
32.5436332656756 0.883985009668566 -1.7671804927519
64.4483143365205 1.18117639584162 -1.009072825798
-79.9675699838939 26.5278824539771 -6.21723197772431
-45.1096518948972 45.9800033540359 3.5209201166507
NA NA NA
35.9472039539303 51.806673925823 -0.61691230790195
86.36148933572 36.2910517971797 0.665914589614637
-57.7229117107561 -1.14076555349927 0.474340485029074
-40.4502658558567 -0.700366129500417 -0.406518741389094
-11.3645226278271 -0.748497667904422 -0.773617255066663
32.5439217725476 -0.869155276472513 -1.76922222734988
64.4486992208281 -1.1576108240637 -1.01179661397509
-79.9588368852367 -26.5396475171696 -6.2790352531539
-45.0945146540814 -46.002924149805 3.41379536058176
NA NA NA
35.9642529566739 -51.7932623148118 -0.737566414046505
86.3734294261807 -36.2640782035845 0.581415750386485
NA NA NA
NA NA NA
NA NA NA
NA NA NA
ID=MCZR6397

LM3=52
-165.817304038439 0.565382865725714 -7.77437574122064
183.942657591937 -0.615196991508044 -3.3539830520761
-128.872377488616 0.207916232796262 0.0565624977059754
-50.4230304377428 0.236380518834224 0.5873260012471
-4.15236478603355 0.941604323745421 -3.77621873056246
-4.17418855354954 0.919470231550982 -3.71802722979774
95.7494014959837 0.964974940850147 -0.21988847417488
-95.939420408916 36.5874530441484 6.02552410845056
-117.658530636053 72.3943514884666 8.25426750722584
-75.4977457681186 99.2397472497556 9.90751760836076
-1.19108790610183 120.811878148597 3.15948125487432
-1.19259690741294 120.942363547007 3.00013280858124
56.676546120509 105.013538483029 0.442545692700425
113.797267487931 77.8054669235833 10.3599494520202
210.605799147737 26.6467536983042 -4.86610005976196
-128.870861625548 0.658696728172157 0.0570136260211298
-50.4234837859299 0.101565887714637 0.587191082593744
-4.15857814612911 -0.906096567315401 -3.77806785712948
-4.1802529506461 -0.883932717373825 -3.71983202424257
95.7407476514803 -1.60846615289132 -0.222463900921773
-96.18335724748 -35.9533794594738 5.95292730383512
-118.142807760862 -71.617787075425 8.1101442496791
-76.1635341262282 -98.7493799883027 9.70937571378897
-2.00359303171481 -120.807217074573 2.91767572767142
-2.00597849568477 -120.937370173023 2.75806644177423
55.9690010440634 -105.393012578938 0.231976793088036
113.271349571686 -78.5896216475859 10.2034336898493
210.421858205378 -28.052770853847 -4.92084179016975
-110.212795936321 1.16631055477205 1.9682733778218
-89.9293547789786 1.67579408723155 3.16907535093061
-12.642776813767 3.4457304110808 -3.30536713718072
67.8231668533617 3.31829038048448 -1.4394048311096
149.330664051459 0.273663475421691 0.178917830583439
-156.80380677533 37.195729142125 -7.13953109328701
-79.4472774385044 90.2879804703261 15.0940674193243
-6.90486758924109 112.074146344052 6.96009431539176
65.3589511417395 91.0989439823178 8.4447531683969
161.713936323916 56.0307384853498 4.01493357862152
-110.218160549677 -0.428993874103445 1.9666768424647
-89.9386126947383 -1.07728298146254 3.16632014960263
-12.6656426277836 -3.35400182454315 -3.31217211605276
67.7993257564247 -3.77146707390488 -1.44650005898229
149.325445093879 -1.27832649811614 0.177364643102879
-157.05036941374 -36.1259518298738 -7.21290934886926
-80.052806978545 -89.7816523029239 14.9138588458018
-7.65850414389628 -112.038879805191 6.73580836485046
64.7447373573898 -91.5531700412314 8.26196012099559
161.333421659626 -57.1249894070409 3.90169054038493
-90.2679539708022 135.00367640659 -33.0827354659838
99.714768533127 150.771780850374 -17.1659019597121
-91.1736464329736 -134.327047009125 -33.3522740035208
98.6986251578741 -151.404334974636 -17.4683112329845
ID=MCZR29543

LM3=52
-69.7856926439926 -0.425543461882026 -5.47847719700036
85.8761936467184 0.545563799530812 -3.48821960341578
-59.324424805357 -0.367353987869779 -0.573689813682138
-31.5922738700195 -0.234742332153222 1.70346045413886
1.84278476554607 0.096867792175807 3.96595395094748
1.87294983930745 0.144722465939345 3.94372221105995
46.6017527818352 0.904956879431731 2.11428295424079
-45.7418567127532 14.0975798396969 0.945012843974453
-53.9076022250217 31.9629148004883 -2.26201224801545
-24.1798875528624 50.89822521815 -0.345538891587887
NA NA NA
NA NA NA
22.110447467578 51.747358476026 -4.41805220240184
49.5587635792343 41.6609720339669 0.104231694023509
90.8963200561708 14.3053778427747 -6.99525084833625
-59.3243854422128 -0.373636066105452 -0.573703263946146
-31.5926891553165 -0.168465748377924 1.70360235583379
1.84396035938365 -0.0907486344356139 3.96555225418799
1.87472215110445 -0.138125908700639 3.94311661762886
46.6094906283433 -0.329948463820927 2.11163895614519
-45.5615781600254 -14.673596714989 0.883412222975992
-53.5028920125918 -32.6259605766659 -2.4003004693978
-23.5401754121407 -51.195288771168 -0.564126541269276
NA NA NA
NA NA NA
22.7570563695941 -51.4468296303779 -4.63899645397612
50.0769426525804 -41.0367276125362 -0.0728284843701728
91.068260639077 -13.1351179503164 -7.05400241096864
-47.1670657878826 -0.0119178122378999 0.554543633455869
-28.5237475484325 0.434682087472322 1.88381253035003
-9.67020254778348 0.156056973979354 3.44147727315312
25.4560995239741 0.533089521090909 2.63486029681981
52.9535036226127 0.399710037688216 2.39876843264073
-63.6242664749646 22.4273562982799 -7.90605701960119
-35.3467290555386 41.2884690900683 2.87797124771676
NA NA NA
27.1490262993811 46.1776112039359 1.20074545090103
70.4059816160685 32.0567065912214 -0.0382255236301204
-47.163496667216 -0.581524120309863 0.553324076020142
-28.5160101547752 -0.800150984016205 1.88116868699213
-9.66739529908988 -0.29195997853462 3.44051804500198
25.4608517129233 -0.225326081941922 2.63323648862994
52.9544189401651 0.253631857538323 2.39845567147872
-63.3384380280486 -23.1888336818546 -8.00372371129936
-34.8264766881126 -41.740113565643 2.70020263118165
NA NA NA
27.7255939450414 -45.8384898686442 1.003734078872
70.8021656474973 -31.1714508568736 -0.173600375471443
NA NA NA
NA NA NA
NA NA NA
NA NA NA
ID=MCZR1863

LM3=52
-42.5035019990698 0.712763785176202 4.11367596023565
50.9917842336432 -0.841296031954441 2.50891319477003
-35.9500477942049 0.638554692811302 4.88675295348347
-18.12106623225 0.444821660006459 3.72419244312532
2.21053552716296 0.191643624689205 3.93927096981146
2.25249319093061 0.36160296609707 3.9190629455204
29.5950945479617 -0.355244202559234 3.33711163933727
-28.7370402551437 9.19024536083569 3.63687929415962
-34.6441972506846 19.1840430141651 0.0116182013768163
-13.7393547907183 33.2265373266049 -1.99090362933088
1.15283249569336 40.4083527957881 -5.07565265657998
1.22978585966549 40.4937629367852 -5.06584102397517
14.0851792749339 33.2401642650158 -3.01653565945006
30.496693441969 25.9397807001388 2.55234279562813
54.7909286334667 9.68516079890521 1.11607985797925
-35.9511450126373 0.572417160985837 4.8868756689571
-18.1256200319188 0.170330217245197 3.7247017507223
2.20320457449503 -0.250247525783987 3.94009088068995
2.23950024188527 -0.421578901492083 3.92051610730558
29.5907974515873 -0.614262224715638 3.33759223663791
-29.0258489293138 -8.21840574856816 3.66918033121198
-35.2614791955608 -18.024140034224 0.0806564566525363
-14.8340627010671 -32.7596666291036 -1.86846893835321
-0.188485987718125 -40.4429082385415 -4.92563646279291
-0.114407477937453 -40.5307869842205 -4.91550329977692
12.9746443952553 -33.700049081076 -2.89233084323562
29.6196285925054 -26.927454013322 2.65043577805414
54.4395827316713 -11.4930750717775 1.15537520471596
-28.3288618002439 0.725559453302745 4.11658613832464
-16.6894952684506 0.248282243088934 3.34776928156055
-4.22148045819686 0.339561603664784 3.62784469162084
15.4296128169844 -0.267554502700548 3.66030140452698
32.1457149109982 -0.252105268045241 3.26518018215396
-40.1831241858752 13.7373517596671 -0.163321298438496
-22.0480909995816 26.212263671345 1.92035869126931
0.929335115562848 39.4915266066338 -4.434949238415
17.2239408464521 28.3048228621035 3.04373018523685
43.2035710761891 18.8018045883076 0.948504499047435
-28.3370863609474 0.229803886999299 4.11750599241416
-16.6883406867396 0.317877487213521 3.34764015044379
-4.23019757905667 -0.185884234009724 3.62881963478933
15.4302221459461 -0.230825705215759 3.66023325575192
32.1365885956415 -0.802216307530701 3.26620089059126
-40.6166984902488 -12.3974027331883 -0.114829334993263
-22.9053178106018 -25.4591846241699 2.01623294111518
-0.381409215232163 -39.5168023987483 -4.288352529307
16.2757602239816 -28.8490894735227 3.14977692191038
42.556186297038 -20.2209006201295 1.02090952565746
-23.1517357233307 38.3441007268276 -19.7249618110106
23.8351244938981 44.3036187386589 -15.6767848616274
-24.4121084287911 -37.6279550302399 -19.5839987821963
22.3514629500018 -45.1277193482233 -15.5108486873062
ID=MCZR182819

LM3=52
-60.826617935346 -0.597479843909169 -3.46025585162737
71.2649584305718 0.712363348080017 -2.85981473155693
-50.0035563265028 -0.355425323206364 -1.3335182587802
-27.0912025980986 -0.358196741723491 4.84789032030416
4.34296764780779 0.207709612227276 4.49095115528258
4.41936469017577 0.307873608747604 4.46949638343637
45.0717009283883 1.25767622502541 1.28945860565248
-39.624034153064 11.9783591790573 2.0935968151713
-48.1325030745389 30.0313332787319 -1.8270248614652
-27.7785928606209 39.7443627232191 -0.0646300885090456
2.70320756213129 48.0231929764664 -1.7489121378601
3.16870870307539 47.648406007608 -1.47980958472511
28.970086676639 40.2109790055805 -5.37472010684785
50.9112550964588 33.9577920346599 1.96923561010413
79.8009126516037 8.72074650061861 -6.26858815575954
-50.0008087170285 -0.632282202262722 -1.33401284268363
-27.0928037253742 -0.196862642154508 4.84817853148747
4.34639379072555 -0.13751821009564 4.49033443185306
4.42476293707706 -0.236068972408585 4.46852467109912
45.0878297393966 -0.367508256391429 1.28655533632664
-39.3784260683707 -12.7698040642376 2.04938609076625
-47.5270684707437 -30.973964761742 -1.93600621868355
-26.9843343975248 -40.2873598750838 -0.207600716133861
3.65570892363334 -47.9535303197248 -1.92036730490558
4.11368968192601 -47.5705423246933 -1.64991104403235
29.7622402031546 -39.6086442468199 -5.51731183501108
51.5752430634904 -32.94750800953 1.84971434493337
79.9580494863714 -7.11280410591618 -6.29687359800983
-42.3451162567893 -0.290074734626259 0.56123984182298
-35.4707320688724 -0.240988330633712 2.57591372088554
-7.06618587928051 -0.322449911136235 4.75437073638679
24.923488740095 0.608371378602921 2.72391163661128
50.4216644840936 0.725834692530372 0.479470126868794
-59.5335003823171 16.5481020040705 -7.89954762162403
-46.9156616375245 30.7331301375657 -1.11082398127065
-7.6269017283862 46.771922974512 -1.44246410691624
25.8210131481827 37.3669061237074 2.30385229985832
61.6442620118237 26.8665329155797 -0.098658319914593
-42.3425129158516 -0.552394709084821 0.560771227001641
-35.4684371030565 -0.472235558187202 2.57550061517962
-7.07102506260948 0.165159847879577 4.7552418143921
24.930750390238 -0.123332968089014 2.72260450206156
50.4261555994633 0.273297242670652 0.478661702894779
-59.1936314311987 -17.6980519615407 -7.96072578907114
-46.2965130517776 -31.6540273986226 -1.22227392610623
-6.69718827133504 -46.9086268059432 -1.60981733340588
26.5576140658649 -36.855079600935 2.1712603283488
62.1653254638254 -25.6372899384426 -0.192452433828878
NA NA NA
NA NA NA
NA NA NA
NA NA NA
ID=MCZR29498

LM3=52
-68.2728510419131 -0.165475231588027 -3.13562585317052
77.2639751508837 0.187547247723077 2.83988352292238
-59.5469856982168 0.0555362763691333 1.0012981196626
-29.1338767142451 0.105318119614178 4.04726374940756
-0.40816681549305 1.02885032657019 0.558897515662623
-0.325756844049825 0.956927080874622 0.545166885519627
42.2513457975507 0.787582653333602 1.71763020180395
-45.4293092821016 15.0723980823555 4.35073162214165
-53.4834314888231 29.6914106183019 2.25207459070731
-30.1583119539498 42.9583692840933 4.2635987544902
0.3551816822218 55.6869914681351 -1.73591647085852
0.320747703488904 55.6175475181878 -1.67018769867868
29.5896868778337 44.8192126479389 -1.6185555068437
51.9328212457047 33.4106654173347 2.78696901808944
89.619535643 13.7941958009155 0.692641042117887
-59.5460024194122 -0.347137407640718 1.00113906808338
-29.1330071286661 -0.250795758776839 4.04712308842824
-0.403136252754615 -1.03127262231614 0.558083790253155
-0.321078543575472 -0.958936942719509 0.544410140764209
42.2546915785015 -0.58258614827761 1.71708900052772
-45.3551497513213 -15.2975146257969 4.33873584797326
-53.337784791678 -29.9540244591129 2.22851531425368
-29.9481474256231 -43.1084964643127 4.22960330989277
0.627133779124125 -55.6832040660267 -1.77990644631731
0.592361193006875 -55.6139810557471 -1.71412290224676
29.8082153767698 -44.6728778103322 -1.65390387670274
52.0953756396218 -33.1588328203875 2.76067481451248
89.6858352189549 -13.3568974321882 0.6819166654633
-50.0783976106932 0.269962115628964 4.01097612301641
-33.7780805514329 0.758505364461556 4.94220423579106
-7.24087964669766 0.907608045446518 1.86954558475429
29.4824275877925 0.979498203539819 -0.184300258146978
62.7696019604076 0.622614846278001 3.79129278163613
-68.8276346551939 15.3722010816699 -5.98831688734757
-41.971675061265 33.347103294945 5.47660999773058
-8.23510426356333 52.4773320318616 1.23091531535072
32.2514529844163 41.1490210887641 2.21686727581943
69.2410366539762 26.7991354615055 3.65963377233306
-50.0764742474118 -0.517696252045851 4.01066500681429
-33.7739638716575 -0.927362980576061 4.94153833674357
-7.23635718600219 -0.944436258262665 1.86881404807091
29.4868592366205 -0.835356699706592 -0.185017105435179
62.7719013957715 -0.319053076156434 3.79092083339092
-68.7517518794581 -15.7034172629835 -6.00059140731039
-41.8083060467235 -33.5559994976501 5.45018402410409
-7.97871907910919 -52.5178801763188 1.18944338665225
32.4520329508244 -40.992761723521 2.18442219486467
69.371097461359 -26.4635446742398 3.63859561234059
-35.1647444475793 61.0434105869241 -20.2785931305574
50.0167180021582 68.6376737135402 -17.5550199291189
-34.8662452773565 -61.198378805979 -20.326877263396
50.3512948559776 -68.3786981236498 -17.6091398559598
ID=PCHP4071

LM3=52
183.035887855882 -0.636944814411861 -15.9353464190997
-217.581455794643 0.801450216796481 -4.5697250136475
169.592429362393 -0.914529313488218 -5.08772139582766
124.211104218604 -0.855967402517884 10.9420097456484
-2.52667137764486 -2.03842214664471 24.3423195005676
-2.50124109109587 -2.06031170370522 24.1916721527599
-144.689217782136 -0.349007847559439 14.366370537975
144.956729264023 -21.777018137956 3.88569791220002
142.388481905526 -55.3869757409163 -3.6792870646763
97.9178733216818 -81.0684015000943 -2.62043406906588
-9.96385453116929 -124.364255132147 -0.888998346886462
-10.0096558607412 -124.391812715909 -0.937689841192447
-92.7060063369421 -89.5941142041528 -9.50792133624698
-150.47914664567 -69.3316978272023 0.919135813273627
-232.686208821164 -29.0238591575912 -9.922253294037
169.594660384747 -0.302264911438239 -5.08656807785017
124.213893529192 -0.0904907248623552 10.9434516684692
-2.51208313453296 1.96506169511704 24.3498608338083
-2.48649193178902 1.98733272555132 24.1992966709765
-144.683029274624 1.3493179642369 14.3695696618892
145.111529861794 20.7052524901782 3.96572145476778
142.788392214165 54.361295281799 -3.47255504898908
98.5061073113347 80.3619540735906 -2.31634888859005
-9.05725437424483 124.436032287221 -0.420335064609145
-9.10285298905444 124.464106164289 -0.468921766339121
-92.050483284921 90.3025276695592 -9.16905134728636
-149.969897975961 70.422541595514 1.18238985224352
-232.468377768165 30.7559987887314 -9.80964641271145
156.46456778181 -1.14198075309566 0.0450063581871565
109.851091325446 -2.17237766558728 13.8426340008198
27.1915618287333 -1.7733690772574 22.2122487757958
-78.5709356204984 -0.369197019749283 19.0195984959994
-166.76027528042 0.021918543791513 11.9473394654411
169.220931194846 -43.6421763072565 -16.3141471938311
112.972938105833 -65.5231182214243 4.33331160433716
11.6308618425959 -119.645324862799 0.161306630497629
-93.2866569989454 -87.0368967258637 -5.70864786460949
-184.092112531002 -62.0165666296156 -1.80806197759135
156.468734545826 0.00151351693523266 0.0471603499828117
109.863815692059 1.31959842352233 13.8492118106469
27.2034585194301 1.49146607866758 22.2183987219077
-78.5664196555093 0.870129246267785 19.0219330058252
-166.756170642175 1.14836350100933 11.9494613415709
169.534710399105 42.468945127637 -16.1519403039964
113.447388235538 64.6812808570926 4.57857667887555
12.502484205781 119.555929212932 0.611888283850077
-92.6498067927655 87.7353147396094 -5.37943072774095
-183.635243945437 63.3628903814577 -1.57188561114724
76.3192016078638 -148.86760069468 -47.1310591232904
-161.881026535494 -158.791983546525 -38.7836864953554
77.4027171271817 148.483961149494 -46.5709401603678
-160.718974664645 160.11248305345 -38.182968483331
ID=PCHP6502

LM3=52
-81.3795990650248 0.983653748962047 -7.32389056722437
85.5589986445028 -1.01138213897142 -2.82128807021948
-62.4286954612513 0.651969206473588 0.911669408806554
-33.7320725974252 0.245501228798963 4.59315192130445
-1.96532953216962 2.81902268591802 5.82896702035248
-1.92999089476515 2.70628956676101 5.90201384900408
49.7773559690756 -0.0178473667667395 2.74381018298893
-47.9425230245925 16.7252550975267 3.18677276129292
-57.8721135658726 36.5337139039507 -2.17298547107162
-31.4399935479184 46.5901686904491 -1.19483945339358
2.58276135063261 51.7005257810778 2.32740058082279
2.49741862389332 51.7744918116744 2.24803260126629
32.7479238538741 43.6706196910827 -1.3666749437375
56.6000852812989 35.9861541196325 1.04880659000046
97.2753300161901 9.31970206671949 -8.90380723195187
-62.4265913862853 0.828896760482322 0.912052630625109
-33.7286076431665 0.536862464339961 4.59378300436648
-2.03211347278541 -2.79670843171104 5.81680345033385
-1.99410767250899 -2.68516503472287 5.89033605778264
49.7635614277872 -1.17780339889608 2.74129773961872
-48.3268737211487 -15.5940442255033 3.11676975508865
-58.7244472825559 -35.1373634725627 -2.32822370269625
-32.539006715557 -45.8237018791033 -1.39500619247354
1.35241469920131 -51.7569209075336 2.10331365956768
1.26534120167997 -51.8284920112925 2.0236304492626
31.7001965573876 -44.4307221497339 -1.55750082513561
55.7282330710294 -37.3261952571636 0.89001339349648
97.0266450648891 -11.5917297330521 -8.94910100751885
-51.782601277379 1.23854531121653 2.91750458615983
-43.2147991923576 0.892331789865203 4.0760710018493
-13.7055941053886 0.58790765708945 5.66585466677312
30.2592194742349 1.28443712971174 4.11167625300322
67.3988182755892 -0.226747172078149 1.83308749008618
-75.7470710556985 21.1655590176934 -8.98598366068959
-42.7896499142264 35.6676163770292 2.25298838132504
-1.22855870489783 50.6415856119979 2.81896718097448
33.8915684174432 40.9932382088345 2.0558564462319
78.1437525854234 26.5361852626223 -1.7742152569401
-51.7975608022248 -0.0193719126983068 2.91477996065511
-43.2240081277972 0.117970396518432 4.0743937493544
-13.7159909441194 -0.28634220368695 5.66396105770021
30.2199046584276 -2.02146893808041 4.10451572143781
67.3850549531044 -1.38407807598736 1.83058073269528
-76.2285266708617 -19.3191032364272 -9.07367269239249
-43.6258803459791 -34.6493672241403 2.10068309184155
-2.43267000748086 -50.6097818373446 2.59965858666051
32.9070125180587 -41.7961442420668 1.87653617089326
77.4906838068966 -28.379092687558 -1.89316073606799
-33.449625346787 61.6856671722616 -19.0011786372073
53.110888626015 61.7523106481125 -4.74879623738921
-34.9061408099959 -60.7898731242702 -19.2664583984285
51.6275738115862 -62.9767347454507 -5.01895704908464
ID=PCHP12188

LM3=52
-85.0101474988708 1.69745364235065 -2.44389126298505
96.0239039182876 -1.91627500495395 1.37714842070221
-67.4570806177608 1.20542438573533 3.90618607614631
-31.7375883081179 0.741510417158278 6.51141847650364
1.11197156809082 1.17852076043984 4.6269313285314
1.15799988729728 1.16950089112349 4.61486663060591
56.5331112389567 -0.578326772214858 4.66196618713324
-52.7720821102517 18.8814242752831 5.57049453121099
-61.2761534465676 40.7666392230559 -0.169890240136859
-36.9388173435354 52.4352920904709 -0.66926561378286
2.19423853261993 61.073151045234 -3.62672008343378
2.20766534439896 61.1069405716577 -3.68877860897905
34.6915381985094 50.0249160452332 -6.386595620248
62.6033914918757 40.6082115211765 2.65056645751188
103.948348690708 16.6036991806731 -0.941343310877318
-67.4516219807839 1.47911092384168 3.9064032201867
-31.7421209703328 0.514250638708638 6.51123816764793
1.06394874768394 -1.22925970250649 4.62502098547356
1.11030049988166 -1.22206320571128 4.61296915368055
56.5110643503781 -1.68371931556414 4.66108916408074
-53.483164291886 -16.7709961777897 5.54220775218118
-62.8529379081567 -38.290583753957 -0.232614570452791
-39.0002146233704 -50.9195724240327 -0.751267794196546
-0.242611189636199 -61.1062441396422 -3.72365772496472
-0.230540409880247 -61.1404436939227 -3.78577019333008
32.6694666862536 -51.3582230673626 -6.46703342550728
60.934316337269 -43.0763058478861 2.58417081253314
103.203657913011 -20.7337976652708 -0.970967036542663
-63.078617218693 1.24383440098333 4.40423133282365
-43.2838714686687 1.77302062616203 6.53276059264371
-6.74385683144075 0.960129744637558 5.50619620584979
35.3468525152564 -0.323320656157427 3.25540588869623
70.7820875030578 -0.566532348143788 4.77145364504906
-80.1276632275255 25.9014172493003 -6.94341080043945
-56.2453594217613 42.2668668947534 1.35924019988855
0.0286073619621436 60.5398362718388 -2.39846822062436
34.564899854402 46.9423975709734 -1.57857661325492
81.0922078030915 30.0210394923649 3.51707713262332
-63.078187983932 1.26535548331201 4.4042484077401
-43.3203525555672 -0.0560774475643832 6.53130937860613
-6.77695182423918 -0.699195476294354 5.50487969030143
35.331531007581 -1.091514330146 3.25479640063253
70.7482349756693 -2.26383903227429 4.77010699484944
-81.096508137828 -22.6747768785491 -6.98195135538472
-57.8860129332017 -39.9926388535727 1.29397516507088
-2.38529364640382 -60.4889504213591 -2.49449296458087
32.6656887144982 -48.2807367415464 -1.65412704502348
79.8305524229242 -33.2361609302661 3.46688860607561
-36.566589712478 72.9421160918512 -19.3050846494801
58.4386341579736 74.1622570689542 -15.0911365417043
-39.4453787267269 -71.3953444472256 -19.4196025924446
55.4355046659781 -76.4094181733598 -15.2106007366061
ID=PCHP11189

LM3=52
-49.5286413918586 -0.0211824950001641 -2.38088632300138
53.8026300838224 0.0197197471364059 -0.862987416225309
-38.8572849087406 -0.142123378687693 0.995721176908855
-17.5634031710888 -0.116632776082126 2.03824773757938
0.157567078151339 0.374966782315616 2.04014316497966
0.237608775136898 0.423900266984004 2.05445198975586
31.1564755234093 0.815910300352262 0.912660231708776
-29.168271115481 9.1200821994984 2.19547383083926
-35.9237880720338 20.862641145258 -0.099857384716741
-18.6939982976513 28.7988850166942 1.55410677820428
1.42762353595611 35.9260292961575 -1.58721470027008
1.41519169136357 35.8564193368681 -1.60312609553617
16.4155017215209 28.326126739546 -1.62743487275735
34.384068361032 22.5435963550555 2.29291066051554
58.0727934231918 9.17924730186392 -1.75331320310893
-38.8573828358806 0.114349797015337 0.995476501825043
-17.563488600777 0.107109318524996 2.03803428790535
0.15785188687943 -0.370953081520198 2.04085477158219
0.237930917840005 -0.419798038356756 2.05525687686737
31.1570888386386 -0.79037478576497 0.9141926256404
-29.1612997186674 -9.13814814624112 2.21289215939489
-35.907845904491 -20.8902205821591 -0.0600252076692087
-18.6720018978012 -28.8101345207885 1.60906570965986
1.45505895471848 -35.9278916305101 -1.51866615098511
1.44257396814959 -35.8583216705902 -1.53471032371732
16.437129183299 -28.3166364675494 -1.57339774861347
34.4012719358415 -22.5129167140957 2.33589451674632
58.0797874404005 -9.13822631956177 -1.73583835654355
-33.8920837773847 0.325630665677513 2.06638625357683
-21.7176619269982 0.351773405441542 2.32093504002328
-2.84522908643265 0.597234763801176 2.55838060299567
19.7797122475566 0.15744031158391 1.70421861291722
41.7625306191147 0.275134316019063 0.4781509621509
-46.7856395300224 13.1680785627532 -3.25106932265241
-26.0824705558935 21.3741235363269 2.45865884086486
-0.555076394596327 34.7866374040473 -0.345288943688229
18.6569228577967 25.953567091477 2.28125504384566
45.5564121914837 17.0332928598146 0.80365467484892
-33.8918267349186 -0.347568791892537 2.06702848500416
-21.7173886560108 -0.363928880424319 2.32161781909481
-2.84477404620588 -0.594524864718599 2.55951754016734
19.7798254669888 -0.139083689083029 1.70450149643717
41.7627281983545 -0.242329740127261 0.478644622203107
-46.7755678024125 -13.2099813293158 -3.22590468702454
-26.0661425315573 -21.3893049976335 2.49945509736207
-0.528511391698799 -34.7876466317952 -0.278915165101186
18.6767350287401 -25.9349124206202 2.33075658738408
45.56940568621 -16.9969346614235 0.836119468674146
-25.569302133348 39.0707556665696 -9.89818950557627
26.3467438529456 42.7173612500033 -7.33786570826438
-25.5394513384121 -39.1090846887323 -9.82360603719247
26.379362351821 -42.7111521341113 -7.25636701501938
ID=PCHP8372

LM3=52
88.6730034393339 -0.878715724916766 -2.55222148516779
-110.812993137653 1.10000703336 -0.0316691984123044
78.8980653587735 -0.764907862241626 2.02417604278759
39.2790453124363 -0.300980269532332 9.20605254240615
-0.511513618542948 -3.12655906904125 9.63372742228022
-0.456579921254166 -3.27006688778401 9.59493876336969
-61.3007916873055 -0.456397878009275 8.91217569674516
62.9078364943783 -24.7017536066962 5.35737780708962
73.7532955196521 -47.2202182066347 0.559060815705848
40.4819902705788 -68.6307099639385 -4.28787716318099
-4.74200932816423 -77.461667791891 -5.6802750197362
-4.72353944629897 -77.4845517812153 -5.68167985348979
-39.1007080919209 -60.4044150875004 -7.75937938940264
-71.8711756759906 -52.7408361168973 1.76502499597321
-120.225148198803 -16.324444260528 -0.063499326270697
78.8976789509651 -0.803834640693449 2.02415317307381
39.2771727002734 -0.489627489418028 9.20594171104289
-0.449459554639877 3.12477629543398 9.63740011897347
-0.391687442339735 3.26721081508985 9.59877945288678
-61.2797561554707 1.66272463869546 8.91342069382273
63.3857347444909 23.4417851664666 5.38566242235086
74.6761288037088 45.7461401796504 0.613679103978845
41.8364579986244 67.8185646814372 -4.20771240308298
-3.20330966994019 77.5471581213761 -5.58920641292457
-3.1843891389631 77.5696725886968 -5.59058457481497
-37.893818876054 61.1777789157305 -7.68794912757245
-70.8100704778855 54.1550548710722 1.82782696746617
-119.877398687512 18.7078917571402 -0.042917620579493
74.1119832173704 -1.07613114049683 3.56314098438546
55.7985818795908 -1.12914143207216 6.89005886420131
13.5551530029581 -3.47922603756776 9.2187647303428
-38.5902454241705 -3.3209911772154 9.41076860936232
-80.9735423741087 0.563643693000285 7.94000845061583
89.7906263416948 -32.8625399945951 -5.43697863408946
57.5656024785306 -54.6925361891894 2.48606510702969
-0.378188184752317 -76.928949808875 -4.18296025092602
-37.2094912495153 -59.2996759470672 -1.75325667030299
-94.0310237757895 -40.0759635676548 3.07714789907033
74.1187000936559 -0.399472052905493 3.56353852562243
55.8099209688528 0.0131600586968815 6.89072997311857
13.6214408605819 3.19862231812448 9.22268800595416
-38.516825560863 4.07533646163103 9.41511399582418
-80.9688678827618 1.03455262675183 7.94028511241415
90.4253537141482 31.0799872251587 -5.39941201918474
58.6399368137319 53.536059981462 2.54965005074092
1.14905907333058 76.926159659289 -4.09256945938518
-36.0249750323414 60.0286589349173 -1.6831505641066
-93.2169788253702 41.9310423679602 3.12532750262096
43.2914787349201 -91.2105303885275 -29.0250448720636
-73.0833110351932 -93.609663501164 -24.9984129099686
45.0939155248012 90.3672122781676 -28.9183668686968
-71.2103638437775 95.0713072049601 -24.8875617178972
ID=PCHP4073

LM3=52
-79.0672606732559 -0.229524011232753 -0.842667448020011
81.6373331562668 0.237208977780737 0.673414686259977
-61.6272299080578 -0.214608877310249 4.44888175643224
-31.9259176310293 -0.10314429639487 3.48303805797581
-0.461727780781087 0.464165614966367 3.79957758666585
-0.393528609882848 0.499881148325849 3.73632802105774
50.2614417971041 0.624925961056006 2.63513558115706
-46.4468549311392 14.9458918437255 3.44286507104147
-58.179094580404 37.09880812288 -4.22042424728471
-30.115522962693 47.7436112235653 -3.4864367256035
4.49411775027059 54.5182640947764 -5.3572879380314
5.13062298024693 54.5874733184069 -5.61753802283301
31.0894215941314 49.0867106656566 -6.26644929390658
57.6734014090583 40.4732624449002 0.54013352623077
90.2393998253622 11.1633923016817 -0.38299059987619
-61.6274041526675 -0.154834797535467 4.44894994159367
-31.9259532258257 -0.0909336104844592 3.48305198688267
-0.458988556764493 -0.475516795867816 3.79850567728448
-0.390582742236773 -0.510689726817359 3.735175248175
50.2642484825007 -0.337898869589222 2.63403727288112
-46.358907395476 -15.2242409523792 3.4084495621331
-57.9618460366762 -37.4276395439372 -4.30543764914544
-29.8366867532712 -47.9102965656764 -3.59555052824697
4.81184988744686 -54.4787726034568 -5.48162244172172
5.44874606246103 -54.5436758779022 -5.74202551059878
31.3750294786552 -48.8901995310993 -6.37821297915383
57.9083859442835 -40.1374627939315 0.448179700527828
90.3029467909896 -10.6361996631096 -0.407857711218838
-50.8926244658972 0.138412295122878 4.83041120849959
-42.5439784568943 0.152669461495538 4.26854462773293
-7.48715351332448 1.70182890386909 4.23730009566794
34.5170979019975 0.733614528571175 2.96710707420351
64.0425942137292 0.744717924769342 2.78552776763279
-74.233535533515 21.7681827953523 -6.77121705919074
-45.286379170743 41.1729492811272 -0.395877881789559
0.291770825735005 56.06781409089 -5.6584423305569
34.8566558145429 45.069371514095 -2.44598031883481
74.2319696083486 29.2734626598847 0.091578872820207
-50.8909204760573 -0.44613620151208 4.82974440553491
-42.5423369681424 -0.410438228293433 4.26790228260819
-7.47707634442695 -1.75511302809775 4.23335671177039
34.5208080283718 -0.539132962992627 2.96565523264451
64.0458660829717 -0.377686799746231 2.78424742425291
-74.1054094044424 -22.1850934348744 -6.821355200109
-45.0455718606515 -41.435261045059 -0.4901102677588
0.618606330740173 -56.0521050646921 -5.78633915164757
35.1188037995509 -44.8596919927229 -2.54856370841275
74.4013743694905 -28.8403218981842 0.0252876342739897
NA NA NA
NA NA NA
NA NA NA
NA NA NA
ID=PCHP4625

LM3=52
-73.7191289857773 -0.786875937255998 -1.86942768320801
74.8982241497704 0.806733035446508 -2.10368099115502
-54.1435024664858 -0.600186918988466 1.81392162906779
-28.5559598330352 -0.321641349967208 4.39306185076259
-0.531065311900341 1.3690881571151 6.13350362941516
-0.581944843331333 1.3572605845997 6.13234248878805
45.855653190673 0.760044928952623 2.67264496240565
-41.2934051224313 13.9692247056878 2.43463218393032
-49.5667061753005 30.567006490273 -1.81333151825726
-25.6838954054637 40.3055047971989 -0.884006748391793
2.64784427504103 46.7584838152283 -1.85798352086092
2.67128920534224 46.7494440383456 -1.84083377126129
26.1204300133204 37.7247884920131 -2.30367587248649
49.6518782568576 33.6666485440491 3.03164252768577
83.9129864128824 12.0624931702861 -3.87717703538335
-54.1438555771728 -0.567247601410694 1.81398146336369
-28.556121481033 -0.306562297055358 4.39308924187389
-0.501354540160023 -1.40242961870421 6.12846916522778
-0.552475978164773 -1.39169135633927 6.12734901545721
45.8615126169618 0.213458517214573 2.67165208776519
-40.9843548326245 -14.8599951916704 2.38226388364745
-48.9001044202605 -31.6157812755076 -1.9262866004183
-24.8139765643562 -40.8433644655218 -1.03141373228855
3.64955022459848 -46.6839171297135 -2.0277217145845
3.67279664425911 -46.6744391860239 -2.0105383275311
26.9230641509462 -37.1475439856584 -2.43968152244961
50.3623158362834 -32.6052880181624 2.9112595035674
84.1521414507566 -10.2466694606418 -3.91770164658947
-44.7454151421496 -0.128285308962252 3.29589498280736
-37.3455657157796 -0.192575338750837 3.89420130418888
-9.60796493295144 0.362965416787407 6.06726626085784
28.7847586151963 0.776309956913831 3.52113423523022
56.7354165762364 1.19722020422334 2.13909686882492
-66.3545359781233 17.7396296012134 -5.50476550575841
-38.2681904829122 33.4030652024181 1.70004538575263
-0.800618077543636 45.0183569880037 -0.603506229914675
26.2659262438217 36.2731200710644 1.15353215358637
65.893240070366 24.979391153732 -0.963028774867298
-44.7377539195357 -0.842949163683589 3.29459679536148
-37.3409599825955 -0.62221316512541 3.89342086674436
-9.59773956258762 -0.590890510462063 6.06553358082687
28.7949228476557 -0.17184282703045 3.51941191496347
56.7481268958943 0.0115600949481418 2.13694311631767
-65.9592073294918 -19.1379172544919 -5.57175359819765
-37.5432503194252 -34.221719743274 1.57720491149736
0.164625182066639 -45.0226852098119 -0.767065852838441
27.0375413750321 -35.7056582296904 1.02278264702779
66.4135562288074 -23.5573986264357 -1.05119589111339
-35.2656687215476 50.604128579574 -16.5257479465159
37.9086121200979 57.9427097007164 -9.25528752324626
-34.1733798456218 -51.2881434360289 -16.710835337587
39.141688964895 -57.0827236396363 -9.46423131204047
ID=PCHP6148

LM3=52
-58.3788795445973 0.523519593289588 -1.40386275741087
70.8556766578388 -0.637040368756836 -0.21108540346585
-46.4447893997721 0.239792914980017 3.2692580267925
-19.7018385844406 0.201889291797191 2.00453154868371
-3.06340230411507 0.187446299456312 -1.75477426479413
-1.35741317410665 0.0626848408304198 -2.25234964647843
36.0008213119435 0.02719567394884 2.43043574150104
-33.1744096063762 12.6170885099427 3.48637644558288
-39.0656681449689 26.9791895801756 -0.492341631709044
-19.613662824242 31.6584160692888 -4.33402405601209
-2.58874209939179 32.2013138386702 -3.34846556362614
-0.740547979182506 32.5969496407393 -2.5377182001619
23.8377086318056 32.9888785477963 -6.77998636789351
43.4838042232024 33.4182483735297 2.50958955283419
73.3035430504034 2.51036945886112 -0.137977517585556
-46.441545883527 0.600659400953951 3.26895018458696
-19.7022537401383 0.1556999816639 2.00457095112106
-3.06630359834446 -0.135345317482151 -1.7544989028884
-1.35835515491086 -0.0421178723304753 -2.25226024305744
35.9945534524662 -0.670152590464628 2.43103062419615
-33.3957861640301 -12.0127805579534 3.50738730004246
-39.5443098471911 -26.2734338281087 -0.446913736134868
-20.1796142692046 -31.3080973499154 -4.28030959063549
-3.16718745717919 -32.1552448512794 -3.29356530068012
-1.32639097468745 -32.5826539566105 -2.48211582724057
23.2407848808347 -33.4235455396316 -6.72333232020199
42.8761310558817 -34.1901321424365 2.56726382789236
73.2465746248401 -3.82781231384764 -0.132570642932767
-39.6691691605809 0.39474522514252 4.34585143210616
-30.7315032715276 0.435734441457158 3.9986729724038
-3.64275483792247 0.127941700839553 -1.44109013697308
27.4287793627587 0.35285267341275 1.87038894650698
39.5030749407456 0.118040384579391 2.73867041693576
-54.2776747905073 11.7817046318224 -2.0713782526276
-28.9021635272847 29.7975518380921 0.177114159538439
-2.39462201635666 31.7220506098955 -2.98765164411011
21.8559055888929 34.5988366905065 -0.91912969145815
56.7689578729825 24.6669435201091 2.74374645099651
-39.6697890420803 0.325778572440497 4.34591026507432
-30.7343092182558 0.123550977867657 3.99893928487587
-3.64448813867678 -0.0649015301082092 -1.44092562935642
27.418034194004 -0.842631177024627 1.87140877073426
39.4946130680756 -0.823408963716856 2.73947353347623
-54.4807112668033 -10.8076873082002 -2.0521080557348
-29.4330964838107 -29.2728815521819 0.227505019327653
-2.9644785417795 -31.6789334752852 -2.93356654745225
21.2304532068903 -34.9876201601204 -0.859767990703039
56.3164449224262 -25.6786524266348 2.78669446611594
NA NA NA
NA NA NA
NA NA NA
NA NA NA
ID=PCHP4220

LM3=52
-62.0598060676277 0.318416771774689 -2.38037034802115
73.6008715134738 -0.377297870056769 3.65940011687586
-50.3709338718132 0.365167108776272 3.20855756719011
-16.9981848169964 0.0847638974410815 0.784288310560783
-5.23130009431891 0.211794288722666 -2.6048315219387
-4.00209112938637 0.564320980016691 -2.39935700061727
37.0049328962016 0.404942331158814 1.83920261981928
-36.173482696106 16.3181436664402 4.40893297864361
-45.2636326154495 32.4228825809865 0.776751545985152
-21.267748601687 38.8530062449997 -3.23369570169371
-3.40856362563652 40.5623282658525 -3.07105149946643
-0.35375532859424 40.9441142256393 -2.55570636373235
26.2540276882834 42.7155667366343 -9.20640142894566
50.16986909544 41.2012094974881 0.688599970321441
76.9447120855023 8.87949787174255 3.29991753094712
-50.3720111478838 0.155829419408818 3.20864113097776
-16.9981536960695 0.0908113564965128 0.784285896525423
-5.23321350531813 -0.160022229184304 -2.60468309956602
-4.00769698952811 -0.525017065297877 -2.39892215673716
36.9988128878553 -0.784305663017992 1.8396773459288
-36.3394943562472 -15.9414583901782 4.42181042342715
-45.5949270499029 -31.9546834884823 0.802449896228378
-21.6665089849593 -38.6346308846507 -3.20276405018752
-3.82586149838916 -40.5275379678043 -3.03868190380013
-0.775142202931538 -40.9403321225578 -2.52301958617605
25.8129725310402 -42.9908459670705 -9.17218899212608
49.7431736224416 -41.7148106578856 0.721698533327502
76.849262952221 -9.66830204594143 3.30732147439555
-40.7547277983971 0.360617261076087 5.1170888488205
-34.923274930061 0.429091628916602 4.72027255403265
-5.23572337397576 0.457534996448252 -2.75328979068184
31.2784847765793 0.336077495795738 1.45195045232618
43.4240855283824 0.375327523346489 2.81661443198823
-58.6118234585878 13.5816080668784 -1.78841502831949
-31.7013928972243 36.5851165835782 1.3077448114431
-3.19284614953746 40.2044648793044 -2.91486240509443
25.0204716069838 45.2122854899607 -2.60281117309765
63.8374999790643 29.4074960776932 1.89915844915692
-40.7562597156998 0.0629330952306881 5.11720767891028
-34.9258220677677 -0.0658714883181332 4.72047013428181
-5.24016631370587 -0.405822839580481 -2.7529451539798
31.2733752246445 -0.656817292216216 1.45234679781693
43.4179343484485 -0.819977774349027 2.81709157606284
-58.7485078541849 -12.979081739866 -1.77781248536813
-32.076240993603 -36.2558538071382 1.336821598334
-3.60647169078228 -40.171789111925 -2.8827776704203
24.553812788306 -45.4694640567745 -2.56661267255157
63.5314659975045 -30.0614258795113 1.92289735819542
NA NA NA
NA NA NA
NA NA NA
NA NA NA
ID=PCHP5071

LM3=52
-51.060787386987 0.0802185392230038 -2.63391618899776
61.3516289370042 -0.0937181768948912 1.56744158288357
-41.5214543484051 0.186475075790652 1.39514999133688
-16.7844807858996 0.118605616256109 1.68319658095955
-5.204985843791 0.262163196943456 -0.565760770421549
-3.65919996965468 0.676368163139979 -1.06260809913141
32.2605153358327 0.111928303905936 0.531748720573227
-30.2901288029239 11.8715847780877 3.06333862620177
-37.3715593309804 26.4835667759806 -0.903198336424792
-18.3246054547655 32.0796518731423 -2.2000719850152
-3.84161901520187 31.6494527644137 -1.65861341791904
-2.49723548337635 32.608796297211 -1.40964399285024
23.8205484142813 34.7645203285102 -6.98798049674819
41.2849337137961 34.71280607091 0.72942725505492
65.4001944025055 6.20415344465238 1.51817431158859
-41.5218319549516 -0.0678243612260089 1.39472528466673
-16.7847673492188 -0.0743806850258254 1.68287427364199
-5.20573864775732 -0.244813248707292 -0.566607474136682
-3.66118721692193 -0.661945131242907 -1.06484322237646
32.2600380363131 -0.209509447184332 0.531211885893102
-30.3252662294621 -11.7917438077903 3.02381839129155
-37.4500399953094 -26.3693006825683 -0.991468155696419
-18.4197827317904 -32.0175630354523 -2.30712104115645
-3.93558525457917 -31.632187851763 -1.76430037964884
-2.59405790993834 -32.5963459100946 -1.51854340351577
23.7172356081483 -34.8115732992025 -7.10417985366975
41.1816591959337 -34.8375022897226 0.613270962227596
65.3814736009939 -6.40338561569996 1.49711840208302
-32.8112697377874 0.272847960336101 3.56310203349957
-30.4900680590816 0.460888620603304 3.65404962988309
-5.09804158931414 0.469003053640309 -0.357962946753778
26.3623262356769 0.358581972303729 0.551123593016456
37.0500508403262 0.173366136610711 1.00755926116112
-48.7918428982452 11.9460870055939 -2.21143769486598
-24.4982596406807 31.4279116134402 1.12149343469321
-3.99055612405786 31.2714538474008 -1.25877966010244
22.1070864316466 37.0674048556872 -1.17437040963747
52.2650259486151 25.5589590633772 2.09105718702537
-32.811953013986 -0.187304953400963 3.56233352998243
-30.4913204587214 -0.382540939217861 3.65264101426026
-5.0994101610861 -0.45266272339125 -0.359502225046128
26.3611423465333 -0.438709137906668 0.549792033432478
37.0493676042519 -0.28675975535272 1.00679080277317
-48.8270938285688 -11.7936807972517 -2.25108559126727
-24.5914906528771 -31.3585896575838 1.01663340748205
-4.08340112217079 -31.255085923986 -1.36320552440638
21.9969133234095 -37.1287648242484 -1.29828577701902
52.1888810232217 -25.7209031022466 2.00541445119493
NA NA NA
NA NA NA
NA NA NA
NA NA NA
ID=PCHP4217

LM3=52
70.7838592406024 -0.233889179331173 -2.11020773145294
-86.622436418152 0.283180808506987 -0.877310574630937
54.5600110807232 -0.108885249368547 2.49207728477793
25.14303134933 -0.0725969868158733 2.60576069992069
4.92556613146644 -0.885260306766122 -0.815252350727568
3.65408685148326 -0.873432151461183 1.79454296948034
-42.3546255362012 -0.249039531155085 3.42664666977755
40.6050757958277 -15.1650381230074 2.66897277848619
45.8226521986804 -35.1308549383334 -1.2294755164437
23.2179056897775 -38.394355209887 -3.17696568303189
5.37643791115017 -35.806767001344 -3.24432801981216
4.27191563116451 -35.3678515257756 -0.470520480937508
-29.0910065810078 -38.7939831551851 -5.20350997603001
-48.5765735784862 -40.2078689986743 -0.933598839402139
-80.5232259825843 -15.8240475511606 -0.892762143157201
54.5595667599221 -0.244429555890423 2.49219651738798
25.1429819765246 -0.0876586329281253 2.60577394901557
4.93125936019828 0.851513525314467 -0.816780117421597
3.65974491071551 0.85261288866868 1.79302464045212
-42.3520628246896 0.532740106048854 3.42595897120118
40.7036408595727 14.9031765109729 2.64252303815836
46.0519789702006 34.8274682788381 -1.2910149029816
23.4691026050265 38.2356643540879 -3.24437387947643
5.61105358460016 35.7649862929677 -3.30728667274471
4.50369349933276 35.3382021478093 -0.532717614423405
-28.8360772151132 38.9746561474627 -5.27191976823894
-48.3119313585676 40.5237692450523 -1.00461505681912
-80.4177578167538 16.3500243436305 -0.921064317305732
45.4064419002375 -0.557992156743425 3.57415297126901
37.3093009777873 -0.480246598441656 3.54873686296201
5.13702017166956 -0.43626269735393 -0.713654204317107
-39.3627426650433 -0.432495358947813 3.68736457713029
-51.7805954487312 -0.644645110367783 3.25044918737361
65.6928820170924 -17.0082383978465 -3.86496643005198
28.7398815962532 -38.183250226458 -0.555391263973466
5.25128790902608 -35.7904279620433 -2.65621349208093
-29.8227355786722 -40.551797859613 -1.03732262383525
-67.0601440977615 -29.260802201365 -0.391350291938791
45.4091448932415 0.266581690337061 3.573427628431
37.311668137971 0.241878237390286 3.54810164019855
5.13976580406679 0.401318704099682 -0.71439098935212
-39.3590400080572 0.697035539159938 3.68637097643564
-51.7752375816426 0.989823447536426 3.24901141431469
65.8029542986513 16.5703629991979 -3.89450410956954
28.9895909489534 37.9929741661261 -0.622400275943926
5.48580254466803 35.7505027833542 -2.71914503171711
-29.5562421898807 40.7445571395281 -1.10883559876582
-66.8668707245718 29.6990873101769 -0.443214820189689
NA NA NA
NA NA NA
NA NA NA
NA NA NA
ID=PCHP5078

LM3=52
-66.1685030798348 -0.215929339278204 -4.14949757461642
82.7346207976138 0.270987744204661 0.966025091471351
-53.1340407807097 -0.126541605812154 3.07361760827821
-26.0362427888868 -0.00929472994454199 2.20726197860775
-4.44033356515127 0.77046297888323 -2.19372388178651
-2.70468696245654 0.591761172980672 -0.686286356748214
44.4930546498628 0.769640344077278 1.41181497772951
-38.925159544454 14.4668112406298 3.47819979387031
-47.2174519178894 32.3383670448119 0.725283809133571
-23.4379399631406 36.9856186130715 -3.89424814740544
-4.92910988360004 39.0347587753004 -2.64747935228452
-2.64295938250221 39.2965869796425 -1.03028089221732
30.8731166217873 42.4896516342963 -6.09112090855723
54.43975749195 41.1787370905267 1.04064816513714
70.6337311391237 25.0253192110408 1.42931005105316
-53.133723684208 -0.223272095560806 3.07359475006313
-26.0357407306166 -0.162447924963557 2.20722578724057
-4.43519020815287 -0.798521348549805 -2.19409464576491
-2.70075018086437 -0.609156558482963 -0.686570143544594
44.4971465119875 -0.478584802579808 1.41152001179949
-38.8294700028408 -14.7233443594799 3.47130191858162
-47.0044186103094 -32.647579082947 0.709927092367572
-23.1949564940627 -37.1366433506307 -3.91176385119767
-4.67308766982585 -39.0649805605188 -2.66593496688957
-2.38526719497016 -39.3125789143756 -1.04885688853309
31.1510150606132 -42.2834440833959 -6.1111534924909
54.7085658391459 -40.8214203872494 1.02127084945295
70.7962867190486 -24.5623639535039 1.41759207123114
-44.5543350681241 0.0906785410025837 5.0365603041765
-35.6729177657413 0.41535015802097 4.1407916127462
-4.43085017819815 0.531524694081612 -2.15169850227137
36.7040043337501 0.746781001503377 1.4032885245764
45.1783161608671 0.741401912503444 1.52441848648616
-62.320306626119 12.2494335362828 -4.19238268924753
-32.2518848656229 36.6174300083869 1.52846550801711
-4.88305437059966 39.0911549375526 -2.78945219128524
28.3341480454278 45.3717133098148 -1.49903468645508
67.2087985123882 28.5304949883367 1.87110300281372
-44.5527751848666 -0.385164839960164 5.03644785844843
-35.6694215339158 -0.651177586600571 4.14053958341565
-4.42727349133083 -0.559545912274789 -2.15195633128321
36.7081137158804 -0.506788634012491 1.40299229569945
45.1822083323447 -0.445907475098745 1.52413791545403
-62.2386637656633 -12.6557730324156 -4.19826799562627
-32.0111174885479 -36.8288116787073 1.51110955340966
-4.62666362109853 -39.1210064564338 -2.80793437215282
28.6310035906936 -45.1842597984294 -1.52043381216387
67.3944090818201 -28.0901274057466 1.85772308126097
NA NA NA
NA NA NA
NA NA NA
NA NA NA
ID=PCHP5473

LM3=52
-64.1316496886346 -0.0189774936468852 -0.796716616826245
84.1651643390167 0.0244248521119696 2.34964348858641
-50.9110582936099 -0.0835109417903784 2.90921984498938
-22.4391841830247 0.0371786784630814 1.96578206918077
-5.13978111545453 0.231969174639277 -1.33500131306911
-3.73369673410788 0.295559059588023 -0.272858139647492
39.4548793705229 0.0773867171571682 1.59974799511857
-36.4597853796905 16.9771822259677 3.42210690651257
-45.5902015928892 33.0478075393418 0.127631633153189
-20.0317420747045 39.7322487971501 -5.35309917114767
-3.8371534499675 39.5763107630398 -2.64676376247961
-1.72579647835509 40.0119845507746 -1.49625299240864
27.088249170834 40.9189083519766 -6.2620678197889
49.1829477368083 40.6063888777044 0.470345688121263
72.5343349776907 24.7943964253347 1.30490062883592
-50.9110986439329 0.0507683431442741 2.90926935883988
-22.4391573509381 -0.0521141231194006 1.96574914354797
-5.13964107172014 -0.234073500609734 -1.33517316062817
-3.73351849198391 -0.297601617403298 -0.273076860421114
39.4549191083958 -0.0548544336998484 1.59969923280518
-36.4495749048936 -17.0016102622917 3.40957764071991
-45.5703318997457 -33.0752860055558 0.103249547935084
-20.0078609235201 -39.7403219324249 -5.38240371345126
-3.81336834103916 -39.5766470245127 -2.67595045140442
-1.70174965978449 -40.0119001822412 -1.52576082503476
27.1128347825357 -40.8979919223713 -6.29223680505296
49.2073430289144 -40.5771588666228 0.440410243886999
72.5492233740698 -24.7517550622908 1.28663108905735
-44.4338716375028 0.303123104557155 4.1266558592208
-34.7748287724809 0.425928767106446 3.99220007653564
-5.26861137395783 0.0758458796302676 -1.28994333423045
31.31530930237 0.45500206935186 1.5725945206662
45.8073884892462 0.112911732773407 1.91999756605176
-62.03790224438 12.0276931037618 -2.81312742310295
-28.4436467220617 38.6558706077587 0.311761879329652
-3.66285988534338 39.7360649743534 -2.88500693393921
25.8471125316029 43.2848528903024 -1.48725472097494
67.1106558523926 29.5852166457392 1.50453997103718
-44.4336805242379 -0.332870627217017 4.12642134428002
-34.7745656283027 -0.449772079517022 3.99187717251643
-5.26856512565122 -0.0780609312178934 -1.29000008549203
31.3155774475809 -0.437341397506562 1.57226547988353
45.8074485010681 -0.0867978092895239 1.91992392559103
-62.0306631299864 -12.0628972629149 -2.82201053482361
-28.4204096898433 -38.673177404304 0.283247734915268
-3.63897884986147 -39.7361207161924 -2.91431133426435
25.873121336715 -43.2682026093858 -1.51917010578143
67.1284245118442 -29.5459799256042 1.48273606265119
NA NA NA
NA NA NA
NA NA NA
NA NA NA
ID=PCHP3818

LM3=52
92.0726478190372 -0.449675427305726 -8.01109329811587
-104.839943989116 0.488023289302905 -3.61794712485456
73.9728981164105 -0.460747211813841 1.20061555623466
28.333585369795 -0.115926858508895 3.17729666488202
1.81690230654511 -0.250981308733842 1.86766700510589
-0.361241037275853 -0.286120377273633 1.76311708817485
-54.1422156740311 -0.062615024488786 3.38853158688298
54.2973885482686 -22.0260205023453 3.41478065258722
58.3541065632845 -42.52709098019 1.94312849915283
31.9804918130332 -53.2254094595195 -2.50870272217214
1.66511418711265 -55.6419154844107 -2.46577479644542
-0.965501559039666 -55.1171578966019 -1.84278589442301
-38.0729143066629 -51.531650627028 -5.41479675210662
-63.3968343170174 -46.1957329317882 0.889616399113866
-107.072695428011 -14.0640337804272 -4.98897668646773
73.9739729204211 -0.233032783977802 1.20018645980938
28.3334737976183 -0.139565209431937 3.17734120809334
1.81922376069041 0.240855898071989 1.86674020574028
-0.358492693968826 0.296160129194939 1.76201986088798
-54.1391520281875 0.58646736957866 3.38730848065448
54.5029487691059 21.5252014985179 3.33271438276556
58.7529835100576 41.9813727156895 1.78388395754748
32.481453405408 52.9113198870291 -2.70870274670347
2.19023830009484 55.6140304828614 -2.6754212784852
-0.44520270384099 55.1164799991716 -2.05050597793291
-37.5848717293375 51.8679786611517 -5.60963908917021
-62.9579206744151 46.7951454118877 0.714387917282656
-106.935253498514 15.0552382235254 -5.04384793745672
67.3659754874006 -0.789720587804165 3.00158568101185
47.5272148972657 -0.945926883736585 3.82368192326277
1.75401467876112 -1.03582461479923 2.01735125177437
-41.3832829546698 -0.348181256750473 3.2606324566905
-74.1352086813799 -0.182172741877793 3.67752633077202
87.2941529673179 -21.9450095762581 -9.51040278030679
49.9208466729692 -45.0037059651354 2.77773935027557
2.27115499254174 -55.9411549643302 -1.99660148501039
-39.5152172946151 -49.3136779030256 -1.28466421761418
-83.7398060255516 -36.9784055664662 0.667835159220697
67.3704821030645 0.165078051980048 2.99978649469289
47.5340945900034 0.511646106290632 3.82093532804021
1.76375027110823 1.02681640539167 2.01346448932016
-41.3780944025227 0.751096538824929 3.25856101933384
-74.1301205203773 0.895835583368504 3.675494972798
87.4972483900126 21.084005498317 -9.59148502321608
50.3434926750056 44.5406124223859 2.60900543521708
2.79908517541456 55.9093018098441 -2.20736824065098
-39.0479739537684 49.6793003237644 -1.47120282866505
-83.3869986154424 37.7694896178785 0.526983062471769
NA NA NA
NA NA NA
NA NA NA
NA NA NA
ID=PCHP6139

LM3=52
-69.9170094999208 1.28707991128204 -7.49994555719924
80.8867075378488 -1.50497915675176 -2.83793603107996
-58.1046487234534 1.14362245648405 -1.88505854162219
-21.2318110337632 0.369909987647001 2.83148713799558
0.703054721117506 2.20401077790647 2.67267526677717
1.94292970175845 2.09792227267814 2.59784025561939
40.1265167793583 -0.391046702892429 0.713329705675354
-41.652257311073 18.4057333698226 2.02641531765308
-48.7812586640637 35.135942208538 -1.01023782825006
-27.2479332441109 44.724925492639 -1.2144066833835
-1.25217543976488 44.2048476432467 2.32852193156896
-1.06157183517541 44.4812496946871 2.34437837802463
28.921584332058 45.4168039388178 -2.74889621273681
51.742654925678 40.09048172817 0.42363553412935
86.4867636771105 12.0756549578299 -3.99801607983562
-58.1071703771772 1.00773829556565 -1.88487017844421
-21.2307713725689 0.425934130735233 2.83140947709997
0.62093511193019 -2.22116230761355 2.67880945975359
1.86388865822243 -2.16135638157323 2.60374448505869
40.1134343717857 -1.09601739694948 0.714306938926234
-42.3063627401834 -16.8419957491648 2.07527586349342
-50.05133451301 -33.3045377078505 -0.915365355898696
-28.8886151627588 -43.6863752934971 -1.09185057770411
-2.89127770870162 -44.1213306799919 2.45096004014316
-2.71105956521311 -44.4045691748168 2.4675922626062
27.2164799774423 -46.4660237161105 -2.62152786235548
50.2196178215152 -41.9813019576989 0.537403775352629
85.9789808651718 -15.287198505771 -3.96008558078227
-51.1399536015899 1.30924009080105 0.749058359174066
-38.6321437405988 1.70390107484468 2.8624374243632
1.17779394209905 1.45957712120813 2.47089121556694
31.0024974641354 -0.171471993254513 1.28189394495112
58.0994481116246 -0.746283614477221 -0.392970087940836
-66.21240177761 17.7324710730867 -8.0972175284091
-35.7153002777578 39.4277394249861 1.6782342691562
-2.85106652159254 46.6400778023271 1.9894300032256
28.9988732524534 44.6943593397404 -1.14215515819926
67.9504380366116 29.8729255332459 -1.96630437858329
-51.1532798015938 0.591132172691072 0.750053803298499
-38.6686157267766 -0.261462048611183 2.86516181873942
1.12295699898941 -1.4954170286966 2.47498744050761
30.9875796738316 -0.9753458158535 1.28300827812209
58.0871141562208 -1.41092252387935 -0.392048762774313
-66.8251385517793 -15.2860285081464 -8.05144714964451
-37.1534678164242 -38.0706844905263 1.78566290041626
-4.57943705526285 -46.4964926598834 2.11853629699899
27.320602391998 -45.7424938722551 -1.01679122348721
66.7952095529645 -32.378783212717 -1.88001080606537
NA NA NA
NA NA NA
NA NA NA
NA NA NA
ID=PCHP11927

LM3=52
99.7707375875608 -0.952719707170923 -5.08207270174745
-85.1944720720448 0.806064000450897 7.15460976317874
76.3730992201847 -0.758532354814908 2.12130347267342
38.7220904586716 -0.452088062743847 7.47758150057568
-16.0306279467869 -2.20697525933804 6.74554080048077
-16.1764768094006 -2.17520707826005 6.82678762448183
-47.0194649860167 -2.83803205020694 -0.292067748222857
62.390476781304 -21.9432096842732 4.8069268322307
71.8509230456338 -35.750565633731 -0.489205104162342
46.9541625499596 -52.9842659518652 4.58838354945829
-9.27751483075641 -74.0109543075258 -1.22776986190249
-9.24252535512965 -74.0300895970129 -1.32280207674023
-51.0012094725049 -63.9474988665756 -11.8927613903548
-62.0328241397836 -48.0726849318655 -0.670991944257392
-99.7777412550322 -16.531715437766 4.30599553620183
76.373356709482 -0.731943701722016 2.1213739878637
38.7231994807142 -0.337569118960721 7.4778852137831
-15.9852267161049 2.48121017307488 6.75797423540094
-16.1316676335556 2.45184206290507 6.83905892116975
-46.9556691051193 3.74960698464744 -0.274596813594046
62.8034898297843 20.705012141316 4.92003325649099
72.5298327013163 34.3544581702912 -0.303281090786532
47.9712356033595 52.0399151335464 4.8669159026245
-7.84238551927049 74.1822164648548 -0.834749967323879
-7.80702714306344 74.2011742909196 -0.929681156235924
-49.7526001834916 64.9853910924105 -11.5508212688547
-61.0901603699687 49.2679044513109 -0.412837078022988
-99.4390893914689 18.4378814116254 4.39873764567673
69.4306918463909 -1.04487018858894 4.1107678343221
33.2343977943857 -1.17133727364842 7.42754184510035
15.5368583002223 -1.85962305588292 7.05034649825668
-46.6487815506468 -3.51326374396345 -0.279491530661098
-70.8621160267368 -0.62417192542601 2.7840604646826
85.0164619403154 -21.2230879749443 -7.27444394986592
52.7627343955925 -49.5359998880166 8.40695268960816
9.36796559905707 -74.8586724353798 -1.77554218811521
-54.3444501518133 -54.4717047479278 -3.39061519118757
-83.1621414230865 -29.2468265741959 6.66076931069727
69.4376945224397 -0.321765476529939 4.11268556464814
33.2504678641015 0.488077363524803 7.43194274267454
15.5695964998957 1.52096263500134 7.05931207625815
-46.5719790246303 4.41745703681774 -0.258458638059168
-70.8368810200986 1.98162507018175 2.79097124238692
85.4119058795839 19.6109266005401 -7.16614894531185
53.7117414133538 48.4596008719474 8.66684469731076
10.816043380957 74.6715728932398 -1.37897626710098
-53.279162613092 55.5311618118492 -3.09887897423953
-82.5804807030793 30.8161557102083 6.8200610435245
51.7211620560555 -77.9050048903924 -28.4427233861968
-62.7553330361095 -82.0279944203807 -19.3945936729923
53.221662764267 77.0384945673865 -28.0318010912952
-61.1539797457969 83.3296634010615 -18.9560522145295
ID=PCHP3600

LM3=52
77.9092561565464 0.985272899149104 -2.98169761980502
-97.6215638730843 -1.22996570323225 -3.09140713463459
66.9505930446971 1.07749396094164 1.60565367050118
43.262889657902 0.375701814874039 4.70045003936687
-3.32324426208204 -1.8755676797228 7.24522393552462
-3.48936787703219 -1.87803625354768 7.22219139042558
-54.2212221199321 -1.44866689738296 4.79743244177011
53.4390686582208 -14.4093914752801 3.91609931347731
59.9635190493301 -36.2867202068351 -0.195042455143923
31.8562474264647 -46.1493922319689 -3.26636245008209
-0.745116918003119 -62.0670862080455 -4.52097326228102
-0.756403696111017 -62.0743709991765 -4.60809614677623
-30.5095480879675 -49.1705705779031 -3.27790619738022
-59.8661728987666 -44.8016325676481 1.6999270821853
-102.601491342244 -16.962843300802 -3.61201265679654
66.9564888559966 0.61033792576848 1.60533911535006
43.2586715314409 0.709926085853692 4.7006750861567
-3.36939684698777 1.78134355475355 7.24768628253374
-3.53553024125368 1.77964984737988 7.22465425918379
-54.2404309497855 0.0733493848195474 4.79845727721183
53.0584607055923 15.7481717628636 3.93640562688784
59.028639245792 37.788707278472 -0.14516445821632
30.6813610538337 46.9430138398413 -3.20367954832018
-2.31135974880452 62.0345435397764 -4.43741058951075
-2.32282826064165 62.0416584646629 -4.52452377809173
-31.7408167618068 48.389300775325 -3.21221516961559
-60.9777465531983 43.2741749552065 1.75923210418997
-102.996968787507 14.3729077847761 -3.59091302160806
53.1342194717912 0.228647658657444 4.81820474988475
40.3836524020056 -0.139273476171383 5.27293571623241
13.8367503695928 -0.741730962898804 7.17771152074524
-34.9403172086402 -1.82000248222868 6.20814222384064
-61.4908657300263 -1.3208037301144 4.86730881057131
74.5186479061182 -21.2388114918778 -6.1517047513697
46.1230274142913 -41.0578724454915 2.08102313243297
5.62784189114391 -61.8423624420203 -3.5353906255294
-29.9222771731635 -47.9258597757016 1.82849349466261
-78.8758386069309 -34.2225803317773 1.36638517299591
53.1231479791558 1.1059000570583 4.81879543959007
40.3673645049794 1.1513019865657 5.27380471316095
13.813745932305 1.08103119294912 7.17893886061078
-34.9750147315083 0.92926413943706 6.20999341683086
-61.5045309978211 -0.238032929241532 4.86803788417254
73.9587989356499 23.1209571732465 -6.121835515642
45.0721838111449 42.2059747663797 2.13708806592577
4.0652573664821 61.9694005334769 -3.45202313184173
-31.1222330315934 47.1529330704912 1.89251391139802
-79.7143768341059 32.2191990345941 1.41112312429235
44.2105377366817 -66.6987561195135 -18.7028866368159
-53.95665538961 -80.919347605538 -14.3672116160523
42.5128443891975 67.8183871302469 -18.6123107753529
-55.9818965677483 79.5511272765533 -14.2591603212457
ID=PCHP1176

LM3=52
-68.3766087964542 0.751205731568754 -1.29193350830307
83.9480494196139 -0.917598753695198 -1.94007308011143
-59.4953051361732 0.713357096174989 1.2273517982791
-37.7978053738285 0.368694214469753 4.5770211297535
1.16469486049649 1.07928897458718 6.41216355623273
1.12571168974053 1.06644023425155 6.38028720460644
49.4282403552646 0.2762676223908 3.40694445506045
-48.8667352739125 13.6063858111151 2.8914816999529
-50.4319409463467 30.6665898492246 -0.294220929807254
-27.2483170656911 39.5785296734351 -1.66827389441698
0.0566754716260266 52.2343957441271 -4.03275287342108
0.0872568496746826 52.1640228819252 -4.05815724293297
27.7738229941345 40.4941118441779 -2.22627927973329
51.7957299949039 34.9420926953014 3.47887718338727
88.6947948998111 13.0418533448891 -2.14191952962669
-59.496682673886 0.587683375905501 1.22718502368616
-37.796938620765 0.447768697173112 4.5771260650943
1.14057073099278 -1.12157207979244 6.40924291613637
1.10187949535259 -1.10778737718427 6.37740190826847
49.4102095265355 -1.36869737922937 3.40476151364701
-49.1533271998525 -12.539594221203 2.85678482643191
-51.0920199606091 -29.5528761041442 -0.374134828276644
-28.1092740935713 -38.9671766851853 -1.77250752558219
-1.08818700967678 -52.2122018971343 -4.17135813448136
-1.0560696831018 -52.1424491107562 -4.19657655105134
26.8795928088079 -41.0871277289807 -2.33454119791942
51.0172611777388 -36.0781570295332 3.38463016648121
88.3876722415587 -14.9771596255559 -2.1791020008141
-47.4113878909418 0.910218128102134 3.34541222406438
-34.8983051560023 0.506038157281233 4.85191821507516
-10.4240046630082 1.66950759784149 6.400802222116
30.4298913117363 1.0952238511491 5.26608240206305
54.5555900540998 0.0836577976458643 3.31571266621785
-63.2705481959827 22.008496990027 -5.6643124476618
-36.1220164347566 35.9076298773998 2.53308272361067
-3.80168116743353 50.6684806638086 -2.29966223177259
29.342637391402 38.0586567639797 2.78148286147446
69.779264990915 27.2164584619236 1.25779536489083
-47.4200455623856 0.120372761892298 3.34436406428079
-34.9011536033191 0.246172334394648 4.8515733616186
-10.4582815327454 -1.45759498462263 6.39665241848819
30.3984197543029 -1.7759481455583 5.26227222965782
54.5405519073634 -1.2882827516323 3.31389204034505
-63.7376028594298 -20.6012236587165 -5.72085743416782
-36.9004983165224 -35.1138117400095 2.43883412501038
-4.91134251860118 -50.5666934783082 -2.434005791614
28.5012692284767 -38.6999438683202 2.67962079875986
69.1658840814772 -28.7427070231484 1.18353507383363
-34.0229953769695 56.946253918393 -17.561029044565
48.1236190804617 64.3333361802205 -15.7947127151646
-35.2625589703001 -56.1399918078459 -17.7110995012883
46.7023437657794 -65.3305958242201 -15.9667824958127
ID=PCHP7718

LM3=52
-53.7400833194544 0.350974598654128 -1.94212327432454
63.9062592040288 -0.4131601452775 0.88871317064295
-47.842141853289 0.286397711771443 1.13366219328729
-29.804669085555 0.398662612499412 3.83740109365137
1.30376623645849 0.863220457688387 5.70446877744157
1.24164963083097 0.861532299818626 5.68849781758015
36.7862191761549 0.244363742160696 3.59455487042912
-38.4372695348665 9.651927412622 2.6888723714293
-41.2386199598223 22.8678035941667 -1.31420389064689
-22.5509947344779 31.6776973554586 -0.582095235632789
-0.0701686273846633 42.5137670388965 -3.66047965118576
0.10334325272555 42.3577168977559 -3.52037006116032
21.5740733746205 34.6649677921074 -1.7699018902638
41.3200340034638 28.2800768114851 2.6069719895814
69.6309182367386 9.79751529209885 -1.82168309173423
-47.841916044477 0.321549090998073 1.13376633541276
-29.8074770804104 -0.0384544829788522 3.83610605759868
1.2923515928632 -0.913683030808698 5.69920438924091
1.23026240954398 -0.911102391771653 5.68324607643894
36.7799070620423 -0.738235275754597 3.59164374851992
-38.5581994530719 -9.17308378716007 2.63309997440319
-41.5289526584515 -22.3279294755739 -1.4481041758526
-22.956079587342 -31.3813620170555 -0.768918757706314
-0.616204232901988 -42.4869221361612 -3.91230909945824
-0.440707205858846 -42.3339469029349 -3.77128396756738
21.1270142351074 -34.9281770077054 -1.97608378629984
40.9532063111519 -28.8235375681439 2.43779251770712
69.4993708767358 -10.680299975653 -1.88235221066435
-38.3733745720916 0.649740079832058 3.80920215309444
-26.6952182565117 0.821850872535828 4.47059889964043
-6.75307704118018 0.767220976799792 6.00747881936031
22.5087998141732 0.688880040507176 5.01120343432272
41.3354439990164 0.246724630422788 4.00582682449427
-49.5543160378782 15.3942246129621 -4.55787591694848
-27.9428635093154 27.2853769077041 2.77039965304479
-3.7682376028143 41.4532316356184 -2.66905195398826
23.6549309948378 32.2648209526012 1.80804555533444
55.303875893083 20.9332952149003 1.99992720781747
-38.3786999588054 -0.179256301039577 3.80674610593481
-26.7037437340534 -0.505299700194997 4.466666983326
-6.76260497699377 -0.715981038577725 6.00308457328026
22.497901309979 -1.00767666408298 5.00617708755982
41.3287104585521 -0.801477307816286 4.00272134242881
-49.7478248054875 -14.7290465473888 -4.64712139048635
-28.2912021829111 -26.9400747346117 2.60974724302389
-4.30038089007125 -41.3848574920444 -2.91447432036464
23.2383989864312 -32.5762030031319 1.61594265067957
55.0303024385945 -21.6535469920211 1.87375621931467
-24.00803526204 46.974342710729 -16.8795416911891
40.1798790903621 53.0738774035808 -16.4575943093213
-24.6088978447208 -46.5611943702052 -17.1566571231411
39.4953414647428 -53.487250398281 -16.773300338085
ID=PCHP11909

LM3=52
-70.4148577879584 0.406317533689654 -7.76936098033263
76.8227318924117 -0.4456553904767 -3.35523114750514
-60.8593856447922 0.217894260631207 -1.88852184866842
-36.8792055173094 -0.0293417854083531 4.19834589476675
2.0035304283064 1.10861174532665 8.5125877994327
2.07874353214702 1.19287753674356 8.52112237346852
47.425578169063 0.237845846180987 3.61996137470864
-47.2105793861549 11.5191825696905 1.76418303616882
-50.5957639156618 27.3009999416791 -1.11842232964322
-29.8150492278964 32.8128138284806 -0.0179348208693936
3.30407256569425 39.1127027446125 -0.0999804209142734
3.25181526413738 39.0733329521938 -0.145934404582738
28.296239051252 27.1449161041889 1.08652688939017
52.2644677742201 23.8052528984633 0.921318680260373
82.1478285971302 12.2737195319403 -7.41884697943965
-60.857830462419 0.486382467969308 -1.88857545403082
-36.8763812778237 0.458237684175767 4.19824854645331
1.9905731365476 -1.12834778835067 8.51303442249915
2.06480504919239 -1.21347580551247 8.52160281707625
47.4196489593516 -0.785778722749528 3.6201657478039
-47.340849634234 -10.970800585711 1.76867330301992
-50.9086357139637 -26.7134936005369 -1.1076379956508
-30.1931636419418 -32.4652287644332 -0.00490164833500351
2.85075555023806 -39.1483905748648 -0.0843551004933841
2.79895772219501 -39.1084364100594 -0.130324921689745
27.9798867662633 -27.4704520668444 1.09743119178847
51.9851946338837 -24.4087354414468 0.930944906838945
82.0001162413051 -13.2274861795539 -7.41375550303088
-52.7097464480746 0.914845039130156 1.19106690836809
-30.6378307386347 0.476724183218891 5.7689899677883
-9.28902023853407 0.257540132736639 8.46325205246985
26.6329695360327 0.22213228782089 7.40878340660243
59.9872065129883 -0.0347997167576717 0.924589394983296
-64.7102388713729 14.9576872009117 -8.89840975506172
-32.5778488724772 29.9765828994908 3.16073009473704
-2.51034772804848 37.6253508506972 1.23335322260256
28.2089571209397 25.9241706841634 3.90901677605111
65.60154038194 17.1377434492727 -2.59413708503275
-52.7168047090846 -0.303700051277574 1.1913101985737
-30.6412841108356 -0.119469374208387 5.76910900158878
-9.29136079738003 -0.146536237702672 8.46333272886338
26.6286263211832 -0.527684575549569 7.40893311226396
59.9835865945239 -0.659745984140836 0.924714169443497
-64.8791923669557 -14.2106096721864 -8.89258612079542
-32.92291466841 -29.5959139097826 3.17262411910388
-2.94604150862472 -37.5932499469792 1.24837109022008
27.9067587579614 -26.247650535124 3.91943320890319
65.3986029185165 -17.897578900196 -2.58714206216073
-30.1359369370203 51.1341132345507 -18.5526049046161
46.1241383468696 54.5355399426042 -14.4763607338489
-30.7263129578229 -50.7889809407519 -18.5322553166251
45.4892513391372 -55.0719745899586 -14.4544769029124
ID=PCHP2730

LM3=52
-68.8731340773243 -0.12578377179467 -7.68361074807153
76.9928193339455 0.130385113769156 -2.82532032816631
-60.0093668804084 -0.0938857607938135 -1.62068086442083
-36.237047410562 -0.0903483173485359 5.11813637337554
0.33065360241903 0.359120607556204 7.59235708207632
1.96901772132043 0.446124383401489 7.58167831870221
48.4515764050303 0.252006037166547 2.47309416948595
-45.4970436477384 10.6170642013832 3.01252036942658
-49.9316213703375 27.2011578626174 0.547878585693775
-28.7580105216122 32.7476345157566 -0.322498865660244
1.1309377431966 39.4799514817073 -0.981065595769044
1.8263063377584 39.5185129418383 -1.31630498018241
27.1434896961519 27.3869386059642 0.0505156399568802
52.7467294111903 25.7944922956871 1.21353012889835
83.6249219200329 9.04723170866167 -4.44008934123132
-60.009328335951 -0.116212888785431 -1.62066085914055
-36.237159196014 -0.0255958662790444 5.11807835467591
0.33186807522758 -0.344370675921969 7.59298741573621
1.97052285856677 -0.425736168582692 7.58245951253581
48.4521500544276 -0.0802841120486069 2.47339190404332
-45.4601243619274 -10.7686725375439 3.03168215582632
-49.8374083139604 -27.3723685963403 0.596776889729456
-28.6447707215713 -32.8472571201093 -0.263725332731043
1.26724602089867 -39.4775060704074 -0.910319099880211
1.96274464850713 -39.5142670993802 -1.24549099475768
27.2378863240383 -27.2929228452276 0.099509220972396
52.8354716102508 -25.6100044342726 1.25958895765653
83.6556744803171 -8.76638910878514 -4.42412819847169
-53.455151873455 0.0806075714844652 1.56110764400306
-33.6393208090103 0.30095404037794 5.6619642186861
-7.82074177995135 0.571280993824928 7.75053006239639
30.4409376439757 0.206748123255036 5.19210304060964
57.8600182850263 0.524375511364919 1.30021912317447
-65.2456792828783 13.8069995094762 -7.80932941232223
-31.797018508588 30.0421373874756 2.95451353079669
-2.77352344321741 38.8868143826391 -0.347971148549394
26.755165105677 26.5889551761089 2.94081338409579
66.16783735232 18.845827299269 -1.74739835601669
-53.4545597678719 -0.262373443588164 1.56141495765936
-33.6380987155112 -0.406951577694053 5.66259850762411
-7.81874668587875 -0.584390240567386 7.75156555280816
30.4414539736141 -0.0923391823438246 5.19237102516097
57.8614798903769 -0.32226890654098 1.30097772315588
-65.1975949517315 -14.0461624514071 -7.7843727626371
-31.6931119717161 -30.1464007758547 3.00844292897819
-2.63924176911302 -38.8967198374806 -0.278276497093698
26.8467999182661 -26.4911067781084 2.98837353232301
66.2325171368579 -18.620359114531 -1.71382836167709
-31.1969573994743 49.3739762366241 -18.0629466628819
43.0801167627244 56.4083544691126 -13.4498959693714
-31.0262425967472 -49.5136850051141 -17.9743425495228
43.2746620804336 -56.2832877696702 -13.3489233817081
ID=PCHP3221

LM3=52
-98.5218007212053 -0.5101043699868 -14.1061965033889
114.91449731701 0.627038807908137 -6.59274700571289
-82.3212855892307 -0.286826296284291 -5.17857484290958
-34.659155996264 -0.104758537801905 4.44496679374645
3.00447774319552 1.1735170325069 4.76041334891547
3.05105050379531 1.21418187469249 4.73648326996641
61.3600489517355 1.11887767051209 -0.262760948708887
-61.692919245925 19.8253526281335 3.20499586814911
-72.3644488314797 40.5723257662825 2.6364462768444
-43.1903224415901 55.273462909348 5.63492874944859
NA NA NA
NA NA NA
41.5522577238059 63.3546627115794 -3.22680750966868
72.2346907435042 52.5205117945357 3.82307502009097
125.697874829961 24.3210641617111 -7.28317330256339
-82.3196877597295 -0.58399969885705 -5.1789882490608
-34.6582120938062 -0.280310876069088 4.44472257802636
3.01699428896581 -1.15438121463535 4.75717494518735
3.06400127543631 -1.1944761652768 4.73313251905367
61.3685288484946 -0.458261674781467 -0.264954950934637
-61.47611871069 -20.4964418362208 3.14890310306465
-71.9239437718313 -41.3553062683667 2.52247447874626
-42.5933752553496 -55.7501640552651 5.48048070692269
NA NA NA
NA NA NA
42.2310713947675 -62.8949578921467 -3.40243685366496
72.7953342753876 -51.751155412687 3.67801981579467
125.952027263315 -22.9476483864168 -7.34893011780512
-81.4163781456811 -0.208862880898094 -4.62462889770137
-50.7909412699953 0.138249622901495 4.2360781688451
-11.1392934204492 1.20647899045936 5.5795821718509
47.5596073482227 1.4943723913921 -0.953531382040995
90.4018974210463 1.05091355323889 -2.00970531657042
-94.1980831245055 21.8382069170623 -14.8286798148168
-50.761130217204 48.1182802905778 7.70434680493846
-12.6198361045821 66.9721285423175 2.45641864998967
41.6470977141487 61.062415727199 1.11957923091488
97.75071631161 41.0255245953302 -0.921998195072649
-81.4139859939607 -0.653768839697209 -4.62524781870335
-50.7864546848998 -0.696190946486845 4.23491735545726
-11.1255924204069 -1.34171078713157 5.5760373144733
47.5729125796224 -0.980210086991637 -0.956973842265944
90.4079412340224 -0.0731490988186861 -2.0112690312592
-93.9580284024671 -22.8085332385094 -14.8907891316417
-50.2406553500402 -48.6825905877516 7.56968443233622
-11.8989060576327 -67.1105347903944 2.26989254329891
42.3013219647324 -60.6139248640913 0.95031190341143
98.1862058761467 -39.9692971821218 -1.03467233498567
NA NA NA
NA NA NA
NA NA NA
NA NA NA
ID=PCHP7570

LM3=52
-138.445187403451 0.41080973559169 -11.3597044564672
147.51522138269 -0.440560526887686 3.97151511376451
-111.781915736815 0.18929075258446 3.54909094954148
-43.9178497938383 0.143556903677909 4.4928491922083
-3.341307811796 1.53120189577419 2.54881388462775
-3.2876884865869 1.64435906515142 2.56366539611432
79.1518443443774 2.65425323350287 1.78838893336207
-85.4674191742467 28.5989971410486 9.58641109338254
-98.149444749361 60.9646782758895 5.52300859629813
-67.8893942867014 79.9744388495243 5.23679567537097
2.48950325110651 106.71899644235 -6.76519316056795
2.49427576603801 106.588593675813 -6.67403923597798
59.0612578553182 84.0716540057182 -4.15519537267912
91.7973898450579 66.4080017810472 4.41215753895987
165.502078697401 24.634129436051 -1.02632788068224
-111.781035905391 0.482965774088673 3.54898849367174
-43.9179121951049 0.122728262174489 4.49285645880037
-3.35041718441448 -1.50937511436327 2.54987466589707
-3.29747680767997 -1.62284113950993 2.56480524054801
79.1345234221597 -3.12722043053243 1.79040594491987
-85.6372248439625 -28.0796828463756 9.60618486720891
-98.5129604791669 -60.3716219462707 5.56533979663755
-68.3673568129197 -79.5625490192853 5.29245414017215
1.85000377621359 -106.736691758402 -6.69072380981085
1.85555774546899 -106.606256358444 -6.5996608851332
58.5564470314394 -84.4269078426146 -4.09641043885927
91.3978466437242 -66.953748079497 4.45868411790307
165.351502425106 -25.626055429387 -1.00879335926747
-97.679558758257 0.846449794556661 8.78339309374181
-67.723930931862 1.34150491176406 9.57757850590784
-14.5573584931824 1.44372674372459 2.97279746477873
51.6951767224881 2.00021969009142 -1.17990647382693
119.220030173109 0.681401821732 7.34337911933168
-131.91576581515 31.1097711594273 -10.939307949912
-69.2928930791503 76.8456714561894 8.68571256817718
2.11950347204223 104.442454409908 -3.21982620809468
58.5042639837415 79.9135543179972 5.5295440210176
125.263328707028 52.0457284182415 5.30994322419113
-97.6828587142259 -0.255027845435587 8.78377737174075
-67.7307332434335 -0.929008442593052 9.57837063122813
-14.5657415040483 -1.35440120451213 2.97377366163437
51.6822613216076 -2.31075458208976 -1.17840248272749
119.213822558812 -1.39061017177477 7.344101992492
-132.099824690194 -30.3264229023615 -10.9178743984179
-69.7520762013396 -76.4230225853637 8.73918418204174
1.49365867237882 -104.455500418567 -3.14694693651522
58.024397973757 -80.258788939243 5.58542414542259
124.949242738648 -52.7916313717672 5.34651835687772
-60.1121576486137 111.889154744152 -31.5206603173364
96.7055617179755 115.729761810857 -19.1275316135056
-60.7815637436141 -111.548931296496 -31.4427083576482
96.0103542668181 -116.320444256854 -19.0465751005423
ID=PCHP7543

LM3=52
-1.42727851937756 120.234863031288 -15.573720902113
14.2051628735087 -46.607030182264 10.1652806272544
-0.313248421738333 106.261011906732 -6.12702173963891
3.87423957858627 63.9672765429127 -0.0301693412420382
6.47854639717561 41.8488356798203 -1.24951383266168
6.54775193256112 41.9019629310659 -1.31452750300621
11.372244343598 -1.82600148670584 1.98807669724423
17.7168413091186 93.8823579896322 1.4101520622968
39.60933460191 109.617575150772 3.09603090078164
52.8282209451888 85.5045556031333 9.2486439584423
82.2149693943726 50.9040718921091 -0.396144290701218
82.1357001317901 50.9161037125345 -0.382761526414841
69.8756969147275 21.761192626744 3.01280033702153
62.5997700440145 -14.4655017679808 14.117673452921
35.7934265044964 -62.8509483458744 10.9372637663254
-0.127542983867427 106.278810791049 -6.12443538513179
3.62647286354582 63.9435294133237 -0.0336200348108792
5.30468823896199 41.7363275820409 -1.26586237567166
5.22847375184767 41.7755170930272 -1.33290133797818
8.70680495373526 -2.08146975891696 1.95095462231486
-15.6797114558566 90.6814749888316 0.945032000351653
-40.2000778148125 101.968264956803 1.98451022652802
-48.763805752674 75.7674970042258 7.83375272450633
-70.7673082427605 36.2415294626997 -2.52675720011857
-70.6921665235681 36.2683607592919 -2.51122392509195
-53.2169777347534 9.96341060470785 1.29846554142534
-39.5029850755849 -24.2515109856743 12.695669208345
-3.91831344111928 -66.6571086468695 10.3841909065773
0.633217307033265 100.341681023242 -3.40353351223213
2.28141068687338 84.4439830099779 0.0169402462654872
6.26043039519032 47.6071365029376 -1.11581548825929
10.5731714953911 3.00555389674608 0.0869829165953645
12.3628312122903 -26.8977301695025 9.32784028087766
22.2417544505648 124.807741978328 -12.5213964185897
44.0664893747849 95.1267249886433 8.56778428185562
76.3097579162817 59.6408215032611 3.13778142640496
66.254825855456 19.6598544274709 10.5364997918684
50.0619920637158 -32.8584505445351 13.0351410432936
-0.00744516625106151 100.280276912632 -3.4124561388085
1.29970592311634 84.3498917990607 0.00326785966487358
4.42151315332255 47.4308860084391 -1.14142643401973
8.62593662366231 2.81892173014655 0.0598634108627212
12.2934077275243 -26.904384043446 9.32687340696819
-25.6090556227752 120.221494840302 -13.1878236364545
-41.9734586069203 86.880250904251 7.36948976874712
-66.7285507436013 45.9313559223445 1.14566004032621
-49.4719636100548 8.56805355376295 8.92475106247973
-23.6753922094657 -39.9257889463315 12.0081866452701
75.6415003201993 98.742709383599 -14.1120665467273
94.4968933050841 7.40552971517889 -9.4227615072073
-73.0224582302845 84.4940550058625 -16.1825374152814
-74.3111424341639 -8.77382795083093 -11.773782721655
ID=PCHP5467

LM3=52
34.9348898334215 88.8619386548878 -35.5992297260513
43.5506999341078 -44.7969605052034 -21.6065897664759
35.8464052236837 77.2842761790426 -27.8662640091365
38.2765428251318 41.7579904827717 -20.9037930470916
40.2691552523741 23.4966713815591 -19.6517373368383
40.2707354133404 23.5559702119824 -19.6847520440104
41.3253644695888 -10.7940760092558 -21.5157707921334
48.5564002796298 65.4453629061191 -23.0757201273851
68.4857929710065 76.0751173737816 -28.7588627785918
80.5341178523002 56.5153735014432 -25.367998754197
100.612969762701 24.4786720269326 -33.0486638944184
100.736588826506 24.3722094996398 -33.0183741297045
89.2095756691516 0.627045320126255 -32.3494019632227
79.4972810549382 -24.3028493072686 -21.946803901272
56.8953021176968 -56.3754280464519 -25.3851334100274
35.9760269605289 77.2921524190518 -27.870842609073
38.3553940613766 41.7627817413738 -20.9065782918665
38.6787146592453 23.4000310175528 -19.5955585555947
38.6676581980405 23.4585620055483 -19.6281269021572
41.6486020071765 -10.7744350409431 -21.527188440169
25.1594230231201 64.0236861654193 -22.2492738754884
3.74099734189822 72.1410121678772 -26.4718966850291
-5.58516299479403 51.2824847755272 -22.3260264476112
-22.1323824364333 17.0202636035986 -28.712956971658
-22.2397824364333 16.8997636035986 -28.674506971658
-7.90758316583676 -5.27411038579429 -28.9189540453533
5.45526412685283 -28.8018840392816 -19.3314341164395
31.4718400993624 -57.9202406187457 -24.4871060851752
36.7329718831893 71.4123635621963 -25.5691390804062
37.4055681475438 60.7567017731449 -23.3401792649509
40.006468803603 25.5478885051602 -19.7228105924239
41.7314405881641 -6.78172428313933 -21.3699846874967
43.3412898053706 -33.4340708482585 -20.4234553662742
52.6261169520886 89.6311105060664 -35.7311751118328
73.5898657936398 66.3522698119878 -23.8544037871169
99.3397716755389 27.1764259254693 -30.8749070179249
86.8558183506985 -2.90299244291308 -23.5163695433888
67.6233970189801 -37.9116100925962 -22.5735615068261
35.96974569843 71.3659874469029 -25.5421798107182
36.7490341098922 60.7168086211118 -23.3169886583734
38.6857703052023 25.4676385516697 -19.6761598515217
40.7715563019287 -6.84004998686349 -21.3360789071937
42.4671189832731 -33.4871883220051 -20.3925772237039
17.3152975407615 87.4855098115081 -34.4838988490082
0.207654432662231 61.8933270208207 -21.2623401683733
-21.0451270959034 19.8614463604387 -26.622577869426
-4.5291344739299 -8.455840593183 -20.28839907038
18.8140498241612 -40.8774254145864 -20.8494797331662
98.8667046662279 62.3083059852651 -45.8315017283637
106.703926772815 -14.5999788130113 -42.522927546098
-25.8766025848079 54.7284952886753 -41.4252214812804
-24.1037344292115 -22.5482794587501 -37.9024374659228
ID=PCHP67

LM3=52
-78.2311166533725 0.645182529895839 -10.0535211876811
88.7701289323433 -0.619697538211563 -4.81385480105629
-68.4120316193105 0.568428934950975 -2.83324313321573
-42.2533013549261 0.27960139348746 4.85955547804702
3.51097603407821 1.64484273529323 9.96752217758603
3.54926971860887 1.67271680292434 9.98797297082392
53.6277498866202 0.78283073149489 6.19849987878687
-51.5384578495754 13.0320076234847 2.27259100044778
-58.0000111265068 30.9066381237751 -1.97225687939543
-34.7461821018767 37.1217744425588 1.02023620038949
1.52957788661217 48.7310506020908 0.148236741449311
1.42317080850092 48.7749720715626 0.0861523322454267
36.0687228447221 40.6356074098659 -3.19728071527806
62.1254527356939 33.7615343847282 2.263748128667
95.6793142437455 11.9465230128728 -7.247207665875
-68.4127011856593 0.477414141002315 -2.83387378110173
-42.2533371009937 0.274742396342746 4.85952180971526
3.48538127785529 -1.83427694903546 9.94341511346081
3.52325865402103 -1.86299207547755 9.96347379620694
53.609796979259 -1.65752513073815 6.18159048198623
-51.72483642659 -12.3026105452141 2.09704565559176
-58.4482265223012 -30.0197091618114 -2.3944198097324
-35.2886554693836 -36.6171490572136 0.509294031500887
0.812473350961567 -48.7456545469615 -0.527186180138703
0.7054379521264 -48.7871413142231 -0.58986238900071
35.467320108004 -41.1136415887039 -3.76372699094782
61.6218035039885 -34.6999872161034 1.78937344740046
95.4939421707662 -13.2512800999878 -7.42180500962051
-60.2257773556164 0.888182088102694 0.893499024836532
-35.8956016623464 0.337031420057653 6.70842271899328
-10.6703883162943 0.679286043608614 9.1905929145375
26.7346895073768 0.328127651109661 9.01679389477086
60.5209621688865 -0.382937668576996 5.49956657606305
-73.8604831218957 16.8143207284189 -11.3527365429133
-44.8546897644149 33.1105154288972 2.74524932994057
-10.1764694190099 44.3747273553174 2.42124569741326
36.1173037495744 39.6007732125411 1.08100970660453
75.5420360605311 27.8653167924004 -0.193212157253147
-60.2324169850231 -0.014349085257181 0.887245323082838
-35.8973588786027 0.0981713342867518 6.70676764071857
-10.6801638946986 -0.649517675245129 9.18138554044096
26.7260494721964 -0.846320591628444 9.00865606058626
60.5194850650379 -0.583721806963593 5.4981753286963
-74.0987016418154 -15.5669504431338 -11.5771086402875
-45.3372318933445 -32.4818975112774 2.29075490366388
-10.8284491432265 -44.2494999101849 1.80716221550222
35.530683953289 -40.1390165591653 0.52848711474973
75.1239294742851 -28.9683112244714 -0.587016348940839
-29.056876264956 56.910489907958 -16.474530927181
62.0134762291098 56.3087816819723 -19.8685753605072
-29.8893105829461 -56.2431028204101 -17.2585801015136
61.1803835664925 -56.9343004610051 -20.6532446132654
ID=PCHP2936

LM3=52
-72.6496486612805 0.0313146482695521 -8.86784293052076
84.5545065993941 0.00232012900908624 -3.57411332557089
-63.519082645972 0.0185550418347508 -2.61956042448947
-38.682271548274 -0.02939072638385 5.6811789072508
2.78280150193117 0.97150820081859 8.44829450745516
2.78614575826562 0.964907137938586 8.44815592545171
53.4659826181456 0.606324858148747 4.26045308281579
-48.7429187709928 12.9130364178493 2.25564918894839
-55.2470751504917 30.4373627263191 -0.979170225940189
-32.296684798856 36.6582173850038 1.09579040526267
1.41497493797819 46.995521537337 0.916710892212967
1.36566579370116 47.0107412235623 0.855840948585406
34.3938420541183 37.2934146186147 -1.85635477032539
59.580759714433 32.608958335074 1.3132702121512
91.3480704004355 13.7951859898582 -7.42459759031425
-63.5190836411439 0.00755748134857676 -2.61959110679296
-38.6822684641978 0.00469113861290815 5.68127399289517
2.78262136801423 -1.01913643836342 8.44274077005659
2.78596681901814 -1.01253531033273 8.44263902109705
53.4658698592543 -0.639764086761773 4.25697659553168
-48.7452561010481 -12.9165997977006 2.18358659484284
-55.2525822770911 -30.4214262707368 -1.14896132065992
-32.303319193519 -36.6579153810092 0.891244329862437
1.40646924589474 -47.0001603195385 0.654470548880167
1.35715737871475 -47.0150312028795 0.593516654999379
34.3870931004551 -37.2886999421243 -2.06443283245037
59.5748565364584 -32.6265608205571 1.13126839458989
91.3455760132391 -13.7700753715039 -7.50150243807597
-59.409457588817 0.404854597980085 -0.873864160528138
-33.5312105834022 0.983214183522264 6.95518822861856
-10.9105172659018 0.763560862544827 8.55631558098413
28.4985384572267 0.732579721135709 7.11482813792749
59.4429969687721 0.173882616609622 3.94075865187028
-71.3180631726194 13.7593311013765 -10.097413780863
-40.972857166884 33.3048391816331 2.80745320220482
-9.55866568339602 43.5133313588705 2.6047585001922
32.7908806361938 37.051231332906 2.43362696476242
72.0792999655393 27.9203334666287 -1.70599700861268
-59.4095294448598 -0.3892204376453 -0.876079565596336
-33.5313914872536 -1.01593893592243 6.94961075324882
-10.9106595959901 -0.809316871879635 8.55192737943116
28.4984018165124 -0.777425223862836 7.11061534636741
59.4429625364125 -0.206626469475042 3.9396970623227
-71.3205470573236 -13.6898681098711 -10.1739948246213
-40.9788853924187 -33.3125699563946 2.62159602345805
-9.56654184453004 -43.5254573655911 2.36192732553113
32.7841733728047 -37.0701675450257 2.22683426209706
72.0742466503522 -27.9234241008057 -1.86179657161576
-33.2351002675723 52.3604384997603 -17.0162925911231
51.5693262760704 57.1089637002049 -17.4200251850238
-33.244567275232 -52.2586602625404 -17.3081714076455
51.558998699732 -57.0202065458664 -17.7384363311357
ID=PCHP2934

LM3=52
-86.0919805246688 0.652760128108162 -1.18599084146017
89.8938967414911 -0.681319301745317 0.876418280167229
-75.0242173134922 0.526414905539605 2.27105496456014
-45.7010285273791 0.313056284944568 5.0549192258926
0.590566981433171 1.11266690472271 6.0574803273325
0.5668393634271 1.11697838619184 5.96009298369628
59.3424666293967 0.803824592911706 3.99145306575403
-58.4665730089397 14.7644440298799 2.87737843978674
-61.884626498205 31.3508908713193 -0.242181602690071
-35.9917623865858 39.64942375357 -1.55808791485212
4.35377326431817 48.589626772047 -3.07748580067539
4.32980335473877 48.5486582059292 -3.11766000055754
38.0877244568809 33.5185714545843 -1.323463892585
62.0018384689428 27.1828344636289 2.56181307946798
97.7559369447837 12.0656390643476 -1.21673243984517
-75.0236117982674 0.606383147398832 2.27111405005549
-45.7005855251649 0.371562011566954 5.05496245355096
0.573582358419895 -1.13043184043913 6.05582298690074
0.549793261867825 -1.13423961185415 5.95842964425707
59.3234453100808 -1.70825338818182 3.98959698678524
-58.6834795135096 -13.8816264680019 2.85621294676081
-62.3522750065185 -30.4097841436498 -0.287814218737789
-36.5880299174545 -39.0975080580343 -1.61627103061995
3.61751499290204 -48.6453841809557 -3.14932905562911
3.59416866890449 -48.6039980174422 -3.18944240673076
37.575799785159 -34.0894989664682 -1.37341692691475
61.5830704499102 -28.1223682053758 2.52095016664806
97.562031492784 -13.5427642378955 -1.2356535160025
-66.6852466652979 0.750266450893654 3.01169619793788
-40.9600081538458 0.595340478142653 5.54020210012117
-11.1098370013393 0.172684986264226 6.4936254786499
35.8196254903828 0.316312416925386 5.37571074878335
72.4621363600951 -0.28778104355928 3.58756202090666
-83.0805663512901 20.8208801291815 -4.81903572088322
-40.579002624584 36.39293317717 1.83769007204161
-6.5246066117357 45.2077980820774 -1.21954251534356
39.4175684492877 31.9397021660001 0.676640622831108
80.5121891307364 21.1520339027217 1.86460651762172
-66.6889953882252 0.255185948524734 3.01133040176626
-40.9643888306569 0.01680007425229 5.53977463859954
-11.1112507501454 -0.0140237896958269 6.49348752662972
35.8106682662051 -0.866636318367635 5.37483671291135
72.4581454323715 -0.814848671836172 3.58717259066312
-83.3862771597817 -19.5532589008034 -4.84886663811601
-41.1254690782278 -35.7769475133351 1.78436648943891
-7.20842724736951 -45.1019608396832 -1.28626896471025
38.9293777592516 -32.5339057182521 0.629003523769608
80.1826309856147 -22.371538048357 1.83244860407257
-36.0854220207372 63.493004752337 -23.6256067543108
69.1218206186384 70.6814249900088 -16.4004048106018
-37.0424956342433 -62.90430296564 -23.7189969222641
68.0437485196415 -71.6957223016163 -16.5056018748301
ID=PCHP3458

LM3=52
-76.8277618694902 -0.00171051156605166 -3.64773795407261
82.5914925791122 -0.00717057272077315 -0.847834259119073
-68.0278844099571 0.214525234620047 0.207404220088041
-40.9628357577744 0.130515612344189 3.75293812705139
1.8753170678859 0.827549354731673 4.35524138329319
1.78872124746671 0.760357105738261 4.29240618793659
54.1299245610282 0.909888095277689 2.67750751199153
-53.0930932525512 12.3260872265377 2.05596798049551
-56.7686211351857 25.9764552288111 0.725085117667873
-32.0084798832852 34.6185552256264 -0.470366570834272
3.79821322361384 43.0243122190315 -1.33705623762444
3.65943706039698 43.0154253241003 -1.41670946278278
33.922704826183 30.1734422269858 0.414537093625426
57.3431447965294 23.8367770401234 3.34579481390966
89.5568824076023 11.3846181594015 -1.72589478832007
-68.0279126683309 -0.204566206973197 0.208195913023072
-40.962852029912 -0.110811566861501 3.75339401090834
1.8752065612256 -0.811341686525094 4.35833736266637
1.78861978679233 -0.744375639106733 4.29524873293984
54.1298020480309 -0.907065319634052 2.68093986359575
-53.0947544796063 -12.3110715704311 2.10250929015496
-56.7721234872359 -25.9658746038696 0.823207798010109
-32.0131481947799 -34.6157684361643 -0.339578109260441
3.7924108079994 -43.0295685316547 -1.17449446074019
3.6536358241943 -43.0209639254917 -1.25418072856289
33.9186355859951 -30.1762350710013 0.52854183914498
57.3399306206373 -23.8316988685641 3.43584388639171
89.5553458817479 -11.4031346367566 -1.68284713546087
-60.1802041673048 0.32359231939954 1.75930560333776
-35.1149754851596 0.110846954900344 4.31663693568972
-10.3530058020275 0.444306812877178 4.34160718718929
31.9541211567647 0.564441160088037 4.00642674378718
68.1817477710449 0.0830828252318525 1.25298557123253
-74.5669170419238 15.4219726740721 -5.75944778957033
-40.8590482929741 29.5024761390078 3.61816809414907
-7.41907678541506 38.474278523974 0.220456821000381
34.4701697558251 29.3121227038067 2.14728473382762
71.9628286212232 19.6181251513387 1.74419613414092
-60.1802468099235 -0.308827531930416 1.76050028850329
-35.1149890144537 -0.0898019376965949 4.31701597542885
-10.3530645188247 -0.426504345539278 4.34325221014477
31.9540457691747 -0.553609512638481 4.00853881941259
68.1817362661413 -0.0875429388998847 1.25330789519001
-74.5689975601027 -15.4335666675224 -5.7011595257717
-40.8630255539661 -29.4830853689617 3.72959592989109
-7.42426510779465 -38.4721701650306 0.365814024123586
34.4662171052582 -29.3084489926923 2.25802307838366
71.9601828103775 -19.6210997050353 1.81832176404358
-33.7429314210825 55.5625345039489 -16.5601987599511
57.6044038278818 64.0250661645024 -16.6244471645187
-33.7504282144825 -55.6201535555823 -16.3501669151109
57.595764973412 -64.0951861176272 -16.3824190806699
ID=PCHP3944

LM3=52
-76.5914451241999 -0.0204590598361866 -9.71348411348213
88.4407467795627 -0.0034852054649103 -1.4992122320007
-66.50582980466 -0.0410137132781746 -2.945644687519
-41.2397206582673 0.156072357565202 5.82696905423352
2.70972911055253 0.784279425915654 9.35304852767479
2.62146670639137 0.746523297463522 9.33034005493548
53.1784200212678 0.618536909526751 3.49715218849626
-50.6048328958417 14.9327030962882 3.0101099881875
-59.85176665716 32.0917166042636 -0.229160619804556
-33.5675453101116 40.5538863529012 3.0629331723299
0.699640125258697 53.4474730772013 0.0180390620758571
0.66482397141246 53.488145657806 -0.0201266086901945
33.1877443793925 42.1439932005351 -3.95079715846962
62.0849550045923 36.9822650102355 0.920457424575676
96.9162261619823 13.8678485735002 -4.54933241587171
-66.5058295763426 0.0288875711412813 -2.94579371764041
-41.239721595781 -0.130955358465532 5.82758099971816
2.7097241174252 -0.744408623845406 9.35630770334745
2.6214619595929 -0.706749090919566 9.33343844378905
53.178416028225 -0.603966828909287 3.49975857666333
-50.6049304012552 -14.9194016658503 3.07375492453248
-59.8519762993594 -32.0920110181653 -0.0923203771663257
-33.5678101864476 -40.5402380616453 3.23582652197611
0.699290977968224 -53.4469148435261 0.245938788713515
0.664474557896096 -53.4877495652597 0.207946892195889
33.1874690165192 -42.1606730622848 -3.77105890682423
62.0847134281202 -36.9784095524071 1.07814219963855
96.9161355043378 -13.8877539521336 -4.49015723978158
-61.7871396857387 0.21205847734992 -0.333936950096511
-35.087003398436 0.574537556920106 7.2671472356731
-10.4106530612217 0.908997343655685 9.90877000058506
31.5439707501152 0.405775142480345 6.65119741869683
68.7384011258958 0.5557681906139 2.16345158018372
-73.931361696565 16.5310871552341 -11.7480579684706
-41.8216897605685 36.8029395605385 4.3886082210786
-10.9397533760065 50.4198380199564 2.21815803487868
33.6994275014242 40.9928407552915 0.0542921025007197
78.546928871632 29.5702456752262 -0.0119528050587717
-61.7871410743508 -0.213076829104446 -0.333030558077158
-35.0870070496618 -0.543316030563815 7.26953050884547
-10.4106588610536 -0.866670103562334 9.91255573839311
31.5439681913356 -0.377616827900952 6.65286761691185
68.7383975239849 -0.546987222545465 2.1658026639225
-73.9314698485249 -16.5805476009831 -11.677463686991
-41.8219301150713 -36.7836187734399 4.5454953772215
-10.9400827142725 -50.409849974093 2.43312777068787
33.6991597142649 -40.9924567348458 0.22908544057723
78.5467357011036 -29.5705409324517 0.114135845273566
-36.4661197998421 56.156543725785 -18.2973647390524
51.6989588215114 67.1603132430353 -21.2359464521296
-36.4664868985267 -56.2338149099211 -18.0577475570093
51.6985197975014 -67.2505904390274 -20.9493812843775
ID=PCHP2941

LM3=52
-75.2274529296983 -0.262404903169682 -7.5721415725398
85.8434639317003 0.333428549837556 -3.90389682928887
-65.2320300881374 -0.204418289404737 -0.673271040383926
-38.983211189091 -0.153355212112662 5.86634228959691
2.27272884845389 0.9794620081449 8.84862381989662
2.31138347439517 0.912148222297713 8.79341462508878
52.6649117804936 1.60778658825487 4.41814724861841
-49.7713268140423 13.9100881785301 2.86819274529765
-58.7961125993529 32.9825875269921 -2.55301792099778
-33.5223733025342 40.2897189619827 0.214691894346818
-0.252427813242209 52.1535845247328 0.985922840949217
-0.322091605295915 52.2965008883236 0.988196824719197
32.0943553496763 43.7181396099055 -2.3049722425532
60.8552354263593 38.7237082326193 1.57825725403108
91.9929612403747 16.0057644735958 -5.39478348923186
-65.2317360719215 -0.282595114714 -0.673482883857246
-38.9831423369082 -0.171662518890605 5.86629268047759
2.28021209508593 -1.0102801657397 8.84323201879111
2.31835819060192 -0.942379320337378 8.788389228439
52.6756052602857 -1.23553380116696 4.41044242222422
-49.6652334000119 -14.2993977101271 2.79175071215566
-58.5464174575567 -33.4095786912247 -2.73292733836372
-33.2183749143938 -40.541295091016 -0.00434389664659296
0.139881151502144 -52.1585851428157 0.703257840874005
0.0712943453072515 -52.3020316761504 0.704755838787886
32.4222336219216 -43.4623661607121 -2.54121387906357
61.1448128166548 -38.2728648333846 1.36961202691273
92.1106389356416 -15.2838995868964 -5.47957218572049
-60.5092470743898 -0.0292827123207387 1.15871428242277
-33.2448458254151 0.219844833706599 7.05889901903629
-9.41986488918618 0.613234769630249 9.3676322482695
31.9139268301796 -0.00660065218745003 6.71428996418989
62.583701374341 -0.173988285035078 2.86385368746985
-72.5817637719098 15.9626742246516 -11.6260432874124
-42.4561482576676 36.2417436718411 2.20335409282758
-7.69731527646781 50.0576934564684 2.48382591825083
33.2172157410352 42.7697143971143 1.29802795267224
75.6606025900826 31.7337627691909 -1.81850263958264
-60.5077320069615 -0.432128389691004 1.1576226516592
-33.2421079097541 -0.508147510674351 7.05692630620005
-9.41479493833996 -0.734829180989804 9.36397926609189
31.9131112428617 0.210258227751244 6.71487760813891
62.5806806767505 0.629193767593018 2.86603014929296
-72.4598816511205 -16.4449167451313 -11.7138613409828
-42.1823041239302 -36.5714681279334 2.00604493336464
-7.32052976577794 -50.1268999416645 2.21234581970938
33.5380019509127 -42.5250623193956 1.06689626263235
75.8971159082233 -31.1534500850972 -1.98891433826402
-35.70622349363 57.7464020917606 -18.0395807980832
55.3863609184223 65.5040818959853 -17.9528559989359
-35.2712320886507 -57.9147255342706 -18.3529991916734
55.8771278941248 -64.9873741686562 -18.3064615998537
ID=PCHP2940

LM3=52
72.1670796747686 -0.368947733037412 -9.57243818709878
-79.775770571726 0.363818742947503 -3.46942985755736
62.294029229214 -0.269700304388768 -3.94817483607079
38.8704889864152 0.00208701105174371 5.58151744807795
-2.84449887849839 -0.902480921988899 9.50306436780028
-5.29713468687871 -0.978907571721376 8.48862705712269
-49.7906087969166 -0.0752515559630843 0.716109567899863
48.1340786192582 -12.4254958612059 2.26764178856347
55.1916660844324 -29.1751597798624 -1.21207323238129
31.6928684765773 -36.3406987156095 5.0233572480372
-1.45585531119717 -49.6209751211756 0.0949174617288112
-2.71986916768277 -49.2773905414811 -0.108567564012649
-32.9145127026121 -39.089010818819 -1.65825562550377
-57.0563340467506 -31.0006376084347 2.44783188166538
-88.1396740420158 -11.6953070109472 -2.47707715829315
62.2936980905245 -0.340203531752086 -3.94795392122355
38.8689187658791 -0.332230961996543 5.58256500017885
-2.83561642925578 0.988694462748836 9.49713855792113
-5.2874559929226 1.08179745076183 8.48217004299339
-49.7876841879497 0.547431257898711 0.714158453265158
48.2487378835402 11.9867774115934 2.19114835950354
55.463245777093 28.6472736195409 -1.39325407358702
32.0329763055011 36.0721613694038 4.79645875669057
-0.989684777239193 49.6320816463429 -0.216082115081887
-2.25687624159103 49.2991170429431 -0.41744724128084
-32.5459355161908 39.3853022109866 -1.90414707648391
-56.7625472333114 31.5499466686512 2.25183585017789
-88.0260011381407 12.5069588110714 -2.55291254990369
55.3404010648532 -0.799341736711027 -0.703774436165912
30.6811608877021 -0.454944989696751 8.04898186917693
6.42446317374712 -0.277554106714317 9.6263661134414
-25.2981683213084 -0.237955247932228 6.01406763595331
-56.8412743993042 -0.133231305129673 -0.210478661855135
68.8391565655752 -13.9168283787174 -10.6998850848636
41.2902341724582 -31.0615523224112 5.10896821149619
8.81379549748511 -48.1901774959332 2.64686003279683
-31.5965543453837 -38.7438813433259 1.94826746213957
-68.2187432991794 -24.973345981046 0.870632909620644
55.3454472680863 0.275052845264549 -0.707140944676624
30.6843176180732 0.217159135070873 8.04687589778237
6.42707021198337 0.277514253915862 9.62462686196765
-25.2946400203649 0.513260516091815 6.01171377610946
-56.8375213798959 0.665829599089865 -0.212982439684773
68.9665291845774 13.2022640210335 -10.784860062305
41.5803326237747 30.7037373285958 4.91543282257565
9.26614818688841 48.120901582978 2.34507885032018
-31.2311710509157 39.0504154343451 1.70450677441777
-67.9811264548965 25.618007218172 0.712109938664787
29.9844256888295 -55.2259054852732 -19.2225569150832
-54.0864750654864 -58.9624894202892 -19.9527344047876
30.5012892216682 54.8202725310423 -19.5673756633145
-53.5308252012909 59.3417436800218 -20.323428946874
ID=PCHP2371

LM3=52
-77.1269848797531 1.13928748877798 -4.30411171231016
92.8135878437325 -1.35581925582678 -4.71938315852613
-68.2073694849148 0.957243202561556 1.09862109854538
-36.4581553494103 0.621994974260806 7.35424344008817
4.01961208936125 1.07610703636546 7.57186348294626
4.00744554262818 1.0719602370044 7.59233365537132
52.333782627125 0.281745806529311 6.06700804563474
-54.9571250029059 18.2340436423805 4.40142638699982
-60.1442498200608 35.6831430771213 -1.21587140637552
-25.1988876492446 49.6377878453568 2.1940711457182
1.12778784467791 61.463198294821 -7.45686000250068
1.20467426380398 61.488422925612 -7.42371945014273
31.8302710691237 49.5789593874077 -0.81248578036535
55.6004790343212 42.4725075340954 4.28469270601249
97.6945405439405 13.723019518309 -4.61824970441951
-68.206113707594 1.04275178812965 1.0987522622607
-36.4610288311036 0.426333409765375 7.3539433100185
3.98593703093879 -1.21690030404401 7.56834618278246
3.97389658217394 -1.21246082084857 7.5888295259168
52.3026661500846 -1.83704221059582 6.06375798476125
-55.4690751773571 -16.6257476373766 4.34795409870079
-61.1661124642529 -33.8976877748239 -1.32260314832838
-26.6457604012449 -48.8828976826106 2.04294785132747
-0.67726363259271 -61.4466489658428 -7.6453944298806
-0.601152599764806 -61.4742220600339 -7.61233486524713
30.3606667703136 -50.4895661781271 -0.965983344529102
54.329078859588 -44.0998718419934 4.15189721129535
97.249632533663 -16.5717262420452 -4.66471955750163
-56.5297291222821 0.926696208240312 5.50802318065115
-33.7193008740209 0.688588464667996 8.03898542469111
-10.748142948476 0.931345422970771 8.42487091380805
31.0857602348661 0.00288509295564825 7.98652363507144
54.8680394907899 -0.183990451596322 6.00695800994732
-72.8782851789143 22.7154505169202 -6.2940880656126
-38.635567396368 43.9780128357084 4.66489189011577
-1.51819018386662 61.3733209655662 -6.5961925633928
34.7464525180653 46.9982418767214 3.14276599628595
79.2720770938829 30.726443846095 1.68342732894757
-56.5328110569542 0.716840630944709 5.50770127803733
-33.7253419182043 0.277240740111546 8.03835444833379
-10.7712366541238 -0.641154790789251 8.42245881718631
31.0719096576046 -0.940230578322587 7.98507696682638
54.8495093943246 -1.44574467576014 6.00502257421578
-73.5136238691657 -20.5461308622833 -6.36044806568306
-39.9105542762357 -42.8385930268815 4.5317217704047
-3.31950002211561 -61.2817500261418 -6.78433618320889
33.3511966234134 -48.007740534654 2.99703399115532
78.3355151243416 -33.0460801378346 1.58560509126809
-38.4099424604495 63.6685166412686 -26.5170707008192
51.7516887605139 71.618194099412 -19.5319269067513
-40.2618446600855 -62.4314973279296 -26.7104986031081
49.6271419381833 -73.0467801237191 -19.753832056623
ID=PCHP7996

LM3=52
-116.238048049152 -0.219640874712662 -11.9935260894467
125.268255814397 0.265559908716421 -6.33109272757901
-91.8437653385614 0.0403665686319704 0.710722975118237
-47.1997814485082 -0.151081066771335 5.4951479815699
3.16085092398755 0.81989942077026 4.12813021119403
5.30089058448927 0.431260081451962 3.62686821621083
77.8177763775076 1.38016156971355 1.7729948463295
-67.6755888798673 23.2271241388452 5.8198773043141
-81.0423927068375 46.9715245399237 0.196959402787625
-52.9804000343354 59.0668066515072 2.14135311848209
7.3894311215901 71.5331869245006 1.34203724270445
8.13413731788041 71.5598948964573 1.06061399411631
44.7285065494494 60.1670027625587 2.53933793510237
82.1523390416621 53.4918518243673 6.62576348750314
134.222871675763 18.2785753073316 -10.8068060299734
-91.8428283749395 -0.417986790298581 0.710036130418988
-47.1999709891607 -0.0583596497373907 5.49528692505652
3.16420184514148 -0.819338144609591 4.12567380586689
5.30263165055909 -0.420452261022904 3.62559192119452
77.8227794867733 -1.06731011797818 1.76932729830678
-67.5800267022742 -23.5209502395962 5.7498250914061
-80.8496775226109 -47.3028420869836 0.05568881377357
-52.7384575519971 -59.2890684920525 1.96399627384823
7.68183126719059 -71.5060792274297 1.12769221865999
8.426638707445 -71.5288988037505 0.846194752804011
44.9741328781704 -59.9909736833277 2.35928063305307
82.3703871948316 -53.1751532521265 6.4659224705366
134.29641317533 -17.697200655925 -10.8607159022155
-86.7309952890476 0.311852130345126 2.70777340968704
-53.7989117234791 0.834026276124987 6.89081619714788
-3.72975149199905 0.993640457445972 4.91084063745187
50.8209752871289 1.28622529450337 1.92787899368191
83.3978503631987 0.945165576656477 2.47217418241545
-110.046109712315 24.5848064137408 -12.0989930340654
-64.7400515034807 50.4351047301195 5.06051025769837
-1.9360468948319 70.7732096740934 1.95261167346091
39.7521353292911 57.7932351485783 6.21165006715656
101.079174554666 45.274142110223 4.20690892489726
-86.72897888846 -0.674551141493938 2.70629527966927
-53.7950100849733 -1.07461678392572 6.88795608639924
-3.72562787148066 -1.02359401289916 4.90781780195585
50.8258209230276 -1.08421197586739 1.92432688210177
83.4010326991603 -0.611601776051666 2.4698413590962
-109.944752506717 -24.9981384863476 -12.1732933140005
-64.5332823931237 -50.7143038914601 4.90893738539317
-1.64667213507881 -70.7860675723922 1.74048441986547
39.9881209205759 -57.6485876675024 6.03865994386435
101.263452723948 -44.8729200527987 4.07182312135051
-55.1092909259189 85.4274861446672 -20.3947834210948
72.6443072285586 94.3117441006585 -18.0796196096273
-54.7596966742076 -85.5905723895743 -20.6510547992605
73.0291700516361 -93.9593515552967 -18.361744746388
ID=PCHP4944

LM3=52
NA NA NA
-1.55262594928887 -62.0810099584178 -3.20772019102761
NA NA NA
NA NA NA
1.90012525807634 34.1447933116081 9.77706945496186
2.24562674108775 32.4140449635517 9.36650493609223
0.387106036904165 -23.1833549181816 5.37314052020732
NA NA NA
NA NA NA
NA NA NA
59.6207492006588 30.6567749271471 -2.43131620730332
59.268013789405 29.6571035592024 -2.94873895837063
51.434104617073 -3.55625913694755 -1.88763793072239
46.1133823186437 -32.3653540706385 -0.428777013315781
12.7805608399411 -70.729221610406 -9.23647768872244
NA NA NA
NA NA NA
-0.1784468913472 34.1966940850692 9.77868824409111
-0.610534210386016 32.4853616905425 9.36872931031032
-1.53528769804329 -23.1353538315856 5.37463767780232
NA NA NA
NA NA NA
NA NA NA
-58.0201542306485 33.5942018913459 -2.33969763361926
-57.7185555716791 32.5781921709626 -2.85762997915991
-51.550369891011 -0.984794931127878 -1.80743376371222
-47.6718100381512 -30.0235907482216 -0.355737234584132
-16.3089308947402 -70.0028734193945 -9.21382283259511
NA NA NA
NA NA NA
1.20212691212494 41.3732764518186 9.12147114815154
0.230160804033367 -9.49289419508635 6.03248656443527
-0.878149561242198 -37.1546938402847 4.2690695472745
NA NA NA
NA NA NA
54.8609400564415 32.2768342204174 4.03447010891208
50.1341234897614 -3.01050368778633 1.50072736927194
34.870133908261 -49.6318596991154 -0.346069369395905
NA NA NA
NA NA NA
0.878417411895225 41.3813592953433 9.1217232526648
-0.694252133493549 -9.46981212575889 6.03320649595875
-0.970606718646366 -37.1523852372456 4.26914155278143
NA NA NA
NA NA NA
-53.1753640940656 34.9744397612435 4.11860863389498
-50.2194985045771 -0.50473038442746 1.57888263196523
-37.3041894985457 -47.829707577581 -0.289860105659637
69.3174191638436 74.7747774785822 -21.80545068563
68.5162153890143 -27.8979916073752 -9.18475405941635
-65.5330579061389 78.1419177837546 -21.7004293196815
-69.8373721451605 -24.4433806110066 -9.07700447585969
ID=PCHP3330

LM3=52
72.0196972496927 1.27700118051754 -4.57677429799902
-74.7846336135283 1.11263621406276 1.11916295363874
58.7221201349284 1.32721741959843 2.63301648569496
29.6280562995064 1.11822190744464 5.27041922746948
1.00896274186827 0.458706269575618 5.7117964378877
1.05094343499315 0.482263259678981 5.73446560567603
-43.3834416552223 0.399216491579341 3.73546577789417
43.693726603768 -15.2755009737371 4.72489167130908
54.6680758017485 -34.4235455172634 -0.690956846401801
29.5553540545138 -44.494285098016 1.84532237059499
-0.316803110057889 -53.7018188705919 -2.22727118959202
-0.256183521831569 -53.7604846675678 -2.23694365838951
-26.2820011461709 -41.0476565422036 -6.60571709562271
-48.943354099779 -37.385742607826 1.03437406611214
-85.1114779476667 -11.2211384398519 -0.472287202457236
58.7221684026332 1.29266231335557 2.63326337381299
29.6275816218728 1.45804614649596 5.26799126309719
1.00674856020694 2.04385068135602 5.70047095337407
1.04879444392925 2.02073737649752 5.72347356945828
-43.385609354413 1.95108385573901 3.72437805006989
43.6474117774272 17.8815292007393 4.48799247842275
54.5683358504025 36.980815411195 -1.20112423423792
29.427528686125 47.0165750645885 1.19149876821632
-0.470152036619425 56.0814921539747 -3.0116471616635
-0.4096963758122 56.1401828670145 -3.02215811516111
-26.3998117412442 43.2935742112917 -7.20831537982982
-49.0509991366746 39.6779110527462 0.4837723609234
-85.1458605029345 13.39351549627 -0.648153123498991
49.7827470259306 0.761890679424266 4.87634755225943
29.9970684981789 0.426866916691622 5.49307659941825
8.10399236791675 0.167766054686217 5.8476559954909
-29.8462617845509 0.256813215402313 5.60457163116896
-58.3199237796103 0.296004481208998 4.01175813812745
67.7089686344546 -23.3135209811294 -8.62191278727074
34.057115004974 -40.8835249531826 4.36898758829996
1.81087135279556 -58.1536803495908 -5.19245693934934
-26.4384023963104 -38.9323787046705 2.26278093596096
-66.7566335092383 -26.9546553974084 1.11646247365124
49.781206150916 1.86501128658912 4.86846601461512
29.9946566243492 2.15354020181578 5.48073992434598
8.10093504270201 2.35652141462918 5.83201785252491
-29.8489174184323 2.15799561621463 5.59098812945267
-58.3223270345835 2.01650748122814 3.999465548293
67.6403721385485 25.7950747821899 -8.97278216968807
33.9393084220815 43.4548334587394 3.76640982629877
1.64513695320457 60.4964566011021 -6.04018430007987
-26.5504803220463 41.3048036215798 1.68950511383399
-66.8350712512016 29.1993406892104 0.715255360702319
34.38474212104 -65.0225536112086 -16.953169444457
-51.5338812376975 -65.0522042996029 -15.0215838942844
34.199927030488 67.2875513438702 -17.8984940682133
-51.7184824494681 67.1047836999217 -15.9658145333564
ID=PCHP3442

LM3=52
59.7782158825718 0.159441624097532 -0.671810469044173
-70.4346300761625 -0.184271308801667 -0.284441479836192
49.7037316677278 0.195645619043271 2.67697191302024
28.8559559558363 -0.0113354340211834 5.48186262779335
-4.03427303750252 -0.90485256806149 6.64040126865287
-3.90851670072613 -0.806529194787219 6.58461334008665
-40.1535110236235 -0.642141892348503 5.26868478421163
41.7129705348717 -12.7299070137653 3.45992753278386
47.6679859810141 -27.1237551187006 -1.58181272778131
19.7353012447726 -43.2182855977996 0.389595955628825
-1.08352893555698 -51.9206751403305 -6.12436332146497
-1.04799931914152 -51.8182767471542 -6.14206241419684
-20.6903955701601 -42.3198005182216 0.538659970430959
-42.9252610708407 -36.3712136975288 1.79185050679201
-76.6063654238963 -14.2507804135768 -3.81763681806317
49.7041202231366 0.0478884636629906 2.67647848260889
28.8555935327 0.126484322065242 5.48232287256974
-4.0388594918175 0.839252461774006 6.64622565299553
-3.91258876360174 0.74196662691147 6.58978449358044
-40.1562403605174 0.395751407753474 5.27215079651196
41.6455042095619 12.9257191488939 3.54560369606921
47.5246474183598 27.3840391218691 -1.39978564919548
19.5077379237983 43.3179154542611 0.67858089968842
-1.35668706652105 51.95400395518 -5.77747707082444
-1.32061971015776 51.8519143313933 -5.79585904491029
-20.912671786515 42.2058570667665 0.820930767297845
-43.1159224578441 36.1321758995216 2.03397331472796
-76.680321881345 13.8728681756493 -3.72371877087018
40.5129047482062 -0.144377583846067 5.17038240003357
24.2474811185821 -1.02034401413867 6.31151205325137
7.37930860588482 -0.698516621678379 6.70099284463464
-20.5001277865123 -1.35744680649437 7.0985640227803
-43.9694198811034 -0.509854751299274 5.32450147154651
55.7676624636397 -18.2254176743896 -5.98517680660039
31.6887523087863 -36.4589912184357 3.6458600914709
3.33053814296523 -50.4215302122914 -4.0057765708784
-23.5285512679893 -39.5866092772028 3.6980082545009
-60.5806008622987 -28.1126027438268 0.159697870380384
40.5116759292006 0.322909183065794 5.17194288961543
24.2418903410275 1.10567809011406 6.31861183775077
7.37565054195386 0.692546553336483 6.70563825671569
-20.5068587880442 1.20217176189416 7.10711178914636
-43.9713997269971 0.243027310623501 5.32701569770739
55.6709334227509 18.558030967885 -5.8623396272584
31.4966299044577 36.5999839116508 3.88983825996385
3.06524060166937 50.4639783745288 -3.6688725619094
-23.7363581157946 39.4367372123867 3.9619042551002
-60.7276123600426 27.7919097727698 0.346389246080691
31.4987174786507 -50.8867316907018 -24.1936850387018
-36.2520988890632 -58.1830749507121 -20.5087287616446
31.2302291724719 51.2121388308947 -23.8527290454005
-36.5579590008227 58.127286542122 -20.1203139375487
ID=PCHP11959

LM3=52
67.297875404776 -0.2665605654972 -1.26087477526222
-76.0978679587457 0.29882649224496 2.51945872513458
60.5594381452382 -0.243365430709803 3.46493900523429
32.0206785856405 -0.40102965550856 7.80792220107817
-0.349249723745348 -0.412137223659245 7.80421001542869
-0.379357563909152 -0.509465572311876 7.78804190988153
-45.9788328566795 -0.345361242120925 6.6165228443449
43.9588024453768 -16.6625556663697 5.55535832418994
54.3598210893174 -35.0340573748059 -0.231230733417885
27.8084632264562 -44.102781356088 -1.65064237877196
-3.57155715847456 -52.0275228158293 -7.61010359144131
-3.57584025903289 -51.8795232311859 -7.58643901139487
-28.9818892400533 -36.6544149855549 -5.79779270263236
-52.303075047581 -35.3862384591611 2.96808823084306
-83.399155498655 -11.0452020974486 -0.385271821762105
60.5593788920071 -0.258159231930497 3.46490397198488
32.022715528616 0.10753551383023 7.80912653593134
-0.346085185911183 0.377955448991709 7.80608103649005
-0.375412116826012 0.475597332314187 7.79037464059163
-45.9747167217047 0.682317443897521 6.61895649362733
44.0907600208741 16.2833969386564 5.63337774310649
54.6387173484767 34.5981930007946 -0.0663343718742962
28.1608821585698 43.8859331286575 -1.44227601408937
-3.15453823888238 52.0899218136889 -7.36354272776083
-3.16000718310838 51.9418508686572 -7.34057927331122
-28.6872337998601 36.9124426263395 -5.62357878472849
-52.0179962294081 35.7896163322658 3.13664000708974
-83.3079962212167 11.714607050856 -0.331374242727419
56.1561959213527 -0.502759089411604 5.30973443616574
34.9260038736396 -0.417041336481668 7.85442683783467
9.63305273512986 -0.90000486977425 8.27633798249154
-31.9835112291525 -0.442120737710175 7.4988514031009
-52.9451841365875 -0.0607641785666674 6.9833610056796
65.2555451139817 -24.2395644269456 -9.19121861003863
41.3137052552977 -38.0023117521483 3.63157370704557
-1.32452026430662 -52.4538859835381 -7.38696919659956
-32.2964883872852 -37.0987353939841 1.00185133707423
-68.7315003021288 -24.2464703290566 1.68525117306595
56.1583207864818 0.0277576738086521 5.3109907546607
34.9280749802931 0.100053505459914 7.85565137183363
9.63979605012432 0.783603936853184 8.28032494205378
-31.9790857739519 0.662786174576853 7.50146793680041
-52.9431311828674 0.451798406107124 6.98457480682519
65.4477938258463 23.7593240460982 -9.07755228409558
41.616723638555 37.6525284919427 3.81073218350037
-0.904162341918386 52.4972101241329 -7.1384341601069
-31.998296414341 37.3510911566674 1.17815621663124
-68.5351037847266 24.7880040445303 1.8013698733922
30.1281562546572 -59.1470343415417 -25.1489480599919
-48.2410634776623 -62.3706893184968 -21.2714658297598
30.6014566200007 59.022243517563 -24.8691110037415
-47.7394996019873 62.855161596902 -20.9749180796043
ID=PCHP3446

LM3=52
75.6155196168679 -0.942020841735195 -8.0979384375516
-90.7328188581448 1.11414239897173 -5.98104490230808
63.4773232516274 -0.825051658266885 -0.0789913285386622
32.2616152389074 -0.329079071853512 6.51886541818096
-4.00843116655588 -0.434863604771594 9.19469364390024
-4.03450335099306 -0.419086304351967 9.22404510122296
NA NA NA
49.7386381482441 -16.127045048025 4.26724460517365
58.5258101377029 -37.7277978572605 -4.32012024525111
31.8678502779193 -44.9019823092406 2.5450104468454
-3.98443369376523 -54.246995222313 0.270337926356592
-4.05506557367588 -54.1958548747253 0.237194687588898
-35.5494571484343 -51.5845126223768 -1.85128684505302
-62.8453605678988 -47.0688991439965 2.57130018590951
-102.000225653304 -13.1742462183217 -8.24377165718237
63.4783402094676 -0.742689866527544 -0.0790763784394437
32.2600711097199 -0.454135629286011 6.51899455631136
-3.99623740903238 0.552689347673223 9.19367385937579
-4.02269045536259 0.537621251486449 9.2230571688215
NA NA NA
50.1217775558501 14.9028038275207 4.23520200978569
59.4393980392162 36.2622275896529 -4.3965251435685
32.9668790131668 44.1066001743466 2.45309681858326
-2.64379392055745 54.3292794530455 0.158217959156365
-2.71566782341372 54.2798303453658 0.125178592864117
-34.264987807607 52.4426084200199 -1.95870918417896
-61.6639521824973 48.6114796726132 2.47249700845017
-101.644052155469 15.6716766804598 -8.27355904801837
59.8955497401019 -0.954806035320277 2.15528282812387
40.2535072816816 -0.837262033482768 5.55686288644366
3.36275082415528 -0.527655485853915 9.14080595948646
-39.0232520624529 0.0671630369036794 6.73100197830997
-68.4252314176104 0.549490467280774 1.87981838380449
75.4170348507363 -21.931199043058 -13.2981813627753
43.9893391556299 -40.1806377122368 2.15079010403284
2.1703020523517 -53.9971946704672 0.551017410198532
-37.4692071677524 -51.015576237645 1.78040807131142
-83.1868950946643 -30.3843977023703 -0.371387724762331
59.9009194265578 -0.519923702864487 2.15483375218167
40.2620497173787 -0.145423805807322 5.55614846812689
3.37498707401197 0.463338852809207 9.13978262125645
-39.0128416718145 0.910283952775718 6.73013133976839
-68.4178900710723 1.14405440170918 1.8792044146015
75.935208730289 20.0348761102205 -13.3415171189871
44.9680871309578 39.0865980739103 2.06893575875374
3.50290472384141 53.9281679693284 0.439569599381417
-36.1981076183284 51.9287467461165 1.67410387040841
-82.4113189139112 32.4282788390892 -0.436250469912172
35.8898381594878 -60.1628850555462 -16.1885159847918
-52.7058816477918 -67.3427862165129 -12.7141272788269
37.3639715739847 59.2248264827822 -16.311800250547
-51.0273696077467 68.5972238801364 -12.8545040740228
ID=PCHP5376

LM3=52
-67.3780902238255 0.358353370994887 -5.90789432004072
78.9212251240437 -0.413849953212018 -2.34954507982824
-56.329957294684 0.250332749728487 0.917055903364575
-31.9380412449459 0.297598087501292 6.35170248977002
-0.425535353865656 0.425826188615365 7.81107209309529
-0.39454924606732 0.487565840952409 7.83167758639335
45.3561472449439 0.11213939949431 5.5152145677211
-43.7214822300702 14.0308983217438 4.16267423291772
-52.3267246964625 29.6187821984405 -1.96284846369798
-29.5945270418293 40.8848672994754 0.661025631943732
0.533893051678782 47.6137074717849 -3.63934635886488
0.54552837152597 47.6863793890819 -3.59858810636776
26.6883249916675 40.1573554773708 -2.88677402994034
54.0685415013685 35.2620315797415 0.855278526246559
88.2143082973276 10.4816025108254 -6.24374968541078
-56.3294780204308 0.341401531964573 0.917113829457029
-31.9394469506049 0.0304944371566706 6.35153259323286
-0.430046002603535 -0.431259884567781 7.81052692661894
-0.399711574324623 -0.493348415876527 7.83105365656212
45.3524176596328 -0.596533745912658 5.51476380221032
-43.8667669711996 -13.5752256537918 4.14511481408665
-52.6355581196217 -29.0638688580247 -2.0001747196016
-30.0232155590172 -40.5719206631313 0.609213437745936
0.0327417361319629 -47.612021258861 -3.69991655900441
0.0436112486135529 -47.6848634052691 -3.65925086359328
26.2641998501142 -40.4323275674286 -2.93803468497836
53.694399163889 -35.8302226560809 0.810058897845345
88.0991422603454 -11.4015482590796 -6.25766889442587
-51.4322051333269 0.652671104594436 2.7242023417551
-36.9924426280064 0.502375583870826 5.26499269791088
-10.8731680002436 0.766528391485839 7.66454878234145
30.3483308195296 0.390082944586621 7.06273761220208
65.2487053688606 0.409851607635096 2.82267097621085
-64.2221977165413 16.6202128023881 -9.75418215705133
-39.8035309547668 34.6832364203883 2.17116418616847
-2.83996812574898 47.8460061253578 -2.43694086876379
26.9206424136697 39.368527067799 2.16499908797962
71.4531568601243 23.1863316476962 -0.965977918883706
-51.4362439649556 -0.11476314756034 2.72371420008513
-36.9957164190947 -0.119690312038653 5.26459702064678
-10.8806849282999 -0.661792616106799 7.66364027063514
30.3424967617192 -0.718469281484922 7.0620324957268
65.2407584262845 -1.10017814687401 2.82171049204689
-64.3935068904379 -15.9309158018538 -9.77488694346366
-40.1663903784369 -34.2651070715636 2.12730823441818
-3.34338560735409 -47.8103257138308 -2.49778496249084
26.5047731981201 -39.6524150684948 2.11473626149132
71.2051634907448 -23.9358619631544 -0.995950918156797
-33.6397155339618 52.0900004372261 -16.4100680487067
42.2319626845465 57.1846168155132 -11.6097192636335
-34.1860025043267 -51.7121312448811 -16.4760934388476
41.627818790172 -57.611136114334 -11.682737363078
ID=PCHP6068

LM3=52
-61.2197308956865 0.0603447263790634 -1.27925505149469
70.8612986296047 -0.0708243864257548 3.09345410499828
-50.2366390796231 0.164543482228701 3.22627768875261
-25.3463453166303 0.0203243952703881 3.21195635190179
-0.776508602449933 0.375460822056295 1.53105299006165
-0.723819311812829 0.329559563796987 1.52420734805733
39.0352504319531 0.239912133494297 2.00779627584585
-37.3037067169872 13.0982483834695 4.06536238310254
-45.4851872576611 28.3291918616787 1.39917849519885
-26.0940314537538 36.1700600940791 1.72760858489254
-0.496136582994616 46.5985054517288 -4.84572563452976
-0.390943669698208 46.5544513294135 -4.84184915831853
22.9520758583798 37.6993648140683 -2.48590864192352
45.3441221149397 31.3063738181213 2.2058452995105
80.0066433426067 11.8029367703974 0.780073796156416
-50.2368679677179 -0.0706809872622357 3.22613534913188
-25.346340654589 0.0251154972118016 3.21195925110541
-0.77723962769304 -0.375801602177408 1.53059838425995
-0.72446109930897 -0.329994719367749 1.52380823691588
39.0347072481352 -0.318308797564967 2.00745848379648
-37.329131655993 -13.0305364889986 4.04955126729096
-45.5402348425449 -28.2422910767271 1.3649458176083
-26.164375435032 -36.1212737599983 1.68386347170342
-0.586816328128582 -46.5915530319366 -4.90211703636359
-0.481537883890536 -46.5477084350649 -4.89818737065903
22.8786677465392 -37.7409248062372 -2.5315592591209
45.2831076165282 -31.3972064237742 2.1679019518254
79.9835209568926 -11.9595525683236 0.765694579030946
-45.1698016636795 0.453696539599961 4.12911811321895
-33.1351007253948 0.620593041134694 4.16426999733311
-8.40377143021885 0.771325402124979 2.5465705361372
25.1572363191268 0.58323645910461 0.766956010970173
58.0944601672984 0.113977170984169 3.22259477368531
-59.2057969628583 15.1749327149109 -3.8544435446268
-34.9640443698364 30.6029450861062 3.39256882561199
-3.65764688051838 45.9172633428786 -3.85579681343916
26.4804556530004 35.090876008209 0.32923419715583
62.1774446329397 21.0139258562979 2.64450700819949
-45.1706039372767 -0.37078662734272 4.12861919989784
-33.1362506314892 -0.561146232959456 4.16355490030074
-8.4052596085343 -0.758050579747546 2.54564507630863
25.1560527262192 -0.633122189896847 0.76621996497486
58.0941245453256 -0.230935920989451 3.22238605901034
-59.2352125809229 -15.0550063273992 -3.87273636113196
-35.0235392279775 -30.5389262486492 3.35557050313626
-3.74699602401876 -45.9053580811736 -3.91136074833107
26.4121139825081 -35.1427165171428 0.286734269558675
62.1364281033348 -21.138076082371 2.61899988310374
-32.8434175932083 50.9893298143987 -13.1759878209968
40.6636083790636 58.9863844643412 -10.4121374239708
-32.9425713535377 -50.9093324537364 -13.2376489949867
40.5487489172706 -59.052764698219 -10.4835655698573
ID=PCHP11117

LM3=52
-68.5961799147238 0.778049680898957 -2.67638529720557
78.077981444885 -0.882975749589371 1.51939689429864
-53.9187078523966 0.579843176275436 2.31813396936246
-29.6955393360589 0.30388192436824 3.84457005650336
-2.03532918193437 1.02808823979095 3.9870138133578
-2.10741766953297 1.0855847138083 3.95776221956583
43.1495005268287 0.0250024553418741 3.96350375971701
-41.5775839082201 15.8231302711668 3.77797053407152
-49.4677088712127 28.4918101576675 1.13275755475689
-26.8416971942192 40.8541239237461 -0.0423774355643904
-0.258770852498965 49.8377760085236 -3.10446606792253
-0.225450527071336 49.8380001708084 -3.0893782087176
26.4279918801302 40.5259756762687 -3.20074399732814
50.7409267987789 32.3700017295558 3.42584464221752
85.5791515578332 13.0815874777788 -0.724946839772603
-53.9181635901678 0.628112658348427 2.31821682191512
-29.6949902708659 0.352577371314103 3.84465364020696
-2.05814741645497 -0.995613394763619 3.98354021391061
-2.13151287771504 -1.05136905178563 3.95409422755945
43.1378130237707 -1.01153781779128 3.96172458157223
-41.9239402155957 -14.8944883395774 3.72524502295694
-50.0976108880412 -27.3728861190995 1.03686813371228
-27.7560522926486 -40.2381229626101 -0.181568894990126
-1.38232976456199 -49.8083208360056 -3.27550443692106
-1.34902354887386 -49.8093480370934 -3.26041872562916
25.5076148148457 -41.1003468922814 -3.34085217538609
49.998013274066 -33.5174495076285 3.31275158033211
85.2624575968426 -15.0053394898567 -0.773156878407838
-52.005182456557 1.01585291694929 2.77985081476697
-37.9202208712589 0.806107809830258 3.80949214236435
-15.8096311073338 0.912248345966844 4.29774721118354
29.9092699511789 0.83747795870695 3.73578246093501
64.7112062079279 -0.166368341584731 3.69656662341949
-65.2380560631375 16.1700863879889 -3.34269411982994
-35.9382198811157 34.6575562846236 2.38500790513621
-3.10697408619181 48.4090266932967 -1.50608380361721
29.6816076650517 37.8634718015083 0.915109739243174
69.1545478127396 23.0736942694029 2.35366550149571
-52.0149737306647 0.147485235030243 2.77836029786054
-37.9289036181348 0.0360530963868741 3.80817037556768
-15.8263474194689 -0.570286517146062 4.29520250192748
29.8826377221783 -1.52447889258932 3.7317282605169
64.6983622177228 -1.3054750480547 3.69461139426993
-65.5859445174007 -14.6834151350874 -3.39565286829586
-36.7106356819139 -33.8463902946 2.26742373813011
-4.19765521529755 -48.3212081439802 -1.67211721710078
28.8202783845944 -38.5260258687797 0.783990352695319
68.616607937925 -24.6350714097287 2.27177539513838
-29.7599338426154 54.4369181583909 -18.0145436687198
48.0021242717742 57.2410578839375 -15.8346300854977
-30.9791170091026 -53.6898943964904 -18.2001388325048
46.6998585839131 -58.2541702315571 -16.0328728272561
ID=PCHP4738

LM3=52
76.6802517017615 -0.437617407226171 -8.35543037608288
-91.3674667925079 0.506897138138437 -3.33414662776667
61.7300450152774 -0.328854718447892 0.51714273672637
31.0003523840851 -0.132000226546363 6.5141970878436
-0.404452728236593 -0.493466024559135 8.96142193370582
-0.277905924359243 -0.521072163813621 8.89841226553494
-51.696377377205 0.163082020168987 3.21698646551366
49.5478511740571 -15.6951250467341 4.08215543009225
58.892875099132 -36.2395508405899 -2.97637487624008
34.6175493849555 -45.4922498309959 1.9814070047063
-1.27738865021804 -54.6852160150837 -0.195381403283524
-1.24072845477776 -54.7296675845064 -0.250004459755599
-31.5868795213595 -49.7621328017247 -1.48140410729408
-58.8678794327977 -46.7933299105116 -0.52280564281766
-101.594038348248 -16.5191411639639 -5.41991698744401
61.7298716203102 -0.359885589237445 0.517176688237307
30.9999713417354 -0.200191801574025 6.51427169764173
-0.398803278418081 0.517563015806291 8.96031574613688
-0.271956640886193 0.543615293168506 8.89724736919398
-51.6949323253479 0.421689395994383 3.21670351789004
49.720204476074 15.1493286859165 4.0484078818739
59.2941482665313 35.5725438576925 -3.05494595905115
35.1238005643998 45.1067749555157 1.88228075711512
-0.666188632537227 54.695517896811 -0.315057103292493
-0.629034635475825 54.7394373715037 -0.369776848332899
-31.0288193743429 50.1086569264488 -1.59067478270201
-58.3412811956034 47.4470169395915 -0.625915935416891
-101.403154490717 17.6415522664861 -5.45729290139951
56.8957404438442 -0.982005253722798 2.54974742648096
41.4967872115166 -0.838991915188462 5.04701026251459
7.97869280435675 -0.417479679406932 9.02603251289736
-33.9901719005518 -0.185135550046454 5.24577636849421
-67.5245033062425 0.147776206959492 1.94438462973729
74.4036825940713 -19.3002510428751 -11.645936847841
45.1631668727084 -39.8168340709981 1.12015087775758
7.12643691168894 -52.1581862631205 1.48663190784547
-31.6184206900263 -48.9251889092393 1.01709104172432
-79.6817936735219 -33.4653699571399 -2.40670378447907
56.9031929227602 0.351694991229411 2.54828819774196
41.5036336054528 0.386242986201516 5.04566970792828
7.98297038594289 0.3480389719748 9.02519494327063
-33.9859162857686 0.576451908664293 5.24494310006585
-67.5219143730357 0.611093297947074 1.94387770502389
74.6145797478964 18.4420342941756 -11.6872314548171
45.6053246311566 39.3119923767087 1.03357440896514
7.70889244781747 52.0784174178314 1.37258450602311
-31.0696811069825 49.2775869146056 0.909645374473551
-79.3028624299364 34.3484002106101 -2.48090021857513
40.701716826383 -57.8747107227558 -16.9321124962405
-46.0419518921372 -67.6734030973159 -13.2299452720784
41.3457342958583 57.3790546985674 -17.0582140002456
-45.2829692685318 68.1545975486064 -13.3785574679996
ID=PCHP7435

LM3=52
69.3042545558967 -0.498164818044866 -7.37397739646998
-73.4276326213367 0.549462065343553 -8.66288711659156
56.2311348034829 -0.264294957120966 -1.49703944608405
30.6915943071792 -0.0795677405709891 7.11635059360231
-0.84352176373103 -1.25608850630628 11.6877840820699
-3.66454758561689 -1.31886102106422 11.8515116168999
-45.511265902621 -0.293760807381216 2.69149423634134
45.5783958272105 -14.6746288207196 2.59846810559061
49.5124915595095 -28.032291288618 0.278376394837161
29.2599695181974 -38.0732103341244 2.36512945041666
-3.13507453304139 -45.8888760594273 0.232774685237833
-3.13693445833392 -45.8894573094472 0.222700055982147
-33.2526654653547 -35.3087770857784 -1.12158427348253
-51.0646326429157 -32.6707747880889 0.988845550235359
-76.9632295947494 -9.27164413245192 -9.19594152692839
56.2289981464178 -0.555871213695769 -1.49742273886921
30.6893272573669 -0.388937881683696 7.11594390979196
-0.825248246104557 1.2375844143817 11.6910621502168
-3.64505432998095 1.34126193440803 11.8550084926348
-45.5021251236303 0.953624261499631 2.6931339915904
45.7885090770684 13.9982152456782 2.63616011244245
49.9179848076571 27.3028419406088 0.351117425200031
29.8147481276002 37.633964580064 2.46465063321217
-2.46223656927165 45.9291222351565 0.353474418156822
-2.46408758246316 45.9297571639489 0.343401387634071
-32.7316193657686 35.7951327102046 -1.0281143320628
-50.5803745109381 33.4129106314142 1.07571613474588
-76.8189104021938 10.4226954997922 -9.17005225055796
58.0728321039542 -0.760735899381858 -2.41030074808946
29.5407309160588 -0.718133280041937 7.48933785882236
NA NA NA
-34.5766747989142 -0.969217976700388 5.96180038360909
-50.3306896047504 -0.211574036651407 1.75587406060413
65.0163908635013 -15.4455181351171 -9.27883396445789
33.4730476045208 -32.5018557868292 5.98954350278394
3.94368420376068 -44.6205663704884 1.75923436679067
-33.4933103003773 -34.8145971701034 4.08902708077174
-64.0651714129273 -24.5698943966717 -2.72977923994803
58.0777906459379 -0.0840746169945478 -2.40941124017622
29.547938511661 0.265442315192185 7.49063082222666
NA NA NA
-34.5588724199492 1.46016159084266 5.96499393466017
-50.322217689172 0.944535416176012 1.7573938291111
65.2359429015671 14.5153784584073 -9.23944874278
33.9456552182077 31.9919561027155 6.07432411240931
4.59714536252327 44.5532002592622 1.87645811393726
-32.979580992325 35.2908357432596 4.18118447023764
-63.6981646493855 25.5132284404765 -2.66394226176867
38.2933795531894 -48.7608059890268 -21.5576459368899
-41.2735784020931 -56.6434012619859 -11.9430778609298
39.004276631366 48.2508821534346 -21.4301188173022
-40.4388015358876 57.2733885222495 -11.7933280694147
ID=PCHP2624

LM3=52
67.1525640718254 0.33698321347488 -4.11464147570637
-69.7101109279938 -0.340246889876652 -4.45435925853741
54.7747788142167 0.22897094422797 -1.05882581690129
30.6150351707771 0.116056592873472 3.40962649630757
-3.46916242966537 -0.33476333053913 4.99736538011989
-3.44231368093863 -0.340180783909715 5.04469274882973
-41.0988509830062 -0.491841955899409 -0.282613250968406
41.8223330045441 -11.1706091932936 2.49489151459727
48.0095394462326 -27.3242771676973 1.33078969703321
28.6812591309979 -36.1832670431851 2.84812623251571
-2.24770993511793 -45.2358506236734 0.282447236392898
-2.35820203175894 -45.247624506542 0.298437105454437
-28.9683460697861 -35.0279499986043 -1.33967085445056
-46.4566221762624 -30.2478352463755 3.08779518407061
-74.2536859453729 -8.58825833003134 -5.11744836045985
54.7743492934434 0.315725853680871 -1.05873066233452
30.6147205179675 0.179610389816696 3.40969620341755
-3.47225280779739 0.289433429484446 4.99805001194828
-3.44545850317796 0.295012635401543 5.04538944201992
-41.1017093294348 0.0854888766322357 -0.281980022651989
41.7097020365428 11.5786733544637 2.51984339500219
47.7366440501816 27.7953278655672 1.39124601207829
28.3216088486679 36.4591512570063 2.92780192909848
-2.69550765045263 45.2106485156226 0.381650814564213
-2.80611073802888 45.2212926603248 0.397665272178893
-29.3137761008848 34.7422519040767 -1.26314546381248
-46.7538156249199 29.7795076312204 3.15363440679611
-74.3351395874009 7.86380587505244 -5.09940339848808
49.947459348142 0.040428676124589 0.141332800820312
28.425515243281 0.0353649125597699 3.87156451910061
-0.487713107883897 -0.373848159242712 5.86019052077054
-32.4175302676541 -0.450623772202778 1.1638348765056
-47.8171845339196 -0.714313842369427 -0.189589707051336
61.8477195289884 -15.8653267582211 -6.2812066133584
33.857067999328 -30.0937508742778 6.63939963587883
1.1687459731502 -44.904107259841 0.962547361414873
-29.967378041786 -32.7485899880982 4.37686776553429
-61.8629494865964 -23.3257255996051 -0.421987857854737
49.9454126253273 0.453827197269726 0.141786224810168
28.4245139606229 0.237604691757946 3.87178633984476
-0.491327280241639 0.356144928818303 5.86099119218475
-32.420390359379 0.12705957649037 1.16446849146898
-47.8219153635422 0.241222469527046 -0.188541655196208
61.6875259500031 16.4906855831587 -6.24571787437828
33.5575016062492 30.4128809952393 6.70576455261603
0.72407297638775 44.9112590130342 1.06105870009382
-30.2901275175407 32.4405773108762 4.44836858331726
-62.0908852668365 22.7129044454263 -0.371491742714464
39.5504698765953 -49.7359752997347 -19.1249130772737
-40.126231144131 -56.3158497917871 -9.25131307748928
39.0558535220169 50.166985695108 -19.0153374574884
-40.6819861039784 55.9359299206908 -9.12819301967006
ID=PCHP2953

LM3=52
85.759002665073 -1.78125106310379 -5.37276454326642
-92.2458792003013 1.9278824022579 -2.07888552898777
68.6415874005563 -1.27790942307748 3.03241050784058
38.6394897179597 -0.677497128130712 10.4018658889568
-3.03579927582192 -1.20269023445729 10.4038043284599
-2.97897512884267 -1.05292087204651 10.4137367292346
-54.4705313853213 0.51921313841767 6.52921146570892
54.4300490563474 -17.5650719583238 6.47630347886594
65.5977448783104 -36.5081710697437 -2.08716352031826
40.5874608486411 -49.2232231409182 -2.17714225863735
-4.43799215880126 -58.6911205133476 -8.00494264741558
-4.5384001121722 -58.7452232775763 -7.94784352270736
-40.2928449079076 -43.2243440044315 -4.43506501628661
-63.5921242771221 -40.0869074542717 1.93595732555328
-98.0081251829959 -8.47222555128583 -4.22201310024428
68.6349590443706 -1.59558353124313 3.03192958728581
38.6334633999774 -0.966317634592976 10.4014286492995
-2.98364711882374 1.29678165557614 10.407588229562
-2.93312027767299 1.14474300452681 10.4170637291491
-54.445193474951 1.73357124684331 6.53104985845224
55.1149468442345 15.2597020664504 6.52599625560916
67.0636237136821 33.7463141538312 -1.98080664344257
42.6054866514454 47.4937499968804 -2.03072434423559
-1.98548333932631 58.8491157332619 -7.82700080648348
-2.08355075954247 58.9071866002842 -7.76973186433159
-38.454510269164 44.880655260978 -4.30168459894838
-61.8647833500176 42.6985484177136 2.06128459126812
-97.5691624756771 12.5657335834501 -4.19016414964293
61.4210900627852 -1.87147978885139 5.96785849453622
38.7843799723098 -1.45812942354039 10.4233744705886
2.40129960471625 -1.65192521016334 11.3552379294217
-39.7131323574144 0.252426832485729 8.31993129531644
-59.5141635057463 0.36098619693911 6.92547396911382
78.4764313417518 -18.3167292471309 -8.30576300739753
41.1488127699871 -47.149676317792 1.26449091718408
4.37074140531192 -59.5561354621383 -7.95104839692964
-40.6486537923837 -42.7204730496151 1.63052467968485
-81.5859117969823 -26.6425794449854 -0.967688220386265
61.4453197912969 -0.710232990943362 5.96961648311608
38.8107881497712 -0.192477127817788 10.4252905165884
2.46739818430041 1.51595031313474 11.3600337135758
-39.6896231866976 1.3791397959924 8.32163700380683
-59.4778609456812 2.10084191224974 6.9281079022998
79.1726874390831 15.0524091301103 -8.25524612821834
43.0796402995575 45.3881862068986 1.40458215861239
6.85166199540434 59.3457783466655 -7.77104513924436
-38.8314101149681 44.3737096358558 1.76237484177755
-80.4035204811247 30.0253328162202 -0.881899787832999
45.3906514530487 -65.4085896657402 -26.3865969122253
-57.4007248027136 -70.1176105911498 -19.8537397895875
48.0811542493993 63.5378719306407 -26.1913874121355
-54.4247472611479 72.5106647987542 -19.637817661963
ID=PCHP4160

LM3=52
78.9630824112816 0.249990212217542 1.64041528327816
-86.9047859643171 -0.276004918891156 3.22666504359434
65.696558311891 0.236225704787869 2.79218147737472
37.6191394108285 0.0484348468759551 0.957900780174844
-1.70641930797649 -0.46141459460272 -3.07755419480305
-2.83548315330588 -0.445552734502302 -3.75117060513556
-48.8326145472165 -0.392591954678569 2.17300248694325
53.2793528850518 -11.6237070000584 1.42457136712211
56.7373522473864 -34.1457514610043 1.84107704480622
31.6984196501172 -43.1311237173217 -0.0965372541173597
2.5860502771105 -49.5348163135067 -3.18645030700068
2.08204848492379 -49.6253736219707 -3.54310474948171
-36.6503006872863 -46.0732368819415 -4.5493151425892
-60.1436195410415 -39.3997575166424 1.02028054521987
-90.0183292738521 -17.2766389411121 2.2858151135037
65.6967388675924 0.179259307487647 2.79217160610545
37.6186916678733 0.189700411314805 0.957925258999069
-1.70931329314341 0.451654931863106 -3.07739597600052
-2.8382546461921 0.4288697491191 -3.75101908318214
-48.8341196690467 0.0822829315071066 2.1730847743635
53.2046017682131 11.9607147982683 1.4286581303609
56.5197657530065 34.5040811849816 1.85297284682357
31.4243761716981 43.3312230602827 -0.0815548583914225
2.27199555643099 49.551315285658 -3.16928043259986
1.76742945935716 49.6387995241818 -3.52590402362923
-36.9416257745413 45.8415602318623 -4.53338793363927
-60.3921635717878 39.0173619122031 1.03386884531532
-90.1260341059476 16.7048759483632 2.29170350911654
59.3181407623762 -0.580609030195106 2.29165013584467
35.9015370175012 -0.840947387662382 1.06648683737535
-0.254011284648554 -2.28655391718352 -2.25731820675125
-38.8127487056983 -1.86373362007216 1.22143247537872
-60.0007674288898 -0.930122295485463 3.40051973557886
75.4426377129668 -18.9593593906055 -2.05650529706568
38.7399156470613 -37.9810532425941 3.6104746209649
0.696773934039544 -51.2329274647864 -3.9019792887563
-38.8658992749123 -45.0943428932125 -0.91241579040243
-76.1843052736035 -28.7738469847161 0.730176380001968
59.3132710362765 0.955818507394217 2.29191637156727
35.8954861436839 1.06813927739623 1.06681764833477
-0.268503036556126 2.28567997094015 -2.25652591947227
-38.823781695521 1.61724026609221 1.22203566659683
-60.0054542021902 0.548582546208618 3.40077596897902
75.3209370670689 19.437917966213 -2.04985172790408
38.4983808622231 38.2246074284844 3.62367971436431
0.37199212546623 51.2376641432012 -3.88422294728559
-39.1509706820704 44.8473809685065 -0.896830480155932
-76.3651701116795 28.2900847673359 0.740064550275512
NA NA NA
NA NA NA
NA NA NA
NA NA NA
ID=PCHP2958

LM3=52
-77.243087013933 -0.224578269310045 -5.9605405190958
91.5794936797738 0.284407665598383 1.5607128893999
-65.4833910541684 -0.313794488888192 2.71071561404329
-36.5595578564248 -0.300926711788129 7.27209889903104
1.1094369440152 2.93019388177436 8.09785192184599
1.1749893806985 3.02797224399025 8.11855579656815
56.2323439957822 0.918209436995598 5.49279681276714
-52.5791782866794 16.5319219021397 5.56856385267692
-60.0096562902445 34.0911687541522 -0.615416323165613
-34.2296232171655 45.0770814351269 0.582029101080756
0.666243962086622 57.5616998051211 -4.05378414042527
0.741262272415373 57.4688442914502 -4.09991598896887
35.0594592937285 48.2232873138798 -3.6195865130484
62.4726006553409 39.7009841150166 2.12404883028525
100.678603996218 14.98938675034 -5.61367719540836
-65.484009594529 -0.118162278956144 2.71136039177169
-36.5605782373154 0.021799792873836 7.27316256264065
1.12811223148792 -2.97643403046421 8.0783844623254
1.19428207787276 -3.07393027281728 8.09844473793884
56.2371404004812 -0.598799493388361 5.48779695322233
-52.4734735559272 -16.9004155667495 5.45837531769136
-59.7928982617291 -34.4651532463049 -0.841368836724032
-33.9438876563383 -45.2954839974795 0.284173152564673
1.03013010331191 -57.5283646331383 -4.43310567615835
1.10455879256942 -57.4347345421254 -4.47862289296719
35.3636166224128 -47.9757227384757 -3.93664564762415
62.722439938799 -39.3182913528086 1.86361181455092
100.771257585877 -14.3151302297553 -5.71026098341006
-62.049255251531 0.176833889393577 4.13914699148869
-52.1514858235811 0.446855039845765 6.71946806976946
-14.1770183833763 0.69331981030071 8.38544326946816
36.5925548778697 0.698733895171769 6.22721343705048
74.2220580881107 0.79938431990497 5.00823398661544
-74.3771188689152 18.0801241201505 -9.50171190081397
-45.1771678961836 38.0247420607486 3.44591405277052
-7.32776042664598 57.2340261909258 -3.68250885949507
37.4829232473941 46.3239816462106 1.004259870853
80.6066700695887 28.9620992188824 2.50593176961935
-62.0468102554421 -0.596470519724619 4.13659828307074
-52.1474774926608 -0.820901578609119 6.71528971267326
-14.1721760644822 -0.83821088134157 8.38039554813086
36.5963714201997 -0.508363745890949 6.22323500387102
74.2257333518437 -0.363029666064351 5.00440282481648
-74.2615025570186 -18.4870524738404 -9.62223244835868
-44.9357483294934 -38.3315417852841 3.19425390301983
-6.96577872577899 -57.2537010359812 -4.05984517194103
37.7751184763144 -46.0916503746927 0.699670246761526
80.7882488123834 -28.4677032421078 2.31665078370039
-38.2668893562518 57.4875517118094 -22.7344487960059
46.1749397723862 65.5357424076987 -19.1904129550209
-37.9030830172231 -57.577272853588 -23.113687144477
46.5880234240764 -65.1145316899271 -19.621018870975
ID=PCHP6190

LM3=52
167.433697441007 0.582911721309815 -14.9749883509149
-181.44785833023 -0.596604923130515 -6.35105328720926
143.023835959959 0.0762604984683999 -1.26611234247781
80.6413911324314 0.169447566708286 12.5384367243643
1.64676222903389 -2.40554397673244 13.534817307231
1.65037253358637 -2.51577102551074 13.5108409627018
-106.944830041889 -1.13927552295669 8.07107615507401
109.179275304155 -32.1293895503785 7.0691350972856
120.672606486831 -68.8262763576707 0.8263267611589
79.8074196407609 -87.7910343361013 -1.98684955975062
-4.5333678295468 -98.0077321477029 2.77691472917598
-4.55769312996779 -98.1078593913196 2.77912208925065
-76.6192034154215 -79.6394260855166 -5.19921424307925
-116.827130518885 -64.3354788793881 2.95659237515933
-200.585426572165 -28.1704090197059 -7.1201638666528
143.021136954131 0.883758689599498 -1.26485720724653
80.6408523302298 0.330648331381991 12.5386872868563
1.63078556386174 2.37441170040301 13.5422470338114
1.63365869634111 2.48473442205051 13.5186135009321
-106.949972464881 0.399252931479361 8.07346756757338
108.962131798494 32.8363790534652 7.17011467333593
120.209831130178 69.6285056283486 1.0415340231917
79.2187531068477 88.3283191333695 -1.71309835154042
-5.18839666614702 97.9661317630015 3.08152680596557
-5.2133907275472 98.0660868147027 3.08404516405951
-77.14991661744 79.1412428203394 -4.95241342819359
-117.254557256627 63.5435772073805 3.15536125216751
-200.769331457337 26.8509105395934 -7.03464145012128
129.564738644992 -1.05466622871163 3.34011324069484
79.0411053083058 -4.32963632348358 11.8437606153536
18.4589936031042 -0.353479936956188 14.196704393817
-70.6632528711053 -0.816745456093059 10.391189450602
-148.215680259181 -0.898367143341897 5.11489586864013
159.935224631676 -39.6788938625663 -18.3582698320432
84.0171402028703 -81.4298479399105 5.20187205698493
16.1172047692619 -98.7680094947323 3.39320034817804
-76.1860653967068 -77.9955217397756 -0.0216806548179628
-158.695971326634 -51.5269322245906 -0.246215720909266
129.554828238449 1.91036455277841 3.34472193782451
79.0105197105081 4.82107192861488 11.8579840234609
18.4563657460304 0.43273171629319 14.1979264423071
-70.6670258008575 0.312053125719923 10.3929439992618
-148.218320851825 -0.108345216666485 5.11612383963071
159.666216177349 40.8040150924514 -18.2331711808576
83.4709773609982 81.9730993282826 5.4558575126352
15.4566386549279 98.8625169205781 3.70038745918902
-76.7057453598095 77.4841833901828 0.219989305314325
-159.036873685569 50.465451566719 -0.0876838063803553
75.6332102699907 -129.203058905936 -42.665528004019
-124.60010181684 -133.930885488009 -31.8564528302272
74.7673845422825 129.83777082754 -42.2628877562645
-125.49294577198 133.193353906124 -31.4412481304833
ID=PCHP3366

LM3=52
177.263984090131 -1.65053230025011 -10.3478990585991
-174.110732682889 1.67423436880783 -6.88001374058445
153.415528374958 -1.36217263403299 0.600126750971456
88.7675434012878 -0.796918029994539 9.39251783598376
-3.43463250254109 -1.77695809930585 15.6374286066741
-3.45769172389105 -1.86226562044842 15.6328115090153
-117.407495960502 -3.13169340734767 6.38689251585715
112.942632068214 -34.6364460602261 5.275876392311
127.825011677089 -70.9592386855593 -0.343471622781097
79.7210937383965 -92.9400240845378 0.0916584715885214
-5.64022585174407 -107.685085502602 0.669432103104976
-5.5820970989888 -107.801077739528 0.735985659553356
-76.3102799115804 -87.6576961052987 -3.37067311823908
-127.252504495974 -72.9705822348565 6.39595615582617
-202.79520773991 -34.0392322364642 -8.13193285800377
153.413704911012 -1.55425987272607 0.599528726981397
88.7661199017945 -0.94687223535964 9.39205098450092
-3.40120416467886 1.74444803001771 15.6483917781914
-3.42263948858715 1.83020502389927 15.6443072546095
-117.327263449889 5.32015531473436 6.41320560323634
113.579501269325 32.452594310638 5.48474427903173
129.14907908508 68.5205974149921 0.0907700722175375
81.4710852560871 91.4074861643027 0.665586413843381
-3.5949666427562 107.766497650213 1.34019615957384
-3.53465031455813 107.880948865317 1.40746715416961
-74.6322441763992 89.1098520582901 -2.82034382418992
-125.844684211273 75.3319447995537 6.85766547892558
-202.111983764743 37.9329101946094 -7.9078624404029
135.889911607587 -1.40573571061717 2.56232620035608
77.5694872636974 -1.48788781196553 11.4004625769341
15.4540625052078 -3.13333009838129 16.9388052086762
-78.4243691304043 -3.96724285053486 13.7214655992675
-151.75021826392 -1.44903803021032 -2.69315989221454
166.544816829817 -46.2841134499103 -17.7349961815317
90.6230131723393 -85.1077310223726 4.95885710691739
8.29737038000198 -104.860264008191 3.04600111225465
-77.4515207518193 -84.4554122676908 3.30896685314961
-169.085634689556 -55.5973761052972 0.6736306758741
135.891957498212 -1.19021761279602 2.56299717149224
77.5830804128281 -0.055959043530327 11.4049205917477
15.5097591802098 2.73386597769258 16.9570715132561
-78.335733359987 5.36982160391297 13.7505346232094
-151.695203478097 4.34632651350057 -2.67511722029183
167.394504359148 43.2236235523395 -17.4563323078279
92.2220649410406 83.3394924865133 5.48328278663773
10.2863512901133 104.662853678335 3.69830811453708
-75.8344659537947 85.8882853664488 3.83929681381617
-167.999748482419 58.7919890291495 1.02975836568577
79.2015990548738 -136.112583716209 -47.0801202808936
-131.375971415218 -137.293813435547 -33.4420528707978
81.7740554902525 134.874980675812 -46.2364564039135
-128.743948052583 139.968646932713 -32.5788533997072
ID=PCHP7715

LM3=52
-66.8649277865703 0.464955975053618 -4.52127659205581
76.7382415760429 -0.52695412023866 0.223029083709509
-54.2608199490618 0.412260806626061 0.976533842479074
-27.8501437090137 0.0802644472122925 5.66463000768286
1.03996645193947 0.614454758872784 6.42716264235306
1.06861933158126 0.721340849911314 6.42347415404062
40.5437131630029 0.40398754008872 2.33940310937924
-39.5323804870222 11.939842353082 3.84947043673243
-46.6597144316353 32.5092372921093 -1.05031064663741
-30.6085801653286 36.4443328574207 -0.374136193087645
4.88992772512156 48.9703306144335 -2.61527305882935
4.86096132357419 48.9866452209598 -2.59715998290878
29.9008252069293 36.4314141975534 -4.11529892585535
45.0305686033995 34.6409650426499 0.680683110753118
82.7017141087728 10.2972956644097 -1.7567907800207
-54.2613851257586 0.329909634680972 0.976423437724899
-27.8487261972338 0.286808271442005 5.66490691230488
1.03131662127746 -0.645900977983578 6.42547293640215
1.05849982145524 -0.753159997548163 6.4214973527426
40.5343061463542 -0.966696796192283 2.33756549051331
-39.6926059220233 -11.4064003752138 3.81817111058515
-47.1015003428673 -31.8628214730631 -1.13661155961564
-31.1059010280806 -36.0196524990748 -0.471285611861407
4.21738062172001 -49.0256456306816 -2.74665214441986
4.18819269184715 -49.0416096324674 -2.72858234307245
29.398050685807 -36.8272167286058 -4.21351369253738
44.5508551827024 -35.2574625043964 0.586973227478161
82.5526222507913 -11.4266878293765 -1.78591521141223
-47.4771414470558 0.926684475236214 3.13063147724471
-40.0167519879555 1.1471062634468 4.55690894117408
-10.5453420866015 1.78792595058701 7.51692406259623
29.0583663192904 1.10383297331051 4.66363000635441
56.8667191513556 0.174146037146494 2.8968557651621
-64.5207735647917 19.649251656934 -6.58558835502348
-37.409561473104 33.4365864323966 0.695972052281639
-3.16893029923483 47.4858366697195 -0.365060938144853
29.2646542117882 35.6666933353376 0.53780410228978
64.1472531857516 24.6895874832443 0.299274343116442
-47.4854459059164 -0.283347579191054 3.12900923813921
-40.0288108037963 -0.609968333561095 4.55455330512947
-10.5690269623163 -1.66316692629749 7.5122973274605
29.0403928023297 -1.51506514136516 4.66011895975083
56.858918950239 -0.962411267860401 2.89533203056427
-64.7842674403904 -18.7441031628278 -6.6370607117696
-37.8649790410694 -32.9217235599142 0.607008255785395
-3.8203844981061 -47.4367194969569 -0.492319618643106
28.7723500509716 -36.0663148134673 0.441634673928009
63.8023321219446 -25.5684185423808 0.231895547289834
-32.4478389023199 52.6731841410024 -15.7607389904839
43.868581041081 55.125754058616 -12.5708977033583
-33.1674499421917 -52.1804179521936 -15.9013118067536
43.1080601523751 -55.6887696626251 -12.719462076657
ID=PCHP3826

LM3=52
-64.5976497942787 0.691449567506172 -12.9943101306146
73.760431447554 -0.730685387304912 -9.42241540841652
-56.2919454696504 0.588309219571514 -4.06901315016649
-31.4034633675592 0.239446456147355 4.19702441865958
4.44260886259281 1.13721777782398 11.0157543836137
4.41065308592102 1.08167373947496 11.0140607196441
39.9431560222194 0.651668349810359 3.82184764621637
-41.8213681339708 10.6585672120895 2.33981301570571
-50.7030514346389 31.5188414982384 -4.28549297554893
-29.6674560537953 35.8309415617194 1.26892224120615
1.14104760662555 47.4267003225055 2.62919722706072
1.10878983114961 47.3237736003704 2.73735885324351
31.5280545492661 39.8279691935447 -5.09280131732277
48.127095360602 38.3828627187018 -1.02938491555241
79.5064502740892 8.32695858594449 -11.6243603503366
-56.2920140983758 0.581591475582309 -4.06902944397503
-31.402008913823 0.381816109306563 4.19736973456844
4.4179026238359 -1.28116003320391 11.0098886368535
4.38708835550424 -1.2249671751357 11.0084659894038
39.9213165623519 -1.4860939242513 3.81666252912013
-42.030508102826 -9.81316323037814 2.29015907579169
-51.3361811010932 -30.4552514392674 -4.43581040453192
-30.3933467726703 -35.2230956404306 1.09658151486653
0.171760085731312 -47.4523080163019 2.39906931518749
0.14160645788257 -47.3492695981009 2.50773050738066
30.7080482741652 -40.4385982965669 -5.28748692684948
47.3329465868951 -39.3526352615765 -1.21793144593715
79.3203140611482 -9.8930421043468 -11.668552746385
-48.5869695949492 0.65435361978575 -0.14706403929624
-38.6066839742895 0.950314915306692 2.26639242752086
3.44591481509972 0.876230533553466 11.3697200061183
33.7294931064548 0.49048502286 5.21173378167093
55.0317820415838 0.144807554963159 -0.158552404604214
-63.1186057329865 16.2329353709347 -16.6649616646146
-38.9607275292246 34.5962334111529 1.30190223216635
-3.95371160740438 45.6399481632173 3.43430140750951
32.1213433257385 39.9842341647827 -0.280837072350581
68.3669569861078 25.2877300711637 -7.00949482895319
-48.5901899603382 0.339127159098355 -0.147828617346067
-38.618153372606 -0.172370681125235 2.26366936689321
3.42673098156049 -1.00158493719492 11.3651653869171
33.7121745863831 -1.20474366304011 5.20762202455559
55.0173457210428 -1.26829613972697 -0.161979870892206
-63.4362423402516 -14.8590220305292 -16.7403748393318
-39.6594553977059 -33.7989597912086 1.13601050048193
-4.88547265632049 -45.565769876284 3.21308301778543
31.2977823146933 -40.6302897510703 -0.476366646070012
67.8364114825589 -26.6448803981113 -7.13545676104614
NA NA NA
NA NA NA
NA NA NA
NA NA NA
ID=PCHP7597

LM3=52
-59.5056737284576 0.0897733244184895 -8.60793420947189
68.7705615152752 -0.0919677731811782 -3.87217078125795
-51.4369199312742 -0.101848923482866 -1.28499799091936
-25.0377227207591 -0.00401618244169116 4.32316181087085
0.55571180362475 1.1178273864959 6.61553109784883
0.485522716505867 1.12246087833231 6.57909746524426
34.2909220669824 0.276491365819067 3.1576585111677
-37.8228827540865 10.7634165187427 3.33759324623635
-45.7176882006234 28.9877423549765 -0.572321693147128
-27.1731712253191 34.4627743530269 0.662035022397757
1.10894427572136 43.9843715229322 0.831753522465953
1.09457924363538 44.0345281262554 0.75411276918229
27.6130595441648 38.9010556005657 -4.89038473595676
44.0894545003342 35.0527925752552 0.45517935469278
74.256508421197 8.67252603357788 -5.14882024689697
-51.4364372847551 0.246552184995286 -1.28470094875016
-25.0376257056789 0.0660146997343271 4.32322151827317
0.552596957629052 -1.13064174109529 6.61361408286008
0.482395388283437 -1.13501861493621 6.57717276813712
34.2900169371619 -0.376881693607852 3.15710145395362
-37.8525669084471 -10.664257514106 3.31932429524613
-45.7978256768406 -28.8599462583086 -0.621641866048457
-27.2685520816506 -34.388434060083 0.603333394298132
0.987073645326921 -43.9886295115692 0.756748907317441
0.972569886401576 -44.0386136586727 0.679022775356706
27.505184688833 -38.9690163682982 -4.95677572763523
43.9921658900309 -35.1755387885661 0.395303609810554
74.2322072132308 -8.86943782290501 -5.16377629287167
-43.9690904714879 0.433742492417451 1.45000246576307
-35.1872651204475 0.563062531311156 2.80562134124763
-0.921903122791549 0.762539115585661 6.33343393646696
27.0572429846602 0.294889923417506 3.72994770373025
47.6617592409072 0.937613172463605 2.20087209545363
-58.5999905573999 15.9017972334891 -9.38848889306173
-32.8464830387561 31.380363802657 3.04909102059991
0.20318598194813 42.8534581462752 2.26617601077186
29.5420656780127 37.9433692289306 -0.659404723375616
60.3411152911232 23.4048106718521 -1.34935161215057
-43.970126874175 -0.314390625155961 1.44936461737886
-35.1886967297749 -0.470352725731419 2.80474026509095
-0.924027258766736 -0.770780403134448 6.33212664855988
27.0563132917274 -0.376214156995066 3.72937552928259
47.6589733274372 -1.07341415862119 2.19915752019477
-58.6438014539764 -15.7233452423907 -9.41545207054263
-32.9333075400217 -31.2943915091059 2.99565535458412
0.0844487819150929 -42.8576585315672 2.19309984825866
29.4368268187038 -38.0238941624913 -0.72417340567082
60.2760408117361 -23.5695688313851 -1.38940134576257
-30.1395833719368 48.4788238546236 -10.6478166634333
36.6178318951693 53.3769384138462 -7.9402652627644
-30.2737594104569 -48.3769053504213 -10.7303945749349
36.4698223702047 -53.4645709037436 -8.03135691809066
ID=PCHP11899

LM3=52
-67.4621580456091 0.127436860856164 -11.0021469327617
72.4889504003776 -0.126694116656011 -5.39569762215143
-55.1924130968845 -0.00246798352488717 -1.79532972401438
-30.7940099747306 -0.10718470778133 7.95807410385503
2.43917975073771 0.399903751363707 9.0140184124856
2.45039612186228 0.400181007998033 9.02428789153186
39.9668778590806 0.150696459459619 3.80230903894077
-39.3354050149577 11.8254471374 5.56637663067726
-47.4163282169305 32.475733399057 0.413768845608228
-31.3840186952405 35.0856846195391 1.16488660728816
4.28144876756768 48.2872893881538 -1.81917916978875
4.30569068549664 48.3316395168819 -1.88736311195924
31.0635847027491 38.2470543078023 -2.02635253260188
46.2769731202221 36.9603969839896 1.98150472844392
79.7019689368301 12.868866555683 -6.5510446648886
-55.1920459382684 0.202415769704541 -1.79520789054188
-30.7934449973239 0.208086911904684 7.95826157912139
2.4377115964145 -0.419363330708892 9.0135312379198
2.44892687990937 -0.41969299883858 9.02380035606018
39.966072953874 -0.298460914229242 3.80204194893644
-39.3775472883524 -11.6910026051704 5.55239264859964
-47.5324193662399 -32.3060512172024 0.375246563335743
-31.5095686252367 -34.9743378023252 1.12322563768477
4.10836085114357 -48.3001265187824 -1.87661456959406
4.13244380539459 -48.3444821252205 -1.94485126034797
30.9263099664391 -38.3557052805999 -2.07190412006116
46.144203580878 -37.1283492516669 1.93744809103248
79.6553482691958 -13.1466399434834 -6.5665147031217
-53.6726115606718 0.730617335353876 -0.399811337307796
-40.5360465122737 1.25764871546757 5.87548014708043
-4.47124579033976 0.993769855659327 9.42573508013681
30.4093667439864 0.529383602462426 5.66556374574778
50.698922903194 0.135139677054295 2.26672328572268
-63.9796913405735 17.7812140295623 -12.6243488299082
-34.3590220827711 33.8902236551808 3.36014592402209
1.81892056802189 46.3377530834041 0.10851744409031
30.5274260560718 37.5495127637687 1.18437171893592
64.0448897059508 26.8787351555961 -2.92756726173274
-53.6748845555616 -0.537771049639842 -0.400565580428564
-40.5403061635864 -1.11934397968821 5.87406667593102
-4.47479888691953 -0.988947506694251 9.42455606356059
30.4072620177048 -0.64510666199132 5.66486533884588
50.6981080978452 -0.319542225228332 2.26645291057498
-64.0429823563698 -17.5367665214613 -12.6453505547625
-34.4802729860152 -33.7708335847984 3.31991149143749
1.65283160449236 -46.3440708670956 0.0534044921255106
30.3926479476981 -37.66006556832 1.1396485822816
63.948149739421 -27.1046021858129 -2.95966828166288
-34.0628900965989 52.1862339487666 -16.0300997880058
45.6717070997442 56.4537920106338 -12.2308451559777
-34.2496754812898 -52.0447141682211 -16.0920803899401
45.4691063404425 -56.6025333875622 -12.2980737404553
ID=PCHP2871

LM3=52
-92.6015991866847 0.224759462949571 -13.5984967293888
104.29928759045 -0.276750632629819 -5.34572702902324
-73.5481261158923 0.14172355693023 -1.74874414274834
-37.4073449164382 0.412051677675741 9.43741930629556
5.89454709009036 -0.0385985212975077 9.82006237544762
5.81968120801656 0.0411411483299917 9.81678997600481
55.1643725447228 0.0335509203017067 4.08811754123595
-52.1071229738553 16.2370013285066 6.30918519390812
-57.1714348996681 43.5804342962531 2.04503706672307
-37.6045031510388 48.6401011507783 1.22262143638633
5.0688673118775 62.1925270343958 0.273611056672259
5.20199017358016 62.1655326795482 0.239061466227206
38.7164941530749 56.4019737089023 -4.60886824273743
62.6009022551282 52.2717009919187 1.15404159724752
112.269358599104 18.9472554190842 -11.1739774866517
-73.5478815322221 0.235979489471963 -1.74885179628144
-37.408923659641 -0.196353260811821 9.4381141903142
5.89472623313087 0.0304383621846473 9.81998352561588
5.81944751202723 -0.0489189664245384 9.81689283732381
55.1634797693224 -0.310500576874634 4.08851049644037
-52.1906496118546 -15.9519062554958 6.34594945409497
-57.3968238120784 -43.278357650975 2.14424202477672
-37.8564187773108 -48.441368991751 1.33350213087178
4.74603787437551 -62.2172083273193 0.415704474060827
4.87929883212703 -62.1909841992866 0.381094100622556
38.4232340928474 -56.6125232569898 -4.47978979046323
62.3287897328617 -52.593106708818 1.27381195803697
112.169449204701 -19.5551234655357 -11.1300023541799
-76.6015591986231 1.11930873197595 -2.95074368127274
-55.3776830968659 1.19053136907079 6.12597805021506
-9.23509309018968 1.44836631339808 10.7198903933145
38.025969224802 1.06548277336655 6.30003848589405
71.4063433890197 0.238035901307255 3.3328211629388
-89.1085650116027 22.6709268433505 -15.2277557561151
-45.2189940256834 44.1748439781659 3.8799252435926
-4.1546881153833 59.1778977498624 2.36159411316946
42.9709290855095 54.4881660123995 -0.63474673840591
88.8398197628032 39.5569439334218 -0.178921782677011
-76.6063540287575 -0.728489141531351 -2.94863323618799
-55.383079569693 -0.88912332877175 6.12835330840643
-9.24242182080875 -1.37592828597484 10.7231161350153
38.0199649056973 -1.24841944269126 6.30268128770073
71.4041661864149 -0.600999107358551 3.33377945893825
-89.225111392282 -22.2428966600878 -15.1764578520481
-45.447617852291 -43.9305964231856 3.98055404953575
-4.46173583469345 -59.1499901849502 2.49674120531738
42.687567444694 -54.7117477820301 -0.510025076676835
88.6333322183091 -40.0177719437077 -0.0880362640812917
-47.9252000682001 69.9409291801788 -16.0120588116261
49.5367198882125 77.8803019425735 -15.9565425199589
-48.2876245393778 -69.7276614437869 -15.8525376352012
49.1317799982358 -78.1725813980162 -15.7783081766197
ID=PCHP3706

LM3=52
-113.569306222809 0.77828364342151 -16.9103311454876
122.623852167977 -0.858793161451186 -1.1196710071273
-93.8076402049464 0.729420996292093 1.99170088193263
-40.2273480484978 0.28117230216266 8.50850630177272
2.6303827053003 0.260485842893881 7.58941824710566
2.58997657008256 0.407379212199293 7.58100480171595
66.535106186194 -0.405469165628618 3.12842650018989
-66.864574213067 22.4375278599815 8.56648711243095
-74.7844444241496 50.6690050062067 1.4957565770073
-52.9989499567277 56.5059672662435 2.29355994135271
7.32918289562632 76.6266733878025 -2.41402444489741
7.28928528362454 76.7208637766286 -2.42351648224027
49.5086800026038 61.335686454011 -3.43961133349077
75.5774821329824 56.0606335570136 3.28256454079117
128.54871491589 14.676282130671 -4.73232513070847
-93.8086384520492 0.586707797311457 1.99183682737448
-40.2272317441449 0.297799614388781 8.50849046296227
2.62658255818286 -0.282797628896531 7.58993576694371
2.58412539402305 -0.429127150695419 7.58180163920492
66.5343095341171 -0.51936157368027 3.12853499158275
-67.1717928294954 -21.4836129206199 8.60832542124054
-75.4859084435413 -49.6149566443349 1.5912848643335
-53.7841874707578 -55.7545715021655 2.40049685156606
6.25651389945066 -76.726162256562 -2.26794392010948
6.21530244890098 -76.8198032188967 -2.27725703345505
48.6457735696488 -62.0286960919498 -3.32209714689793
74.7859064386562 -57.1060355504933 3.39036461075574
128.330769067138 -16.4820845623832 -4.70264435865798
-87.8665862201579 1.29197219241678 5.48766708910759
-68.1189734420113 1.57427662537067 9.01143899756417
-10.005208730093 1.8991968698708 8.4347515552737
50.9737863439713 0.75073493048933 4.81351036869459
90.4158559221648 -0.0435704367813789 3.01922530617518
-108.215971636954 28.9322882482129 -15.3476747203158
-57.6975965160169 52.7382801843904 3.82135615512378
0.400654955952356 73.1081508275321 0.226000429250094
51.383695868087 59.5067435602575 3.17884221354764
105.01694704419 43.0882705597945 -0.24519817195279
-87.875988656724 -0.0522358666629049 5.4889475520209
-68.1342103225982 -0.604045720768709 9.01351401932783
-10.0306849296686 -1.74297742648121 8.43822101007931
50.9583608300578 -1.45455515278457 4.81561107932912
90.4076585585112 -1.2154966932142 3.02034165724774
-108.610317012717 -27.4448251131093 -15.2939711270875
-58.4296482731117 -51.918620676147 3.92105000777506
-0.622080797932483 -73.1060387615111 0.365280837446407
50.5462789838059 -60.2135562515449 3.29288512739916
104.403912267545 -44.5535105321975 -0.161712546652991
-45.0563940611381 83.5299685462782 -25.9418949074432
68.8412046577403 84.3532080475557 -19.6777993837788
-46.2208199212126 -82.9407770208025 -25.783318551342
67.6542013280957 -85.3452983596341 -19.516148333979
ID=PCHP348

LM3=52
-103.475692245762 -1.51194282469868 -5.17462672306729
113.140297602869 1.6606024703498 2.46813007011964
-84.175494471352 -1.42031765255107 1.9668332780889
-39.9735953209375 -0.682773086650486 8.60320196676606
3.61127213363708 0.676507079514489 7.92781429009785
3.61829057431233 0.580697247926063 7.92722652008578
57.1750246210427 1.43134952932665 5.30434304543787
-60.1679576428948 18.9199708299234 7.11099669674397
-70.1931452269067 43.2777254735238 3.46685597199814
-49.615781436082 51.9596586377877 2.19598528591918
2.82775443770524 76.7685417580931 -9.65851131661169
2.73287634476204 76.792357260462 -9.6607928271013
47.0768119417576 63.3548369792202 -6.41216158692368
71.5275759179708 54.6613449576597 4.38313383509191
120.388791827869 17.2868121937708 -0.69311395366497
-84.180676690411 -1.06846280277761 1.96765445597809
-39.9757732062282 -0.534902166288783 8.6035470759221
3.63017379511749 -0.606850722409574 7.92481912021024
3.63436754928234 -0.510874055500615 7.92467895190697
57.1927429026247 0.228339152250619 5.30153539471841
-59.5841775323199 -20.7166907561928 7.01849051097877
-68.8879307089288 -45.3418509889663 3.26003080876228
-48.0638965230584 -53.4079892211581 1.95007256732896
5.08669947933788 -76.6060568877039 -10.0164652548657
4.99256374992756 -76.6326453158452 -10.018864400776
48.9217532213601 -61.9103301979236 -6.70451221286179
73.1066301489374 -52.5510061402765 4.1329158482556
120.845622783327 -13.7304384036928 -0.765503691621608
-70.9469127360003 -0.280636321495102 5.78787462483277
-61.4375450569236 -0.438777080048343 7.16546647080883
-20.2998112045517 1.02869876909656 8.51985147292961
46.1382266001655 1.51971573296327 6.66842728987441
83.2505372990739 3.54912300173757 6.10813424721519
-100.894684034793 23.9859960253752 -7.86563765804216
-53.9874378388153 48.7477343454497 3.59193873061862
-4.26084356785849 69.5202611330812 -2.60775429125796
50.6962222876097 59.1792028572906 -0.0702890667925423
96.4135048599436 39.4974528649677 3.19818324373515
-70.92400656019 -1.83588687282102 5.78424489693301
-61.423326118579 -1.40419408735757 7.1632133283532
-20.2601254031973 -1.66583064285549 8.51356283437234
46.1634282183825 -0.191387462561656 6.66443382463958
83.3193690953763 -1.12431921902996 6.09722711485496
-100.145073581394 -26.9099754621623 -7.98442143055785
-52.528152028729 -50.3327529202888 3.36069932765331
-2.21180128612154 -69.6026620800194 -2.9324468981514
52.4170570171222 -57.6595564353947 -0.342973686011107
97.5351064234493 -36.6554355288402 3.02045351175434
-49.0503792699607 76.9421512529747 -28.1792900488366
62.8151580495777 80.9853847765665 -21.5399066660642
-46.7650923383556 -78.2209711185596 -28.5414181405485
65.1714531478117 -78.998947875241 -21.9132867592302
ID=PCHP7699

LM3=52
-116.42076540031 1.12374380251117 -9.98554629615861
129.825658465738 -1.24163664640885 0.278321882417684
-94.7656499809255 0.765026047518792 2.41850113889281
-46.7964559810481 0.401405131488325 5.85990201092248
1.21958702632321 5.39393319794677 -0.572530549580204
1.20001843953823 5.4754188915587 -0.563845942530899
67.8354641948202 0.2967459852284 0.508747370067162
-69.6239288167062 23.3883303318755 7.3688592738335
-75.6936615600622 49.6555776281967 3.59440687388646
-51.7498393826 56.0446043765403 6.13905613757893
3.87883936355412 76.300963232153 -0.043875776894764
3.96941628004481 76.2971318781718 -0.0676335534005555
48.9420284973556 64.8731776844287 -0.244803557744369
78.1989180592758 56.1004528379493 6.70726831797359
137.657696633322 16.1918829688349 -0.468387284025548
-94.7630011871588 1.04204996022782 2.41879449363328
-46.7956942049281 0.481075434255731 5.8599863778667
1.11623584702421 -5.41504273364904 -0.583976725104286
1.09511253799648 -5.49615755815707 -0.575464304031014
67.8173772059739 -1.59488049102535 0.506744230379349
-70.0585672178057 -22.0682967554704 7.32072293458479
-76.6293814992002 -48.2066274231525 3.49077559713275
-52.8121559569851 -55.0577010073653 6.02140424376382
2.41914646043083 -76.3609179809872 -0.205537223757109
2.50978055867186 -76.3587689855677 -0.229288667366114
47.6926164462745 -65.7964951764051 -0.383176334287183
77.1117633194102 -57.5995503630903 6.58686558954087
137.322925734218 -18.8201083364837 -0.505463266104186
-82.253751810479 1.60137957705192 5.98814016745484
-68.9342370772266 1.35784646343883 7.32797519741021
-19.6075161859075 0.770659326550936 1.41320642339096
44.6572568157312 0.173638437506463 -2.36215501706868
95.426212722019 -0.19584717487902 3.75397716693255
-112.459251139549 29.6416233379306 -14.0466970849045
-58.7329121404235 52.0085382603513 6.2613366047918
-5.46823228930453 73.7746636456556 2.79285582727927
53.7328425409521 62.247217666119 3.6504806851701
112.249597108934 42.9857360679441 3.49231442706795
-82.2694551566136 -0.0409537912398105 5.98640101694497
-68.947746078359 -0.0549914847095468 7.32647907129763
-19.6186960446389 -0.398585424850421 1.41196825052982
44.6458196648127 -1.02251519946553 -2.36342168512023
95.4124346498365 -1.63682590018247 3.75245124111676
-113.005196241558 -27.4560073578459 -14.107160676191
-59.716779050189 -50.8891143806728 6.15237303593952
-6.87796719438752 -73.6623638012188 2.63672724436952
52.5326878508582 -63.27087750615 3.51756317680647
111.407054248819 -45.1315506248715 3.3990025410415
-41.3863459921723 85.9408883198521 -24.3722473862559
80.1213409438754 88.7023191387691 -18.7598096334682
-43.0215996561234 -85.0820029097375 -24.5533522424456
78.4109556288529 -90.17821061647 -18.9492353435796
ID=PCHP2961

LM3=52
-98.1857552898499 1.34056903301137 -17.7557586433411
110.64753025748 -1.51065796077532 -7.13092512149009
-83.5403635582869 1.13351487009408 -2.4242116576801
-42.8182729196763 0.56392083346262 7.52443146584072
-0.622180880376207 0.812361842579793 10.5484041793682
-0.763081235569773 0.809512306384778 10.4971648152464
59.492014187366 -0.39458545896484 3.75432822253231
-60.4767138081562 20.8767943247391 4.94322409319364
-67.9719605438227 45.5892318917209 -0.665205547377734
-48.3599665378367 50.0894709110878 2.18485190841522
3.43150155267073 66.2639510663462 2.06362801136054
3.36644201409658 66.182729861169 2.0407715733744
47.0920998130294 56.4076716034972 -2.04336701021094
68.9984994506904 51.3873431848936 2.26711323203875
118.078768922682 15.888999477876 -10.1114220055507
-83.540170585268 1.14764896147031 -2.42421162819089
-42.8177088230003 0.605237459027276 7.52443155204325
-0.644127818573483 -0.795116921918116 10.5484008255431
-0.784897856554266 -0.788421520668329 10.4971614813357
59.4806114551925 -1.2297657315627 3.75432648002182
-61.0241282752221 -19.2179616397452 4.94314043995707
-69.1912539097982 -43.7165371354174 -0.665391873904562
-49.709431044489 -48.7505366739536 2.18464568976299
1.62115362255025 -66.3329436741985 2.06335136272816
1.55833575158113 -66.2499764609384 2.04049526730284
45.5345638326109 -57.6722966799573 -2.04360502534146
67.5698575555501 -53.251923024694 2.2668949138802
117.600972008137 -19.1066972780994 -10.1114950201689
-75.7489457841037 1.88903454618787 1.43401010461881
-59.2891374235893 1.13260792090266 5.42532766286051
-9.00943465595225 0.65090770792485 10.470649191342
41.4303425454885 0.113587073208974 6.84391964622718
81.2021238459372 0.685806446916095 1.77860382868235
-92.5093435175115 27.730435699903 -17.6523207033741
-52.9798854544259 46.7545782668984 2.99595527319293
-6.44557952085602 64.9572068240937 3.85105183303118
49.0265254985466 55.0145445440451 2.41283166068181
96.4790221218979 37.145556081572 -2.51289931411631
-75.7722836110557 0.179681701720469 1.43400653824475
-59.2979595483016 0.486441334689242 5.425326314706
-9.02384747047167 -0.404742655162709 10.4706469888452
41.4117983592216 -1.24466095942848 6.84391681239414
81.1531332674244 -2.90245328716854 1.77859634217861
-93.231927757169 -25.1944329250315 -17.6524311252097
-54.236582242716 -45.2907622918002 2.99576323085565
-8.21657060784952 -64.7570402780598 3.85078119872159
47.5063019166418 -56.3325191436058 2.41259934745193
95.4289517030318 -39.7656688183195 -2.51305978080917
-34.8894794453547 72.6831660519215 -18.9329644516938
70.9142283776307 71.4550786298537 -14.2489573657407
-36.8607930639707 -71.703479210704 -18.9332656983257
68.9370051303493 -73.364410727024 -14.2492595154536
ID=PCHP2441

LM3=52
-78.4516915260037 -2.058237228731 -9.85053295222169
87.6048256317775 2.28831968531907 -0.816589267559907
-65.6503296372769 -1.79560796457002 0.51339711283797
-29.3920804049913 -0.654946091882418 6.56498367917581
3.27738659218891 0.779512538981725 2.79021918655474
3.32377895861589 0.752841737016106 2.86217043417918
43.9714605637715 1.89991624664945 1.52539914462322
-48.0279541814192 14.7279599764387 6.86241613352351
-62.0874010063554 33.1253905051825 -0.283451071629366
-37.1371040962912 43.8337405744152 4.83898130031669
3.20289085306589 63.3444056713612 -1.88482874135998
3.21662732071121 63.5517609928401 -1.89080016734423
34.6561547476939 48.2461809097828 -3.26773253447657
54.2938939149227 41.9495751710961 4.05321206752317
94.1238954423442 19.5767071512237 -3.95981939722828
-65.654542718303 -1.63436556009007 0.513259883033018
-29.3864692356613 -0.869695922020039 6.56516644795428
3.31349831277257 -0.602549809385573 2.79139542891549
3.35843137515019 -0.573370345873842 2.86329914362784
44.0106110953119 0.401552981591802 1.52667436809359
-47.1936008067639 -17.2042871086282 6.88959295498882
-60.2727945403885 -36.3229557154482 -0.224345137077658
-34.7975581635776 -45.7050101031814 4.91518572886533
6.5065783174327 -63.0938249495405 -1.7772199905314
6.53112482479144 -63.300189844955 -1.78283930849014
37.1285255265433 -46.3760223368142 -3.18720169311622
56.4103219750878 -39.0500417872186 4.12214903030472
95.0179747060945 -14.6413601940475 -3.93069716525216
-61.5436188203366 -0.759124774020919 3.12804464612273
-39.9734063689259 -0.270246675738571 7.25956820658668
-4.32258459979036 1.09647855050852 4.17536854188969
37.0964415352876 1.50629192610625 1.27911266187221
63.8993976947225 1.91287969882171 2.91677768245608
-77.0419209452547 19.5047363834581 -9.83429691284472
-42.6915492198283 38.3662260952614 6.17390122422447
-3.36140699982758 59.8780302917606 2.06887476269571
37.7870637993304 44.4889388631141 3.06681540645863
74.4419973893775 32.3263433597096 1.76678836434027
-61.4994244610916 -2.45052465570896 3.12948415874107
-39.9332980353737 -1.80526679558861 7.26087462788649
-4.25961165006063 -1.31361272679452 4.17741971668437
37.1244281297418 0.435193185062905 1.28002425006015
63.9119716419382 1.43165147883462 2.91718724503349
-75.9177828458595 -23.5181081786006 -9.79768113186076
-40.6300083190491 -40.5327577397903 6.24105038512653
-0.229959447745739 -59.968260266256 2.17087326073745
40.058670063494 -42.4496350201943 3.14080688267955
76.0284901393061 -28.3916689696737 1.8184641069339
-46.0141938127371 61.058823212265 -18.7711087871232
42.1125312104018 72.142809101047 -17.1827427997442
-42.7619567737072 -63.4103044549044 -18.665175895788
45.8232768547439 -69.8742910681909 -17.0618752213982
ID=PCHP2962

LM3=52
-77.8931809878087 0.0311307313669325 -11.2649461668586
91.8378522371797 -0.0573242441294753 -5.19443447849467
-66.6513381411451 -0.182847775986774 -0.760025210165668
-31.3620553693447 0.181885381743507 9.03995715264388
2.91095345222715 0.334627679594441 9.19257538223696
2.96686537425657 0.353615768692931 9.19732945269794
47.9800496090298 0.301360527117545 5.4049641070583
-48.7483938944614 16.5999952891 6.65820800818768
-59.1798873238193 36.4124405821692 -1.35191164042403
-34.6028650204676 44.5340614889487 2.43410178615384
7.94619492898978 61.9963958844321 -4.20949526679462
7.89572906200688 61.9899512839631 -4.26982832637361
37.3555836018084 49.7160233231155 -2.85417991482222
57.1929790788873 43.5628268873273 3.85645494587716
98.5754100371527 17.1199469551575 -9.86054117331317
-66.6510919518475 0.255942002151088 -0.760514925848613
-31.3622284014487 -0.126514371039432 9.04030134524608
2.91058763722423 -0.317374196762622 9.19330305539634
2.96647822295999 -0.336414355238872 9.19809956766012
47.9796880056931 -0.343134783689382 5.40568340244076
-48.7669821664657 -16.530379703921 6.69518349172056
-59.2207111382917 -36.3489372264067 -1.27070558321647
-34.6528130563587 -44.4896605036806 2.53345759384596
7.87661682895479 -62.01451513103 -4.07109165985941
7.82615814984544 -62.0081485919733 -4.1314390174377
37.2997688201638 -49.7641567393067 -2.74315407341471
57.1440648794742 -43.6182606640853 3.95375426312954
98.5561248730289 -17.2525175253523 -9.82217944349118
-65.3072850863187 0.882653300002103 -0.273779124281426
-43.6177567525368 0.692226516695271 7.36420601406877
-9.21235212328157 0.669920224500331 9.85106438760104
38.9365675370106 0.929843859646191 6.179208774762
62.147875077635 1.26651079201409 3.54565875529011
-74.4517931299068 20.6183147375865 -10.8618263665224
-41.4166756461901 41.3446995733128 4.4015741280096
-8.97089195303223 57.0568863876403 1.17233147453447
38.4728573980759 47.6320305629811 2.71216292564405
78.8225775734751 32.2038715989349 0.0234756597128763
-65.3082347617136 -0.809978588954519 -0.271890045677561
-43.6184968348065 -0.626841932276999 7.36567817349118
-9.21308572175661 -0.637591983552382 9.85252364956617
38.9355073588792 -0.959740015911743 6.18131766358349
62.1464192048166 -1.32833032096206 3.54855475344478
-74.4748962253006 -20.5589508908687 -10.8158700709026
-41.4630380593233 -41.2882709536974 4.49379747415761
-9.03490990569679 -57.0440250670325 1.29967492819197
38.4193873884813 -47.6689994809722 2.81852458523285
78.7863911457412 -32.2921676349759 0.0954571038447979
-44.100875504693 60.6266094663261 -20.6920871505948
39.8196125741257 68.7274668760477 -18.412711310102
-44.1689044045765 -60.6231206311293 -20.5567651870031
39.7424435034687 -68.8130343676305 -18.2592078698327
ID=PCHP1222

LM3=52
62.8008171604453 -0.167207083692782 -3.66579090933276
-74.9724580892003 0.197770162962041 -0.857220251142745
53.0640698430173 -0.146463961813787 1.70904210846569
25.4971491063213 0.0720770466365291 4.32869454435655
-1.66080154602652 -1.23397729979888 3.05971230918018
-1.67765292382983 -1.26582824068032 3.06350694876119
-39.3680655162463 -1.18607753342066 1.91299908187411
40.1335346558632 -12.3613056668212 3.53402524331514
48.2540694924771 -28.7819038323889 -0.214948661292706
28.5323426873368 -35.3973525339847 0.955656423103486
-3.07663146901016 -49.0236305419712 -1.87475192522088
-2.97170393283224 -49.0524854849856 -1.96446567806669
-26.6379952166847 -37.5450491211489 -0.413870514819031
-44.7489937647774 -31.5113044875886 2.19745110837832
-78.8544578675875 -13.7742280124895 -2.11325802075128
53.064106166185 -0.132715251050398 1.70903726443201
25.496420394172 -0.203748361524898 4.32879172492771
-1.65425254248363 1.24489117649717 3.05883893839111
-1.67093538310038 1.27683337850934 3.06261110196419
-39.3612453663836 1.39542274940932 1.91208955119084
40.1982960000434 12.1515615990714 3.52538871320838
48.4054741109313 28.5263772509039 -0.235139881257869
28.7189796822231 35.246763033248 0.930766636676474
-2.81755959144824 49.0378693758099 -1.9093015797826
-2.71248122247346 49.0661062732355 -1.99903544759062
-26.4392425612616 37.6849746345781 -0.440376037736889
-44.5818646945622 31.7488511858121 2.17516288590702
-78.7805803833697 14.1891965812161 -2.12311027327531
52.2039413149121 -0.529469630117078 2.18684877197295
39.6127614785207 -0.723061488384869 4.19586915057564
7.65366020622579 -0.851231114601539 3.4956281447119
-31.193023725003 -0.422974295883405 1.60460182847991
-54.9172087680781 -0.299610837258001 1.86865880035935
62.3680744189029 -16.5456123123518 -5.69896460013451
36.9958217917532 -30.1661809649587 2.21917121954497
2.79852082993116 -43.5631943181587 1.13677663323748
-29.8976697359419 -33.4312125114547 1.70193612812521
-62.0710648019799 -24.1982617062301 1.40345457415116
52.2060142705367 0.25516643198006 2.18657232397934
39.6160368470234 0.516700816888047 4.19543234959441
7.65805763098251 0.813241584935224 3.49504170704937
-31.1903503749586 0.588917529778704 1.60424531228283
-54.9148555795581 0.591096398265547 1.8683449806918
62.4546173467783 16.211819310916 -5.71050590786345
37.1547023832671 29.9718365547317 2.19798300874793
3.02866429512636 43.5485895068629 1.10608485265149
-29.7206044422132 33.589910930511 1.67832281744569
-61.9423362605201 24.5268796582843 1.38628742084404
30.049248734064 -52.0799390499419 -15.9098098075105
-45.3764793968257 -56.212601871437 -9.93917254523397
30.3239810699268 51.9092132430318 -15.9464479304527
-45.0788467606097 56.4445611000635 -9.97886463711337
ID=PCHP2443

LM3=52
-55.0722798951796 0.0424659569757857 -2.97297864206005
66.5772429664696 -0.0467484657986484 0.335316262608353
-45.7797482580525 0.0232007902941221 1.56125031473438
-24.1116787286084 -0.0325333723406273 4.44334992838378
0.309114191174423 0.836881203910955 4.64643245886933
0.20794592749887 0.89693045742023 4.64771907306291
35.8445452418698 0.730816212372205 2.46966785390734
-35.3966046624483 10.7046876943669 3.28605013550749
-41.8250556048746 25.9362724997931 -0.657902143852761
-24.7464660777781 32.9608196896198 0.434512388067611
-0.275813057121624 46.6279254110523 -2.11157457742232
-0.153937059945075 46.7150790095439 -2.12901587091352
22.4131001077453 34.6654270217942 -1.2060114353145
41.2575664637214 30.7373901366613 1.60727105502561
71.0307960891582 11.7153642603693 -0.90931709726886
-45.7797393317549 0.0360429701481974 1.56126839891987
-24.1116189024526 0.0535379516664346 4.44347113286827
0.307941406609654 -0.850392846703722 4.64405646217288
0.206689760724625 -0.910304788591882 4.64517414861946
35.8434898282456 -0.787597377186052 2.46752964424821
-35.4114580101593 -10.664683041273 3.25595807414117
-41.8610692018983 -25.8761485984742 -0.730863700583409
-24.7922634871252 -32.9274795754146 0.341729368420755
-0.340628448835753 -46.6213650426583 -2.24288697802656
-0.21887369182025 -46.7086385160868 -2.26057389738185
22.3648906822534 -34.6930170361905 -1.30368106633383
41.2147938812166 -30.7991193862173 1.5206161673483
71.014443126057 -11.8114889402392 -0.942447296516532
-42.4973587030086 0.618172756076169 2.5359983932633
-34.4034677407484 0.585421823970079 3.78769141576216
-9.07768938399384 0.570893331758975 4.81034054064211
25.9660329168231 0.664175229319364 2.97561891799016
49.1742042952927 0.705077080672256 2.33846705650443
-54.3602713904156 14.5405107535072 -5.7437686493539
-35.0655125103912 27.2269062347142 1.03253712640526
-1.98783387856767 42.8919752881391 -0.108204205324047
26.0466660392259 31.595516363413 2.03450247419258
56.3914464249743 22.6663380769883 0.185523137873124
-42.4981819565506 -0.566234321200663 2.53433052709667
-34.4042557367029 -0.548260495877831 3.78609497951886
-9.0784836563936 -0.571818850425777 4.80873138866774
25.9650786989047 -0.708649056369136 2.97368572523679
49.1731720398286 -0.780019083130656 2.33637576399756
-54.3804211054925 -14.4486935707738 -5.78459085821904
-35.1033301220495 -27.1809336399083 0.955920735751069
-2.04745800823609 -42.8886956059322 -0.22899939599774
26.0027143942368 -31.6372991935115 1.94545887110086
56.3598819721864 -22.7451413291512 0.121575301414571
-28.8576713179225 48.2702158900879 -15.1645455581322
44.4832944355447 53.548790392065 -12.7628194250512
-28.9247165692059 -48.1871524159336 -15.3003755309567
44.408835607972 -53.5744199373113 -12.9136688936138
ID=PCHP2442

LM3=52
-56.0967478093206 0.243590503902036 -5.93784117867643
65.7641873566671 -0.275896145318629 -1.66748337768187
-43.1487914012868 0.049152889067739 0.958333662757973
-25.8816453667107 0.093753075841677 3.50771827301668
3.41094356198167 0.751794049819556 3.37612174807328
3.39492075622745 0.817169693731346 3.37527013535092
31.7609144715336 0.368088190216652 1.12546418673754
-32.1891160519384 7.50645085800375 3.31407855375467
-38.3337526090732 26.0830168428104 0.97046076127887
-25.2771815840315 29.5767183041076 1.65729661835667
4.39548842909203 40.1065878707592 -1.06486447566796
4.38182494096561 40.0282295923186 -1.07403284140735
23.9317036238706 32.1951564166192 -1.72781533810619
36.4882275276708 31.3176321610835 2.59025190164257
70.8549703532784 9.16029608530161 -3.57159164083247
-43.1476762197242 0.313184933282793 0.958629669296764
-25.8815471289047 0.117012004782037 3.50774434862077
3.40443937080644 -0.788147919704215 3.37439531788298
3.38786490634938 -0.853383810183567 3.37339727646355
31.7566613504388 -0.638887081397661 1.12433526594429
-32.2514071761836 -7.24168829870168 3.2975444029914
-38.5527215089365 -25.7603853321464 0.912339081076797
-25.5261346697741 -29.3657842837388 1.59121613092725
4.05655498569965 -40.1397979278791 -1.15482876383371
4.04355397668382 -40.0613066674852 -1.16382128542797
23.6589085627803 -32.3922076897818 -1.80022428435973
36.2223561697657 -31.6304656888033 2.51968073811798
70.7750977451317 -9.75046133046774 -3.59279250630015
-44.0417298603457 0.73845131848398 0.794257895471594
-33.096998494954 0.394046953308288 3.3326876351671
-9.36842172807294 0.50101681619452 3.99024481259835
27.2514026306204 0.523153919838908 1.12315179981676
45.9862787041183 -0.0697061924739751 1.08697606801603
-52.8648569759176 11.9453749445042 -7.56480172869421
-31.2943222584116 26.7481893394795 2.73755884554525
-4.83973792198356 37.0054509029734 1.73984142311501
23.9400561952032 30.9939629008873 1.31059097656499
55.1242826779211 22.0263177336331 0.430022071893744
-44.0464038798835 -0.368176494067773 0.793017254133921
-33.0991778007491 -0.121928725761422 3.33210917441505
-9.37235743878126 -0.430807900572916 3.98920014315306
27.2460005566483 -0.755849142654168 1.12171790844665
45.9852165345879 -0.321187029137551 1.0866941326462
-52.9638037038344 -11.4813994170034 -7.59106550442039
-31.5191778626965 -26.4889577234735 2.67787463681949
-5.1521726369617 -36.9670565724791 1.65691078502293
23.677378734103 -31.1979431945297 1.2408675802293
54.936252087796 -22.4920842455307 0.380112455348744
-27.9049802688524 43.733763412805 -11.552623300148
34.347351787939 47.9288840394471 -6.56808323635931
-28.2733013050751 -43.4704725417466 -11.6503880397635
33.9413256645236 -48.2024643981645 -6.6758561690158
ID=PCHP2963

LM3=52
-61.0779455531921 0.354426267408069 -6.04001531688398
70.3487705150603 -0.420128884437177 -1.4272738094446
-51.1151370650761 0.251143508651578 1.30713162902368
-28.2752941831787 -0.101963952144778 3.81087580747542
1.27627633910743 -0.0725660914390928 3.01417435757409
1.3167936775433 -0.0640896884369616 2.99557262410157
35.8564195225646 -0.0576925407623996 0.91550651812604
-35.7262893236747 9.5299788713218 3.69990327435896
-42.5463791650219 25.9861379469334 0.706442856110343
-29.9316332778226 30.1574678431095 1.24876023870009
5.39777402669324 40.312253506263 -0.676489197758359
5.4093914390217 40.1937094036078 -0.781479389691776
27.8755710932048 33.0763914805327 -3.32937424732022
41.2435822783567 30.0843137038069 0.641864826161343
72.9993310107867 6.49430387616178 -2.12730067614955
-51.1144892248458 0.360147403933882 1.30697684356014
-28.2720204724227 0.448862019728117 3.81009363493778
1.27709958230193 0.0659506458353825 3.01397766389327
1.31751299308753 0.0569404554170982 2.99540076137253
35.8545877302369 -0.365905105753368 0.915944179776729
-35.836977443248 -9.09411335414554 3.72634947374158
-42.8522357070876 -25.4764803463057 0.77951974209535
-30.2879526807724 -29.7958988582605 1.33389398214643
4.91822549387285 -40.3753228683959 -0.561912889465235
4.93124934148587 -40.2572238647299 -0.66723911446252
27.4803961365447 -33.4147086159172 -3.23495692651701
40.8830941605642 -30.5704700059341 0.727994581323536
72.9169462582774 -7.36753815909631 -2.1076168690766
-44.7787234755525 0.703177579297964 3.11845065386676
-31.980866067132 0.367299955886223 4.07278403869525
-4.77634405637138 0.796039061717576 3.3811822307374
28.9660874620236 0.328307151197555 1.50360992549819
49.1456235164336 0.0444980697135647 1.20337005393571
-58.699719307107 12.5787446597934 -7.47060782572462
-32.5492354079348 28.3310616098453 2.06036849753286
-2.2747713191154 39.2901325076927 0.357916180141132
28.269513430347 32.0584984392624 -0.0431606780216501
60.3959430869839 20.1333689548631 -0.331200878246358
-44.7838656088209 -0.162024256236892 3.11967923993537
-31.9829038867914 0.0244217732837378 4.07327092550139
-4.78541138171393 -0.729605280862894 3.38334864475545
28.9601643115306 -0.668306590842485 1.50502511639235
49.1416431525632 -0.625227498847549 1.20432106382674
-58.8452110265786 -11.9013098566912 -7.43584616352908
-32.8836473366662 -27.9362110297308 2.14026798970289
-2.74161134510881 -39.2591438930767 0.469456103800592
27.8864648969591 -32.392241533097 0.0483593326737297
60.1523635814116 -20.8506787776491 -0.273003555943649
-32.923055840876 46.7889794871546 -12.1279721426357
35.4420414347211 49.0944576870196 -4.05038880035092
-33.477073643854 -46.4286006559866 -11.9956032367805
34.8559273282816 -49.5235621606591 -3.91035127347245
ID=PCHP2775

LM3=52
-85.8749626674566 0.13872820216529 -12.8831988574309
98.4199968297588 -0.19130374546234 -3.80594471559907
-72.7435858524699 0.0861624868697064 0.654500131087646
-39.9164437373519 0.00336295841298853 6.78203187090525
3.24888629950842 0.385069202468995 9.54780298722273
3.27838965600244 0.413831789051481 9.55219878802858
51.5509963619507 0.538525534549271 5.56085249016901
-52.4376932883267 11.3753746916779 6.99158979122939
-65.7763480851833 40.7884590177993 -0.550077968097422
-41.0999790721679 45.2657700627547 3.723801906855
6.57854757853903 62.2324145168133 -3.42793583879929
6.51320651733802 62.2457346879406 -3.48523110987399
42.5032463205659 54.8111356194829 -4.30916379842548
63.3341856815731 50.9213020573064 2.65764144651785
105.993029613246 9.99173093285892 -6.84665029716569
-72.7433926618373 0.189116699961978 0.65432101520975
-39.9161309757964 0.170038326676545 6.78174189535191
3.24748062624395 -0.364035362644478 9.54910625124453
3.27687586003586 -0.392893001042905 9.55360229755634
51.5486485928719 -0.712636153753457 5.56302921434045
-52.4799692101059 -11.1541040995805 7.0307857332994
-65.9289642119519 -40.5429856090606 -0.408580571659563
-41.269544052872 -45.0979754390811 3.88101336153338
6.34492571105595 -62.2682157975094 -3.21133431247485
6.27953474639908 -62.2814899335657 -3.26858331577153
42.2972171611963 -54.9849227760499 -4.11814473472406
63.1426535402122 -51.1490759505061 2.83521966128822
105.95474033308 -10.4132061832383 -6.81115055300582
-64.2929272897929 0.8799726470783 4.00639343675581
-50.1595309945297 0.828309000131914 5.8577103162336
-6.80056623074105 0.7541427387843 9.89894289985014
38.3616093565835 1.894983145373 7.27776776028746
69.2410772281246 0.372831728764045 4.01820014132669
-84.6806685387154 19.283261443392 -14.3204791865019
-54.2452346403359 41.0709884108782 3.68389596426696
-2.22621941174594 62.0127208628479 -3.08698048068619
43.3568413217017 54.5246492284303 1.4171301685936
87.2966964202667 37.6158757081492 -1.89132267029958
-64.2957508301795 -0.624734774522987 4.00901127028298
-50.1622480887026 -0.61967162252443 5.86022945860391
-6.80328394343053 -0.694167500744899 9.90146261567553
38.3542750060475 -2.01360330038673 7.284567772366
69.2392166442169 -0.618701605685388 4.01992517382734
-84.7525341998197 -19.0150374351951 -14.2538492427676
-54.3989646372962 -40.8540545055927 3.82642608074189
-2.45895255545344 -62.0142950958145 -2.8712029308514
43.1519186991254 -54.6817189565159 1.60712331138724
87.1549000041112 -37.9495813180453 -1.7598567227943
-43.272179267753 66.6059704918679 -19.9060804567592
51.4347957363242 74.6541090670283 -16.6789832556306
-43.5219712607667 -66.5119645401838 -19.6744868669412
51.1541538587024 -74.9041965528087 -16.418787325779
ID=PCHP207

LM3=52
55.506879744741 0.247742734370638 -5.44289515916318
-67.1446930920205 -0.303932136550086 -1.14876365698411
45.3772826810179 0.332517433503101 -0.940685034856042
24.5974595242126 0.147441247513344 2.91358930422037
-2.98730802939865 -0.748047474570946 3.21623628326187
-3.04394954904306 -0.714371894564249 3.17967058222776
-35.3159551870514 -0.47099598008911 1.96140240085102
36.4952884764346 -9.80286599486926 1.29435558112595
39.8500255771131 -22.3996296576859 -0.136672273267822
24.526047105095 -29.5761641545552 1.74169101863353
-0.145895546729237 -39.4896455547217 0.571406573232877
-0.153189236595602 -39.3118865345153 0.548195714544095
-18.8834865659495 -32.9303557045216 -0.969351487617316
-38.5293979929608 -29.2738082531107 1.12794869049988
-70.5876053928298 -11.2788047930901 -3.81615599119365
45.3784395748656 0.0764048227291608 -0.940544387432666
24.5977732892978 0.0779800818926217 2.91362744968279
-2.99395999422191 0.724561340057927 3.21542758182857
-3.05029479340903 0.690335290839949 3.17889916981809
-35.3187787534246 0.154083803159398 1.96105913051907
36.4052329544626 10.1335827064628 1.28340723253572
39.6460401834225 22.7585599577874 -0.161471454356719
24.2578444046225 29.7984223498778 1.70908472650048
-0.502644732309687 39.4873197864687 0.528035391127811
-0.508332121579687 39.309476743225 0.505019815731875
-19.1802063652429 32.7573325987094 -1.00542469806738
-38.7922929722641 28.9257574586585 1.0959876756392
-70.686599451489 10.6364529165754 -3.828191027345
44.4338132800461 0.10499051306165 -0.197606071999616
27.4329029059084 -0.00436635844924654 2.57145137109383
10.0054943935721 -0.196113241294685 3.452581384355
-24.0515556657831 -1.00016328203649 2.73907077619295
-46.1161823291457 -0.752825159160738 0.935149562384773
50.4742944243891 -14.9260531583323 -5.58502565912449
30.3385504291589 -24.4237540628924 2.19615837592056
5.67468502370854 -37.7963504380736 1.10524181582326
-21.4594377362794 -30.7485203842188 1.24918781574153
-55.1026264097376 -22.9629026456943 -0.686538520589292
44.4329494939198 0.296215075624566 -0.197711085344837
27.4317312185605 0.255021230396847 2.57130892517554
10.0032972586034 0.290287455018045 3.45231427136725
-24.059623304304 0.785846703705381 2.73808996661134
-46.1211061327496 0.337204145168641 0.934550959244557
50.3374193337797 15.3752894208936 -5.60166601801084
30.1166555210947 24.6992353422739 2.1691818757495
5.33299301313618 37.8472646480492 1.06370118444027
-21.7363525649681 30.554752928728 1.21552236127634
-55.3078228893592 22.4633965982464 -0.71148493741294
24.6823488292993 -43.0652682181513 -8.42415557516627
-39.7054570332682 -48.6180547050336 -6.50972195311656
24.2923286465402 43.2772146834296 -8.47157162278408
-40.1430234448883 48.2501897697549 -6.56291835352475
ID=PCHP12202

LM3=52
-49.1804699500264 -0.871530607165994 -3.59783577150209
60.7131650465414 1.07604873361028 -1.64013847099084
-41.7759527611318 -0.719071284996199 -0.647124089509973
-21.4737397730472 -0.382044264278822 2.47365753285948
2.43653899644482 1.28373953705238 2.24533983042735
2.46298709771809 1.23028160526714 2.24464698489374
33.54323149562 1.68104992189383 0.737093682027043
-32.9184323041213 9.68575182684422 0.904217749918565
-36.1875651065457 20.9920398833222 -1.56380768631482
-22.6490956966297 28.4946974359527 -0.1807348089117
1.11288906994597 37.4771627989778 -0.516676965810454
1.10546737627677 37.4513077267879 -0.513879967101415
19.8291365240714 31.5492547896973 -2.21325260847859
36.5289455199145 26.8834190249855 0.395399675306296
63.5857374806076 11.7825614284251 -3.03229993455883
-41.7751979579285 -0.761660595055941 -0.647125114848898
-21.4737897081159 -0.379226708504568 2.47365760069222
2.48049947793261 -1.196703800188 2.24528011367914
2.5050367122551 -1.14234223054822 2.24458986390328
33.5817341862381 -0.4914408966152 0.737041379245013
-32.5545486366324 -10.846162019551 0.903723443472974
-35.4209974705674 -22.2610711121655 -1.5648490062676
-21.6251758638307 -29.2793541935763 -0.182125720948543
2.44017556351516 -37.414167508618 -0.518479976848142
2.43184237060304 -37.3885917923475 -0.515681739941319
20.9346150983271 -30.8266990482154 -2.21475431145
37.4586071144486 -25.5721690397401 0.39413680544031
63.9633126131274 -9.52188497593193 -3.03281283974907
-37.5619651297673 -0.332083057568912 0.672056704562605
-28.0451394443255 -0.162900083472774 2.09948935895363
-7.11432558426612 0.260142269049802 2.55014840776878
19.7474782889877 0.731534080000901 1.38212284585323
38.5820473589541 0.918536124013808 0.671941650960786
-45.1600356611733 14.9089145725998 -5.56358887236179
-27.9721499503077 23.5791864581867 0.80266370492812
-2.77032751460231 36.529581816828 0.109082466845393
22.9955614427891 29.2654061698712 0.327550714609367
49.9986896715156 21.5930398863095 -0.756998844806513
-37.5501428389622 -0.999148600665513 0.67204064493952
-28.0332975853942 -0.831069746149009 2.09947327274883
-7.10063758973663 -0.512194467987066 2.55012981373852
19.7609996151736 -0.0313984974717218 1.3821044782284
38.590366294316 0.449145273570869 0.671930350361893
-44.6033894384298 -16.4995088039254 -5.56434503110261
-27.1190652435591 -24.5555974509468 0.801504858552598
-1.47417891722443 -36.6048117027826 0.107321754113907
24.0181265553343 -28.4322061961773 0.3261616428501
50.7324291556673 -19.8077626786014 -0.757995570377913
NA NA NA
NA NA NA
NA NA NA
NA NA NA
ID=PCHP2619

LM3=52
-54.3272786447661 -0.52487776903838 -2.60560874417146
67.847105153173 0.66064916403245 -1.01342584619691
-45.7235997694737 -0.427604305768323 0.213101882730863
-23.57652661109 -0.231003813959755 2.31188440894727
2.53379583451454 0.298676307991542 1.7906199953041
2.54403455843634 0.248462630603859 1.83071008204296
39.0642832035743 1.09747053975156 1.48440596480759
-37.011641503918 10.4021677558067 1.078193055309
-40.668537302168 20.4679109317277 -0.64548159620602
-24.3207769604218 28.4948936739412 0.48116394075543
0.415320225497275 37.2038129729974 -2.99507896810382
0.86029911203399 36.9839301900233 -3.0633451022757
23.414828728732 29.8770755765977 -2.99692356723575
41.7957774429583 25.7761432588882 1.02208989275919
69.6420036489465 9.74687947371489 -2.18473881789442
-45.723268295445 -0.461709050204251 0.213060717783574
-23.5765084600471 -0.232871340895863 2.31188215481374
2.53916446943232 -0.253692523341402 1.78995327769042
2.54842621033368 -0.203386240348062 1.83016469355633
39.0782695778889 -0.341561421456878 1.48266903125747
-36.8024402408471 -11.1221599300021 1.05221286313186
-40.2630405861315 -21.2528897143452 -0.695839239631222
-23.7623238476384 -28.9633052884455 0.411811017264146
1.13829171036992 -37.1813743794319 -3.08486302504433
1.57891113309262 -36.9527200633 -3.15258776808876
23.9910475394389 -29.4090029026633 -3.06848276921425
42.2889094882342 -24.9612929261582 0.960849032561168
69.8182436351263 -8.38612392307379 -2.20662562987173
-44.3677148544168 -0.32352644523922 0.513291922646113
-31.330106571981 -0.158413817899415 2.28078347876107
-10.3717190061321 0.32788941839374 2.47785306784917
25.7635640169298 0.573363650297869 1.73902114469044
48.0743855890142 0.650294765938539 1.44286983737266
-51.4669070150621 12.2217558865129 -3.79605129668134
-29.6788340135471 23.9283954979186 1.38178360754182
-6.99684456577188 35.7878438683002 -2.18113106353338
24.5750333568775 28.51191949802 -0.302014133845898
56.9429172031464 20.2103233629772 0.314850483834883
-44.3656095471261 -0.540137584858629 0.513030469693103
-31.3272135006756 -0.456076527389794 2.28042419532563
-10.3633284447409 -0.535399790289667 2.47681106459251
25.7698820992572 -0.0766920537844318 1.73823651752975
48.0779772477632 0.280755697615894 1.44242379807461
-51.2197225113979 -13.2105965650035 -3.82674853442331
-29.2081053351269 -24.504000065531 1.32332496657032
-6.29997554358338 -35.9117097935264 -2.26767351960172
25.1245620549975 -28.0280630884179 -0.370258756150935
57.3249898917392 -19.1004227976786 0.267401812973307
NA NA NA
NA NA NA
NA NA NA
NA NA NA
ID=PCHP4656

LM3=52
-59.0723172229444 0.0792320244449624 -2.71294201033507
66.1195769040652 -0.0846689230585089 2.4939144313098
-49.3507253223076 0.0195148896287452 0.706745062215024
-28.246244247318 0.0508815012406123 5.05534009658875
2.5713175969057 0.288406581442444 3.36914354939695
2.613800744446 0.202993975836495 3.39564957615285
40.0187600013082 0.203628071614602 2.37730154379993
-39.4588115891962 11.5269946509881 3.9932060609002
-46.1380834636454 30.2720341864287 0.897393262769685
-28.3553811084946 41.5082327134957 0.10471399421347
0.331740777046654 49.2055966777747 -2.76455905434373
0.245522365376504 49.201701352465 -2.80222043205047
25.6101276321188 38.0386244633242 -4.99470714702913
45.5620889591123 31.7656400140553 4.57668848716579
74.2929213662305 9.04776559766955 0.507479592781826
-49.3506758963411 0.0688689346108053 0.707110243086213
-28.2463644147093 -0.0691110302097234 5.05445224682512
2.57068489017043 -0.343379479398706 3.36446883257917
2.61333862431475 -0.258453707714249 3.39223522851126
40.0182366783372 -0.318933393171317 2.37343500254623
-39.4818779195469 -11.5057710489551 3.82278182419867
-46.1986331385958 -30.1895327441018 0.450025520304464
-28.4384585942398 -41.4483639803861 -0.509099164618172
0.233231970609841 -49.1598660353084 -3.49238562623957
0.147022091548291 -49.1552411681263 -3.52998396126525
25.5339664170201 -38.0117656992846 -5.55741984350517
45.4983094370938 -31.9210741174079 4.10545720798382
74.2746439441382 -9.20306035726803 0.372437925486512
-40.0934532909375 0.566619087018337 3.81703085139834
-32.7539673390725 0.167991579680443 4.95812300731926
-2.78416205074562 0.0506564446959762 3.90897314969653
22.9794849626641 0.373968294204773 2.45935637283392
45.7034394008531 0.269782956187834 2.73666132444573
-56.5805516727097 19.8734678807858 -4.74551544225158
-37.9100515144935 32.2822853425256 3.6405053358904
-1.916130002085 47.7165896575731 -1.16497796287188
22.8600434943466 36.508843135166 2.98418609086039
56.5723249862773 24.7762571171897 2.91766722453432
-40.0945642661387 -0.542739494015891 3.80882247590996
-32.7543115729511 -0.175741391813778 4.95557965538058
-2.78431584904697 -0.102918059189278 3.90783681991562
22.9786534418653 -0.456342528677378 2.45321272990114
45.7027668553984 -0.401783853306781 2.73169226157272
-56.6201705015525 -19.6877101725874 -5.03823684881614
-37.9746844799437 -32.2566303442678 3.16296843968114
-2.01167581685029 -47.6901929402267 -1.87091264358713
22.7868334050981 -36.5947154670957 2.44327761563604
56.5225463221048 -24.9299723223313 2.54988046709935
-29.8317490360441 58.1438629449758 -17.2924181296402
51.0752620957299 58.3065131229403 -14.5339709125871
-29.9478836375077 -57.8217468636866 -18.1504718602574
50.9585985832381 -58.1872380763744 -15.3959324714932
ID=PCHP2508

LM3=52
59.2679100515168 -0.0125233802861834 -4.05934211884748
-65.5945540378488 0.0185126911127672 0.973329531895809
49.8901948042592 0.0187477471012167 -0.186277922353949
27.1556342288722 0.241314898430574 5.04869689871128
-2.24407728371725 -0.496156867582539 4.3945162570509
-2.26601694224368 -0.611883057959964 4.42965942537518
-41.4696059961013 -0.139228199154792 1.73653506344045
39.3020977952376 -12.4053053371084 3.12036883565574
47.589894674065 -30.5081755625918 0.431238515656262
27.3225417216501 -40.2118232955246 1.00408657031805
-1.14300571061315 -48.3698100143081 -2.57978844706183
-1.12854784928143 -48.4257572404655 -2.5418869179241
-27.2838291909825 -35.958400262932 -1.36679306449057
-48.4794585783923 -32.1441776575294 2.82866606152385
-73.7568477403346 -10.8318177849705 -1.37129406333839
49.890174544064 -0.048373360703484 -0.186366655023794
27.1554795720625 -0.271056099611182 5.04801955520349
-2.24378085715956 0.485890877373384 4.39581450317906
-2.26565067703532 0.60153697005142 4.4312635407161
-41.4695157747214 0.159671141603601 1.73693020198014
39.3095770973228 12.373283342042 3.15312560026247
47.6083031268012 30.4781936703999 0.511861192236105
27.3468114017181 40.1925263259869 1.11037940192411
-1.11380309149966 48.3771429943162 -2.45189104309111
-1.09931148829091 48.4329810768302 -2.41384173616465
-27.2621154156903 35.9783527271484 -1.27169421464158
-48.4600468956383 32.1658471356 2.9136825397131
-73.7502941500024 10.8799298305392 -1.34259159706595
40.6457918765619 -0.316131772060309 2.8868210408333
35.0989642766079 -0.369845883941298 3.97935324841404
5.1793568590965 -0.851946622010066 6.23173283835287
-21.5695438470221 -1.1112983415593 2.23615856028759
-47.7146805750323 -0.805325460574843 2.44549058920076
55.9443253688297 -20.5170988520599 -5.7809921064751
38.6381699088986 -32.7721224188787 3.46447786508229
3.32658131280098 -47.1416378758205 -0.94451510407174
-23.3262172413942 -36.155190356438 4.02954215581381
-58.1416481318634 -26.0936864027735 1.27966256429558
40.6459730116464 0.283960549647694 2.88761435005599
35.0991779771804 0.338134423075121 3.98028918324727
5.17986525331138 0.832340360123172 6.23395942974266
-21.5688708219313 1.11840326764983 2.23910617815646
-47.7141876654622 0.827661595484358 2.44764936318477
55.9567057477213 20.4985350606947 -5.72677031512641
38.6579442933113 32.739516523944 3.55108285149367
3.35504037764251 47.1419535442609 -0.81987421146823
-23.3043896937509 36.1584852743284 4.1251392893373
-58.1258860709888 26.1253065863327 1.34869495687828
32.4013952269723 -55.3033023918567 -18.6237694033136
-50.9707739824722 -57.4988417939935 -15.3209333994347
32.434790215076 55.3327789894532 -18.4775108685058
-50.9360410137561 57.5699086891656 -15.1688149708198
ID=PCHP2509

LM3=52
-75.0637581474974 0.178044669680118 -4.74546584513733
95.63736444101 -0.241675932439031 0.0212034319512616
-62.092416892816 0.132509350325997 2.52107495211137
-28.3388920564569 0.122026891776576 0.924028194926547
-5.46374976714099 -0.0517220468289521 -4.48675971188098
-2.5627181059608 -0.209858825200802 0.4116780595743
39.9315489102308 -0.266296946516816 3.90511495448015
-49.7570865820495 -11.583104608324 4.40967315939347
-54.7562894394364 -38.7610435619148 1.92226719148092
-29.5165270372453 -42.0531224502041 -1.44549932351184
-6.03302071079047 -44.4027245287937 -3.51937384082766
-3.27161996942303 -44.3053086778736 1.32613633592522
33.5266038995509 -47.2671717930054 -4.26946229392984
62.0047827921737 -45.6750480513746 0.325507077453002
96.5177908426193 -4.52530721757059 -0.73675710498533
-62.0922620125562 0.193786205917387 2.52092409719509
-28.3391353256044 0.0257798397635687 0.924265141500151
-5.4634743375956 0.057248951136443 -4.48702798300254
-2.56161939550113 0.224835190993467 0.410607904639171
39.932433449572 0.0836623674274236 3.90425340434843
-49.6978429640334 11.8560517431817 4.3519692851501
-54.5596274638533 39.0463380338443 1.73071646774852
-29.3035878826804 42.1941653480018 -1.65290418175627
-5.80853008909484 44.4147879321338 -3.73802994315471
-3.04759676898468 44.3272731475152 1.10793550656008
33.7650596210044 47.075495404433 -4.50172054256752
62.2348835940011 45.3620771488167 0.101386603778503
96.5394240679245 4.03366617562081 -0.757828081983244
-51.3626640697837 -0.214129008196267 4.71011083227039
-40.1900838938997 0.0910811205445623 3.39651224385008
-5.58925985640931 0.00826247007616532 -4.76989768585683
38.5249724825326 -0.0470336344766138 3.1053989237056
53.2356178310563 -0.0505650406171032 4.17874120459829
-71.7944021667389 -15.4250836298748 -5.68669136213618
-31.8692160632288 -42.472146693343 1.60123945499101
-6.11683986442185 -43.9572023236208 -3.5816554304324
31.8847537580916 -48.5351252711383 0.395348303618778
81.6428603996968 -29.0877880678989 -1.14567432922391
-51.3608667707824 0.496954712055964 4.70836024513514
-40.1899885406706 0.1288066903325 3.39641936885483
-5.58928957067569 -0.00349368795012567 -4.76986874386531
38.5247566574345 -0.132422717540734 3.10560913950164
53.2352452591446 -0.197969462987723 4.17910409335264
-71.7155812889961 15.7596235005505 -5.76346368241873
-31.6540907504111 42.6400731737258 1.39170525682572
-5.89460107730225 43.9693938753908 -3.79811822344542
32.1296980592478 48.3746848396288 0.156770113699341
81.7888427967495 28.668715394816 -1.28786263850303
NA NA NA
NA NA NA
NA NA NA
NA NA NA
ID=YPMHERR17244

LM3=52
89.0796304185618 -0.351473384655774 -2.75760729922923
-104.284009776939 0.407706770296122 5.41801911830272
78.5399532509991 -0.527196175593172 3.64605199321548
44.918620148964 -0.268990298350246 3.88350495521134
-9.97257137021161 -1.63323270265776 3.95485844812742
-9.99055064141883 -1.62234809827979 3.95296916865591
-58.1189966349634 -1.89115970221821 1.43180453382203
62.2393055968318 -17.0738426850294 5.82150648079253
72.4161763313896 -45.2201698809859 1.16633393375994
30.9152396147962 -53.0028513742793 9.21506305560564
-2.69161220429016 -73.7027287889977 -4.8551999090539
-2.61087692740549 -73.8979485140922 -4.97997141536176
-35.8837708780061 -62.7152684504578 -8.68335463076388
-72.0110310382637 -52.8737512679091 4.13236283783932
-115.735152021986 -24.9398597835651 1.07798850382239
78.5416077370791 -0.113442706997066 3.64676191174382
44.9192816037965 -0.103573837878016 3.88378877690492
-9.95924527759541 1.69935323417692 3.96057650171108
-9.977310995337 1.6886193106736 3.95865012915236
-58.1020335287345 2.35096969696708 1.43908318279707
62.3737799619949 16.5554732077907 5.87920768757365
72.7754836750728 44.6353215256708 1.32050805691486
31.3380040915534 52.7219841353335 9.39646581191157
-2.1020368711442 73.7381243202847 -4.60222077678852
-2.01974123381985 73.9331191470061 -4.72632275266004
-35.3809515514011 63.0296640569569 -8.46760137621023
-71.5859377918538 53.4334623789523 4.31476483901331
-115.532014246819 25.8607846556324 1.16515228969132
78.9791260433854 -0.426065971361572 3.47172376105274
39.762426706391 -0.958999125771479 3.88310541125749
14.487983382733 -0.400805648773607 3.932861539308
-39.3692259925371 -0.900041811950175 3.17279474248366
-68.4504926922769 -0.304208361226647 2.40996184891463
84.8203775574875 -30.4745534357081 -12.0353902464139
49.3049782213262 -43.9685665200427 8.36334191811487
5.04864894834077 -69.6218630320821 -0.914228759217404
-39.4728950865382 -53.3516469980787 4.03119100347458
-88.5489731147807 -37.7561947218407 3.39467610596828
78.9799601089434 -0.217483063438877 3.47208164777096
39.7687712623063 0.627645844204982 3.88582777795066
14.4906714678167 0.271430002361844 3.93401496176939
-39.3608126389176 1.20396757484447 3.17640480345201
-68.4459039390334 0.84334591197955 2.41193082344334
85.0615442993505 29.8363655644794 -11.9319087239387
49.6549164378323 43.5438958855446 8.5134958702584
5.60528678185086 69.5819883361572 -0.675382681047773
-39.0450191142762 53.6514700398034 4.21478703623675
-88.2442404739631 38.4512685257345 3.52543293162384
39.2198334118641 -79.3819390841605 -20.4490392744849
-53.4354455955531 -83.651035423252 -21.7458422000806
39.853700767798 79.1354521003203 -20.1770550094379
-52.7644561903997 84.1498286244624 -21.4579293449596
ID=YPMHERR17221

LM3=52
-96.1674861837344 0.531960849683891 0.653457126892655
106.701573738286 -0.621076433275687 -9.67480766394143
-79.6079300408143 0.44237525442214 1.76024793638717
-48.4595153745327 0.3398454259748 -0.144580144396885
-8.55268041670986 -0.496257506465269 -9.10194630972672
17.8284042647885 -0.807727518745882 17.7622330805072
66.3565785979475 -0.709950552445706 5.90109982563
-67.781866300842 -13.8340167002309 1.77905544766302
-69.9148290107011 -37.9516993546579 1.84942613881949
-43.6397649254018 -46.9886031474747 -3.0822650379057
-13.8157188383602 -58.9930251940258 -11.9217430006544
13.9567626926387 -58.8254093430062 15.1894776377172
50.382877147279 -54.0893081852185 1.72606944527771
79.9861410629372 -43.5028239304172 2.07474251505014
110.387928820277 -13.96383833796 -12.3600682303954
-79.6079059495896 0.44674896473284 1.76023286251599
-48.4603241577254 0.193012567795421 -0.144074089027048
-8.54704029438828 0.527694633519529 -9.10547533235367
17.8368946958495 0.73369207440047 17.7569206206671
66.3605970262089 0.0195865006519654 5.89858549642745
-67.6252915723372 14.5917902554882 1.68108669305154
-69.4924438758315 38.7314181537078 1.58513990294506
-43.1196115863041 47.4441226555146 -3.40772480606277
-13.1654710773777 59.0580645546055 -12.3286028045367
14.6045081461877 58.7713918449524 14.7841835267488
50.9757287125141 53.5416250292594 1.35512242164108
80.4605898096036 42.6323309053538 1.7778800949024
110.534585905837 12.6614417608107 -12.4518315191745
-74.537237663264 0.165736346161955 1.83475808372714
-52.7403050398792 0.118261379694551 1.02314683635855
-8.95091798371341 -0.284665489653304 -9.18202186916489
54.7749715988253 -0.759775571972407 8.45741806082766
74.9829723301595 -0.944388553016019 2.71628536154952
-91.0376063706595 -20.9941433783905 -1.71900017886236
-53.6328494496832 -40.3904754827886 1.1600060308016
-13.8627742144371 -58.6180846989931 -11.8775688916921
55.4275234162039 -48.9030580753311 7.72824630467263
94.2526866561773 -31.9187511641306 -5.22897790176705
-74.5344709909878 0.668019778399724 1.83302697782063
-52.7383687897267 0.469783452116364 1.02193532529372
-8.94758761679018 0.319955499668161 -9.18410567862114
54.7803386942143 0.214609112568196 8.45405987105997
74.9889289623434 0.137025275288275 2.71255829880883
-90.8008780060169 21.9833847229702 -1.86712103646647
-53.1846130956582 40.9858755524726 0.87954469585445
-13.2166522332691 58.683978551742 -12.2818471965414
55.9631654788452 48.3416123476287 7.39309524743856
94.5983833016123 30.8417351686158 -5.44528017576785
NA NA NA
NA NA NA
NA NA NA
NA NA NA
ID=YPMHERR14678

LM3=52
-38.736218999706 -0.16196333183413 -2.1255566984745
44.4169455070253 0.190734300903883 -0.532946829614273
-33.5797751979564 -0.13570780930469 0.178932141356168
-20.1843204233947 -0.195239919413272 3.4778814101108
1.50238557957483 0.858978687629536 5.6922557018777
1.47226157598256 0.81645473038525 5.69519705760362
27.6879549233752 0.422079941831185 3.7641729062314
-26.6602368433183 7.03166754075232 2.05433830499054
-31.1974569019581 19.3589721856575 -0.440902172765562
-16.2524538813396 26.0251911640424 -0.221049847227709
1.34475238465937 32.386395286993 -3.54015448643248
1.5621321549134 32.3707903981405 -3.55493485340187
16.4248641461622 24.063384943986 -2.84163169383091
32.1221098190554 20.2865052207051 3.25041058168762
49.4644503385053 6.01499804631917 -2.90223225983543
-33.5797058657377 -0.151930029693094 0.178904730586383
-20.1852016622365 0.0109506650615314 3.47822981140899
1.50975513836517 -0.865336630992503 5.68934211735573
1.47926879876031 -0.823081898659336 5.6924267240724
27.690605582312 -0.198116183780579 3.76312495762673
-26.5991291476739 -7.26619460852666 2.03017913328602
-31.030850275377 -19.6233287322998 -0.506770768467586
-16.0294096850291 -26.1622647433526 -0.309231261688492
1.62147899444397 -32.3615694008361 -3.64955945761485
1.83871722517478 -32.3440571418339 -3.66428386636803
16.6299079438038 -23.9123719934886 -2.92269657873506
32.2943847923993 -20.0220646683682 3.182300982438
49.5140153659691 -5.58213260359559 -2.92182799154173
-29.0258619197337 0.11796665294103 1.64884884799292
-23.4396190650414 0.105209100376288 3.01387205491935
-4.14606384073906 0.874784162592772 6.10497347261632
14.1325060819013 0.839850558677136 5.04529932123809
31.8175940308859 0.594750220909837 3.44352733130216
-37.6994531574959 12.2774537161017 -4.11373477317077
-26.4964827646794 20.0128814844064 1.34371765346725
-1.62280854723969 31.5992351396065 -2.39018615365689
14.9734608103975 21.2802207915378 4.03414387030403
37.058811183693 16.0950790143873 1.68409889359775
-29.0237694049593 -0.371635965441014 1.6480215639136
-23.437819957295 -0.315742700842897 3.01316077048125
-4.13834687403615 -0.930816997215918 6.10192253898762
14.1392413962341 -0.736065450709144 5.04263648779732
31.8215651171723 -0.334396979088074 3.44195734646742
-37.5931922353667 -12.5852742993662 -4.15574545343171
-26.3244327241013 -20.2430590648682 1.27569698228559
-1.35268527060298 -31.6036942449133 -2.49698047068744
15.1548674845189 -21.1649670394812 3.96242401665502
37.1950564356012 -15.7833253295355 1.63023378871914
-16.9170427478067 37.2681507768444 -14.5905401166956
33.3334581543023 36.9492232577533 -13.9201599432069
-16.5980811721868 -37.3618707129102 -14.7166428504231
33.6478675998229 -36.615699508191 -14.044462974106
ID=YPMHERR17205

LM3=52
-115.392469898741 -0.190467952286932 -0.607233940924709
107.442571456065 0.17917442294713 3.52808650595564
-89.141100807679 -0.135537752513726 -0.323349180580605
-45.2786293299466 0.179944100221061 6.75437979317879
13.6362417163004 0.695172987348947 5.32713861359438
13.5880892171107 0.811175499016846 5.20496580907431
65.0102096487246 1.28798221316379 -0.082787306852787
-75.1768174921067 21.9996959401634 4.164344911218
-88.0401735253412 40.9525890638627 -0.131491764916566
-54.0272008946986 59.4171945271336 3.70581510643706
5.90078317630871 80.6042369957356 5.39452434669642
5.90755875199978 80.6063744663957 5.4198589074335
54.2699849766349 87.4005170029205 -14.4560511874553
74.6516117158567 59.1129875200442 1.90010958375538
124.54335517289 23.0997467034603 4.16846252178335
-89.1410628872573 -0.158556630875899 -0.32333497270045
-45.277804447695 -0.320785147134132 6.75468885694048
13.6384472670433 -0.643665084835338 5.32796498100366
13.5906774726926 -0.75997634350493 5.20593556688496
65.0141005009767 -1.07388642441438 -0.0813294970491588
-75.1039352374649 -22.2421051671816 4.19165215869074
-87.9047683654535 -41.2425650529028 -0.0807586718157516
-53.8311525622236 -59.5902562634466 3.77926975404405
6.16630804467898 -80.5776374294165 5.49401019995923
6.17309057442838 -80.5797212889978 5.51934736621659
54.55767948022 -87.2390172684982 -14.3482588991327
74.8459630302435 -58.8643203762508 1.97292839904446
124.618777772969 -22.6841232949975 4.19672157627514
-81.2454506204616 -0.110347673697793 1.72692137600478
-38.593014474465 0.672485562059665 7.47936767572901
-19.8289497078877 0.42412047479786 7.5037710419359
53.7381067175337 -0.10836728410725 1.65461814592407
90.0281478419782 0.680896706145373 4.92335218031576
-106.466820213547 17.6344393417321 -7.70618820652474
-60.9103125972393 53.6023700157248 4.53734728288793
-21.5417053651161 83.3973765356356 1.7027177683435
62.2252065084751 65.441211687339 0.332631798139666
100.925240396484 38.6093952671576 4.67514132234856
-81.2453767296659 -0.155201690637838 1.72694906112858
-38.5906045702936 -0.790401413179262 7.48027060950787
-19.8274599887027 -0.480185521429856 7.5043292042849
53.7374546454182 0.287460822242556 1.65437383001047
90.0298925540185 -0.378197904134203 4.92400588242318
-106.408126259714 -17.994620770015 -7.68419697792778
-60.7333867777427 -53.7971191383396 4.60363717966813
-21.2668214482161 -83.4657321713612 1.80571023450637
62.4404781412618 -65.2353817936972 0.413288959190216
101.051890003603 -38.2708653123037 4.72259391805818
-53.9025274143323 95.4512253830532 -28.2036000685703
72.1941304483198 104.279936072238 -27.6978076847871
-53.5876930610113 -95.6630439250273 -28.0856391240124
72.5373674447667 -104.075623235353 -27.5692049453433
ID=YPMHERR19103
