# Supplementary material for: The phylogenetic relationships of geoemydid turtles from the Eocene Messel Pit Quarry: a first assessment using methods for continuous and discrete characters
Source: PeerJ. 2021 Aug 5;9:e11805. doi: 10.7717/peerj.11805 (PMC8349520; doi:10.7717/peerj.11805)
Supplement: Supplemental Information 2 — The raw landmark data, the raw segment measurements, and the matrices with combined discrete and continuous characters together with the files necessary for reproducing the main parsimony analyses. Consult the file README.md contained therein for a description of the contents and instructions for reproducing the analyses. [file peerj-09-11805-s002.zip › data_and_scripts/main_analyses/1_log-ratio_characters/input/ratio_definitions_plastron.csv]

num	den
P1	P1+P2+P3
P2	P1+P2+P3
P4	P4+P5+P6
P5	P4+P5+P6
P1+P2+P3	P4+P5+P6
P17	P8
P13	P14
P12	P1
P11	P10+P11
P19	P11
P16	P15
P7	P1
P9	P7+P8+P9
P18	P11
P20	P9
