# Supplementary material for: The phylogenetic relationships of geoemydid turtles from the Eocene Messel Pit Quarry: a first assessment using methods for continuous and discrete characters
Source: PeerJ. 2021 Aug 5;9:e11805. doi: 10.7717/peerj.11805 (PMC8349520; doi:10.7717/peerj.11805)
Supplement: Supplemental Information 2 — The raw landmark data, the raw segment measurements, and the matrices with combined discrete and continuous characters together with the files necessary for reproducing the main parsimony analyses. Consult the file README.md contained therein for a description of the contents and instructions for reproducing the analyses. [file peerj-09-11805-s002.zip › data_and_scripts/main_analyses/1_log-ratio_characters/input/segment_definitions_carapace.csv]

name	lm1	lm2	old_name
C1	84	85	347r
C2	1	3	7g
C3	2	41	12r
C4	94	95	101r
C5	95	105	101g
C6	82	5	103g
C7	82	83	226r
C8	83	119	226g
C9	6	82	276r
C10	95	96	310r
C11	96	106	310g
C12	87	88	268r
C13	88	89	400r
C14	89	93	400g
C15	84	120	347g
C16	86	87	claudel
C17	87	91	claudew
