# Supplementary material for: The phylogenetic relationships of geoemydid turtles from the Eocene Messel Pit Quarry: a first assessment using methods for continuous and discrete characters
Source: PeerJ. 2021 Aug 5;9:e11805. doi: 10.7717/peerj.11805 (PMC8349520; doi:10.7717/peerj.11805)
Supplement: Supplemental Information 2 — The raw landmark data, the raw segment measurements, and the matrices with combined discrete and continuous characters together with the files necessary for reproducing the main parsimony analyses. Consult the file README.md contained therein for a description of the contents and instructions for reproducing the analyses. [file peerj-09-11805-s002.zip › data_and_scripts/main_analyses/1_log-ratio_characters/input/segment_definitions_plastron.csv]

name	lm1	lm2	name_old
P1	1	29	Gu
P2	29	30	Hu
P3	30	31	Pe
P4	31	32	Ab
P5	32	33	Fe
P6	33	2	An
P7	1	3	epi
P8	3	4	ent
P9	4	5	hyo
P10	6	7	hyp
P11	7	2	xi
P12	1	34	GU_w
P13	3	8	en_a
P14	8	4	en_p
P15	8	21	en_w
P16	8	9	ep_w
P17	3	30	a13r
P18	7	33	p2g
P19	7	14	p12r
P20	31	5	a13g
