# Supplementary material for: The phylogenetic relationships of geoemydid turtles from the Eocene Messel Pit Quarry: a first assessment using methods for continuous and discrete characters
Source: PeerJ. 2021 Aug 5;9:e11805. doi: 10.7717/peerj.11805 (PMC8349520; doi:10.7717/peerj.11805)
Supplement: Supplemental Information 2 — The raw landmark data, the raw segment measurements, and the matrices with combined discrete and continuous characters together with the files necessary for reproducing the main parsimony analyses. Consult the file README.md contained therein for a description of the contents and instructions for reproducing the analyses. [file peerj-09-11805-s002.zip › data_and_scripts/main_analyses/1_log-ratio_characters/input/segments_carapace_fossils.csv]

specimen	C1	C2	C3	C4	C5	C6	C7	C8	C9	C10	C11	C12	C13	C14	C15	C16	C17
SMFME172	23.72	36.06	41.91	20.28	12.34	15.49	35.71	28.81	10.61	21.13	12.7	3.16	33.01	38.67	31.22	53.77
SMFME717	43.34	40.58		30.83	15.92		43.45	38.37	9.83			39.96	40.07		27.49
SMFME1340	59.88	49.71	67.87	29.18	16.03	20.23	52.57	48.33	14.9	24.29	13.43	52.83	55.27	54.77	31.52	75.57	69.87
SMFME1564				28.46	13.86	18.88	50.53	42.94	15.79	25.99	14.38
SMFME1782	44.11	47.52	54.41	24.81	13.66	15.74	44.18	33.29	12.42	28.11	12.25	45.22	41.67	50.13	30.09	63.38	58.1
SMFME2767	56.38					20.07	63.08	39.7	49.47			51.43			27.78	59.14	71.2
SMFME3774		42.02		23.58	14.25	19.35			12.3			49.63				66.4	63.23
SMFME11558	25.69	38.64	59.52	25.37	17.95	20	45.89	37.96				48.1	40.88	50.89	51.17	62.43	60.72
SMFME1458	36.56	20.44	35.29	14.92	6.57	11.68	33.84	21.82	8.63			32.59	33.98	30.69	16.59	39.54	41.47
SMFME1210	15.49	15.93	23.27	11.75	6.01	8.5	20.85	12.05	3.24			19.62	18.95	16.98	10.65	24.03	22.29
SMFME2607	29.89	24.43	35.51	13.67		10.64	21.09	30.77	6.47			31.52	29.52	26.78	12.8
SMFME3777	22.16	24.03	33	14.22	8.68					13.57	11.43		27.93	20.03	14.88
SMFME2776		21.11	29.6	14.17	6.88	10.94	25.92	20.35	6.63	11.3	8.56	26.82	23.39			33.86	29.81
