# Supplementary material for: The phylogenetic relationships of geoemydid turtles from the Eocene Messel Pit Quarry: a first assessment using methods for continuous and discrete characters
Source: PeerJ. 2021 Aug 5;9:e11805. doi: 10.7717/peerj.11805 (PMC8349520; doi:10.7717/peerj.11805)
Supplement: Supplemental Information 2 — The raw landmark data, the raw segment measurements, and the matrices with combined discrete and continuous characters together with the files necessary for reproducing the main parsimony analyses. Consult the file README.md contained therein for a description of the contents and instructions for reproducing the analyses. [file peerj-09-11805-s002.zip › data_and_scripts/main_analyses/1_log-ratio_characters/input/segments_plastron_fossils.csv]

specimen	P1	P2	P3	P4	P5	P6	P7	P8	P9	P10	P11	P12	P13	P14	P15	P16	P17	P18	P19	P20
SMFME1340	12.41	34.95	32.1	58.7	55.31	23.34	11.68	40.78	45.09	66.99	51.3	30.49	30.67	31.03	44.64	15.35	33.07	24.45	44.07	16.04
SMFME1557		28.09	37.48	42.24	48.09			30.79	41.55	75.21			23.13	21.05	37.32	20.86	26.76	17.13		8.45
SMFME1564		34.84	34.52	41.59	47.7		36.28	36.94	46.64
SMFME1679	10.75	27.76					11.95	31.61				24.23	26.52	24.06	37.24	20.15
SMFME1782	12	36.09	35.95	54.67	43.92	23.9	12.05	37	47.81	64.53	44.34	29.8	27.93	28.36	43	17.24
SMFME1797	12.94	32.44	39.46	60.41	41.54	30.86	13.99	36.07	46.6	73.39	50.05	28.13	31.06	29.47	48.26	22.92	32.16	17.34	55.12	14.02
SMFME2767	11.22	31.07	33.56	54.2	40.55	20.78	9.31	34.12	43.82	65.23	39.57	24.45	26.74	28.17	39.91		31.14	19.08	46.66	12.18
SMFME3495												14.49	15.26			20.16
SMFME3774	11.7	37.89	26.25	54.08			12.43	35.18	43.47			18.5	27.71	25.89	41.91	19.24	36.32		43.8	18.64
SMFME11285	12.71	30.39	39.12	61.13	33	27.52	12.65	35.16	49.11	63.77	41.57	28.88	29.71	27.46			29.07	16.02	49.86	18.14
SMFME11389	8.08	36.9	36.69	46.31	47.57	25.29	11.7	40.18	39.88	69.87	45.21	29.66	31.14	34.3	51.48	18.16
SMFME1210	4.14	13.81	11.96	21.2	22.34	7.58	4.14	10.59	19.4	27.35	14.14		8.1	8.48	14.42	8.95	12.9	7.07	14.69	5.45
SMFME1221		11.87	14.31	19.06	16.79	6.66		10.93	21.08	25.65	10.53	10.13	7.53	8.58	11.03	8.87	12.32	5.49	13.81	5.2
HLMDME1444	8	19	20	28	31	8	6			39	22
SMFME3777	8.09	15.36	18.83			8.99	7.2	16.82	29.21		22.14	14.27	13.95	14.29	25.88	12.48	20.05	13.94	25.26	10.48
