# Supplementary material for: The phylogenetic relationships of geoemydid turtles from the Eocene Messel Pit Quarry: a first assessment using methods for continuous and discrete characters
Source: PeerJ. 2021 Aug 5;9:e11805. doi: 10.7717/peerj.11805 (PMC8349520; doi:10.7717/peerj.11805)
Supplement: Supplemental Information 2 — The raw landmark data, the raw segment measurements, and the matrices with combined discrete and continuous characters together with the files necessary for reproducing the main parsimony analyses. Consult the file README.md contained therein for a description of the contents and instructions for reproducing the analyses. [file peerj-09-11805-s002.zip › data_and_scripts/main_analyses/1_log-ratio_characters/input/specimens.csv]

institution	collection	series	specimen	code	label_name	name	abnormal_side	maturity	sex	collector	identified_by	datum	continent	country	state_province	county_district	city	specific_locality	collection_mode	dec_lat	dec_long	date	previous_identifications	label_comments	comments	X	X.1	X.2	X.3	species
FMNH			142680	FMNH142680	Notochelys platynota	Notochelys platynota	NA	adult		K. Rohde			Asia	Malaya			Kuala Lumpur			NA	NA	20-May-64	NA							Notochelys platynota
FMNH			19714	FMNH19714	Mauremys caspica caspica	Mauremys caspica caspica	NA	adult		Henry Field (Dr), Richard A Martin			Asia	Iraq						NA	NA	1934	NA							Mauremys caspica
FMNH			22054	FMNH22054	Melanochelys trijuga	Geoemydidae sp unk	NA	adult		J. W. Williams			Asia					Borneo		NA	NA		NA	Originally cataloged as Nicoria trijuga. M. trijuga does not occur on Borneo.						Geoemydidae sp
FMNH			224004	FMNH224004	Orlitia borneensis	Orlitia borneensis	NA	adult		E. O. Moll			Asia	Malaysia	Pahang			Tasek Bera		NA	NA	22-Oct-75	NA							Orlitia borneensis
FMNH			224016	FMNH224016	Cuora amboinensis	Cuora amboinensis	NA	adult		E. O. Moll			Asia	Malaysia	Perak		Tapah Road Estate	6 mi Chenderong Balai		NA	NA	22-Oct-75	NA	See FMNH 224113.						Cuora amboinensis
FMNH			224023	FMNH224023	Cuora amboinensis	Cuora amboinensis	NA	adult		E. O. Moll			Asia	Malaysia	Pahang			Tasek Bera		NA	NA	02-Dec-75	NA	Testis imbedded in paraffin. Gonads in separate jar.						Cuora amboinensis
FMNH			224039	FMNH224039	Heosemys grandis	Heosemys grandis	NA	adult		E. O. Moll			Asia	Malaysia	Perak		Batu Gajah		pet shop	NA	NA	25-Mar-76	NA							Heosemys grandis
FMNH			224040	FMNH224040	Heosemys grandis	Heosemys grandis	NA	adult		E. O. Moll			Asia	Malaysia	Perak		Batu Gajah		pet shop	NA	NA	25-Nov-75	NA							Heosemys grandis
FMNH			224049	FMNH224049	Notochelys platynota	Notochelys platynota	NA	adult		E. O. Moll			Asia	Malaysia	Trengganu			Sungei Pueh river, 5 km W Kuala Brang		NA	NA	02-May-76	NA	S & P						Notochelys platynota
FMNH			224051	FMNH224051	Notochelys platynota	Notochelys platynota	NA	adult		E. O. Moll			Asia	Malaysia	Pahang: Taman Negara			Taman Negara national park, Kg. Tahan		NA	NA	28-May-76	NA							Notochelys platynota
FMNH			224052	FMNH224052	Notochelys platynota	Notochelys platynota	NA	juvenile		E. O. Moll			Asia	Malaysia	Perak	Kinta	Batu Gajah		market	NA	NA	20-Sep-75	NA	Im.						Notochelys platynota
FMNH			224059	FMNH224059	Siebenrockiella crassicollis	Siebenrockiella crassicollis	NA	adult		E. O. Moll			Asia	Malaysia	Pahang			Tasek Bera		NA	NA	22-Oct-75	NA							Siebenrockiella crassicollis
FMNH			224061	FMNH224061	Siebenrockiella crassicollis	Siebenrockiella crassicollis	NA	adult		E. O. Moll			Asia	Malaysia	Perak		Batu Gajah		pet shop	NA	NA	19-Nov-75	NA	Head & limbs in EtOH.						Siebenrockiella crassicollis
FMNH			224077	FMNH224077	Siebenrockiella crassicollis	Siebenrockiella crassicollis	NA	adult		E. O. Moll			Asia	Malaysia	Trengganu	Besut		Sungei Kederang stream, 9 km W Penarik		NA	NA	23-Jul-78	NA	S & P. Head & limbs in EtOH.						Siebenrockiella crassicollis
FMNH			224079	FMNH224079	Siebenrockiella crassicollis	Siebenrockiella crassicollis	NA	adult		E. O. Moll			Asia	Malaysia	Trengganu	Besut		Sungei Kederang stream, 9 km W Penarik		NA	NA	24-Jul-78	NA	Testis imbedded in paraffin.						Siebenrockiella crassicollis
FMNH			224083	FMNH224083	Cyclemys dentata	Cyclemys dentata	NA	adult		E. O. Moll			Asia	Malaysia	Perak	Kinta	Batu Gajah		market	NA	NA	22-Oct-75	NA	Ovaries in separate jar.						Cyclemys dentata
FMNH			224092	FMNH224092	Cyclemys dentata	Cyclemys dentata	NA	adult		E. O. Moll			Asia	Malaysia	Perak	Kinta	Batu Gajah		pet shop	NA	NA	19-Nov-75	NA	See FMNH 224139						Cyclemys dentata
FMNH			224095	FMNH224095	Batagur baska	Batagur baska	NA	adult		E. O. Moll			Asia	Malaysia		Telok Anson	Kampong Durian Sebatang	Bidor River		NA	NA	09-Dec-75	NA							Batagur baska
FMNH			224096	FMNH224096	Callagur borneoensis	Batagur borneoensis	NA	adult		E. O. Moll			Asia	Malaysia	Perak	Kinta	Batu Gajah		pet shop	NA	NA	08-Nov-75	NA							Batagur borneoensis
FMNH			224097	FMNH224097	Batagur baska	Batagur baska	NA	adult		E. O. Moll			Asia	Malaysia		Telok Anson	Kampong Durian Sebatang	Bidor River		NA	NA	09-Dec-75	NA							Batagur baska
FMNH			224099	FMNH224099	Batagur borneoensis	Batagur borneoensis	NA	adult	m	E. O. Moll			Asia	Malaya	Perak															Batagur borneoensis
FMNH			224106	FMNH224106	Kachuga dhongoka	Batagur dhongoka	NA	adult		E. O. Moll			Asia	India	Uttar Pradesh			Hindon River, trib of Yumna, dear Delhi		NA	NA	04-Mar-80	NA							Batagur dhongoka
FMNH			224112	FMNH224112	Cuora amboinensis	Cuora amboinensis	NA	adult		E. O. Moll			Asia	Malaysia	Perak	Batu 18		Telok Anson to Bidor		NA	NA	14-Nov-75	NA							Cuora amboinensis
FMNH			224150	FMNH224150	Morenia petersi	Morenia petersi	NA	juvenile		E. O. Moll			Asia	India	Bihar			Udaipur Forest, Oxbow Lake, 15 km W Bettiah		NA	NA	10-Jun-83	NA	S & P						Morenia petersi
FMNH			224152	FMNH224152	Kachuga kachuga	Batagur kachuga	NA	adult		E. O. Moll			Asia	India	Uttar Pradesh			Bateshwar	Yumuna River, 13 km N Bah	NA	NA	10-Apr-83	NA							Batagur kachuga
FMNH			224153	FMNH224153	Hardella thurjii	Hardella thurjii	NA	adult		E. O. Moll			Asia	India	Uttar Pradesh			Gompti River, near Lucknow		NA	NA	12-Jan-83	NA							Hardella thurjii
FMNH			224185	FMNH224185	Kachuga tentoria	Pangshura tentoria	NA	adult		E. O. Moll			Asia	India	Uttar Pradesh			Gompti River, near Lucknow		NA	NA	12-Jan-83	NA							Pangshura tentoria
FMNH			224189	FMNH224189	Heosemys silvatica	Vijayachelys silvatica	NA	juvenile		E. O. Moll			Asia	India	Kerala	Chalakudy		vicinity of Anaipandam		NA	NA	08-Jan-83	NA	Researcher obtained good DNA sequences from dried tissue of this specimen (2004-2005).						Vijayachelys silvatica
FMNH			224247	FMNH224247	Melanochelys trijuga	Melanochelys trijuga	NA	adult		E. O. Moll			Asia	India	Andhra Pradesh: near Hyderabad			Osman Sagar Reservoir Dam, overflow ponds		NA	NA	27-Nov-82	NA							Melanochelys trijuga
FMNH			224248	FMNH224248	Melanochelys trijuga	Melanochelys trijuga	NA	adult		E. O. Moll			Asia	India	Tamil Nadu		Madras	Injambakkam, 10 km S Adyar		NA	NA	02-Oct-82	NA							Melanochelys trijuga
FMNH			251499	FMNH251499	Callagur borneoensis	Batagur borneoensis	NA	adult		E. O. Moll			Asia	Malaysia	Selangor			near Kuala Sungei Langat, Straits of Malacca, 7 km N Morib		NA	NA	09-Dec-89	NA							Batagur borneoensis
FMNH			259430	FMNH259430	Kachuga tentoria flaviventer	Pangshura tentoria flaviventer	NA	subadult		J. W. Williams			Herps - No Locality Data							NA	NA		NA	Animal dealer specimens from Bangladesh 1/8/93.						Pangshura tentoria
FMNH			259432	FMNH259432	Hieremys annandalii	Heosemys annandalii	NA	adult		J. W. Williams			Herps - No Locality Data							NA	NA		NA							Heosemys annandalii
FMNH			259433	FMNH259433	Kachuga tentoria flaviventer	Pangshura tentoria flaviventer	NA	adult		J. W. Williams			Herps - No Locality Data							NA	NA		NA	Animal dealer specimens from Bangladesh 1/8/93.						Pangshura tentoria
FMNH			260377	FMNH260377	Morenia petersi	Morenia petersi	NA	adult		J. W. Williams			Herps - No Locality Data							NA	NA		NA							Morenia petersi
FMNH			260381	FMNH260381	Geoemyda spengleri	Geoemyda spengleri	NA	adult		J. W. Williams			Herps - No Locality Data							NA	NA		NA							Geoemyda spengleri
FMNH			260382	FMNH260382	Heosemys spinosa	Heosemys spinosa	NA	adult		J. W. Williams			Herps - No Locality Data							NA	NA	08-Jan-87	NA	From Ipohmarket, Perak, Malaysia.						Heosemys spinosa
FMNH			260384	FMNH260384	Kachuga smithii	Pangshura smithii	NA	adult		J. W. Williams			Herps - No Locality Data							NA	NA		NA	Animal dealer specimens from Bangladesh 1/8/93.						Pangshura smithii
FMNH			260385	FMNH260385	Notochelys platynota	Notochelys platynota	NA	adult		J. W. Williams			Herps - No Locality Data							NA	NA		NA	Malaysian animal dealer.						Notochelys platynota
FMNH			260386	FMNH260386	Kachuga tecta	Pangshura tecta	NA	adult		E. O. Moll			Asia	India	Uttar Pradesh			Kukrail, near Lucknow		NA	NA	12-Jan-83	NA							Pangshura tecta
FMNH			260444	FMNH260444	Kachuga smithii	Pangshura smithii	NA	adult		J. W. Williams			Herps - No Locality Data							NA	NA		NA	Animal dealer specimens from Bangladesh 1/8/93.						Pangshura smithii
FMNH			263052	FMNH263052	Hieremys annandalii	Heosemys annandalii	NA	adult		Steven G Platt, Long Kheng, Heng Sovannara			Asia	Cambodia	Siem Reap	Siem Reap		a floating village near Choeng Khneas (on the lake south of Siem Reap)		NA	NA	04-Oct-00	NA	Carapace only.						Heosemys annandalii
FMNH			63269	FMNH63269	Notochelys platynota	Notochelys platynota	NA	adult		R. F. Inger			Asia	North Borneo	East Coast Residency	Kinabatangan Dist		SE end of Dewhurst Bay		5.533333333	118.5666667	24-May-50	NA	Stream in primary forest. ID by R Z 1950.						Notochelys platynota
FMNH			6736	FMNH6736	Chinemys reevesii	Mauremys reevesii	NA	adult		J. W. Williams			Asia	China	Hunan		Changsha			NA	NA	Aug 1920	NA	Cleaned shell without other skeleton.						Mauremys reevesii
				HLMDME13770		messeliana																								messeliana
HLMD		BE	139	HLMDBE139		kehreri																								kehreri
				HLMDME13437		messeliana																								messeliana
HLMD		BE	142	HLMDBE142		kehreri																								kehreri
HLMD		BE	157	HLMDBE157		kehreri																								kehreri
HLMD		ME	10477	HLMDME10477		messeliana																								messeliana
HLMD		ME	1444	HLMDME1444		messeliana																								messeliana
				HLMDME1452		kehreri																								kehreri
HLMD		ME	14749	HLMDME14749		kehreri																								kehreri
HLMD		ME	148	HLMDME148		kehreri																								kehreri
HLMD		ME	15011	HLMDME15011		messeliana																								messeliana
HLMD		ME	15033	HLMDME15033		kehreri																								kehreri
				HLMDME15565		kehreri																								kehreri
				HLMDME17626		messeliana																								messeliana
HLMD		ME	7229	HLMDME7229		kehreri																								kehreri
HLMD		ME	7960	HLMDME7960		messeliana																								messeliana
				HLMDME8037		messeliana																								messeliana
HLMD		ME	8051	HLMDME8051		kehreri																								kehreri
HLMD		ME	8877	HLMDME8877		kehreri																								kehreri
				HLMDME9051		messeliana																								messeliana
				HLMD2015-3-221		messeliana																								messeliana
MCZ	Herpetology	R_	15887	MCZR15887	Deirochelys reticularia reticularia	Deirochelys reticularia reticularia	NA	adult		Thomas Barbour, Robert P. Barbour	Catalog	WGS84	North America	United States	Florida			Colohatchee River		26.7136	-81.5667	1919-1919	NA							Deirochelys reticularia
MCZ	Herpetology	R_	166446	MCZR166446	Glyptemys insculpta	Glyptemys insculpta	NA	adult	male	[no agent data]	systematic card	WGS84	North America	United States	Maine	York		West Kennebunk		43.4086	-70.5819	[no verbatim date data]	NA							Glyptemys insculpta
MCZ	Herpetology	R_	182816	MCZR182816	Malaclemys terrapin terrapin	Malaclemys terrapin terrapin	NA	adult		Jos_ Rosado	Catalog	WGS84	North America	United States	New Jersey	Cape May		Stone Harbor		39.0508	-74.7583	1991-1991	NA							Malaclemys terrapin
MCZ	Herpetology	R_	182817	MCZR182817	Malaclemys terrapin terrapin	Malaclemys terrapin terrapin	NA	juvenile		Jos_ Rosado	Catalog	WGS84	North America	United States	New Jersey	Cape May		Stone Harbor		39.0508	-74.7583	1991-1991	NA							Malaclemys terrapin
MCZ	Herpetology	R_	182819	MCZR182819	Malaclemys terrapin terrapin	Malaclemys terrapin terrapin	NA	adult		Jos_ Rosado	Catalog	WGS84	North America	United States	New Jersey	Cape May		Stone Harbor		39.0508	-74.7583	1991-1991	NA							Malaclemys terrapin
MCZ	Herpetology	R_	182835	MCZR182835	Pangshura smithii	Pangshura smithii	NA	adult		[no agent data]	H. Bradley Shaffer		Asia	India				Bengal		NA	NA	[no verbatim date data]	NA							Pangshura smithii
MCZ	Herpetology	R_	182840	MCZR182840	Malaclemys terrapin terrapin	Malaclemys terrapin terrapin	NA	juvenile		Jos_ Rosado	Catalog	WGS84	North America	United States	New Jersey	Cape May		Stone Harbor		39.0508	-74.7583	1991-1991	NA							Malaclemys terrapin
MCZ	Herpetology	R_	1863	MCZR1863	Malaclemys terrapin terrapin	Malaclemys terrapin terrapin	NA	adult		Spencer F. Baird	Catalog	WGS84	North America	United States	District of Columbia			Washington, D. C.		38.8951	-77.0364	[no verbatim date data]	NA							Malaclemys terrapin
MCZ	Herpetology	R_	1870	MCZR1870	Malaclemys terrapin terrapin	Malaclemys terrapin terrapin	NA	adult		Spencer F. Baird	Catalog	WGS84	North America	United States	District of Columbia			Washington DC		38.8951	-77.0364	[no verbatim date data]	NA							Malaclemys terrapin
MCZ	Herpetology	R_	1874	MCZR1874	Glyptemys muhlenbergii	Glyptemys muhlenbergii	NA	juvenile		[no agent data]	systematic card		North America	United States	New Jersey			no specific locality		NA	NA	[no verbatim date data]	NA							Glyptemys muhlenbergii
MCZ	Herpetology	R_	29498	MCZR29498	Siebenrockiella crassicollis	Siebenrockiella crassicollis	NA	adult		Malcolm A. Smith	Catalog		Asia	Thailand	Phetchabun			Bangkok,Siam		NA	NA	[no verbatim date data]	NA							Siebenrockiella crassicollis
MCZ	Herpetology	R_	29543	MCZR29543	Heosemys annandalii	Heosemys annandalii	NA	adult		Malcolm A. Smith	H. Bradley Shaffer		Asia	Thailand	Phetchabun			Bangkok temple		NA	NA	[no verbatim date data]	NA							Heosemys annandalii
MCZ	Herpetology	R_	29550	MCZR29550	Heosemys annandalii	Heosemys annandalii	NA	adult		Malcolm A. Smith	H. Bradley Shaffer		Asia	Thailand				Kampong, Sumbon		NA	NA	[no verbatim date data]	NA							Heosemys annandalii
MCZ	Herpetology	R_	46253	MCZR46253	Graptemys barbouri	Graptemys barbouri	NA	adult		Archie F. Carr Jr.	Archie Fairly Carr, L. J. Marchand	WGS84	North America	United States	Florida	Calhoun		10 mi N. of Marianna to Clarksville		30.56427	-85.18344	27/11/1941-30/11/1941	NA		incorrectly stored as 46252 in the original tps files					Graptemys barbouri
MCZ	Herpetology	R_	46258	MCZR46258	Graptemys barbouri	Graptemys barbouri	NA	adult	male	Archie F. Carr Jr.	Archie Fairly Carr, L. J. Marchand	WGS84	North America	United States	Florida	Calhoun		10miles N. of Marianna to Clarksville		30.56427	-85.18344	27/11/1941-30/11/1941	NA							Graptemys barbouri
MCZ	Herpetology	R_	46278	MCZR46278	Graptemys barbouri	Graptemys barbouri	NA	adult		Archie F. Carr Jr.	Archie Fairly Carr, L. J. Marchand	WGS84	North America	United States	Florida	Jackson		near Marianna		30.7751	-85.2273	27/11/1941-30/11/1941	NA							Graptemys barbouri
MCZ	Herpetology	R_	6397	MCZR6397	Graptemys geographica	Graptemys geographica	NA	adult		H. Garman	Catalog	NAD27	North America	United States	Illinois	Adams		Quincy		39.9359546	-91.3868483	1888-1888	NA							Graptemys geographica
CRI	PCHP		1086	PCHP1086	Ocadia sinensis	Mauremys sinensis	NA	adult	m											NA	NA		NA	No data						Mauremys sinensis
CRI	PCHP		11117	PCHP11117		Mauremys rivulata	NA	adult	m	Peter C. H. Pritchard			Europe	Greece	Crete		Iraklion	west of Iraklion		35.33641	25.05512	2006	NA	Ad. Male	Greece: Crete: West of Iraklion	PCHP: 2006	N 35_ 33641 E 25_ 05512			Mauremys rivulata
CRI	PCHP		11189	PCHP11189		Mauremys nigricans	NA	adult	f	William McCord			no data	no data	no data	no data	no data			NA	NA	2006	NA	Ad female	No data	W. McCord 2006				Mauremys nigricans
CRI	PCHP		11217	PCHP11217		Cuora amboinensis	NA	juvenile					no data	no data	no data	no data	no data			NA	NA	2006	NA	Juv	No data	2006				Cuora amboinensis
CRI	PCHP		1176	PCHP1176		Graptemys geographica	NA	adult	f	M. Bennet			North America	USA	Michigan					NA	NA		NA	Ad. Female. Michigan (M. Bennett)						Graptemys geographica
CRI	PCHP		11899	PCHP11899		Rhinoclemmys pulcherrima manni	NA	adult	f				Central America	Costa Rica						NA	NA	2006	NA	Ad female	Costa Rica	2006				Rhinoclemmys pulcherrima
CRI	PCHP		11909	PCHP11909		Graptemys nigrinoda	NA	adult	f	T. Walsh			North America	USA						NA	NA	2006	NA	Ad. Female	USA: No data	T. Walsh 2006				Graptemys nigrinoda
CRI	PCHP		11927	PCHP11927		Cyclemys dentata	NA	adult	m				no data	no data	no data	no data	no data			NA	NA	2006	NA	Ad. Male	no data 2006					Cyclemys dentata
CRI	PCHP		11959	PCHP11959		Malaclemys terrapin terrapin	NA	adult	f	B. Atkinson			North America	USA	New Jersey	Cape May	Steve Harbour			NA	NA	2006	NA	Ad female	USA: NJ	Cape May Co.	: Stene Harbour	Steve Harbour olvd. B. Atkinson 2006	Malaclemys, not Malayemys!	Malaclemys terrapin
CRI	PCHP		12188	PCHP12188		Mauremys nigricans	NA	adult	f	T. Walsh										NA	NA	2006	NA	Ad female	no data	T. Walsh 2006	Posterior part of the bridge is detatched			Mauremys nigricans
CRI	PCHP		12202	PCHP12202		Sacalia bealei	NA	adult	f	T. Walsh			no data	no data	no data	no data	no data	no data		NA	NA	2006	NA	Ad. female	no data	T. Walsh 2006				Sacalia bealei
CRI	PCHP		12207	PCHP12207		Geoemyda spengleri	NA	adult	f	T. Walsh										NA	NA	2006	NA	T. Walsh 2006	adult female					Geoemyda spengleri
CRI	PCHP		12211	PCHP12211		Cuora picturata	NA	juvenile		T. Walsh			no data	no data	no data	no data	no data			NA	NA	2006	NA	Juv	no data	T. Walsh 2006				Cuora picturata
CRI	PCHP		1222	PCHP1222		Rhinoclemmys annulata	NA	adult	f	K. Nemuras			no data	no data	no data	no data	no data	no data		NA	NA		NA	No data. (ad. Female). Ex. K. Nemuras.						Rhinoclemmys annulata
CRI	PCHP		1339	PCHP1339		Rhinoclemmys diademata	NA	adult	f				South America	Venezuela	Zulia					NA	NA	Dec-78	NA	Ad. Female. Venezuela: Zulia (ex Maracaibo, Dec. '78).						Rhinoclemmys diademata
CRI	PCHP		207	PCHP207		Rhinoclemmys pulcherrima rogerbauri	NA	adult		Bill Chase			North America	Mexico						NA	NA		NA	No data. / On the plastron: "MEXICO (EX. BILL CHASE)"						Rhinoclemmys pulcherrima
CRI	PCHP		2371	PCHP2371		Pangshura tecta	NA	adult	f	William McCord			Asia	Pakistan						NA	NA	1986	NA	Ad. Female (9 eggs). Pakistan	W. McCord 1986					Pangshura tecta
CRI	PCHP		2438	PCHP2438		Rhinoclemmys melanosterna	NA	adult					South America	Ecuador	Esmeraldas		Borbon			NA	NA	Mar-87	NA	Ecuador: Borb��_n, Prov. Esmeraldas.Mch. '87						Rhinoclemmys melanosterna
CRI	PCHP		2440	PCHP2440		Rhinoclemmys melanosterna	NA	adult					South America	Ecuador	Esmeraldas		Borbon			NA	NA	Apr-87	NA	Ecuador: Borb��_n, Prov. Esmeraldas.Mch. '87						Rhinoclemmys melanosterna
CRI	PCHP		2441	PCHP2441		Rhinoclemmys melanosterna	NA	adult		J. Friedman									captive-hatched	NA	NA		NA	Captive-hatched. (J. Friedman). Caribbean type.	8 vertebrals					Rhinoclemmys melanosterna
CRI	PCHP		2442	PCHP2442		Rhinoclemmys nasuta	NA	adult					South America	Ecuador	Esmeraldas		Borbon			NA	NA	Mar-88	NA	Ecuador: Borb��_n, Prov. Esmeraldas, Mch. '88						Rhinoclemmys nasuta
CRI	PCHP		2443	PCHP2443		Rhinoclemmys nasuta	NA	adult					South America	Ecuador	Esmeraldas		Borbon			NA	NA	Mar-87	NA	Borb��_n, Prov. Esmeraldas, Mch. '87						Rhinoclemmys nasuta
CRI	PCHP		2508	PCHP2508		Siebenrockiella crassicollis	NA	adult		M. Bennett			no data	no data	no data	no data	no data	no data		NA	NA	1987	NA	No data (ex. M. Bennett, 1987)						Siebenrockiella crassicollis
CRI	PCHP		2509	PCHP2509		Siebenrockiella crassicollis	NA	adult		M. Bennett			no data	no data	no data	no data	no data	no data		NA	NA	1987	NA	No data (ex. M. Bennett, 1987)						Siebenrockiella crassicollis
CRI	PCHP		2619	PCHP2619		Sacalia bealei	NA	adult	f				no data	no data	no data	no data	no data	no data	pet farm	NA	NA		NA	Ad. female. No data (pet farm).						Sacalia bealei
CRI	PCHP		2624	PCHP2624		Morenia petersi	NA	adult		William McCord			Asia	Bangladesh			Dhaka	near the city		NA	NA	1987	NA	Bangladesh: nr. Dhaka. Ex. W. McCord, 1987	costals 8 not in contact with each other					Morenia petersi
CRI	PCHP		2730	PCHP2730		Hardella thurjii	NA	adult		William McCord			Asia	Bangladesh			Dacca			NA	NA		NA	Bangladesh. Dacca. Ad. Male. Ex. W. McCord	Eroded sulcus of landmarks 151 and 152, approximate digitisation.					Hardella thurjii
CRI	PCHP		2775	PCHP2775		Rhinoclemmys areolata	NA	adult		R.Wicker / W. McCord									captive-hatched	NA	NA	1989	NA	Ad. Captive hatched (R. Wicker / W. McCord, 1989)						Rhinoclemmys areolata
CRI	PCHP		2871	PCHP2871		Rhinoclemmys punctularia	NA	adult		K. Herzog			South America	Guyana						NA	NA	1988	NA	Guyana (K. Herzog, 1988).						Rhinoclemmys punctularia
CRI	PCHP		2934	PCHP2934		Pangshura smithii smithii	NA	adult		William McCord			Asia	Bangladesh						NA	NA	1990	NA	Bangladesh. W. McCord, 1990.						Pangshura smithii
CRI	PCHP		2936	PCHP2936		Pangshura smithii smithii	NA	adult		William McCord			Asia	Bangladesh						NA	NA	1990	NA	Bangladesh. W. McCord, 1990.						Pangshura smithii
CRI	PCHP		2940	PCHP2940		Pangshura tentoria	NA	adult	f	William McCord			Asia	Bangladesh			Dhaka		market	NA	NA	1990	NA	Ad. female. Bangladesh. Dhaka mkt. W.McCord, 1990.						Pangshura tentoria
CRI	PCHP		2941	PCHP2941		Pangshura tentoria	NA	adult	f	William McCord			Asia	Bangladesh			Dhaka		market	NA	NA	1990	NA	Ad. female. Bangladesh: Dhaka mkt. W.McCord, 1990.						Pangshura tentoria
CRI	PCHP		2953	PCHP2953		Morenia petersi	NA	adult		William McCord			Asia	bangladesh			Dhaka		market	NA	NA	1988	NA	Bangladesh	Dhaka Mk McCord 88	costals 8 in contact with each other. This condition is more common.				Morenia petersi
CRI	PCHP		2956	PCHP2956		Mauremys sp	NA	adult		William McCord			Asia	Turkey						NA	NA	1989	NA	Turkey. W. McCord, 1989	caspica or rivulata? Both are present in Turkey					Mauremys sp
CRI	PCHP		2958	PCHP2958		Notochelys platynota	NA	adult		William McCord			no data	no data	no data	no data	no data			NA	NA	1986	NA	No data. (W. McCord 1986)	6 vertebrals	4 and 5 digitised as 4				Notochelys platynota
CRI	PCHP		2961	PCHP2961		Rhinoclemmys funerea	NA	adult	m	J. Allen			Central America	Costa Rica						NA	NA	1990	NA	Costa Rica. (W. Allen, 1990). Ad. Male.	Plastral concavity	Fifth vertebral might be abnormally elongate				Rhinoclemmys funerea
CRI	PCHP		2962	PCHP2962		Rhinoclemmys annulata	NA	adult	m	William McCord			South America	Ecuador						NA	NA	1990	NA	Ad. Male. Ecuador. (ex. W. McCord, 1990).	Shallow plastral concavity					Rhinoclemmys annulata
CRI	PCHP		2963	PCHP2963		Rhinoclemmys areolata	NA	adult	m	J. Widows			Central America	Belize			Placencia			NA	NA	1990	NA	Ad. Male. Belize: Placencia. (J. Widows, 1990)						Rhinoclemmys areolata
CRI	PCHP		3186	PCHP3186		Mauremys sinensis	NA	adult		D. Uhrig			no data	no data	no data	no data	no data			NA	NA	1991	NA	No data (Ex. D. Uhrig, 1991)						Mauremys sinensis
CRI	PCHP		3221	PCHP3221		Hardella thurjii	NA	adult	m	William McCord			Asia	Bangladesh			Dacca		market	NA	NA	1991	NA	Ad. Male. Bangladesh: Dacca Mrt. W. McCord, 1991						Hardella thurjii
CRI	PCHP		3242	PCHP3242		Cuora galbinifrons	NA	adult		William McCord			no data	no data	no data	no data	no data			NA	NA	1991	NA	No data. (W. McCord, 1991)						Cuora galbinifrons
CRI	PCHP		3279	PCHP3279		Mauremys iversoni	NA	adult	m				Asia	China	Fujian		Nanping			NA	NA		NA	Ad male China: Fujian	Nanping Kaenyang					Mauremys iversoni
CRI	PCHP		3330	PCHP3330		Melanochelys trijuga thermalis	NA	adult		M. Bennetti										NA	NA	1990	NA	No data (ex. M. Bennetti, died 1990)						Melanochelys trijuga
CRI	PCHP		3366	PCHP3366		Orlitia borneensis	NA	adult	f	A. Wong / W. McCord			Asia	Malaysia	Penang					NA	NA	1991	NA	Ad. female. Malaysia: Penang (A. Wong / W. McCord). 1991.						Orlitia borneensis
CRI	PCHP		3392	PCHP3392		Batagur borneoensis	NA	subadult	f	E. Moll			Asia	Malaysia						NA	NA		NA	Subad. female. Malaysia. Ex. E. Moll.	Extensive fenestration: anterior landmarks of the suprapygal were not available					Batagur borneoensis
CRI	PCHP		3442	PCHP3442		Malayemys subtrijuga	NA	adult	f	WIlliam McCord			Asia	Vietnam			Hanoi		market	NA	NA	1991	NA	Ad female	Vietnam	Hanoi market	McCord 1991			Malayemys subtrijuga
CRI	PCHP		3446	PCHP3446		Malayemys subtrijuga	NA	adult	f				Asia	Vietnam			Hanoi		market	NA	NA		NA	Ad female Vietnam: Hanoi Mk						Malayemys subtrijuga
CRI	PCHP		3457	PCHP3457		Batagur dhongoka	NA	adult	m				Asia	Bangladesh			Dhaka			NA	NA		NA	Ad male	Bangladesh: Dhaka	Too worn to be digitised reliably				Batagur dhongoka
CRI	PCHP		3458	PCHP3458		Batagur dhongoka	NA	adult	m				Asia	Bangladesh			Dhaka			NA	NA		NA	Ad male	Bangladesh: Dhaka					Batagur dhongoka
CRI	PCHP		3460	PCHP3460		Cuora amboinensis	NA	adult	m	William McCord			Asia	Indonesia	Java					NA	NA	1991	NA	Ad. Male. Indonesia: Java. Ex. W. McCord, 1991						Cuora amboinensis
CRI	PCHP		348	PCHP348		Rhinoclemmys funerea	NA	adult	f	D. Ehrenfeld			Central America	Costa Rica	Limon			Tortuguero		NA	NA	1971	NA	Ad. Female. Costa Rica: Limon Prov: Tortuguero. Coll D. Ehrenfeld, 1966. Additional note: "Rhinoclemmys funerea; near mouth of Rio Tortuguero; Limon Prov, Costa Rica. Coll. D. Ehrenfeld, summer 1966. Died 1971	Abnormality: Presence of a right "prepleural" of about 1/3 the size of the first right pleural. Presence of a smaller left "prepleural" of about one fifth the size of the right prepleural.					Rhinoclemmys funerea
CRI	PCHP		3600	PCHP3600		Gopherus polyphemus	NA	adult	m											NA	NA		NA	Ad male No data	No apparent abnormalities					Gopherus polyphemus
CRI	PCHP		3706	PCHP3706		Rhinoclemmys punctularia	NA	adult	f											NA	NA		NA	Ad. Female	No data					Rhinoclemmys punctularia
CRI	PCHP		3818	PCHP3818		Cuora flavomarginata	NA	adult	f				no data	no data	no data	no data	no data			NA	NA		NA	Ad.? Female	No data					Cuora flavomarginata
CRI	PCHP		3826	PCHP3826		Rhinoclemmys diademata	NA	adult	m				South America	Venezuela	Zulia					NA	NA		NA	Ad. Male. Venezuela: Zulia (No precise data).						Rhinoclemmys diademata
CRI	PCHP		3925	PCHP3925		Cuora pani	NA	adult		William McCord, O. Shiu			Asia	China	Yunnan			Tahau Shan or Chin	Ping	NA	NA		1992		China: Yunnan : Ta hau Shan or Chin; Ping; W. McCord/O. Shiu, 1992	pleurals 3L 4R				Cuora pani
CRI	PCHP		3926	PCHP3926		Cuora mccordi	NA	adult		William McCord, O. Shiu			Asia	China	Guangxi			West of Paise		NA	NA	1992	NA	China: Yunnani: West of Paise (Guangxi Province). W.McCord/O. Shiu, 1992						Cuora mccordi
CRI	PCHP		3944	PCHP3944		Batagur dhongoka	NA	adult	m	William McCord			Asia	Bangladesh			Dhaka		market	NA	NA	1992	NA	Ad. male. Bangladesh: Dakha mkt. W. McCord 1992						Batagur dhongoka
CRI	PCHP		3952	PCHP3952		Cyclemys oldhamii	NA	adult		William McCord			no data	no data	no data	no data	no data			NA	NA	1992	NA	strikeover "dentata"; Ad. No data. (W. McCord 1992)	Marginals 8, 9 L partially covered by scutes; landmark 78 interpolated from ventral side. Old specimen; plastron too damaged for digitisation.					Cyclemys oldhamii
CRI	PCHP		3993	PCHP3993		Cuora aurocapitata	NA	adult		William McCord			Asia	China	Anhui	Nanling				NA	NA	1993	NA	Ad. China: Anhui (Nanling Co.). Ex. W. McCord 1993	Scutes on plastron					Cuora aurocapitata
CRI	PCHP		4063	PCHP4063		Hardella thurjii	NA	subadult	f	William McCord			Asia	Bangladesh			Dacca		market	NA	NA	1993	NA	Subad. Female. Bangladesh: Dacca mkt. W. McCord, 1993.						Hardella thurjii
CRI	PCHP		4071	PCHP4071		Mauremys annamensis	NA	adult	m	William McCord			Asia	Vietnam			Hanoi	market		NA	NA	1993	NA	Ad male	Vietnam: Hanoi (mkt). W. McCord 1993					Mauremys annamensis
CRI	PCHP		4073	PCHP4073		Mauremys nigricans	NA	adult	f	William McCord			Asia	China	Guandong			Chan K'ang		NA	NA	1993	NA	Ad. Female	W. McCord 1993	China_ Guandong: Chan K��_ang				Mauremys nigricans
CRI	PCHP		4160	PCHP4160		Morenia ocellata	NA	adult	f				Asia	China	Yunnan		Kum-ming	Near Ruili market, Bao Skam province	market	NA	NA		NA	Ad. Female	China: Yunnan: Kum-ming mkt. Nr. Ruili mkt. Bao Skam prov.					Morenia ocellata
CRI	PCHP		4193	PCHP4193		Cuora zhoui	NA	adult	m	O. Shiu, W. McCord			Asia	China	Yunnan	Wuting or Yuanmow				NA	NA	Jul-94	NA	Ad. Male. China: Yunnan: Wuting or Yuanmow. O. Shiu/W. McCord. Jul. 1994	many sutures too worn off to digitise					Cuora zhoui
CRI	PCHP		4198	PCHP4198		Rhinoclemmys melanosterna	NA	subadult		William McCord									captive-raised	NA	NA	1994	NA	Subad. Captive raised (R. Wicker). W. McCord '94	Carapace and plastron separated, but fit well and were put together for digitisation.					Rhinoclemmys melanosterna
CRI	PCHP		4217	PCHP4217		Cuora mccordi	NA	adult		O. Shiu, W. McCord			Asia	China	Guanxi					NA	NA	1994	NA	Cihna: Yunnan: nr. Paise (Guanxi). O. Shiu/W. McCord, 1994.						Cuora mccordi
CRI	PCHP		4220	PCHP4220		Cuora aurocapitata	NA	adult	f	O. Shiu, W. McCord			Asia	China	Anhui	Nanling				NA	NA	Jul-94	NA	Ad. Female. China: Anhui Nanling Co. O.Shiu/W. McCord. Jul 1994						Cuora aurocapitata
CRI	PCHP		4625	PCHP4625		Mauremys reevesii	NA	adult		O. Shiu, W. McCord			Asia	China	Nanning					NA	NA	1996	NA	Ad. China: Nanning	O. Shiu/W. McCord 1996	Carapace and plastron separated				Mauremys reevesii
CRI	PCHP		4628	PCHP4628		Mauremys iversoni	NA	adult		William McCord			Asia	China			Fuchow			NA	NA	1996	NA	Ad. China: Fuchow; W. McCord, May 1996						Mauremys iversoni
CRI	PCHP		4656	PCHP4656		Sacalia quadriocellata	NA	adult	f	William McCord			Asia	China	Hainan					NA	NA	Sep-96	NA	Ad. female. China: Hainan?; W. McCord, Sept, 1996.						Sacalia quadriocellata
CRI	PCHP		4710	PCHP4710		Heosemys grandis	NA	subadult		D. Uhrig			no data	no data	no data	no data	no data			NA	NA	1996	NA	No data. D. Uhrig	1996. Subad.					Heosemys grandis
CRI	PCHP		4738	PCHP4738		Mauremys leprosa	NA	adult		William McCord										NA	NA	1996	NA	No data (W. McCord, 1996)						Mauremys leprosa
CRI	PCHP		4944	PCHP4944		Melanochelys trijuga indopeninsularis	NA	adult	f	William McCord			Asia	Burma						NA	NA	1997	NA	Ad female Burma McCord 1997	Burma = Myanmar					Melanochelys trijuga
CRI	PCHP		5071	PCHP5071		Cuora mccordi	NA	adult												NA	NA		NA		peripherals 11L 10R					Cuora mccordi
CRI	PCHP		5078	PCHP5078		Cuora amboinensis couro	NA	adult												NA	NA		NA		"casero"?					Cuora amboinensis
CRI	PCHP		5376	PCHP5376		Mauremys japonica	NA	adult					no data	no data	no data	no data	no data	no data	no data	NA	NA		NA	Ad. No data.						Mauremys japonica
CRI	PCHP		5402	PCHP5402		Heosemys spinosa	NA	adult		William McCord										NA	NA	1998	NA	Ad	McCord 1998	Erased sutures				Heosemys spinosa
CRI	PCHP		5467	PCHP5467		Heosemys spinosa	NA	adult	m				no data	no data	no data	no data	no data			NA	NA		NA	Ad male	No data					Heosemys spinosa
CRI	PCHP		5473	PCHP5473		Cuora flavomarginata	NA	adult												NA	NA		NA	No data						Cuora flavomarginata
CRI	PCHP		6068	PCHP6068		Mauremys caspica	NA	adult					no data	no data	no data	no data	no data	no data	no data	NA	NA		NA	No data						Mauremys caspica
CRI	PCHP		6139	PCHP6139		Cyclemys oldhamii	NA	adult		William McCord			no data	no data	no data	no data	no data			NA	NA		NA	W. McCord	No data					Cyclemys oldhamii
CRI	PCHP		6148	PCHP6148		Mauremys reevesii	NA	adult		William McCord										NA	NA	1991	NA	W. McCord 1991						Mauremys reevesii
CRI	PCHP		6190	PCHP6190		Mauremys sinensis	NA	adult		William McCord			Asia	China	Hainan					NA	NA	1999	NA	Hainan W.McCord 1999						Mauremys sinensis
CRI	PCHP		6502	PCHP6502		Batagur baska	NA	adult	m	William McCord			no data	no data	no data	no data	no data	no data		NA	NA	2000	NA	Ad. male. No data. W. McCord 2000.						Batagur baska
CRI	PCHP		67	PCHP67		Heosemys spinosa	NA	adult												NA	NA		NA	No data	No plastral concavity: female					Heosemys spinosa
CRI	PCHP		7435	PCHP7435		Mauremys japonica	NA	adult	f	Y. Kosuge			Asia	Japan	Chiba		Kimitsu	Egawa River		NA	NA	1998	NA	Ad. Female. Japan: Chiba Pref.: Kimitsu City: Egawa River	Coll: Y. Kosuge 1998					Mauremys japonica
CRI	PCHP		7542	PCHP7542		Manouria emys phayrei	NA	subadult					no data	no data	no data	no data	no data	no data		NA	NA		NA	Subdadult. No data.						Manouria emys
CRI	PCHP		7543	PCHP7543		Heosemys grandis	NA	adult	m	A. Weinburg								Hong Kong, possibly Malaysian origin	confiscation	NA	NA	2002	NA	Adult male	Malaysia?: Hong-Kong confiscation	Ex. A. Weinburg: 2002				Heosemys grandis
CRI	PCHP		7570	PCHP7570		Heosemys depressa	NA	adult	m	William McCord			Asia	Burma	Arakan					NA	NA	2003	NA	Burma: Akaran	Ad. Male	Don. W. McCord 2003				Heosemys depressa
CRI	PCHP		7597	PCHP7597		Rhinoclemmys pulcherrima manni	NA	adult	f	D. Uhrig										NA	NA	2003	NA	Ad female; No precise data; Don. D. Uhrig, 2003.						Rhinoclemmys pulcherrima
CRI	PCHP		7598	PCHP7598		Geoclemys hamiltonii	NA	subadult		W. Hill			Asia	Bangladesh					Captive hatched	NA	NA	2002	NA	Subadult.. Bangladesh. Captive hatched. Don. W. Hill, 2002						Geoclemys hamiltonii
CRI	PCHP		7607	PCHP7607		Mauremys reevesii	NA	adult	f	A. Weinberg			Asia	China	Jiangsu		Nanyang			NA	NA	2003	NA	Ad. Female, China: Jiangsu Prov.: Nanjang; Don. A. Weinberg 2003						Mauremys reevesii
CRI	PCHP		7699	PCHP7699		Rhinoclemmys funerea	NA	adult	f	A. Weinburg			Central America	Nicaragua						NA	NA	2004	NA	Adult female; Nicaragua; A. Weinburg, 2004	Cervical absent					Rhinoclemmys funerea
CRI	PCHP		7715	PCHP7715		Orlitia borneensis	NA	adult		William McCord										NA	NA		NA	Adult	W. McCord	Very asymmetric				Orlitia borneensis
CRI	PCHP		7718	PCHP7718		Graptemys versa	NA	adult	f				no data	no data	no data	no data	no data			NA	NA		NA	Adult female	No data					Graptemys versa
CRI	PCHP		7996	PCHP7996		Malaclemys terrapin centrata	NA	adult	f	G. Heinrich			North America	USA	Florida	Duval		Sawpit Island, Highway A1A		NA	NA	May-00	NA	USA, FL, Duval Co., Sawpit Is., Hwy A1A; May 2000, G. Heinrich; Adult female						Malaclemys terrapin
CRI	PCHP		8372	PCHP8372		Mauremys nigricans	NA	adult	f	William McCord			Asia	China						NA	NA	2005	NA	Ad female	China: no data	McCord 2005				Mauremys nigricans
CRI	PCHP		8428	PCHP8428		Sacalia quadriocellata	NA	subadult	f	Tim Walsh			Asia	China						NA	NA	2005	NA	Sub-adult female; China, no data; Tim Walsh: CAT.2005						Sacalia quadriocellata
				SMFME10957		kehreri																								kehreri
SMF		ME	11285	SMFME11285		kehreri																								kehreri
SMF		ME	11389	SMFME11389		kehreri																								kehreri
SMF		ME	11558	SMFME11558		kehreri																								kehreri
SMF		ME	1210	SMFME1210		messeliana																								messeliana
SMF		ME	1221	SMFME1221		messeliana																								messeliana
SMF		ME	1340	SMFME1340		kehreri																								kehreri
SMF		ME	1457	SMFME1457		kehreri																								kehreri
SMF		ME	1458	SMFME1458		kehreri																								kehreri
SMF		ME	1557	SMFME1557		kehreri																								kehreri
SMF		ME	1564	SMFME1564		kehreri																								kehreri
SMF		ME	1679	SMFME1679		kehreri																								kehreri
SMF		ME	172	SMFME172		kehreri																								kehreri
SMF		ME	1782	SMFME1782		kehreri																								kehreri
SMF		ME	1797	SMFME1797		kehreri																								kehreri
SMF		ME	2607	SMFME2607		messeliana																								messeliana
SMF		ME	2761	SMFME2761		kehreri																								kehreri
SMF		ME	2764	SMFME2764		kehreri																								kehreri
SMF		ME	2767	SMFME2767		kehreri																								kehreri
SMF		ME	2776	SMFME2776		messeliana																								messeliana
SMF		ME	3495	SMFME3495		kehreri																								kehreri
SMF		ME	3774	SMFME3774		kehreri																								kehreri
SMF		ME	3777	SMFME3777		messeliana																								messeliana
SMF		ME	717	SMFME717		kehreri																								kehreri
SMF		R	109	SMFR109		kehreri																								kehreri
SMF		R	111	SMFR111		hessleriana																								hessleriana
YPM	HER	R	10930	YPMHERR10930	Melanochelys trijuga	Melanochelys trijuga	NA	adult		J. W. Scollick			Asia	India						NA	NA		NA							Melanochelys trijuga
YPM	HER	R	12105	YPMHERR12105	Cuora galbinifrons	Cuora sp	NA	adult											captive	NA	NA	Nov-01	NA							Cuora sp
YPM	HER	R	12106	YPMHERR12106	Cuora galbinifrons	Cuora sp	NA	adult											captive	NA	NA	Nov-01	NA							Cuora sp
YPM	HER	R	12109	YPMHERR12109	Leucocephalon yuwonoi	Leucocephalon yuwonoi	NA	adult	f		Walter G. Joyce									NA	NA	Nov-01	NA							Leucocephalon yuwonoi
YPM	HER	R	12175	YPMHERR12175	Notochelys platynota	Notochelys platynota	NA	juvenile											captive	NA	NA		NA							Notochelys platynota
YPM	HER	R	13956	YPMHERR13956	Geochelone pardalis	Stigmochelys pardalis	NA	adult												NA	NA		NA							Stigmochelys pardalis
YPM	HER	R	14678	YPMHERR14678	Notochelys platynota	Notochelys platynota	NA	adult	f										captive	NA	NA		NA							Notochelys platynota
YPM	HER	R	17195	YPMHERR17195	Siebenrockiella crassicollis	Siebenrockiella crassicollis	NA	adult			Walter G. Joyce								captive	NA	NA		NA							Siebenrockiella crassicollis
YPM	HER	R	17205	YPMHERR17205	Siebenrockiella crassicollis	Siebenrockiella crassicollis	NA	adult			Walter G. Joyce								captive	NA	NA		NA							Siebenrockiella crassicollis
YPM	HER	R	17221	YPMHERR17221	Leucocephalon yuwonoi	Leucocephalon yuwonoi	NA	adult			Walter G. Joyce								captive	NA	NA		NA							Leucocephalon yuwonoi
YPM	HER	R	17230	YPMHERR17230	Cuora galbinifrons	Cuora sp	NA	adult			Walter G. Joyce								captive	NA	NA		NA							Cuora sp
YPM	HER	R	17231	YPMHERR17231	Leucocephalon yuwonoi	Leucocephalon yuwonoi	NA	adult			Walter G. Joyce								captive	NA	NA		NA							Leucocephalon yuwonoi
YPM	HER	R	17244	YPMHERR17244	Cuora galbinifrons picturata	Cuora picturata	NA	adult											captive	NA	NA		NA							Cuora picturata
YPM	HER	R	17252	YPMHERR17252	Geoemyda spengleri	Geoemyda spengleri	NA	adult											captive	NA	NA		NA							Geoemyda spengleri
YPM	HER	R	19103	YPMHERR19103	Gopherus agassizii	Gopherus agassizii	NA	adult			Gregory J. Watkins-Colwell									NA	NA		NA							Gopherus agassizii
