# Supplementary material for: The phylogenetic relationships of geoemydid turtles from the Eocene Messel Pit Quarry: a first assessment using methods for continuous and discrete characters
Source: PeerJ. 2021 Aug 5;9:e11805. doi: 10.7717/peerj.11805 (PMC8349520; doi:10.7717/peerj.11805)
Supplement: Supplemental Information 2 — The raw landmark data, the raw segment measurements, and the matrices with combined discrete and continuous characters together with the files necessary for reproducing the main parsimony analyses. Consult the file README.md contained therein for a description of the contents and instructions for reproducing the analyses. [file peerj-09-11805-s002.zip › data_and_scripts/main_analyses/1_log-ratio_characters/input/spp.txt]

Batagur_baska
Batagur_borneoensis
Batagur_dhongoka
Batagur_kachuga
Cuora_amboinensis
Cuora_aurocapitata
Cuora_flavomarginata
Cyclemys_dentata
Cyclemys_oldhamii
Geoemyda_spengleri
Glyptemys_insculpta
Gopherus_agassizii
Graptemys_barbouri
Graptemys_geographica
Hardella_thurjii
Heosemys_annandalii
Heosemys_grandis
Heosemys_spinosa
Leucocephalon_yuwonoi
Malaclemys_terrapin
Malayemys
Mauremys_annamensis
Mauremys_caspica
Mauremys_leprosa
Mauremys_reevesii
Mauremys_rivulata
Mauremys_sinensis
Melanochelys_trijuga
Morenia_ocellata
Morenia_petersi
Notochelys_platynota
Orlitia_borneensis
Pangshura_smithii
Pangshura_tecta
Pangshura_tentoria
Rhinoclemmys_annulata
Rhinoclemmys_areolata
Rhinoclemmys_funerea
Rhinoclemmys_melanosterna
Rhinoclemmys_nasuta
Rhinoclemmys_pulcherrima
Rhinoclemmys_punctularia
Sacalia_bealei
Sacalia_quadriocellata
Siebenrockiella_crassicollis
kehreri
messeliana
