# Supplementary material for: The phylogenetic relationships of geoemydid turtles from the Eocene Messel Pit Quarry: a first assessment using methods for continuous and discrete characters
Source: PeerJ. 2021 Aug 5;9:e11805. doi: 10.7717/peerj.11805 (PMC8349520; doi:10.7717/peerj.11805)
Supplement: Supplemental Information 2 — The raw landmark data, the raw segment measurements, and the matrices with combined discrete and continuous characters together with the files necessary for reproducing the main parsimony analyses. Consult the file README.md contained therein for a description of the contents and instructions for reproducing the analyses. [file peerj-09-11805-s002.zip › data_and_scripts/main_analyses/1_log-ratio_characters/output/carapace_csize.txt]

Batagur_borneoensis 7.27163315776178
Mauremys_reevesii 6.57110963273804
Cuora_amboinensis 6.56159520633091
Geoemyda_spengleri 5.97940870997866
Hardella_thurjii 6.84592863769176
Heosemys_grandis 7.03870158491984
Heosemys_annandalii 7.26810490958186
Pangshura_tentoria 6.75264701285708
Pangshura_tecta 6.58759583228774
Batagur_dhongoka 6.75021913892186
Batagur_kachuga 7.66837290849502
Mauremys_caspica 6.63351935242374
Melanochelys_trijuga 6.74690909176857
Morenia_petersi 6.5811798155605
Notochelys_platynota 6.95565733679287
Orlitia_borneensis 7.5616684750822
Siebenrockiella_crassicollis 6.51565347942745
Deirochelys_reticularia 6.59599509998698
Glyptemys_insculpta 6.84329059955726
Graptemys_barbouri 6.64418299229467
Graptemys_geographica 6.84971887650782
Malaclemys_terrapin 6.56083039570737
Mauremys_annamensis 6.74158471842544
Batagur_baska 7.6417058096486
Mauremys_nigricans 6.74439982563961
Cuora_aurocapitata 6.3944573200376
Cuora_mccordi 6.30581739833895
Cuora_pani 6.17650886728518
Cuora_flavomarginata 6.56455689946432
Cuora_galbinifrons 6.66957399231481
Cyclemys_oldhamii 6.83915717248524
Cyclemys_dentata 6.64535612456322
Gopherus_polyphemus 6.97074897870194
Graptemys_versa 6.66913415356997
Graptemys_nigrinoda 6.38121515483997
Heosemys_spinosa 6.75111933992416
Pangshura_smithii 6.65062312698572
Malayemys 6.69292890573732
Mauremys_japonica 6.7265514352855
Mauremys_rivulata 6.58895529638193
Mauremys_leprosa 6.60443207332463
Morenia_ocellata 6.81872756889182
Mauremys_sinensis 6.72661299152542
Rhinoclemmys_diademata 6.58066707026831
Rhinoclemmys_pulcherrima 6.63273532686471
Rhinoclemmys_punctularia 6.70452256960649
Rhinoclemmys_funerea 7.04296461745496
Rhinoclemmys_melanosterna 6.77751177629638
Rhinoclemmys_annulata 6.74946174942387
Rhinoclemmys_nasuta 6.50707153263319
Rhinoclemmys_areolata 6.46828308657361
Sacalia_bealei 6.3706044357484
Sacalia_quadriocellata 6.36922185344447
Leucocephalon_yuwonoi 6.80448369528667
Gopherus_agassizii 7.09607389637465
