# Supplementary material for: The phylogenetic relationships of geoemydid turtles from the Eocene Messel Pit Quarry: a first assessment using methods for continuous and discrete characters
Source: PeerJ. 2021 Aug 5;9:e11805. doi: 10.7717/peerj.11805 (PMC8349520; doi:10.7717/peerj.11805)
Supplement: Supplemental Information 2 — The raw landmark data, the raw segment measurements, and the matrices with combined discrete and continuous characters together with the files necessary for reproducing the main parsimony analyses. Consult the file README.md contained therein for a description of the contents and instructions for reproducing the analyses. [file peerj-09-11805-s002.zip › data_and_scripts/main_analyses/1_log-ratio_characters/output/carapace_ratios_specs.txt]

species RC1 RC2 RC3 RC4 RC5 RC6 RC7 RC8 RC9 RC10
FMNH224096 Batagur_borneoensis 0.144127964479833 -0.0171241767237018 0.252622886798153 -0.0288674310989097 0.225958901422281 -0.53864224260179 0.151476420826312 0.111342677723119 0.0852608145643666 -0.419733023194978
FMNH6736 Mauremys_reevesii 0.207703760866737 0.673611957431054 -0.232570523147347 0.0653800884336959 0.560697751486335 -0.353996811583925 0.112513522756539 0.0919099006191769 0.040201614391939 -0.185237104118104
FMNH224016 Cuora_amboinensis -0.212001074724107 0.31094821136662 0.168872029110565 0.0403363716714955 -0.0902587145904706 -0.13950382572974 -0.201649976803655 0.177041940979955 0.131895105295133 -0.24923312628572
FMNH224023 Cuora_amboinensis 0.0441220739250629 -0.23804130520228 0.48280293191511 0.0719593719843672 0.182038469728383 -0.37562834969214 -0.236779996543603 0.0638409936714346 -0.0664452667596219 -0.127140901296437
FMNH224112 Cuora_amboinensis -0.388293913624041 -0.275262040183567 0.268313508906567 -0.12375124764351 -0.139303282881451 -0.283734923249494 -0.0868590051956137 0.0523776449086609 0.0469002537836234 -0.212064849615356
FMNH260381 Geoemyda_spengleri 0.0176580588481005 0.177335695722813 -0.205977385836381 -0.558337982779898 0.118920055669663 0.448691808691687 0.0505999066949546 -0.0695427956595469 0.00351076786513073 -0.17650312364972
FMNH224153 Hardella_thurjii -0.13227275907442 0.410238679543021 0.331589054469678 0.300951797145425 0.0178170919306802 -0.381239195101935 0.122937177208006 0.230929307685596 0.120645204945333 -0.244943560840775
FMNH224039 Heosemys_grandis -0.804505905724737 0.326849993457802 0.133784836170529 -0.108567823144003 -0.299294693873055 -0.393316126258201 0.1020745280526 0.151715368905338 0.113982821835089 -0.179579283653537
FMNH224040 Heosemys_grandis -0.323721364803744 0.454352391271191 0.209444782947204 -0.104074819267938 -0.155173148682877 -0.612453865560559 0.0485543316121793 0.108158098408104 0.116424498594591 -0.151623943600221
FMNH259432 Heosemys_annandalii -0.452897847226636 0.72165097268509 0.1994777767928 0.0136118096756082 -0.19266094435921 -0.452661586198626 0.0605798892530463 0.0582719680328632 -0.000677326225260874 -0.340825878770035
FMNH263052 Heosemys_annandalii 0.039947583355739 0.299430580628988 0.0681627086632231 0.26207576849026 0.233002705343064 -0.551730250188207 -0.0635194396716735 0.0511816039550798 0.0305255760892865 -0.137391907095492
FMNH224185 Pangshura_tentoria 0.134898079303918 -1.18567642030416 2.46253236808052 -0.214754595657236 -0.0796479848104959 -1.02784556702073 -0.260807373367116 -0.510214093753023 -0.152378189026802 -0.34216960367614
FMNH259433 Pangshura_tentoria 0.313195991140421 -1.07712949523829 3.33059936476199 -0.16431618922849 0.0832106437399749 -0.714166561880069 -0.0170059872658757 -0.677791453383766 -0.370692842822505 -0.358863365672415
FMNH260386 Pangshura_tecta 0.147240874214811 -0.562336190511225 2.60683007925055 -0.234161040524398 0.25757351291257 -0.182565293897168 -0.186554219594776 -0.389151981067931 0.134513405337286 -0.317359849789045
FMNH224106 Batagur_dhongoka 0.510695366867283 -1.02331330387254 0.581309830306329 -0.0507596495507495 0.280363800114212 -0.669928368246244 0.144415490039122 0.245727891338293 0.247002851333871 -0.341743087724213
FMNH224152 Batagur_kachuga 0.100484929872049 -0.121565706114754 0.452772312688758 -0.126701908527092 -0.103773121107916 -0.811144029560865 -0.0490918106542011 0.132353796605774 0.275316364433704 -0.366950723538281
FMNH19714 Mauremys_caspica 0.135684001929999 0.237165568333633 -0.164325101630233 -0.313527820669209 0.232654151264764  0.140309417716443 0.0842489009295929 0.0527342310528387 -0.142894087138783
FMNH224247 Melanochelys_trijuga -0.135207486804415 -0.0642302186326156 0.358729934679758 0.0159397352808902 0.190468001068236 -1.11786782533773 0.0376630131897735 0.149897098336773 0.0505976650069197 -0.258899410922871
FMNH224248 Melanochelys_trijuga -0.452709417889238 -0.309383459192988 0.314671129239387 -0.021896421674177 -0.0603608140000426 -0.704462058821595 -0.0338524136248781 0.0395578080644753 0.0155139866291697 -0.237512855818959
FMNH260377 Morenia_petersi -0.243271214360229 0.561540212821075 -0.29001153866621 0.186991179374715 0.450554058819106 -0.583015466744933 0.226766911843807 0.150211149004215 0.281003532460913 -0.040785567189634
FMNH260385 Notochelys_platynota 0.208638871434819 -0.664157959531456 -0.111471095540154 0.156639554688039 0.279467491868864 -0.441892883054343 -0.0459919744755491 0.000736942725924703 0.0295601067772424 0.142078531305836
FMNH224049 Notochelys_platynota 0.322269943363697 0.216543401794704 -0.402518751135075 0.234958396356796 0.316262573541193 -0.602251499201436 0.191264668101256 -0.0593023118910425 -0.011560415771116 -0.294135056975674
FMNH63269 Notochelys_platynota 0.278409423612753 0.0465893970042293 -0.145843448137908 0.0687918076832204 0.168763957462346 -0.376513294662783 0.235174370537525 -0.0313569600079468 0.0385183718347661 -0.24621565831819
FMNH142680 Notochelys_platynota 0.683518097683759 0.247922894044048 -0.166569529313955 0.102926266191265 0.384522139944307 -0.408894375284735 0.307103578168952 -0.0275087651067754 0.0046448245736176 -0.14132311685943
FMNH224004 Orlitia_borneensis -0.0873190389360878 0.537610012193687 1.02956700915823 -0.195213943962372 0.0568363311587007 -0.906923633481088 0.0622373781844263 0.0591253657013223 0.0756383000720523 -0.206383659144734
FMNH224061 Siebenrockiella_crassicollis 0.0114618331171539 0.868738842232765 0.928446935060969 0.211551917875583 0.273500703997629 -1.26618833114324 -0.0140157444701177 -0.0316865671842067 -0.0183124804287897 -0.0741828735396678
FMNH224077 Siebenrockiella_crassicollis 0.874534089480613 0.393818561938687 1.01751080500545 0.182226659901426 1.49573511971495 -1.43802968436369 0.0734273813287805 0.0730653536579786 0.0651604162536204 -0.0680648127183841
FMNH224079 Siebenrockiella_crassicollis -0.133749940057198 0.647635727406051 0.95017430215283 0.248644840381094 0.508593980266483 -1.14658570920231 -0.0570125909353601 0.0516888641476672 0.112493313940422 -0.0800617301343389
MCZR15887 Deirochelys_reticularia 0.277235315308397 0.398199285710089 -0.153403664174162 -0.378870855670399 0.438123575113969 -0.328367112990742 0.381428615688192 0.097865580722264 0.0740037641193906 -0.155705985775936
MCZR166446 Glyptemys_insculpta 0.113050446798225 0.249861297700902 -0.106348139688376 -0.156489702585522 0.330549409164343 -0.257160976360998 0.0837709684570316 0.111934622380921 0.0646081659822492 -0.07911936979629
MCZR46278 Graptemys_barbouri 0.0581965321251653 0.206826373931476 -0.0675716960971491 -0.171791301864113 0.162398362399666 -0.440273616962518 -0.00707093433275198 0.063668408671011 -0.045153508618852 -0.243559840577015
MCZR46253 Graptemys_barbouri 0.343886397686701 0.223983409842714 -0.0688221776858032 -0.244949903272707 0.450923547470565 -0.467980115628801 0.104030091686331 0.0838785868970062 -0.0162433490381915 -0.272834382586063
MCZR46258 Graptemys_barbouri -0.114464094609937 0.00724220196530643 -0.191575227514063 -0.505588505254566 0.23285599151358 -0.248095969916626 0.100060192162352 -0.177510943640911 -0.0856838421579011 -0.345902597689462
MCZR6397 Graptemys_geographica 0.199364507069819 0.187064546855846 -0.0932829882278604 0.0942058146070975 0.28530302432102 -0.626044632887973 -0.0357019462051188 0.154625104331942 0.0752011655098698 -0.173906729042165
MCZR29550 Heosemys_annandalii -0.229451126669439 0.661506804911777 0.092904029076555 0.182971472404372 0.172645184404654 -0.194418311341174 0.0284010939435467 0.0918711929512288 -0.0480912814148254 -0.203924325984909
MCZR1863 Malaclemys_terrapin 0.151034647867933 0.0603138397288127 -0.245480692233974 -0.14476720756586 0.651218427308874 -0.149574907299284 0.0362500001301461 0.0547872818602858 0.0516020402152501 -0.129855789840499
MCZR182819 Malaclemys_terrapin 0.325624135206453 -0.0319159145683144 -0.135383861152874 -0.332512776365932 0.629392408277792 -0.357574889276414 0.177129015331617 -0.0609755458680504 0.00217742576023941 -0.169035522393332
MCZR29498 Siebenrockiella_crassicollis -0.14104406461323 0.148601081402442 0.912562131522347 0.229037913435566 0.0806068900926192 -1.08706421457035 -0.0744591991743037 0.0258693715722184 0.0275167567229693 -0.0295925073803144
PCHP4071 Mauremys_annamensis 0.418001347664595 -0.119151797065257 -0.301484662710727 -0.0388668886151765 0.919961805438033 -0.613165030808107 0.0935693988723471 -0.0802977784471006 0.0146093003435558 -0.228596762258585
PCHP6502 Batagur_baska 0.319399813389302 0.161800581884001 0.358763097392013 0.0235833762295153 0.218165713904158 -0.68664278894472 0.215847793158437 0.0812825139858982 -0.0382136981836556 -0.390735943043921
PCHP12188 Mauremys_nigricans 0.134655876290971 0.656094522863305 -0.26417766148582 0.0609960333378457 0.757629486768687 -0.501258031913277 0.0442593633904025 0.0888534192656456 0.059942299513881 0.015923865915774
PCHP11189 Mauremys_nigricans -0.269066485875411 0.597384093593995 -0.0868094252531753 -0.264996630810133 -0.0277012657268146 -0.0349860484985909 -0.0450464460919527 -0.0308131324839064 0.0444380580723248 -0.223308850387541
PCHP8372 Mauremys_nigricans 0.199373237478168 0.445151249743855 -0.140303528486947 -0.00865378369730399 0.497834035875369 -0.310504735444851 0.183963841943054 -0.112326879810302 -0.019303310724545 -0.30734352266181
PCHP4073 Mauremys_nigricans -0.0501773543007637 0.32922282678432 -0.340386798555994 -0.196636961228442 0.158202947847883 -0.119033073846669 0.0136554885302525 -0.0393190206031749 0.0668522061067537 -0.298494438827812
PCHP6148 Mauremys_reevesii -0.0213928183488454 0.522769216976922 -0.272665865479837 0.0347747743531973 0.117562543546166 -0.241644805672289 0.11336871984063 0.128774946261362 0.110933909874502 -0.095236967787321
PCHP4625 Mauremys_reevesii 0.256932104649639 0.583723895860989 -0.220713913593899 0.173116014520597 0.875215230840565 -0.459023592543 0.202066503057592 0.114961564521249 0.0404619809139482 -0.0602058452353591
PCHP3993 Cuora_aurocapitata 0.303105465512624 0.07650103802942 -0.0804299044273922 -0.769563687440466 -0.0524771870200306 0.125787445009188 0.0445236497696144 -0.0970259468575251 -0.00624825285453379 -0.0631303538949977
PCHP4217 Cuora_mccordi -0.352234255799005 -0.0531035729992838 0.137482765486335 -0.101994879406218 -0.366746293536463 -0.206811195463328 -0.0492155415296624 -0.0311897581538968 0.0427845750183055 -0.0903868356755703
PCHP3925 Cuora_pani 0.219632027368715 0.0390701050858533 -0.126417766884339 -0.62439191779215 0.102159723422295 0.28455973957523 0.139757307761442 -0.0151777607088079 -0.000912224419905281 -0.147732709676572
PCHP3460 Cuora_amboinensis 0.0320503206022159 -0.273264086847378 0.105531967974904 0.101935241836163 -0.0631544776827862 -0.271490185543302 -0.0463691283098838 0.0752325013362665 0.0211715209762362 -0.0904938165536284
PCHP5078 Cuora_amboinensis -0.0560983573697371 0.119438469035246 0.591261658376665 -0.107538113989799 -0.00685992905756943 -0.751132870742471 0.025263904473588 0.0651293596847458 0.0601795426131142 -0.106230280255953
PCHP5473 Cuora_flavomarginata -0.261867984005965 0.353149026301049 -0.0307427438238701 -0.0419315828818744 -0.159826931872968 -0.280002848257544 -0.195723321016659 0.0470897639632177 0.0733649805512015 -0.227583854085105
PCHP3818 Cuora_flavomarginata -0.179117275020355 0.106322650864268 -0.107945803463741 0.0410328454751274 -0.0217500983187479 -0.549648563858227 -0.104216475682313 0.0943973485480731 0.111066643011552 -0.154292209715264
PCHP3242 Cuora_galbinifrons -0.347920908236142 -0.00723808919956624 0.162807105241609 -0.242274797550081 -0.407522609279321 -0.346263647110514 -0.0226384198022513 0.0108081043131074 -0.056868504944093 -0.261813157382545
PCHP3952 Cyclemys_oldhamii 0.47615137420767 0.150926763915186 0.132373454300683 0.0557248780495537 0.409946541189892 -0.449084985755258 0.0129370178350844 0.0959235836124872 0.0563085832707966 -0.185709565804441
PCHP11927 Cyclemys_dentata 0.554058243396351 -0.0121374862425269 -0.0290556063399551 0.0197118358144249 0.444142439786385 -0.215043864235792 -0.0347235162572184 0.00327810531986776 0.030766257640362 -0.256733642873247
PCHP6139 Cyclemys_oldhamii 0.508476945922133 0.168553552736679 0.149895199231686 0.208160173046231 0.407009581389162 -0.558872600304712 0.0697201015159043 0.137376864110182 0.131567416418195 -0.118189275865298
PCHP3600 Gopherus_polyphemus 0.253570626070511 0.0180221469349776 -0.15553751822045 -0.0451745282057568 -0.323054569739639 -0.0888345768240933 0.199507290994578 0.0506952329587925 0.00984261790694609 -0.157878752570367
PCHP1176 Graptemys_geographica 0.119052224155667 0.306344055263303 -0.132865287611368 -0.21025628669386 0.384267796149986 -0.317033012691117 0.0884597805534539 0.0605600905241486 0.0555055320646598 -0.13689331759302
PCHP7718 Graptemys_versa 0.491493201673412 0.214548531729249 -0.00658373559793949 -0.183364801712585 0.43899517261928 -0.344555085773252 0.0533475238799921 -0.00174550894541603 -0.0470244062690506 -0.211395237305425
PCHP11909 Graptemys_nigrinoda 0.0971545943448912 0.195515412718696 -0.114800218137897 -0.238468833169603 0.459382632207066 -0.218427562318933 0.137436279440055 -0.0157307092398729 -0.046168747627831 -0.415989176306316
PCHP2730 Hardella_thurjii 0.272633306665556 0.166691068958143 0.0357419795396337 0.195396954866669 0.286668040589238 -0.524390980853811 0.205247349726937 -0.0410361167454053 0.0745056090655197 -0.29005537450056
PCHP3221 Hardella_thurjii 0.188249551264666 0.26108599290093 -0.0532487095090896 0.197394850628545 0.0441281247402789 -0.471954959957936 0.209905836243587 0.0592499473980863 0.11612084220888 -0.336640612952739
PCHP5467 Heosemys_spinosa -0.300622853795042 -0.125801233316454 -0.427847396867922 0.0361080647546762 -0.169517152800276 0.0702758018720537 0.194223579849476 -0.0878693133439672 -0.107783766406827 -0.245086674386743
PCHP67 Heosemys_spinosa -0.246642370393423 0.0735178683512342 -0.440417488354941 0.0586149975113166 -0.268294612176251 0.13212056829361 0.0389279351632602 0.112314832673693 0.0872368370624242 -0.364140170622962
PCHP2936 Pangshura_smithii 0.329184758376584 -1.38796241506174 1.67535968092319 -0.190279780212588 0.18692647000379 -0.580001387761971 0.0173265599377926 -0.0122855699320009 0.00404769441361679 -0.292923487243059
PCHP2934 Pangshura_smithii 0.428019878553881 -1.87280388634732 2.62445993946719 -0.133584681405286 0.374615716534436 -0.419962839947107 0.032735586348675 -0.243528811421791 -0.141046235419359 -0.193488640554713
PCHP3458 Batagur_dhongoka 0.618016087550178 -0.305006641228062 0.637374511264266 -0.102208080052066 0.178857290826312 -0.882382223038797 0.141495626688697 0.153269312774335 0.3075492482157 -0.364010860712598
PCHP3944 Batagur_dhongoka 0.648574625933262 -0.939010137912557 0.448286511254688 -0.0789783714855104 0.234170916840093 -0.517450655969516 0.191702471134925 0.217146004101368 0.145261137511579 -0.412844996135677
PCHP2941 Pangshura_tentoria 0.249675274794565 -1.09749838732709 6.79127443153685 -0.149160617558433 0.149583721228069 -1.07692588205146 -0.0992744042556818 -0.531087405906552 -0.208495514420133 -0.361817952278198
PCHP2940 Pangshura_tentoria 0.391306303717758 -1.20190872154489 3.25943399056492 -0.166109272236984 0.211307264878234 -0.598415509786154 -0.260655323032868 -0.631055993408316 -0.28221703188679 -0.310263375568086
PCHP2371 Pangshura_tecta 0.226534476450807 -1.17857834848816 2.63845731355156 -0.324992869240236 0.236151626907702 -1.58243318914009 -0.219583653323011 -0.416297428787656 0.148875264851926 -0.221184428443808
PCHP7996 Malaclemys_terrapin 0.525467708236199 0.0873759094157067 -0.217522078702221 -0.284369431820833 0.82534909092793 -0.199669057906053 0.213558971827449 0.0359713738863781 0.0620233918878768 -0.166616308765505
PCHP4944 Melanochelys_trijuga -0.477416962923107 -0.391669734598561 0.470382094287307 -0.100652206998248 0.0143342748743208 -0.550129409856097 0.0604801045298507 -0.0739512165541975 -0.00295297517423296 -0.108710902706308
PCHP3330 Melanochelys_trijuga -0.104508628747887 -0.395272487061042 0.464285005952858 0.0368075632852659 0.0355029069832536 -0.460186709963009 0.111628201827983 0.118347291398552 0.0100662369754614 -0.0101987716587614
PCHP3442 Malayemys 0.416472872873707 0.114015656219984 -0.057739005047372 0.1029419191131 0.236511557562945 -0.650787398192141 -0.122276707813302 0.063375719563764 0.00870735525082385 -0.1830969823933
PCHP11959 Malaclemys_terrapin 0.630498185119549 -0.0771807940308309 -0.0987136336150458 -0.334757271645599 0.51893181932032 -0.198659538886084 0.090887384641729 -0.0205969049078463 -0.00708579364639503 -0.133276615591346
PCHP3446 Malayemys -0.382250858128884 0.152816972503341 0.0994933514944672 0.0739625357404453 0.0927890440789012 -0.537677776951326 0.0256596801978747 0.11622101325846 0.160414038512622 -0.0640249184430085
PCHP5376 Mauremys_japonica 0.12489581153953 0.336707094226896 -0.0585480744339037 -0.0950235332632267 0.299278979499374 0.0594662838706558 0.0389611880110917 -0.0853723552020295 -0.127751083051242 -0.151331983801934
PCHP6068 Mauremys_caspica 0.0788676150339453 0.229114683561212 -0.266027488822128 -0.247949415010182 0.150237815449867 0.143725379864478 0.0927619163104802 -0.0268764715433201 0.00444959723182154 -0.232206132915162
PCHP11117 Mauremys_rivulata 0.160658044074818 0.0496453484339082 -0.221009825627752 -0.382119987378425 0.196938433415254 -0.278951255118151 0.192033417582165 -0.00496088453216243 0.00336125349974998 -0.058420637785357
PCHP4738 Mauremys_leprosa 0.227084268206417 0.414603684219148 -0.205146400444502 -0.339085917628888 0.379884433407737 -0.114057591003099 0.126199100932579 0.0636041447801614 -0.00399384914249735 -0.0971316779656109
PCHP7435 Mauremys_japonica 0.0331647022481194 0.147221143351297 -0.271828399338089 -0.0788734389369621 0.410597370299247 -0.0919626153049378 0.0360868983321775 -0.0219884580062621 0.00505730320635802 -0.163788422046842
PCHP2624 Morenia_petersi -0.0313110341653132 0.549215451312045 -0.212739959016077 0.317996251449797 0.501800738925806 -0.276259751775891 0.0953324570304904 0.0410226475093987 0.13448951956239 -0.116031438874742
PCHP2953 Morenia_petersi -0.286081462501644 0.64400508019025 -0.33968902568557 0.299652558279529 0.408794065808648 -0.604864388605776 0.129759186977149 0.0551865555928004 0.267494737647671 -0.0981236606655231
PCHP4160 Morenia_ocellata -0.0583054508529725 0.866490523716135 0.0323275147879817 -0.0831709005997005 0.303479812671664 -0.588177843296316 0.0860046934602446 0.052618332295747 0.204257911199059 -0.161220991152091
PCHP2958 Notochelys_platynota 0.495459664513171 0.193090910001198 -0.0875071220416373 0.121817161803186 0.319994715822129 -0.175261055029704 -0.103830978582999 -0.0112132075132207 -0.0383742188052522 -0.200008227028214
PCHP6190 Mauremys_sinensis 0.149737993455754 0.46957342751462 0.0520099434776108 -0.190460617623075 0.323019572835917 -0.254324766984727 0.158301589903332 0.12084095105176 0.0267460429392091 -0.298263579498386
PCHP3366 Orlitia_borneensis 0.00778181180606538 0.609604265056959 0.390538503968229 -0.17378344237501 0.0367544526743549 -0.641937046173314 0.0545233066964651 0.0853433622237626 0.0342737579883473 -0.241944641903767
PCHP7715 Orlitia_borneensis -0.0585871368793017 0.652866175250494 0.693542009245959 -0.265603375082566 0.171991630991225 -0.821791726235877 0.105752243198343 0.042329466488099 0.0114690994168215 -0.19945106884779
PCHP3826 Rhinoclemmys_diademata -0.309987179271075 0.26237476049196 0.192403377466916 -0.0626801591393884 0.0723725530489668 -0.814370923488691 -0.00246224456121227 0.0125492966430249 0.0312137478013937 -0.191488754989015
PCHP7597 Rhinoclemmys_pulcherrima -0.226209697373185 0.183379673977647 0.00312488501871518 -0.195289993207254 -0.16460821924248 -0.473733798892933 -0.0504426274965279 0.118465494312924 0.0464076952914518 -0.35218230752591
PCHP11899 Rhinoclemmys_pulcherrima -0.0594408547729521 0.557525636239222 0.0301632583748508 0.0617095790934612 -0.0916894490735216 -0.620721943577604 -0.0885181464086098 0.047560245424116 -0.0391713961686146 -0.257701292935879
PCHP2871 Rhinoclemmys_punctularia -0.401140979759563 0.461356513285183 0.115114931312693 -0.344538290002229 -0.0714612960547806 -0.845387602426899 0.0688159230113664 0.0156151251508096 0.0689744816363151 -0.146970520238448
PCHP3706 Rhinoclemmys_punctularia -0.0261571377094602 -0.149244909367015 0.159449249687867 -0.222625094474439 -0.00439327179026605 -0.481486277826933 -0.0221966199758969 0.091998589620288 0.0795875859534729 -0.191968877006172
PCHP348 Rhinoclemmys_funerea -0.15653408121284 0.285590722430079 0.14288518608337 -0.192358919004966 0.124439372721076 -0.859231260284428 0.380464281977063 0.0971651065310288 0.0361629735353895 -0.165567100354272
PCHP7699 Rhinoclemmys_funerea 0.0285028187702452 -0.0477144708229493 0.221045185419721 -0.0948536859666367 0.115238300968484 -0.652227749749091 0.197152128548704 0.146763664658796 0.0549889876399568 -0.203351517394576
PCHP2961 Rhinoclemmys_funerea -0.0173837090149346 -0.183169803703453 -0.034117292438363 -0.491099005265806 0.131382727956135 -1.57889316266458 0.372676516874038 -0.0294397300135122 0.000970536982033267 -0.133340701480267
PCHP2438 Rhinoclemmys_melanosterna -0.0803880223389252 0.080138297667887 0.292376149884932 -0.159606192374359 0.168964122492418 -0.719944250257961 -0.106157275637598 0.0662238235441307 0.0573396743388083 -0.244277166698424
PCHP2962 Rhinoclemmys_annulata -0.662695289888222 -0.0348512033734892 -0.0619823909711817 -0.273972492230354 -0.707339607994351 -0.544086975266049 -0.0387104482691206 -0.0398289630593402 0.0472932638127074 -0.203022086424849
PCHP1222 Rhinoclemmys_annulata 0.172858223618707 -0.518014809331077 -0.178704845580005 -0.0577342411948358 -0.10419153528857 -0.35793136749086 0.0838628055606041 0.012679408636778 0.0325049253234028 0.0450448088407854
PCHP2443 Rhinoclemmys_nasuta -0.086108616750327 -0.135805249898066 0.286150041969878 -0.848312381235924 -0.0382410186633936 -1.03631640571231 0.295653194206592 -0.0714238202777199 0.0451048418781037 -0.239472997899587
PCHP2442 Rhinoclemmys_nasuta -0.00694865276279692 -0.161247530288968 0.0798522228383158 -0.720336333748291 -0.0375610815812772 -0.549506801533131 0.320573015860661 0.0398103041205874 0.0508397048884237 -0.185522847372144
PCHP2963 Rhinoclemmys_areolata -0.219823946234699 -0.20837260723382 0.115865975764603 -0.113158890004352 -0.326446885895389 -0.764212233051091 0.0863405989407292 0.0533897775611865 0.0111181041504343 -0.193910091768768
PCHP2775 Rhinoclemmys_areolata -0.316264607443291 0.049209351548514 -0.0470778409977074 -0.0425941439513284 -0.0317972534826337 -0.601408493670908 0.0239316891691215 0.00572109279792945 0.0603663412640309 -0.270380485846258
PCHP207 Rhinoclemmys_pulcherrima -0.383778316515324 0.273250870958253 0.0213334547790982 -0.261029671589586 0.00788014086735896 -0.330844031742291 0.149401935926629 -0.000169173963591555 0.0396495917127385 -0.165987333435894
PCHP12202 Sacalia_bealei 0.266345208245205 0.315714862115398 -0.203371043918052 -0.254693465315038 0.239209245309847 -0.180280924783077 0.107963416950142 0.0335951249952726 0.0580424520970723 -0.0309533611354017
PCHP2619 Sacalia_bealei 0.106201882746384 0.398498741020452 -0.0311254849197043 -0.325690525071441 0.0535306549035902 -0.146734934506988 0.00730170272630749 -0.00503397010901839 0.0160428015460139 -0.0735610140606388
PCHP4656 Sacalia_quadriocellata 0.314273327205274 0.129905833516975 -0.132141948265823 -0.0568680425218477 0.326301518693733 -0.355782760540614 0.169140079870542 0.00636928563895726 -0.0107276516484173 -0.070033419159333
PCHP2508 Siebenrockiella_crassicollis 0.0651263639384396 0.394431614823889 1.27713475542706 0.196741184040266 0.358633545866299 -1.76934852307943 -0.0301516755746115 0.0370515380978265 0.0358658955862867 0.00182974353360958
PCHP2509 Siebenrockiella_crassicollis -0.0485078161510816 -0.0462015247946935 1.49286801247189 0.11097718940616 0.571781782974658 -1.84812336032653 0.094906921562408 0.0227799116375633 0.0397215031946276 -0.115875051318217
YPMHERR17221 Leucocephalon_yuwonoi 0.226933834723639 -0.22485482670002 -0.0739444292971526 -0.288600338404498 -0.0292898182242579 -0.419641410288142 0.0428079614503245 0.0118451305410989 0.0174053444378449 -0.298505968205556
YPMHERR12109 Leucocephalon_yuwonoi 0.162557596162533 -0.10491809061813 -0.0945541793632501 -0.330861219016901 0.169915308556421 -0.290994992412291 0.29869229646813 -0.0271662977131454 -0.0370965338567494 -0.251239853076312
YPMHERR17231 Leucocephalon_yuwonoi 0.488400465260604 -0.000273526007864012 -0.0496121395088184 -0.220220966142217 0.0877475095187572 -0.381722405603253 0.19046213306162 0.0685157392447396 0.0632360118742594 -0.278804831400056
YPMHERR10930 Melanochelys_trijuga -0.309859243752366 -0.158983466065293 0.523378374119238 -0.182797724951273 -0.232527612090173 -0.771115981331334 0.0255666605181832 0.0892764093211365 0.0270998690750314 -0.194677845480591
YPMHERR14678 Notochelys_platynota 0.501580610486335 0.10989744629301 -0.229505529079642 -0.0923956594529921 0.353137013451756 -0.38083101106662 0.232408837250877 -0.211823312715736 -0.178236656061443 -0.189653038093977
YPMHERR17205 Siebenrockiella_crassicollis -0.0569528289696453 -0.0516178783293862 0.521544713559959 -0.0578300859130224 0.246972475829995 -0.640373768690643 -0.0495113123970275 -0.0385557429424589 0.0532902067165717 -0.0985499110088794
YPMHERR19103 Gopherus_agassizii -0.0230022554617093 0.120329134077937 -0.260644869916644 0.144480003266754 -0.308413405841817 -0.453586643205411 0.0743797229618326 0.0556293597361793 0.0732439703933444 -0.121211614222807
SMFME172 kehreri 0.496789160245741 0.378397701802886 0.21470821250992 0.158253559754104 0.50909183816342 0.274740340957761  -2.34623851826628 -2.42485873400754 -0.150340244161809
SMFME717 kehreri 0.660912061481822  0.12433494745254   -0.455253693931059  -0.00274897086770044 -0.0837318979310483 
SMFME1340 kehreri 0.599021576473178 0.305805438228241 0.084093128974364 -0.0090876670495416 0.592573732478935 -0.641720294561749 0.078423006468269 -0.0451510546689472 0.00493359634486765 -0.311387990609086
SMFME1564 kehreri 0.719492598899949 0.178726332449804 0.162763426853182  0.591873496360498     
SMFME1782 kehreri 0.596774943561066 0.236897166483925 0.283015146405038 0.18483818584105 0.830599447927704 -0.382493623474895 0.0869826904049091 0.0817580214154616 0.0232672688578527 -0.135397285443444
SMFME2767 kehreri  -0.90214026243137 0.463052574401693   -0.707798148359769 -0.185585303993599  -0.204182102308013 
SMFME3774 kehreri 0.503641988394565 0.453093157097419     0.0489181844118664   
SMFME11558 kehreri 0.345977258676903  0.189714254665015 0.219025494705292  0.689051611695208 0.0277727959862784 0.162641231216266 0.0470349487049734 -0.432024381180519
SMFME1458 kehreri 0.820188762279096 0.302633472304744 0.438816554333098 -0.101835247612141  -0.790154642383596 -0.047657456515819 -0.0417666233943156 -0.0376380418885523 -0.546105872351675
SMFME1210 messeliana 0.670428492043052 0.964492833692033 0.548289288308146 -0.109767750645234  -0.374634762273343 0.0751649023506002 0.0347455226087818 -0.0608044941075934 -0.378960853392243
SMFME2607 messeliana  0.497444375400689 -0.377741194843267 -0.0974126594692452  -0.848078805370275  0.0655542652574067 0.401823270498995 -0.374002461685347
SMFME3777 messeliana 0.493627895702836   -0.332470230279358 0.171619996040059 -0.398270832474137    -0.317204511718103
SMFME2776 messeliana 0.722508401757337 0.500820992796064 0.24193395959547  0.277702535564644  0.127390469015009 0.136839297257445 0.0341330063694584 -0.338027499469785
