# Supplementary material for: The phylogenetic relationships of geoemydid turtles from the Eocene Messel Pit Quarry: a first assessment using methods for continuous and discrete characters
Source: PeerJ. 2021 Aug 5;9:e11805. doi: 10.7717/peerj.11805 (PMC8349520; doi:10.7717/peerj.11805)
Supplement: Supplemental Information 2 — The raw landmark data, the raw segment measurements, and the matrices with combined discrete and continuous characters together with the files necessary for reproducing the main parsimony analyses. Consult the file README.md contained therein for a description of the contents and instructions for reproducing the analyses. [file peerj-09-11805-s002.zip › data_and_scripts/main_analyses/1_log-ratio_characters/output/carapace_ratios_spp.txt]

RC1 RC2 RC3 RC4 RC5 RC6 RC7 RC8 RC9 RC10
Batagur_borneoensis 0.144127964479833 -0.0171241767237018 0.252622886798153 -0.0288674310989097 0.225958901422281 -0.53864224260179 0.151476420826312 0.111342677723119 0.0852608145643666 -0.419733023194978
Mauremys_reevesii 0.147747682389177 0.593368356756322 -0.241983434073694 0.0910902924358302 0.517825175291022 -0.351555069933071 0.14264958188492 0.111882137133929 0.0638658350601297 -0.113559972380261
Cuora_amboinensis -0.116044190238121 -0.0712361503662718 0.323356419256762 -0.00341167522825671 -0.0235075868967789 -0.364298030991429 -0.109278840475833 0.0867244881162126 0.038740231181697 -0.157032594801419
Geoemyda_spengleri 0.0176580588481005 0.177335695722813 -0.205977385836381 -0.558337982779898 0.118920055669663 0.448691808691687 0.0505999066949546 -0.0695427956595469 0.00351076786513073 -0.17650312364972
Hardella_thurjii 0.109536699618601 0.279338580467365 0.104694108166741 0.23124786754688 0.116204419086732 -0.45919504530456 0.179363454392843 0.0830477127794256 0.103757218739911 -0.290546516098024
Heosemys_grandis -0.56411363526424 0.390601192364497 0.171614809558867 -0.106321321205971 -0.227233921277966 -0.50288499590938 0.0753144298323895 0.129936733656721 0.11520366021484 -0.165601613626879
Heosemys_annandalii -0.214133796846779 0.560862786075285 0.120181504844193 0.15288635019008 0.0709956484628363 -0.399603382576003 0.00848718117497313 0.067108254979724 -0.00608101051693326 -0.227380703950145
Pangshura_tentoria 0.272268912239166 -1.14055325610361 3.96096003873607 -0.173585168670286 0.0911134112589454 -0.854338380184602 -0.159435771980385 -0.587537236612914 -0.253445894539058 -0.34327857429871
Pangshura_tecta 0.186887675332809 -0.87045726949969 2.62264369640106 -0.279576954882317 0.246862569910136 -0.882499241518631 -0.203068936458893 -0.402724704927794 0.141694335094606 -0.269272139116426
Batagur_dhongoka 0.592428693450241 -0.755776694337719 0.555656950941761 -0.0773153670294419 0.231130669260206 -0.689920415751519 0.159204529287582 0.205381069404665 0.233271079020383 -0.372866314857496
Batagur_kachuga 0.100484929872049 -0.121565706114754 0.452772312688758 -0.126701908527092 -0.103773121107916 -0.811144029560865 -0.0490918106542011 0.132353796605774 0.275316364433704 -0.366950723538281
Mauremys_caspica 0.107275808481972 0.233140125947422 -0.215176295226181 -0.280738617839696 0.191445983357316 0.143725379864478 0.116535667013462 0.0286862146931364 0.0285919141423301 -0.187550110026973
Melanochelys_trijuga -0.295940348023403 -0.2639078731101 0.42628930765571 -0.0505198110115083 -0.010516648632881 -0.720752397061953 0.0402971132881825 0.0646254781133479 0.0200649565024698 -0.161999957317498
Morenia_petersi -0.186887903675729 0.58492024810779 -0.280813507789286 0.268213329701347 0.453716287851187 -0.488046535708867 0.150619518617149 0.0821401173688048 0.227662596556991 -0.0849802222432997
Notochelys_platynota 0.414979435182422 0.0249810149342886 -0.190569245874729 0.0987895878782524 0.303691315348432 -0.397607353049937 0.136021416833344 -0.0567446024181327 -0.0259079979086976 -0.154876094328275
Orlitia_borneensis -0.0460414546697747 0.60002681750038 0.704549174124139 -0.211533587139983 0.0885274716080934 -0.790217468630093 0.0741709760264114 0.0622660648043946 0.0404603858257403 -0.215926456632097
Siebenrockiella_crassicollis 0.0815525195350073 0.336486632097108 1.01432023645722 0.160192802732439 0.505117785534662 -1.3136733701966 -0.00811660280860457 0.0200303898552269 0.0451050874265298 -0.0663567346523131
Deirochelys_reticularia 0.277235315308397 0.398199285710089 -0.153403664174162 -0.378870855670399 0.438123575113969 -0.328367112990742 0.381428615688192 0.097865580722264 0.0740037641193906 -0.155705985775936
Glyptemys_insculpta 0.113050446798225 0.249861297700902 -0.106348139688376 -0.156489702585522 0.330549409164343 -0.257160976360998 0.0837709684570316 0.111934622380921 0.0646081659822492 -0.07911936979629
Graptemys_barbouri 0.0958729450673099 0.146017328579832 -0.109323033765672 -0.307443236797129 0.28205930046127 -0.385449900835982 0.0656731165053101 -0.00998798269096472 -0.0490268999383149 -0.287432273617513
Graptemys_geographica 0.159208365612743 0.246704301059574 -0.113074137919614 -0.0580252360433813 0.334785410235503 -0.471538822789545 0.0263789171741676 0.107592597428045 0.0653533487872648 -0.155400023317592
Malaclemys_terrapin 0.408156169107534 0.00964826013634354 -0.174275066426029 -0.274101671849556 0.656222936458729 -0.226369598341959 0.129456342982735 0.00229655124269178 0.0271792660542428 -0.14969605914767
Mauremys_annamensis 0.418001347664595 -0.119151797065257 -0.301484662710727 -0.0388668886151765 0.919961805438033 -0.613165030808107 0.0935693988723471 -0.0802977784471006 0.0146093003435558 -0.228596762258585
Batagur_baska 0.319399813389302 0.161800581884001 0.358763097392013 0.0235833762295153 0.218165713904158 -0.68664278894472 0.215847793158437 0.0812825139858982 -0.0382136981836556 -0.390735943043921
Mauremys_nigricans 0.00369631839824108 0.506963173246369 -0.207919353445484 -0.102322835599508 0.346491301191281 -0.241445472425847 0.049208061942939 -0.0234014034079344 0.0379823132421036 -0.203305736490347
Cuora_aurocapitata 0.303105465512624 0.07650103802942 -0.0804299044273922 -0.769563687440466 -0.0524771870200306 0.125787445009188 0.0445236497696144 -0.0970259468575251 -0.00624825285453379 -0.0631303538949977
Cuora_mccordi -0.352234255799005 -0.0531035729992838 0.137482765486335 -0.101994879406218 -0.366746293536463 -0.206811195463328 -0.0492155415296624 -0.0311897581538968 0.0427845750183055 -0.0903868356755703
Cuora_pani 0.219632027368715 0.0390701050858533 -0.126417766884339 -0.62439191779215 0.102159723422295 0.28455973957523 0.139757307761442 -0.0151777607088079 -0.000912224419905281 -0.147732709676572
Cuora_flavomarginata -0.22049262951316 0.229735838582658 -0.0693442736438056 -0.00044936870337349 -0.0907885150958578 -0.414825706057885 -0.149969898349486 0.0707435562556454 0.0922158117813768 -0.190938031900185
Cuora_galbinifrons -0.347920908236142 -0.00723808919956624 0.162807105241609 -0.242274797550081 -0.407522609279321 -0.346263647110514 -0.0226384198022513 0.0108081043131074 -0.056868504944093 -0.261813157382545
Cyclemys_oldhamii 0.492314160064902 0.159740158325932 0.141134326766184 0.131942525547892 0.408478061289527 -0.503978793029985 0.0413285596754944 0.116650223861335 0.0939379998444958 -0.151949420834869
Cyclemys_dentata 0.554058243396351 -0.0121374862425269 -0.0290556063399551 0.0197118358144249 0.444142439786385 -0.215043864235792 -0.0347235162572184 0.00327810531986776 0.030766257640362 -0.256733642873247
Gopherus_polyphemus 0.253570626070511 0.0180221469349776 -0.15553751822045 -0.0451745282057568 -0.323054569739639 -0.0888345768240933 0.199507290994578 0.0506952329587925 0.00984261790694609 -0.157878752570367
Graptemys_versa 0.491493201673412 0.214548531729249 -0.00658373559793949 -0.183364801712585 0.43899517261928 -0.344555085773252 0.0533475238799921 -0.00174550894541603 -0.0470244062690506 -0.211395237305425
Graptemys_nigrinoda 0.0971545943448912 0.195515412718696 -0.114800218137897 -0.238468833169603 0.459382632207066 -0.218427562318933 0.137436279440055 -0.0157307092398729 -0.046168747627831 -0.415989176306316
Heosemys_spinosa -0.273632612094233 -0.0261416824826099 -0.434132442611432 0.0473615311329964 -0.218905882488264 0.101198185082832 0.116575757506368 0.012222759664863 -0.0102734646722012 -0.304613422504852
Pangshura_smithii 0.378602318465233 -1.63038315070453 2.14990981019519 -0.161932230808937 0.280771093269113 -0.499982113854539 0.0250310731432338 -0.127907190676896 -0.068499270502871 -0.243206063898886
Malayemys 0.0171110073724111 0.133416314361663 0.0208771732235476 0.0884522274267724 0.164650300820923 -0.594232587571734 -0.0483085138077137 0.089798366411112 0.084560696881723 -0.123560950418154
Mauremys_japonica 0.0790302568938245 0.241964118789096 -0.165188236885996 -0.0869484861000944 0.354938174899311 -0.016248165717141 0.0375240431716346 -0.0536804066041458 -0.0613468899224419 -0.157560202924388
Mauremys_rivulata 0.160658044074818 0.0496453484339082 -0.221009825627752 -0.382119987378425 0.196938433415254 -0.278951255118151 0.192033417582165 -0.00496088453216243 0.00336125349974998 -0.058420637785357
Mauremys_leprosa 0.227084268206417 0.414603684219148 -0.205146400444502 -0.339085917628888 0.379884433407737 -0.114057591003099 0.126199100932579 0.0636041447801614 -0.00399384914249735 -0.0971316779656109
Morenia_ocellata -0.0583054508529725 0.866490523716135 0.0323275147879817 -0.0831709005997005 0.303479812671664 -0.588177843296316 0.0860046934602446 0.052618332295747 0.204257911199059 -0.161220991152091
Mauremys_sinensis 0.149737993455754 0.46957342751462 0.0520099434776108 -0.190460617623075 0.323019572835917 -0.254324766984727 0.158301589903332 0.12084095105176 0.0267460429392091 -0.298263579498386
Rhinoclemmys_diademata -0.309987179271075 0.26237476049196 0.192403377466916 -0.0626801591393884 0.0723725530489668 -0.814370923488691 -0.00246224456121227 0.0125492966430249 0.0312137478013937 -0.191488754989015
Rhinoclemmys_pulcherrima -0.223142956220487 0.338052060391707 0.0182071993908881 -0.13153669523446 -0.0828058424828807 -0.47509992473761 0.00348038734049693 0.0552855219244828 0.0156286302785252 -0.258623644632561
Rhinoclemmys_punctularia -0.213649058734511 0.156055801959084 0.13728209050028 -0.283581692238334 -0.0379272839225233 -0.663436940126916 0.0233096515177348 0.0538068573855488 0.074281033794894 -0.16946969862231
Rhinoclemmys_funerea -0.0484716571525098 0.0182354826345589 0.109937693021576 -0.259437203412469 0.123686800548565 -1.03011739089937 0.316764309133268 0.071496347058771 0.0307074993857932 -0.167419773076372
Rhinoclemmys_melanosterna -0.0803880223389252 0.080138297667887 0.292376149884932 -0.159606192374359 0.168964122492418 -0.719944250257961 -0.106157275637598 0.0662238235441307 0.0573396743388083 -0.244277166698424
Rhinoclemmys_annulata -0.244918533134758 -0.276433006352283 -0.120343618275593 -0.165853366712595 -0.40576557164146 -0.451009171378454 0.0225761786457418 -0.0135747772112811 0.0398990945680551 -0.0789886387920316
Rhinoclemmys_nasuta -0.046528634756562 -0.148526390093517 0.183001132404097 -0.784324357492107 -0.0379010501223354 -0.792911603622722 0.308113105033626 -0.0158067580785663 0.0479722733832637 -0.212497922635866
Rhinoclemmys_areolata -0.268044276838995 -0.0795816278426531 0.0343940673834475 -0.0778765169778404 -0.179122069689011 -0.682810363360999 0.0551361440549253 0.029555435179558 0.0357422227072326 -0.232145288807513
Sacalia_bealei 0.186273545495795 0.357106801567925 -0.117248264418878 -0.29019199519324 0.146369950106719 -0.163507929645032 0.0576325598382248 0.0142805774431271 0.0370426268215431 -0.0522571875980202
Sacalia_quadriocellata 0.314273327205274 0.129905833516975 -0.132141948265823 -0.0568680425218477 0.326301518693733 -0.355782760540614 0.169140079870542 0.00636928563895726 -0.0107276516484173 -0.070033419159333
Leucocephalon_yuwonoi 0.292630632048925 -0.110015481108671 -0.0727035827230737 -0.279894174521205 0.0761243332836401 -0.364119602767896 0.177320796993358 0.0177315240242311 0.0145149408184516 -0.276183550893975
Gopherus_agassizii -0.0230022554617093 0.120329134077937 -0.260644869916644 0.144480003266754 -0.308413405841817 -0.453586643205411 0.0743797229618326 0.0556293597361793 0.0732439703933444 -0.121211614222807
kehreri 0.59284979375154 0.136201857990807 0.245062280699356 0.0902388651277528 0.631034628732639 -0.287661207151157 0.00147565279365082 -0.365250985760919 -0.38216785174678 -0.315051154749307
messeliana 0.628854929834408 0.654252733962929 0.137494017686783 -0.179883546797946 0.224661265802351 -0.540328133372585 0.101277685682805 0.0790463617078777 0.12505059425362 -0.35204883156637
