# Supplementary material for: The phylogenetic relationships of geoemydid turtles from the Eocene Messel Pit Quarry: a first assessment using methods for continuous and discrete characters
Source: PeerJ. 2021 Aug 5;9:e11805. doi: 10.7717/peerj.11805 (PMC8349520; doi:10.7717/peerj.11805)
Supplement: Supplemental Information 2 — The raw landmark data, the raw segment measurements, and the matrices with combined discrete and continuous characters together with the files necessary for reproducing the main parsimony analyses. Consult the file README.md contained therein for a description of the contents and instructions for reproducing the analyses. [file peerj-09-11805-s002.zip › data_and_scripts/main_analyses/1_log-ratio_characters/output/carapace_segments_specs.txt]

species C1 C2 C3 C4 C5 C6 C7 C8 C9 C10 C11 C12 C13 C14 C15 C16 C17
FMNH224096 Batagur_borneoensis 64.5668037010292 53.086391372425 80.7738791642665 24.731580866608 21.4120327075862 27.6870837982042 65.4907472561236 50.8706421749532 28.1652850298441 35.7059393711888 28.4844448194875 71.3194929855508 63.8047096274638 61.9891627331216 37.6773139564696 71.2051966081447 61.1964622207991
FMNH6736 Mauremys_reevesii 21.4489435017359 24.7228868364706 29.7540873151676 9.93388885197238 8.07076494979913 12.2163964097316 22.8716012723062 28.8602883608788 6.22869636688657 11.418430027867 6.51776136218467 23.8098089435186 21.7190061279185 23.1864446148521 15.0545245201 32.3076959561893 28.8696809973321
FMNH224016 Cuora_amboinensis 17.9398543210681 25.3576956269537 32.5349659142094 9.94257293471432 12.2905037143794 11.1001932657745 26.5835511412654 22.4529187585577 8.13368685228337 11.726796374887 12.8344790611535 30.3315295792473 25.4100765692935 26.4559790117305 15.6039004293482 33.1213797854052 40.5213487816959
FMNH224023 Cuora_amboinensis 23.9470453293375 32.0680582490362 36.4157497280439 14.3544748024787 13.7348946948303 10.5000590448309 40.4103283203546 24.9352501709821 13.3220716948831 14.887702816687 12.4099316078203 37.8125151717799 35.4739684130175 38.1207409286796 16.4482090387408 39.8894136956567 50.546361484239
FMNH224112 Cuora_amboinensis 24.2898174850776 28.0325464910203 34.65462032417 9.58474697547556 14.1323555982133 9.62006255883701 32.6618853965055 24.9754990163673 12.6684266547994 12.2119188713313 14.0372668995765 34.2302264362529 32.4834725398653 28.7023837012224 18.2894118641311 35.6821189624857 38.9200171944031
FMNH260381 Geoemyda_spengleri 11.9077272580767 21.0896140166049 25.1607141620164 8.00541489512353 7.8652955663095 9.00966934408428 15.8339310886813 19.4555535810114 7.54558539575718 7.64623682520186 6.78893141476938 15.8896180399082 17.0339555657617 9.74613460247425 18.6506192164163 19.9032082539686 18.9211629953521
FMNH224153 Hardella_thurjii 64.5776401095545 58.9184786623049 75.2712557142957 30.8280971940008 35.1877946567314 32.5018463549369 64.8959849403106 46.5811848958671 21.5647107937312 36.3746789998527 35.7323274115338 73.2172435914867 58.1195242913433 78.5278587900195 44.1074643353617 93.1780403688447 82.3991316277024
FMNH224039 Heosemys_grandis 37.1724227304925 48.8542274354515 58.4645271904452 12.4894528439746 27.9213162769999 18.7174637871686 45.1512434833983 39.497326436868 13.4988836166032 18.2316610281262 24.5928166329369 50.6024828099196 43.4793135136575 39.0060768411016 25.0845228306123 57.7791613870248 52.1724017507291
FMNH224040 Heosemys_grandis 40.7536664315113 54.4767720372343 63.39584691774 19.6772873278474 27.1991686336374 23.8285955509175 48.6023475586187 39.418176817626 15.1277977486171 22.4103511482453 26.172156211482 54.6034098360044 49.0057791798378 44.1619436288035 22.0892694168387 65.8130740360798 62.6939016494638
FMNH259432 Heosemys_annandalii 48.7140295052206 54.9652329376295 77.287074984352 19.0514897715721 29.9653929954584 26.9967100507244 51.9554115233037 42.5597130704378 13.1190324672413 22.0552132662647 26.741320345294 51.9202326756577 48.9812017025654 49.6524828085254 30.9788738232231 67.9274610100854 63.9345879035326
FMNH263052 Heosemys_annandalii 83.9069208100026 85.0516056924714 97.5778094282953 37.0958017338013 35.6431227866482 31.4129487123902 74.285262514905 69.3904931840209 23.2845396652546 37.0968841576918 29.3863498518678 76.5878277193072 72.7665632084005 94.5692453881821 48.326392919808 101.846328150072 108.525430732594
FMNH224185 Pangshura_tentoria 36.5010581487452 29.0484991280957 40.9002600211377 18.7531715969177 16.3866144688884 7.36228971928457 35.8916696199138 3.0586475969024 24.0960374984308 16.5226835813004 17.8925099029413 30.8188660185495 51.333375197481 41.4126559596561 13.0592367916673 32.0812889080786 41.6407949045347
FMNH259433 Pangshura_tentoria 40.8348059393541 31.8961098272841 45.6656977160808 22.6412518779728 16.5531688638292 9.39283345498893 44.0179887154738 1.57459645444662 27.5796034843684 19.4472730172912 17.8945502597495 30.383677564223 59.8413560918441 50.7738168891159 19.9927207060894 46.8508628214525 47.6544212845782
FMNH260386 Pangshura_tecta 25.0121176547091 24.7345294613747 33.97279546978 14.564500793314 12.5704175647829 6.251151333406 24.6219881123063 1.81631512147551 10.9693152339562 14.767068072296 11.4138331994414 28.1670618212887 41.5669448236186 32.8891960169788 20.8383516804195 26.758376999909 32.246251463232
FMNH224106 Batagur_dhongoka 38.421814696785 29.7480907001988 41.8674233777418 19.7429533977679 11.8473151326864 8.77934094496011 36.3430674157955 20.3217885473548 24.4276245475764 17.8020329352225 13.4495932036186 46.5257684603042 36.3894329236704 34.5884142820684 19.6621805405015 34.8307128049765 30.146959110253
FMNH224152 Batagur_kachuga 77.1988275339836 66.0956585419558 95.397635028273 39.3210214131908 35.5618822890316 35.4214611860415 82.2958452307382 52.3288743997045 40.0001654659267 44.1217810767953 48.9464421800939 108.379286588975 94.943615183739 83.644969026529 34.3032547373178 92.8333580000241 97.5044333340424
FMNH19714 Mauremys_caspica  34.8500498819027 40.2032828680805 16.3547465210804 14.2796316303114 17.8621101413716 38.8702124183547 45.8123319450857 14.0907161176217 15.3030997708545 12.1265984130496 40.9750129527224 37.6643317736636 27.5275058946911 33.5087484488183 45.0871560080023 39.1847640501009
FMNH224247 Melanochelys_trijuga 27.8639540914812 33.6002601267428 43.5292540835021 13.3768506531423 15.3134746456083 11.1114691807658 34.6749093338878 24.2226081173851 11.8485802826713 17.0533681726498 14.0958401627064 36.4745229850925 31.3971435216346 31.9016155723115 9.11085044780991 43.9389069118887 42.3148114236485
FMNH224248 Melanochelys_trijuga 30.3896189802634 33.3618260706283 42.3058413601859 11.9619983758223 18.8110458165526 9.23157272349401 34.8366522130053 25.4317635901195 12.5788003591903 14.476402438423 15.3771204511268 35.3813216423843 34.0090353739653 33.2724528845835 15.0238510812635 40.0768290028104 41.4567514695866
FMNH260377 Morenia_petersi 34.7249655636928 34.8815187499225 36.3335918046345 11.1210903334183 14.1839997329212 16.1801976366426 23.1231269638675 30.9027390579493 9.22805143051885 16.8764712440926 10.7549526378218 30.6256170251509 26.3541476169334 31.7729991822524 19.3839117389261 41.3324723971696 32.946384753893
FMNH260385 Notochelys_platynota 38.7130558374515 57.2507143540306 49.6680360736695 21.0085581592788 17.05240099548 16.2382389508182 42.4410289415971 47.4457357915206 31.5485254003592 22.6500471594997 17.1276555742459 43.7143168366946 43.6821137562534 51.0894632240362 24.8854680394559 50.7494183773699 53.1379908919352
FMNH224049 Notochelys_platynota 50.8300164259244 47.3519429638409 63.5446564458446 28.5121684121244 20.6571398401306 29.3855922874123 44.8906807065936 67.1379170905183 23.6641464383117 26.1678624782581 19.0729187291018 44.3747139149701 47.0858302908961 59.5568017865483 27.8333670735537 66.842466392252 55.2061265246122
FMNH63269 Notochelys_platynota 33.3832833479332 40.3090173744872 51.5623037708747 22.1384227260466 16.758494435654 21.6049175341183 41.0149223748448 47.4548820936586 20.6214450342932 18.227377121022 15.3968161387398 42.6255710543583 43.9833561347549 47.1155502459213 22.9092780026898 49.5837984555109 39.1926710298158
FMNH142680 Notochelys_platynota 49.1607947368665 51.1677620376416 58.9348621637307 30.7824685972764 15.5401535967598 28.7778224863207 48.9551035675502 57.8280038304052 22.4587915629229 23.6877140289869 16.1260242231924 49.1830203425596 50.5547655015387 56.0353913911497 32.6616653128805 66.8478497229509 49.1715674533491
FMNH224004 Orlitia_borneensis 82.8769232032976 81.931167582293 100.711816271958 42.004597298217 45.8372972755383 30.5917306435633 88.1413884921943 31.4807171175537 17.8699355013065 45.0362200965163 42.5479096070751 95.0668675188048 89.6089449401097 73.7175724517876 33.4627547169233 106.602264295312 100.169862941716
FMNH224061 Siebenrockiella_crassicollis 26.8940565004455 32.8222580742043 35.3496947988113 12.8178376653986 12.6717605043961 8.86720071696759 25.6828895619761 10.1490292377665 3.71961554308033 13.3200665326911 10.1327317990774 25.2168523220427 26.0286819294705 32.1608861712223 7.58154483601873 34.3526059497007 34.8374732473514
FMNH224077 Siebenrockiella_crassicollis 31.4622643554219 36.6447987344696 39.225863554025 18.3004612261157 7.632322378795 10.686640263642 30.7045510282523 11.099500203175 7.20788687575654 17.0396722798739 3.81831478338874 32.7718954425122 30.4627902850442 36.551879517683 7.46898554748556 46.5400347131118 43.2451687710137
FMNH224079 Siebenrockiella_crassicollis 38.3770041965101 36.6165102255266 39.6686406656389 12.0829030249745 13.8120502868442 9.88418210368861 29.2715884280895 11.318551047058 5.17220959297447 16.3740411453243 9.84637378285316 32.7568035109721 31.1066560489175 39.8876462249805 12.1931305314253 40.1296316189708 42.4840025924173
MCZR15887 Deirochelys_reticularia 21.0823486444354 35.3786992594181 41.3393945686727 16.428589121114 12.4508356474621 18.2660899383861 32.2975223760641 37.6523054023447 12.266194284644 17.7427981910081 11.448470299252 34.7783228047251 31.5359670023194 21.5905959756303 15.1813700306933 45.7826605931083 31.2642982042787
MCZR166446 Glyptemys_insculpta 38.3343673497101 48.2651541385122 52.2389937999703 18.9737274104031 16.9455422915475 19.4391332598249 39.1785511835149 43.5747377509346 15.1413121941537 21.915444756577 15.7468795072719 41.7933651868212 37.3675610692093 31.9545082570909 29.6418091884169 49.5123181432121 45.5336002991768
MCZR46278 Graptemys_barbouri 30.5168419556753 42.0402670122665 53.6342436393166 19.3953908048247 18.298862845667 22.2991473661341 38.1076821597273 40.7716745627683 18.1327930389024 19.3260306137207 16.4291067119779 36.4252561632298 34.1784037738291 28.7835105879237 19.6485807553341 47.3271624110762 47.6629955965902
MCZR46253 Graptemys_barbouri 42.5855278718288 53.6641787988711 70.4977010483206 24.9793721728019 17.7106113899603 28.6666946657464 52.183268619087 55.9011021629812 22.9141030440969 29.6609963950263 18.8952276062309 51.342484633231 47.2116168983187 36.9545980621005 26.6698671948166 63.6257307486509 57.3393926526154
MCZR46258 Graptemys_barbouri 14.2819751491888 18.1465432908353 25.6458736663066 7.0281759329842 7.88049955978628 11.679989963401 16.5854713641492 20.0875921929575 11.5957066837842 8.90404561867307 7.05438737415876 15.2235451282267 18.1805836935634 10.9656283943719 11.1440117761172 19.1298356420812 17.3083492315105
MCZR6397 Graptemys_geographica 35.0288350258912 45.187522086664 53.7706466912493 23.9675709392042 19.6354616374928 20.8469943386067 36.5463087399712 40.1195271550228 17.290292806563 21.1041893640819 15.8658427629103 39.4006122112262 33.7559348817515 37.0905442371653 18.7300080696991 49.2039636071886 50.9923758075932
MCZR29550 Heosemys_annandalii 41.0689347759501 61.0758850956051 74.8915775526336 21.187681370811 26.6521832956944 31.8471201653072 59.4663162740523 54.1905213402954 16.4354428837009 24.6460240634083 20.738054776105 56.6741816982264 51.699471800731 62.0796996186577 33.8126055929564 73.4576020156651 71.4006735313221
MCZR1863 Malaclemys_terrapin 27.5406551435722 36.9779929331448 42.1055154297004 13.7723453014714 11.8417091155286 15.7311758888099 33.3897207311724 42.6799298287907 14.8104146976696 17.5342963038817 9.14255900123852 35.1579276418112 33.2835356046044 28.7977033987531 23.7145402936738 38.3738172773068 37.0076772797252
MCZR182819 Malaclemys_terrapin 20.0677788944684 23.6616935846166 28.0192831889132 9.67140821946762 6.98349697999941 10.0817450356896 21.1719733933205 24.2414058942268 10.4087029762917 10.8795839104786 5.79789887446803 21.21812402013 22.552169481614 16.1726006519608 14.0348089801085 23.0884478860242 19.3405395078373
MCZR29498 Siebenrockiella_crassicollis 30.8898037387765 37.0881447252835 38.2020766516376 15.8603957818746 18.2628553579713 8.45941954276772 27.6455884911506 11.099544100817 7.29128265619713 15.4141764428618 14.2204453737479 28.4168683184749 27.6911689570978 34.8185909064618 10.4161963780497 38.5878162118182 41.5707079586834
PCHP4071 Mauremys_annamensis 36.124415195974 34.3049597426593 43.1156786563144 17.0681263026476 11.2369945239376 12.6773921948851 32.0114327250838 43.2751156872282 14.2816009512412 18.8149902676502 7.49841827281045 32.482530183426 35.1983846329826 33.856577777598 19.5662066397984 51.1913349103499 46.61865947099
PCHP6502 Batagur_baska 86.6527668081809 68.4306441712105 101.145156844496 48.0470089212575 34.9102356319507 37.2484298684837 92.7912687990754 64.8183959869459 31.6839172817229 46.784319365475 37.6142277558061 89.3122673658164 82.3399440613187 84.3048767444035 43.6091136664049 107.964691253327 87.0042047261215
PCHP12188 Mauremys_nigricans 34.5466146949983 42.8413474214015 42.1645504626194 15.4279183699111 13.484257218304 17.8218959142828 33.0948712483663 43.1014217879035 9.24731543368809 21.6609638955108 10.1541476246629 35.1393161806064 32.1517603495157 34.1739356079812 20.9272373022795 49.5096026932209 47.3661235985069
PCHP11189 Mauremys_nigricans 32.0942392503206 43.6230596268285 54.5378388427088 16.2527409493176 21.2706471500062 18.1408143458209 37.1438300356037 40.5123594894816 9.98196777127168 18.6480157780423 19.1718108166393 38.8316537743252 40.0468038141504 30.7242496793883 30.990803616 49.5924008536944 51.8774423812291
PCHP8372 Mauremys_nigricans 24.3014370201168 25.0321056466514 34.0388578334513 10.2215179700386 8.37391791869735 9.65218136257417 21.3171317017761 24.5279818748065 6.18441667162434 11.356999783743 6.90330470011273 20.9095866242146 23.3952877474146 23.1937034790581 17.8148209730774 31.1631380922996 25.9266677795607
PCHP4073 Mauremys_nigricans 44.384660888324 50.1609831690716 67.6083797131182 21.6929546478688 22.8092211710665 21.7208296036514 43.1580998922729 60.6583264729846 15.6277606705626 23.4906146862117 20.0533860235856 46.141941060339 47.992336475066 39.4251674507254 39.4037449158586 63.0622089631505 62.2069166994666
PCHP6148 Mauremys_reevesii 31.1128288961923 35.2739200321842 38.7984714170711 12.385025798579 12.6528307436118 16.9111271187609 31.2872315953371 41.0945678450184 10.026209333521 12.954955465838 11.5180553299943 34.957882786997 30.7339848802977 31.8215526350514 24.4339958016301 41.5133613078115 37.0640172973391
PCHP4625 Mauremys_reevesii 35.546243289391 40.1626959974873 42.6549978423609 16.7074213292532 12.9218658948607 17.153845285119 34.0830529797699 42.5004300321389 9.56871064448628 20.4265047235469 8.51320151331448 35.4904008598297 31.6361576876331 37.6155192632242 22.461683098997 53.9516547505958 44.0806918525345
PCHP3993 Cuora_aurocapitata 19.4545736098008 26.799429557299 28.5458325725571 14.5109168324214 10.716619766534 11.6136005360698 26.972327941117 29.2313380244864 10.7582815345559 11.6955851474279 12.3257259621351 26.8043234299823 29.5353881697854 13.6812386944778 22.0622859897325 30.4178363104201 29.0932301822313
PCHP4217 Cuora_mccordi 18.9445107700583 26.0243747509416 28.4862189566517 9.2164778109125 13.1080586371197 6.40128648869253 21.7574703209962 18.9627095640527 6.75040536410355 8.96888433814322 12.9423850071645 22.7085552471107 23.4279907821086 21.1562763448898 15.4051678064707 27.919621984632 29.3280759303622
PCHP3925 Cuora_pani 15.4289950140796 22.2753450961203 25.8216471109949 11.7486967246712 9.432020059861 10.2566837581847 21.4517177182891 24.3424682400705 9.86368135945645 10.2415804362173 9.24697271361164 21.432157860384 21.7599311639954 11.6543364797325 20.507860914438 25.2468339006033 21.9538703566932
PCHP3460 Cuora_amboinensis 25.0756429274416 27.7423493399775 30.3699587033899 12.9127765925273 12.505479823672 8.89411854086378 30.1548148054657 27.1346806222063 11.6890710506908 11.2988882802484 12.0354783411499 30.8000442430098 28.5678975785169 31.6335690022908 19.113727384871 35.0532314510238 36.7168924170247
PCHP5078 Cuora_amboinensis 24.879623286762 32.1349041522476 35.7365179029359 13.4677513453495 14.2448636464014 10.6750450426259 33.3233494857323 18.4487511279148 9.47323363194535 13.5327801754791 13.6259332338162 35.3903038345046 33.1588125513661 29.7780160840984 11.7389955850824 39.9808653075787 38.9834449627981
PCHP5473 Cuora_flavomarginata 25.2893792896683 31.3730059760599 39.3907766991524 11.4229914083807 14.8425209496312 12.8652453724571 31.4242387617921 32.4053092151269 9.03748106315588 13.4330992148063 15.7611599691937 33.8163532945457 32.2608605181168 30.9360807311732 19.1132472591103 36.0404582325068 43.8320580333134
PCHP3818 Cuora_flavomarginata 24.7159049855474 33.9441277156388 39.6070875249133 11.4658066257095 13.714950899802 9.30827621024563 27.0275184230431 30.1083141520239 8.36939222726944 14.3498415208006 14.6653709439485 30.2024241442571 27.4818240437362 28.6329366911621 14.2648489974846 39.2536232439737 43.5652680090174
PCHP3242 Cuora_galbinifrons 21.8125985357227 32.9587989947686 42.8228322227146 12.8672841700772 18.221621571048 16.6651008425274 39.1851868411767 33.2978118105681 16.7861619258739 12.741403495517 19.151468903699 37.0189625877172 36.6210121970507 28.7416526324733 15.4286175935499 44.1431140598104 45.1538418816758
PCHP3952 Cyclemys_oldhamii 39.5243784200416 37.5136672787451 45.1691753605704 20.923329311118 12.9969328787045 16.0466735587675 41.047657701141 35.9583139006925 13.7987058568303 19.146588678852 12.707317665902 43.4253059631443 39.4533426210186 41.7142856771537 25.2249269668895 49.1380271060859 48.506421925875
PCHP11927 Cyclemys_dentata 31.3610296990935 29.1650616029657 37.7016973240649 16.948876264637 9.73904721655635 12.4603070415517 32.2166977841972 33.1665052685166 12.6124653887947 15.5878192749416 9.99762289028562 33.2232901496018 33.1145590188365 33.7737836881433 25.2928605826173 37.043709758652 38.3525905792906
PCHP6139 Cyclemys_oldhamii 34.62788085398 39.3626778612341 44.301005788708 22.9428357780689 13.7980706624081 13.3416679647737 34.4018180104823 29.6130224700351 11.2721886968751 22.2252192544555 14.7939463276697 39.2392228142076 34.2025418509124 42.1173654853785 19.8020716754568 48.886926552833 45.5946282735472
PCHP3600 Gopherus_polyphemus 40.7172980940584 38.6964771940488 45.3145113428244 22.8860320940857 17.7601315773263 18.4608044662035 45.4057364279549 53.0468756201927 18.1310812203677 18.6395374022735 25.7475521695526 45.8548543647568 43.5881722573963 41.6629109281224 37.2562024588671 46.9506977591917 38.4589245249528
PCHP1176 Graptemys_geographica 32.2804817217456 39.403186066655 45.1838623423045 16.2745595440956 14.4479263667545 22.9782499806663 35.6857945310979 40.7566079537428 16.9150551092743 19.2669774131037 13.1198299123996 37.7225564314802 35.5058736897322 28.7731267377492 23.5100914840208 43.7679592765817 40.0625605380315
PCHP7718 Graptemys_versa 25.4803241796131 33.5077345757508 41.395473220185 17.143733729147 10.487032825347 16.8981217910528 35.7698655924329 36.0061418666658 13.6351899518989 16.7731953266323 10.8134088403716 34.1267450585558 34.1863656163042 28.4589328842972 18.0537147649148 39.5023581535704 37.4502298078465
PCHP11909 Graptemys_nigrinoda 17.72080721173 22.8177329690294 34.5887045878442 10.4564221038834 9.48832172877384 13.4585960682468 24.765383968065 27.778076334839 11.0684929812439 13.5309018918091 8.54711215652505 23.6479900203322 24.0229309873907 18.9260636054906 14.2436605711524 29.4160936593912 25.6387697316071
PCHP2730 Hardella_thurjii 37.6410983391829 30.6375070091868 40.9470738926389 16.1876580300139 12.3248283791404 14.1041776799244 26.0609164800901 25.1458974408608 11.9386373170039 18.3852843186373 13.8029527787746 28.0767645017174 29.2528927132186 35.5654769884442 22.2803586771188 41.5762306667724 33.8615880486872
PCHP3221 Hardella_thurjii 33.4219972879292 28.8781908674407 40.4362751529239 14.3775178791175 11.9104501293476 16.1002469575052 25.2941101146298 26.6774936731155 12.4006466190295 15.4603309618813 14.7929294361483 28.4086140002655 26.7742997174569 32.6171202731639 20.8480271919492 41.346581550692 33.5180436660173
PCHP5467 Heosemys_spinosa 38.9437752967435 45.2694135326565 57.842180783893 16.9033092755746 22.831297035074 21.1373309155748 39.8995287928481 61.2039610823095 23.9709324463346 17.658565074533 20.9206789198366 35.8226633548262 39.1128110263855 40.5509061101499 41.7790387629365 50.3552534014092 41.4662304354756
PCHP67 Heosemys_spinosa 21.9525574197225 30.9380369175085 44.5283722969186 12.7854367692732 16.3617965904404 14.292833526121 26.2952177151496 40.8458234551332 13.2797509655253 12.3377502347292 16.1344751963042 28.6921602602427 25.6439862801409 27.1920347032663 25.0532663483212 37.5673690289911 36.1330476327506
PCHP2936 Pangshura_smithii 29.4605432162914 27.6926132583152 37.1175237176015 18.4789435717586 13.2957859635051 5.60892292308918 37.8060090763937 7.07882815618114 22.4731468662629 16.6162409751496 13.7832504442015 37.9593463700325 38.4285750433615 31.7699712836716 16.494887133938 38.3640359289163 37.7050446728999
PCHP2934 Pangshura_smithii 29.2375662198039 27.5088601687347 33.3813306553359 17.4440824666164 11.370026050509 3.23064294276676 35.7741656259772 2.59287179571495 21.0202247431049 16.766315162867 11.5277377242085 31.0680440038123 39.6348419383135 34.6786386644122 19.2111637784525 37.2107842420998 36.0123894953943
PCHP3458 Batagur_dhongoka 41.131750010635 33.5633363779883 48.3006564993756 23.3622647912692 12.5925581617904 11.7287224681016 35.3878543538205 18.7088028297152 15.9115838256536 21.2267338797245 17.750330376007 48.130588576674 41.2911668496745 37.2793859844652 17.0201528986688 46.0484188490998 39.972743122329
PCHP3944 Batagur_dhongoka 34.7474948228683 28.6462620777803 43.2876754258402 18.1878253795038 9.50842082980327 9.55711447511197 36.3135317916747 23.1942391927868 24.441829450478 18.2470105419425 14.4375195710231 41.9908436401671 33.7947539494672 31.2283773022128 20.7108314529174 40.2897466430804 33.261299358917
PCHP2941 Pangshura_tentoria 33.8854394491255 26.834541077673 38.5327240705613 19.2565634495545 15.0018973971285 5.68908565215465 34.6660819956706 0.0389485908125474 17.0482563004453 15.8337321199599 13.633893851685 28.1420874664664 47.8635204156635 41.2311079487127 11.5427729821178 36.0756086846099 39.8407947685629
PCHP2940 Pangshura_tentoria 33.1771705774433 28.3787143491725 38.7024437863511 19.6048026161043 13.2562383955694 7.02286991157405 36.7838017437133 1.41287069380398 23.361296922261 16.7019973819811 13.5206892737829 27.7390327644058 52.1381298384801 44.1585809667926 18.2368905594331 32.4160944312318 42.0689678924422
PCHP2371 Pangshura_tecta 38.4995949504231 27.2207665654471 33.9593624298538 16.0602462485926 12.8047035079718 4.36906115238196 27.3848644293743 1.95723576560426 14.1983604296833 16.946178397336 13.3817350102986 31.780908012813 48.1905604851294 34.8192464246449 7.91068621870867 29.4156441308988 36.6388920097984
PCHP7996 Malaclemys_terrapin 32.0114387247192 39.0354706584015 46.1126375393005 17.4657925480772 10.3271520509488 18.2135009565099 37.250495905549 46.3021009216298 16.6896241919112 19.7513299517388 8.65270282522473 39.6340520704087 38.2336980876448 28.770421951245 26.2174243479678 44.0658422683579 35.5921802833156
PCHP4944 Melanochelys_trijuga 54.702876752061 54.7027526259666 60.9848170942243 18.4347720870434 29.7151088360557 12.9203078362339 50.29036028076 31.4195817116882 19.1149367649071 25.7073693520337 25.3415013443382 50.1420731472158 53.9906916903841 48.8209463184151 31.5567303531846 67.9242320742487 63.9379284793437
PCHP3330 Melanochelys_trijuga 33.8893724895344 42.294821481656 42.7283838520292 16.5925351400512 18.4204513283873 9.93118878511494 40.8982554408821 25.7080044839892 14.745717099412 17.7713548644189 17.1514887385566 41.3120260345457 36.7010862772921 38.0771329436756 21.3898125451722 53.9001062848867 48.2070004457986
PCHP3442 Malayemys 32.8818992575897 41.2307187254652 49.5152429749829 19.2234342842884 12.6753250935159 13.2139832416429 32.8327537767832 34.7842818209074 11.790097086454 18.9121566235371 14.9288169007658 33.1198885056615 31.0860213409183 34.4565862715523 17.1523455948056 46.3978543449991 52.4326727831732
PCHP11959 Malaclemys_terrapin 22.9253735615064 31.7755074215666 36.3056146094466 15.3601493700045 8.17661513387861 11.8391751264596 28.2510435505192 31.1820943291933 12.7891192737783 13.0388616026869 7.76015596798153 28.0515700343161 28.6353368116389 20.4889196751304 18.7948852953642 32.8368743079723 29.9840242852642
PCHP3446 Malayemys 29.5671167991416 41.429306830301 44.1685696960161 13.0374477093458 19.1074185931359 10.6270874772722 27.2538577401017 24.6728075440123 9.1210888778364 15.7885118425453 14.3894245844337 31.9959431450633 28.4852982923597 30.6720139319863 17.270244471435 39.8482360935264 38.8387500318126
PCHP5376 Mauremys_japonica 28.7748316743509 35.9989848100592 41.8806004017426 16.3720781422094 14.4498136747882 18.0125021751248 37.3231397958208 39.5735742503476 12.8630516419431 16.5267487980563 12.2521475037566 32.8470658435344 35.7744795086376 32.5315778266509 30.5378649912415 44.9570024515409 43.239107152045
PCHP6068 Mauremys_caspica 27.1071832835321 29.9509573191341 37.7795299745167 14.287261543139 13.2037479388742 15.5323983847211 30.6116562005771 39.9411989707878 12.3519429830964 14.1532964307697 12.178958441766 30.7481692300336 31.5857770775661 24.6495220729286 31.2970592181185 36.4748544396608 33.2435640979483
PCHP11117 Mauremys_rivulata 30.272748261915 29.4482576925108 31.2198897780136 14.1835061324721 12.0784358976867 14.9397824321788 31.9518602747582 39.854695566294 14.2162015493356 15.5893652267729 12.8026288933894 32.0594392757912 32.2188776027831 21.9865863126008 22.9036584490379 35.1228249214382 28.9861399855941
PCHP4738 Mauremys_leprosa 23.0017960549487 31.3151715117813 34.5094904223021 15.6901684015789 12.5027676466523 17.8947727062513 34.4204508241139 42.2581522933725 11.821323280722 16.1610168137214 11.0531730362693 34.2832548884064 32.17059686395 22.9190164101471 20.522353592649 35.9272893645802 31.6677260070025
PCHP7435 Mauremys_japonica 30.8097449018327 37.3475716571934 43.9941343867787 16.3209568514826 15.7885544586259 15.452239420427 33.2464710317424 43.6313978965332 13.3368755417566 17.0398366744485 11.3017385314297 33.4150343950411 34.1579169654578 31.5672739469041 28.102777575264 43.2795939725024 41.7456124497457
PCHP2624 Morenia_petersi 32.8742628320606 32.2050002152316 36.1672193425606 11.8057645392266 12.1812631843765 18.7419987895071 27.6679887444773 34.2270430119161 10.8216794525823 15.9513571772854 9.65758074294621 31.6508695926557 30.3787386126509 41.751660686775 24.938936951649 40.4683736492387 36.78861103288
PCHP2953 Morenia_petersi 41.1134731637407 35.5734287004116 39.2410202659231 11.0858585507623 14.7575048112086 18.4890875870671 23.2103894709307 32.5992416599819 9.71018774851333 16.2399781425894 10.7906705519436 30.3287084669101 28.7003174163529 38.7279182123514 22.4540611051284 41.0662725239686 36.0687910570934
PCHP4160 Morenia_ocellata 35.0210109329476 40.1371579399043 47.1589366791943 15.7316339411665 16.6761413582166 20.0202556064976 35.9719143668414 34.8276274031574 8.41700460761284 19.5861380710351 14.4593644296914 44.1236706857689 41.8619816735407 38.5211390098173 19.4485078606918 48.5011548778085 44.5041710443445
PCHP2958 Notochelys_platynota 28.7536082879243 35.174904059224 42.9630782929589 21.0880143868624 12.8487325988406 18.6381321814824 39.5799397075045 43.1995266886064 15.3654070825814 17.1730524309056 12.4702613812232 38.0898635455003 38.5193766992172 43.5094679040051 24.1311179776892 44.1217344861609 48.9492224913262
PCHP6190 Mauremys_sinensis 30.8231387431129 30.2186694565613 40.7201683596175 13.9190905058044 11.9834115438958 16.7569859481335 39.4178461419413 37.4201271232703 10.4776227395977 14.2742921778784 10.3340120584906 40.4863428821975 35.877980594656 29.6559605556175 23.9014923601449 41.7057627459063 35.5997182926476
PCHP3366 Orlitia_borneensis 68.2434120864855 73.3482481739499 93.4254005817478 38.6626170635209 38.3629194611601 31.7896692200781 78.4260563691211 53.0703143334109 17.279781258691 38.5630655697659 37.1714322207504 81.1606060091686 74.5214213944683 62.6336815396207 35.9145985264414 95.6169209934652 90.5431466393207
PCHP7715 Orlitia_borneensis 76.2887621967648 79.2466854596738 96.7390025657278 40.3363675343579 42.7701581151741 31.8221392049781 85.6318151318889 42.7990059542598 16.5650668889822 40.8386509864831 34.3855813629439 86.6195885409553 83.0295458978019 63.6623377774403 33.5398376790678 108.895750611714 97.9677913510035
PCHP3826 Rhinoclemmys_diademata 30.4031326948721 33.5428153512208 40.6220672782107 11.4246901042574 15.5765097058332 10.9275260250543 31.5499403507932 26.0278812933602 8.40570102313517 14.8496812998882 13.8129402307898 32.5502629239353 32.1443324171785 30.1913660276009 13.4660907431635 38.2828329425967 38.3772107827776
PCHP7597 Rhinoclemmys_pulcherrima 23.7451729831557 27.8925666090351 39.6679093090174 12.7817549741834 16.0262573069073 14.9680562334922 33.1557187821118 33.0522726859613 12.460188876865 11.829114517789 13.9457115308831 34.7306613547428 30.8506375113902 25.377613364821 14.7854777822174 38.9843380385789 41.0012520569912
PCHP11899 Rhinoclemmys_pulcherrima 21.4203012186815 26.134079257782 33.8162506106172 12.972284315953 13.7667458161987 15.6815050424633 29.3925516862455 28.5192141228747 8.97960916849584 10.1700715625026 11.1466465601986 28.2634627634718 26.950710392353 28.6662145440862 11.5146159876855 35.8155483883222 39.1304234604806
PCHP2871 Rhinoclemmys_punctularia 22.5187990731702 32.1956273313255 37.2928331114406 10.4693804192344 15.6363108184969 11.3696648231885 28.6832670851521 25.5643548626304 7.16775370686982 13.4685419673722 14.4662454790289 30.7315067239337 30.2553576391393 21.4373556382953 9.66936724330368 37.2743972962389 34.7955939590916
PCHP3706 Rhinoclemmys_punctularia 36.7454486644174 41.1087314397045 49.8086876557159 19.5769048338237 20.0957366252525 13.0705630000941 42.0809306692694 35.8787585006992 15.1743653171229 17.8043514436846 17.8827428699619 45.5669316714012 41.5618916444618 33.2667562226323 22.7037042568637 46.5908661822752 47.6365887521161
PCHP348 Rhinoclemmys_funerea 41.2726216624948 50.11540902244 59.1392969508401 20.2174275918801 23.6432831903862 19.2432238191481 49.7634266796751 43.1376050698687 14.4626326856458 22.1123303583618 19.5250062334871 51.5959552989877 46.8184884473896 38.6257540825702 17.4784397329901 64.9096537935913 44.3686029893177
PCHP7699 Rhinoclemmys_funerea 43.3632653287996 44.4521048743449 54.4761958023582 20.4058093494091 19.83239701755 15.8338530585037 50.1423180059505 40.1981163239905 16.6076713379214 20.035949407224 17.8551115652387 52.9768120843201 45.7453727859561 41.605690939839 22.5872347345677 60.421654525473 49.6101490515004
PCHP2961 Rhinoclemmys_funerea 56.7806193187774 54.4326783512148 62.1969137269749 24.1404861252017 24.5638060866775 18.9414084750423 55.2335549415906 57.1504886444991 22.7489787390694 24.7509477675516 21.703663126305 55.2871871711318 56.9390225263292 34.8440332324445 11.708345705245 70.7800789613448 48.759549899393
PCHP2438 Rhinoclemmys_melanosterna 32.8792150770284 35.6383960658444 45.4994739578504 15.478183241834 16.7738230924698 11.9995785696056 38.9959639414381 29.1100071159632 11.0754753090267 17.0142494925889 14.369200702782 41.2973290693776 38.6510523709031 32.9492273172283 16.0049243584695 46.32813664288 51.5167375079604
PCHP2962 Rhinoclemmys_annulata 34.5792641941419 40.5697505168812 49.7019821288715 12.8256227527364 24.8818901957798 14.8035932776656 36.3125153767756 38.6344686817846 15.3286119439582 9.80351698880069 19.8872894329503 38.0711098132923 39.6180445504824 30.123698655213 20.0688171810985 41.8065036055035 43.4565837227011
PCHP1222 Rhinoclemmys_annulata 33.3406942966997 43.2605864446741 41.3551585854971 18.1250492564298 15.2478223283295 15.9677178845367 35.073631421022 41.936411208865 26.80487733827 11.7989822485767 13.0946639206159 36.2324284695435 35.775922929139 33.7689209872725 23.3091813975549 37.271228405267 34.273034096028
PCHP2443 Rhinoclemmys_nasuta 21.520443407278 29.5964418308852 37.6046285888911 13.3951082048136 14.5996593713773 9.25233378123816 31.891909975505 23.9556050998968 10.5981670915447 13.3644991167022 13.885468898179 33.3633240302746 35.8334220245295 15.3416085880245 7.6345724147592 34.6838221806932 25.8063391298642
PCHP2442 Rhinoclemmys_nasuta 17.7048636370469 27.577100445213 33.1986290599433 13.3060184035959 13.3987992828771 10.0100630347078 28.8117150179596 26.6004957558363 11.761581571142 12.724965055957 13.2120183698692 30.3143676737243 29.1312498694533 14.1749332826204 10.2198568931991 30.5879860700602 22.198712771155
PCHP2963 Rhinoclemmys_areolata 27.2410010048228 29.8494955858453 36.2369034965299 11.7039827803583 14.581493245021 9.48001250873759 28.630724241131 25.4983677320318 11.676266099015 9.61176301392564 13.3222363909199 28.9508197454203 27.4456789965755 24.5092317317903 12.6861518770749 33.800889065041 31.004938768283
PCHP2775 Rhinoclemmys_areolata 23.8506394978797 26.7542625439258 35.0604703133231 9.82451922251718 13.4791740305174 10.3104513265306 26.169182142316 27.4306309075513 9.8153621154301 10.9554487253166 11.3093994135588 27.7975755257966 27.6389970702206 26.486457611505 13.07108497261 34.2268857888654 33.4175021845581
PCHP207 Rhinoclemmys_pulcherrima 24.5757747285621 37.7909638159967 44.6144302542434 13.9641860799684 20.4969118095867 17.393222535116 37.1481681872597 36.3640629954645 13.234535647961 18.5993027344087 18.4533135718619 38.6506678033473 38.657207043134 29.7760254758208 17.6532015676158 46.2758908758951 39.853856426717
PCHP12202 Sacalia_bealei 21.779043783758 29.6925838448614 30.626041411802 13.6543864183878 10.4616439439009 14.3735763523569 25.0281513760979 30.6726779814559 10.482180112976 11.4627361351626 9.02404058980263 26.5238332966038 25.6475634137722 19.8808132467203 18.1862768120403 33.1296673877446 29.7391916382313
PCHP2619 Sacalia_bealei 19.162946188128 27.3411060543684 29.4281676813582 11.7554474638548 10.5710048792218 11.4576567597756 23.6852664337486 24.4340748976612 7.6918357806971 9.82456574094902 9.31247875611393 24.068308783598 24.1897733987088 17.4657082845089 16.5476416612941 28.9317102404004 28.7212288642285
PCHP4656 Sacalia_quadriocellata 21.91424221188 25.8314777064251 27.7053970496341 12.0461194044777 8.79751451174537 12.1732495079644 25.5198211489598 29.1250141711331 10.690281391205 10.7839975372867 7.7815987124236 25.2475166031513 25.0872189907815 23.7003655097198 15.3536617215312 30.9074629598158 26.0979715940922
PCHP2508 Siebenrockiella_crassicollis 34.0876079189144 37.3521530162646 37.2838706444814 13.8491514033495 12.9759493797944 9.02619600663822 28.3055056287402 7.89256814442199 6.08422528087385 15.1601368466034 10.5913312627095 29.3391331268393 28.2719653053019 34.4191079022372 5.810028005206 40.1862212109497 41.4163552223813
PCHP2509 Siebenrockiella_crassicollis 32.1092688945328 36.310542243643 40.7714943917736 12.5263955704789 13.1490022301087 7.92599883301147 29.730705919336 6.68129859162935 8.30078320440653 16.7146825564496 9.43575073846336 30.9354224290766 30.2386822093543 33.7877787626346 5.05825407219809 39.1384334090615 35.5947449887533
YPMHERR17221 Leucocephalon_yuwonoi 41.8909236376484 42.8035008512445 57.6924238829575 23.9480433192776 19.0859562021069 16.3218278504785 43.3958778187844 46.7263798758291 20.4372286316337 17.0042314278629 17.5096479217702 44.1578096269292 43.6378402397266 32.698340616853 27.5341698552161 45.0276669867811 43.1407989758103
YPMHERR12109 Leucocephalon_yuwonoi 30.8563460550393 36.5841965423201 47.033316475851 17.312214603699 14.714813429386 14.4022354686679 35.7067859997507 39.2477820405917 15.9954055204526 15.5703170083196 13.137241207981 34.4064559897633 35.3539638855981 25.3949236966427 23.06571794581 42.7156776886646 31.6859611026816
YPMHERR17231 Leucocephalon_yuwonoi 32.6539803557691 36.3841146776888 48.0834046945589 20.6622722134065 12.6785168394642 16.3815783033792 37.1688304553875 39.0593646211601 16.3860597039569 14.9985117159512 13.7385186458406 39.595145839737 36.9731063036431 29.665057130239 22.2923674377389 42.2538338227994 34.9260496115518
YPMHERR10930 Melanochelys_trijuga 25.5588880668942 28.2119451969192 34.275243244753 11.505928336779 15.6852637015197 7.96008104281229 30.8910097823625 18.3033997612713 9.33175077330916 10.7636739259206 13.5814453874102 31.739598491317 29.0288062451508 24.1791557853242 11.8208999191485 34.3051284414113 33.4391777707668
YPMHERR14678 Notochelys_platynota 32.4003352672728 39.9327818118899 48.2719489060762 23.0249769827086 13.9432981292962 25.4724347237562 40.5481353715596 51.0086550477849 22.8214168355433 19.0853243401178 13.4070765338913 33.9284243683675 41.9331403197385 38.2323032570775 22.1389335895503 52.9780827661047 41.9915941118251
YPMHERR17205 Siebenrockiella_crassicollis 14.8416044397717 24.9951248036627 27.5838569642506 9.84454154910533 10.4214895076477 4.58589473334676 18.4453480808153 10.9492119823821 4.82882471866858 10.1427972746382 7.92316977312963 19.4549669738748 20.2197156728136 19.0835759247537 7.82294106478413 24.2316962211902 25.4616360268107
YPMHERR19103 Gopherus_agassizii 64.7286081370961 52.3610226015614 59.1084614129127 24.7042568500726 25.2790964350292 18.1824602407314 43.4225191798478 56.3522997512727 16.1210887043473 22.9414081268095 31.2293044344046 46.7223273457275 44.194166127466 51.0636449848548 41.1250171672802 55.8153594098409 51.8144654871721
SMFME172 kehreri 23.72 36.06 41.91 20.28 12.34 15.49 35.71 28.81 10.61 21.13 12.7 3.16 33.01 38.67 31.22 53.77 
SMFME717 kehreri 43.34 40.58  30.83 15.92  43.45 38.37 9.83   39.96 40.07  27.49  
SMFME1340 kehreri 59.88 49.71 67.87 29.18 16.03 20.23 52.57 48.33 14.9 24.29 13.43 52.83 55.27 54.77 31.52 75.57 69.87
SMFME1564 kehreri    28.46 13.86 18.88 50.53 42.94 15.79 25.99 14.38      
SMFME1782 kehreri 44.11 47.52 54.41 24.81 13.66 15.74 44.18 33.29 12.42 28.11 12.25 45.22 41.67 50.13 30.09 63.38 58.1
SMFME2767 kehreri 56.38     20.07 63.08 39.7 49.47   51.43   27.78 59.14 71.2
SMFME3774 kehreri  42.02  23.58 14.25 19.35   12.3   49.63    66.4 63.23
SMFME11558 kehreri 25.69 38.64 59.52 25.37 17.95 20 45.89 37.96    48.1 40.88 50.89 51.17 62.43 60.72
SMFME1458 kehreri 36.56 20.44 35.29 14.92 6.57 11.68 33.84 21.82 8.63   32.59 33.98 30.69 16.59 39.54 41.47
SMFME1210 messeliana 15.49 15.93 23.27 11.75 6.01 8.5 20.85 12.05 3.24   19.62 18.95 16.98 10.65 24.03 22.29
SMFME2607 messeliana 29.89 24.43 35.51 13.67  10.64 21.09 30.77 6.47   31.52 29.52 26.78 12.8  
SMFME3777 messeliana 22.16 24.03 33 14.22 8.68     13.57 11.43  27.93 20.03 14.88  
SMFME2776 messeliana  21.11 29.6 14.17 6.88 10.94 25.92 20.35 6.63 11.3 8.56 26.82 23.39   33.86 29.81
