# Supplementary material for: The phylogenetic relationships of geoemydid turtles from the Eocene Messel Pit Quarry: a first assessment using methods for continuous and discrete characters
Source: PeerJ. 2021 Aug 5;9:e11805. doi: 10.7717/peerj.11805 (PMC8349520; doi:10.7717/peerj.11805)
Supplement: Supplemental Information 2 — The raw landmark data, the raw segment measurements, and the matrices with combined discrete and continuous characters together with the files necessary for reproducing the main parsimony analyses. Consult the file README.md contained therein for a description of the contents and instructions for reproducing the analyses. [file peerj-09-11805-s002.zip › data_and_scripts/main_analyses/1_log-ratio_characters/output/carapace_segments_spp.txt]

C1 C2 C3 C4 C5 C6 C7 C8 C9 C10 C11 C12 C13 C14 C15 C16 C17
Batagur_borneoensis 4.16770040411268 3.97192061239661 4.39165363559159 3.20808100454512 3.06395304006529 3.32096601557333 4.18190886939732 3.92928598259917 3.33809019229704 3.57531704388868 3.3493581424664 4.26716968396169 4.15582700623857 4.12695957513966 3.62905816151089 4.26556580182402 4.11408938099771
Mauremys_reevesii 3.37995122410027 3.50815165527422 3.6127860456471 2.565624411095 2.41726588725008 2.73612719000502 3.38146945784628 3.62394339830803 2.15267714677615 2.70359340024206 2.18038047925864 3.44742439700153 3.33326524139908 3.42993077876728 3.02771860302921 3.75164070946392 3.60199888808823
Cuora_amboinensis 3.14528941937993 3.36960732097805 3.52466386594421 2.48926916434447 2.59388208590311 2.31825130363037 3.48513360222493 3.16079830385086 2.40309066036241 2.54408845113953 2.56407342230411 3.51788126096253 3.4345949401123 3.43198965411578 2.78740644924306 3.60401309784239 3.71692286037404
Geoemyda_spengleri 2.47718753879958 3.0487806925975 3.22528381624722 2.08011817460258 2.06246011575448 2.19829837217705 2.76215517462921 2.96813256046559 2.02096267645424 2.03421360853269 1.91529355286303 2.76566594249434 2.83520873815389 2.27687075537399 2.92587934749127 2.99088093752849 2.94028103083353
Hardella_thurjii 3.81139745276119 3.67574504532992 3.95543112350941 3.0186879819021 2.98607029940323 3.03984916979673 3.65713945713811 3.49047501847389 2.72793985576095 3.15302507289751 3.06538596528491 3.7666320190534 3.63887232105583 3.8898486690031 3.37000308395519 4.07244456831188 3.91054700562555
Heosemys_grandis 3.66261362205069 3.94479024224787 4.10972873423916 2.77778582424864 3.31637424346956 3.05744005766972 3.84752278800516 3.67523052044217 2.66119201723909 3.01165513369846 3.23405942526586 3.96277213191948 3.83390029090043 3.72771572402628 3.16069130882907 4.12384054228895 4.0506216923552
Heosemys_annandalii 4.05865915082337 4.20515382508746 4.42187400226069 3.2495339950905 3.42600596669062 3.40404641850435 4.12555782202063 4.01422289714068 2.86863754993788 3.32979830195011 3.24344777942543 4.12272814392074 4.05726115329585 4.23072605244848 3.62981810439226 4.39540092865285 4.3979848398404
Pangshura_tentoria 3.58628229821007 3.36865580464834 3.71235868203451 2.99892454209546 2.72781882660163 1.99697930407916 3.63336371877458 0.419542773805372 3.13641981140635 2.84062238947015 2.7559136389801 3.37659439346361 3.96639935464567 3.79310523612905 2.75416410536493 3.60701744302664 3.75656718423332
Pangshura_tecta 3.45807715880433 3.25723647648268 3.52536234865769 2.72866122841472 2.54062202813071 1.66961184313165 3.25822830898701 0.634869257471474 2.53241327881819 2.76358728274454 2.51751775542187 3.4003298360216 3.80396446792211 3.52206369530017 2.66545712174532 3.33530721200685 3.53929334972505
Batagur_dhongoka 3.640223551821 3.42271628211565 3.7951577132885 3.01705406608151 2.42622631736668 2.30475533259201 3.58393046081815 3.03214183671895 3.07240064568938 2.94926551193883 2.72211621264097 3.81879013814777 3.61519123495376 3.5370500266796 2.95131292903194 3.69857297226712 3.53980891949838
Batagur_kachuga 4.34638426953177 4.19110306454865 4.55805378808693 3.67175927187928 3.57127434200723 3.56731788463879 4.41032062318559 3.95754831049684 3.68888359075355 3.78695356249152 3.89072668359943 4.6856369876193 4.55328319101353 4.42658128248643 3.5352402399709 4.53080603640861 4.57989784706281
Mauremys_caspica 3.29979875857491 3.47817396590337 3.66334127367759 2.72922469950894 2.62043426209944 2.81524429051857 3.54791865479403 3.75833008149986 2.58183140049815 2.6897638944658 2.49755782079683 3.57966683672359 3.54457753636518 3.26149514021757 3.47824804327201 3.70821641476481 3.58945031506761
Melanochelys_trijuga 3.54040676781339 3.64895083906717 3.80142005947953 2.66545002367415 2.97497169972036 2.32541489002859 3.64592595544195 3.21955845314012 2.60446270944116 2.84225666793639 2.83963265008422 3.66381567694086 3.61160288398928 3.56247292500006 2.87809835067875 3.87180583927586 3.8258360285527
Morenia_petersi 3.59009634830602 3.53280975867983 3.61757884517952 2.42812209027367 2.6179496387863 2.87940974608392 3.20547314458968 3.48358629617042 2.2945501871403 2.7945908602913 2.34190849102607 3.42973295383709 3.34912253803738 3.62213920500791 3.10274507037874 3.71249114589364 3.56297402259066
Notochelys_platynota 3.66031318714823 3.81104960267659 3.96063818810875 3.19563864925477 2.78088979360729 3.15071930471272 3.75898763379539 3.9578714518825 3.12441665344958 3.05235972168781 2.747278954612 3.73733587236802 3.79082884362451 3.89704126351755 3.24882180131202 4.01073149594437 3.86998211732711
Orlitia_borneensis 4.32813829838524 4.358954598849 4.57428552519114 3.69720785893756 3.74534150169617 3.44684546193905 4.43160720065224 3.74832720647717 2.84713140262742 3.72519480216283 3.63850611530386 4.47296006131947 4.41142325642014 4.19977303441507 3.53531240457614 4.64155012404926 4.56670929399533
Siebenrockiella_crassicollis 3.39480370006886 3.54232291493097 3.60738076729021 2.61092747337184 2.54188800031724 2.13898208365808 3.29998790590337 2.29094190635906 1.80605742812625 2.70007153295097 2.24326140827694 3.34685152378584 3.32204934718251 3.495249044368 2.08569126489648 3.62687653213961 3.63234723042252
Deirochelys_reticularia 3.04843613323707 3.56610992320046 3.72181590897639 2.79902305624473 2.52178774093634 2.90504633207134 3.4749905206631 3.62839418483727 2.50684704636125 2.87597969787057 2.4378561227566 3.5489942847825 3.45112870406023 3.07225784838983 2.72006902024633 3.82390542976685 3.44247681407866
Glyptemys_insculpta 3.6463468136716 3.87670985388322 3.95582922367951 2.9430552543872 2.83000480758898 2.96728821263838 3.6681294333619 3.77447757305027 2.71742691493748 3.08719162828391 2.75664221911957 3.73273759934414 3.62080297696322 3.4643132743777 3.38918583731061 3.9022214899943 3.81845052153727
Graptemys_barbouri 3.3717038586898 3.63627819156826 3.91054069637701 2.84108305940769 2.68307361798044 3.03888486205354 3.57306094510111 3.66151141694545 2.86491344178435 2.95995089796803 2.64803410072439 3.53603209330958 3.50225469547053 3.24133814139166 2.95251957159417 3.76955833478504 3.70795254641576
Graptemys_geographica 3.51615148258122 3.74467724731709 3.90151305925842 3.00176728824603 2.83566292973017 3.0870628251154 3.58673741015776 3.69977160751058 2.83923482309192 3.0049686559726 2.67365448166678 3.65225655607031 3.54474647085832 3.49443983390133 3.05022281569418 3.83915036253539 3.81831583991148
Malaclemys_terrapin 3.24400976761191 3.49233724594074 3.64115249520224 2.64386175981768 2.23347542755361 2.63665439143233 3.40172418937928 3.58633116774823 2.61553024589183 2.72791935835493 2.05902569522481 3.43448444992416 3.42348662053952 3.15944048089951 3.02967053647094 3.54360062793591 3.41710699456496
Mauremys_annamensis 3.58696895795482 3.53528994262983 3.76388670488842 2.83721276526601 2.41921141760141 2.53982026499362 3.46609311165192 3.76757777436264 2.65897206205888 2.9346539067798 2.01469210134177 3.48070241199547 3.56100019044257 3.5221333018274 2.97380392714672 3.93557027769052 3.84200087881818
Batagur_baska 4.46190894650216 4.22582073849909 4.61655668154301 3.87217988418128 3.55278007079198 3.61760979275554 4.53035254914891 4.1715894517569 3.45580921087154 3.84554809048643 3.62738237658227 4.49213885096525 4.41085633697936 4.43443971320887 3.77526615755744 4.68180424083046 4.46595644767202
Mauremys_nigricans 3.521399354912 3.69918551292574 3.90373690457776 2.76624256442778 2.80242120453471 2.82339651074174 3.51685915330968 3.74242075199666 2.32828842749014 2.9332794976502 2.64409194118054 3.56262507425714 3.58064110971356 3.46195576878379 3.30630600987832 3.87809050811347 3.84682907200159
Cuora_aurocapitata 2.96808218945518 3.28838060211487 3.35151095600986 2.67490125114537 2.37179578563275 2.45217687132387 3.29481144937461 3.375241353802 2.37567583329445 2.4592114327672 2.51168861978723 3.28856319652008 3.3855891433776 2.61602545593714 3.09386963446437 3.41502915709636 3.37050550732675
Cuora_mccordi 2.94151422044002 3.25903358927262 3.34942042494819 2.22099294841173 2.57322720421073 1.85649898402326 3.07995716159907 2.94247439611274 1.90960255702254 2.19376129131665 2.56050758485311 3.12274173661738 3.15393149477128 3.05193661536506 2.73470302497669 3.32932973857014 3.3785452800998
Cuora_pani 2.7362485323083 3.10348046576752 3.25121317544409 2.46374231738916 2.24411029002045 2.3279295670458 3.0658047222745 3.19222248915884 2.28885946195995 2.32645594717659 2.2242962237543 3.0648924978546 3.08007025856341 2.45567834077126 3.02080827188353 3.22870075778426 3.08894345002282
Cuora_flavomarginata 3.2189815047882 3.48610720555837 3.67627363640321 2.43750044150113 2.65877143231514 2.40575167496004 3.37505456994877 3.44223732630397 2.1637179643531 2.63127500917689 2.72216777465309 3.4660292572484 3.39689956864476 3.39398841643958 2.81475270359062 3.62825435190689 3.77731750715218
Cuora_galbinifrons 3.08248771734947 3.49525826611186 3.75707142349441 2.55468797914412 2.90260888738026 2.81331676289815 3.66829878867457 3.50549168343296 2.82055485209772 2.54485680855964 2.95237941783896 3.61143028373047 3.60062217941737 3.35834738186729 2.73622407023896 3.78743694795065 3.8100753677529
Cyclemys_oldhamii 3.61297335652843 3.64905104316948 3.80075821769046 3.08799611546071 2.59506825454258 2.68745086832088 3.63031605581099 3.48999147433339 2.52856041321161 3.02945250051294 2.6210847864589 3.72164341503822 3.60625685694293 3.73566345445474 3.11411509913035 3.89207489487076 3.85122202643056
Cyclemys_dentata 3.44556602973568 3.37297147242575 3.629705115299 2.83020153455715 2.27614329116079 2.5225481552348 3.47248488286876 3.50154048920871 2.53468564147733 2.74648979355126 2.30234735376488 3.50325114050912 3.49997303518925 3.51968487100368 3.23052216549989 3.61209856023392 3.64682207649114
Gopherus_polyphemus 3.70665301675146 3.65574856731483 3.8136273198852 3.13052677224033 2.87695614616982 2.91564980700944 3.81563845010408 3.97117596832453 2.89762766007446 2.92528499147489 3.24833956121453 3.82548106801103 3.77478583505224 3.72961130684648 3.61781843992737 3.84909806729446 3.64959077629988
Graptemys_versa 3.23790655352778 3.51177629503991 3.72317153234533 2.84163272661967 2.35013952494626 2.8272024791288 3.57710579571377 3.58368953131171 2.61265394739955 2.81978209594573 2.38078692332645 3.53008138944472 3.53182689839013 3.34846209667755 2.89335146775453 3.67636037021549 3.6230128463355
Graptemys_nigrinoda 2.87473949784876 3.12753799545995 3.54352717176627 2.34721634504453 2.25006175069964 2.59961801478299 3.20944687038458 3.32424708852247 2.40410260206429 2.6049760986314 2.14559346642434 3.16327812275675 3.17900883199662 2.94053999882702 2.65631193552983 3.38154192795471 3.24410564851466
Heosemys_spinosa 3.41602577422229 3.64031205228955 3.93545192311978 2.69762087239109 2.97535336769183 2.87441637961899 3.49945392134878 3.93231359735064 2.92452311072444 2.70792737053425 2.91926027395336 3.47374784032585 3.4774914922169 3.5225730791353 3.50903939253126 3.78330995655192 3.65841094334144
Pangshura_smithii 3.3792603385339 3.31784246488589 3.56244927909699 2.88823130315578 2.51227097529535 1.48609058468637 3.60522844343258 1.57605690992809 3.07946136912802 2.81488631167467 2.538091435843 3.54135620720855 3.66437435401971 3.50328168561578 2.88217298720755 3.63197598062562 3.60709214653958
Malayemys 3.44120330019066 3.72158893769086 3.84677823678049 2.78070823192563 2.7657763105745 2.47826257333483 3.40263986606252 3.39210768466688 2.34713704883752 2.85361177035955 2.68506271802953 3.48302052880803 3.3940270634839 3.48321659942192 2.84556585626632 3.76405754607519 3.82069055492354
Mauremys_japonica 3.39424957774265 3.60204837633196 3.75974248163453 2.79401487752135 2.71596440545316 2.81734521432985 3.56345242973677 3.72815992686236 2.57260945095514 2.82038391160093 2.4661436383993 3.50047091273937 3.55438183018247 3.46727927015718 3.3782808347774 3.78687462183771 3.74932429037922
Mauremys_rivulata 3.41024791051837 3.38263474680286 3.44105538458822 2.65207974953008 2.49142170545527 2.70402761682613 3.46423040369063 3.68524022931838 2.65438226839222 2.74658896554882 2.54965053213356 3.46759165719038 3.47255254172254 3.09043255434412 3.13129665540021 3.55885120179172 3.36681778420956
Mauremys_leprosa 3.13557230222593 3.44410269294725 3.54123437091286 2.75303429973889 2.52595003153248 2.88450864261463 3.5386508884348 3.7437972888793 2.46990495839548 2.78260197275464 2.4027175393469 3.53465703929231 3.47105289451214 3.13196697688326 3.02151471122283 3.58149715615819 3.45529805522561
Morenia_ocellata 3.55594819374396 3.69230253717201 3.8535235283241 2.75567358587567 2.81397903672864 2.99674454136289 3.58273847749905 3.55041096271107 2.13025401764676 2.97482207474966 2.671342262078 3.78699638869811 3.73437805640236 3.65120715580266 2.96777035044764 3.88158760957352 3.79558291611327
Mauremys_sinensis 3.42826566581985 3.40845992730354 3.70672350680193 2.63326131554501 2.48352332208926 2.81881524285128 3.67421866151902 3.62220871804141 2.34924181533666 2.65846016957565 2.33544059673973 3.70096470445823 3.58012375340647 3.3896631357834 3.17394089883512 3.73063931460213 3.5723377246988
Rhinoclemmys_diademata 3.4145456522764 3.51282269298024 3.70431144796926 2.43577681205856 2.74576399132963 2.39128492936351 3.45157169836081 3.2591683208939 2.12891016887155 2.69797840373142 2.62560585068246 3.48278544616221 3.47023614951918 3.4075559903798 2.60017472878771 3.64500156966142 3.64746381422263
Rhinoclemmys_pulcherrima 3.14617966079873 3.42119181717214 3.67290749690153 2.58319787101389 2.81919226997909 2.77347965463894 3.50351766705604 3.48569731859436 2.44738746158239 2.60511855593405 2.67519802192862 3.52287201469339 3.47050114500706 3.33005760465916 2.68451531189047 3.69780431961128 3.68875887971338
Rhinoclemmys_punctularia 3.3888590386924 3.60147289138093 3.77392716315936 2.70959185391321 2.88290079304518 2.50308327543824 3.56620601080503 3.4249645802269 2.4133264619397 2.74960451656383 2.78343556784206 3.64150529088059 3.58097750735973 3.30879169717491 2.78417977012314 3.73606432427997 3.71882874698768
Rhinoclemmys_funerea 3.85309719284752 3.90533530753155 4.07080526565249 3.07213332870641 3.12147592878128 2.89071402066377 3.94571113192791 3.84649704609556 2.88701952994647 3.10457513180954 2.98034416364728 3.97568585924622 3.90870339333897 3.64697595705396 2.84827619371796 4.18007051159079 3.86240060863067
Rhinoclemmys_melanosterna 3.49284069754988 3.57342359782572 3.81770076452415 2.73943149963553 2.81981952197446 2.48487152997178 3.66345815209325 3.37108200220832 2.40473323230389 2.83405119840462 2.6650870759122 3.72079782643206 3.65457400288793 3.49496781051357 2.77289644729192 3.83574947938555 3.94190675502315
Rhinoclemmys_annulata 3.52518275029516 3.7356477776637 3.81834004883578 2.73924753107052 2.9989698400777 2.73343561957243 3.57495664752099 3.69599011199179 3.04769571379656 2.37966183287096 2.8028133632459 3.61501139160238 3.62958008435167 3.46405667560042 3.07680518681394 3.67728413764949 3.66008918589059
Rhinoclemmys_nasuta 2.9761749457997 3.352944063197 3.5667578310704 2.59155857902759 2.63900228003772 2.26500766333974 3.41285623554878 3.22993644715397 2.41411522717571 2.56838438072579 2.60629382229065 3.46068711195234 3.48069643225762 2.69180366700692 2.18910443738581 3.48541303586695 3.17815907274767
Rhinoclemmys_areolata 3.2404737123221 3.34292820049743 3.57371231322057 2.37623055119533 2.64122167414304 2.29205301664082 3.31054130506131 3.27580418655142 2.37451629336885 2.33055096405052 2.51088444449008 3.34548019824259 3.31572438560839 3.23859392591165 2.55556844977091 3.52676889495556 3.47231485385222
Sacalia_bealei 3.01900900552382 3.35049496353652 3.40210045865136 2.54198907925539 2.35292875572247 2.55843716494112 3.19280733128939 3.31612508487924 2.2068456952409 2.36496355833266 2.21574748341053 3.23064908881631 3.21561725775001 2.92709259498786 2.85456950659042 3.43497667654045 3.37520277209181
Sacalia_quadriocellata 3.08713675475957 3.25159381439221 3.32162723355155 2.48874256694811 2.17446923974283 2.49924088105174 3.23945545018243 3.37159739844826 2.36933504753476 2.37806332580259 2.05176180710886 3.22872779853402 3.22235851289506 3.16549047037321 2.73135399421896 3.43099767447764 3.2618575946071
Leucocephalon_yuwonoi 3.55916220741111 3.65300882776575 3.93057743609908 3.02727180115426 2.7403944724444 2.75378048485271 3.657315635688 3.72996962497235 2.86825288968693 2.76365434916117 2.69429847304872 3.673422368639 3.65467536037502 3.3759744004493 3.19037010655146 3.76890045769229 3.59961836377992
Gopherus_agassizii 4.17020326973232 3.95816247105651 4.07937408527932 3.20697557089294 3.22997782635465 2.9004574063664 3.77097818164892 4.03162305156556 2.78012827228846 3.13294349285178 3.4413568986936 3.84422215204226 3.78859279230608 3.93307279557284 3.71661662652691 4.02204908975154 3.94766936678971
kehreri 3.72286671640207 3.67075185175132 3.94739014926544 3.2059425494563 2.62629769922995 2.8724340572095 3.83203237973165 3.59463745360292 2.81802505431078 3.21406426787098 2.57945896672922 3.69796307284698 3.7090088254091 3.80732893431348 3.42871990034189 4.09489203138113 4.10701396532276
messeliana 3.11410772628931 3.06222201482282 3.41263175928782 2.59916496238144 1.97269117173296 2.30524821041353 3.11883447068797 3.0472172162425 1.69500380076375 2.52051507725537 2.30208496795236 3.25758358597125 3.21677361677633 3.05698414958575 2.54762059072435 3.36539747753097 3.26001776819938
