# Supplementary material for: The phylogenetic relationships of geoemydid turtles from the Eocene Messel Pit Quarry: a first assessment using methods for continuous and discrete characters
Source: PeerJ. 2021 Aug 5;9:e11805. doi: 10.7717/peerj.11805 (PMC8349520; doi:10.7717/peerj.11805)
Supplement: Supplemental Information 2 — The raw landmark data, the raw segment measurements, and the matrices with combined discrete and continuous characters together with the files necessary for reproducing the main parsimony analyses. Consult the file README.md contained therein for a description of the contents and instructions for reproducing the analyses. [file peerj-09-11805-s002.zip › data_and_scripts/main_analyses/1_log-ratio_characters/output/plastron_csize.txt]

Batagur_baska 6.73930773287829
Batagur_borneoensis 6.49824994519295
Mauremys_reevesii 5.80354018974354
Cuora_amboinensis 5.7426779543818
Cyclemys_dentata 6.00147630403332
Geoemyda_spengleri 5.33544879689694
Hardella_thurjii 6.01727809111141
Heosemys_grandis 6.4167253268335
Heosemys_annandalii 6.52614083339305
Pangshura_tentoria 6.00194729359488
Pangshura_tecta 5.81813783725151
Batagur_dhongoka 5.86818447189827
Batagur_kachuga 6.8187465546924
Mauremys_caspica 5.92953470365052
Melanochelys_trijuga 5.97924261990484
Morenia_petersi 5.76288665023757
Notochelys_platynota 6.10502284665897
Orlitia_borneensis 6.7100534036563
Siebenrockiella_crassicollis 5.7209532399047
Glyptemys_insculpta 6.05653728086628
Graptemys_barbouri 5.86853229573514
Graptemys_geographica 5.97674187045985
Malaclemys_terrapin 5.80188931167216
Mauremys_annamensis 5.91392959186355
Mauremys_nigricans 5.95942636110534
Cuora_aurocapitata 5.65081146733707
Cuora_mccordi 5.70666984214194
Cuora_flavomarginata 5.81701999506024
Cyclemys_oldhamii 6.10266114305942
Gopherus_polyphemus 6.16704578349359
Graptemys_versa 5.89202805785114
Graptemys_nigrinoda 5.66719709090137
Heosemys_depressa 6.09790232615928
Heosemys_spinosa 6.06036453434279
Pangshura_smithii 5.89910708953761
Malayemys 5.92440529303413
Mauremys_japonica 6.02788261786061
Mauremys_rivulata 5.78320290863303
Mauremys_leprosa 5.86053297747857
Morenia_ocellata 6.04205518577126
Mauremys_sinensis 6.01869614633358
Rhinoclemmys_diademata 5.82895419227681
Rhinoclemmys_pulcherrima 5.91341532322647
Rhinoclemmys_punctularia 5.9961079574576
Rhinoclemmys_funerea 6.29724618395382
Rhinoclemmys_melanosterna 6.20075070135794
Rhinoclemmys_annulata 6.03253724638376
Rhinoclemmys_nasuta 5.75367897134848
Rhinoclemmys_areolata 5.66604900710578
Sacalia_bealei 5.60344301419553
Sacalia_quadriocellata 5.60057237551579
Cuora_picturata 5.95102777336015
Leucocephalon_yuwonoi 6.21058496610073
Gopherus_agassizii 6.32853837548245
