# Supplementary material for: The phylogenetic relationships of geoemydid turtles from the Eocene Messel Pit Quarry: a first assessment using methods for continuous and discrete characters
Source: PeerJ. 2021 Aug 5;9:e11805. doi: 10.7717/peerj.11805 (PMC8349520; doi:10.7717/peerj.11805)
Supplement: Supplemental Information 2 — The raw landmark data, the raw segment measurements, and the matrices with combined discrete and continuous characters together with the files necessary for reproducing the main parsimony analyses. Consult the file README.md contained therein for a description of the contents and instructions for reproducing the analyses. [file peerj-09-11805-s002.zip › data_and_scripts/main_analyses/1_log-ratio_characters/output/plastron_ratios_specs.txt]

species RP1 RP2 RP3 RP4 RP5 RP6 RP7 RP8 RP9 RP10 RP11 RP12 RP13 RP14 RP15
FMNH224097 Batagur_baska -1.72309998069371 -1.10522444477471 -0.871410504016535 -1.03329936921231 -0.402746356503999 0.590751242842041 0.218910409268157 0.362062507748601 -1.0846573708043 -0.0560564728322623 -0.172328628730442 -0.181099144200083 -0.336161135383369 -1.53498039081036 -1.36583397543386
FMNH224096 Batagur_borneoensis -1.63464716904575 -1.07355250597769 -0.770765401690647 -1.16984979669039 -0.259226702967894 0.453755297755178 0.559252543139091 0.191691744339669 -1.12030785464208 -0.0186736687312917 -0.0764986112027118 -0.578113448980161 -0.404418380924244 -1.53503530786614 -1.63680646583612
FMNH6736 Mauremys_reevesii -1.2378135491397 -1.3209863551216 -0.81739336075706 -1.11746395855128 -0.350822077725246 -0.187114784203095 -0.0233710108120172 -0.0276209599631756 -0.858477600803754 -0.000847573839872739 -0.0275681037067968 -0.164756394188198 -0.786661466606333 -0.927203356327913 -1.30628373560517
FMNH224016 Cuora_amboinensis -0.847743013167866 -2.51518284649165 -0.69020115380214 -2.37256883230934 -0.265771356742167 -0.508417285677031 0.113458989028562 -0.535303845453832 -0.766072752675331 0.0359819318920869 -0.275149020319428 -0.503188301393766 -1.15414295037324 -2.0623014551871 -3.10749954047342
FMNH224023 Cuora_amboinensis -0.904590729459554 -1.86483690794587 -0.776263979166535 -2.25396664054923 -0.33720959496843 -0.357670805597828 0.0278342164616155 -0.421938516460961 -0.710193946813211 -0.0460683428685123 -0.222915170782224 -0.49973895508804 -1.18893543069092 -2.34224717035329 -3.33212529173247
FMNH224112 Cuora_amboinensis -0.939740415067528 -2.2626376490201 -0.785340320500735 -2.09018977870567 -0.306106882159664 -0.66485837348765 -0.0916938995565829 -0.207486973072175 -0.723548997665382 -0.0289859668676519 -0.279062775291845 -0.45144862527964 -1.29676147424651 -2.01773703524003 -3.9723719769145
FMNH224092 Cyclemys_dentata -1.30360257110679 -1.75416114401522 -1.0009105638501 -1.40925847872166 -0.0448097960515765 -0.534553172646381 -0.100345643426419 -0.247718266507466 -0.653401573824505 0.0635708363501031 -0.573944035804046 -0.373896883516693 -0.96868064358381 -1.39298518234224 -3.60849892586426
FMNH224083 Cyclemys_dentata -1.36316814192106 -1.5893221300485 -0.841573317668877 -1.30365891947618 -0.0236083919415038 -0.43903121059801 0.0273938148084397 -0.0767064506346271 -0.7939358445172 0.176979100592562 -0.705181468393229 -0.295834882370923 -0.942435843862378 -1.06616094110926 -4.03001032917256
FMNH260381 Geoemyda_spengleri -1.7884359691105 -1.22457101282804 -0.940680708515578 -1.03833412925569 -0.279664628728715 -0.280649702563093 0.0337700479325313 0.64512176977198 -0.635391704267087 0.0986124452837108 -0.349746853359895 -0.0922569624879089 -0.638870756558387 -0.825771382352206 -1.19480934281854
FMNH224153 Hardella_thurjii -1.4271179628139 -1.01048064082776 -0.77864856282604 -1.07676241870179 -0.350641025901208 0.100712992931774 0.205100646752497 -0.0487284362616505 -0.938687364436684 -0.226910119183238 -0.677824201292846 -0.450696093220619 -0.631308693474171 -0.905959092150182 -1.16198320323761
FMNH224039 Heosemys_grandis -1.09796187283375 -1.66270122626764 -0.699068431691678 -1.05321129979732 -0.18918111431928 -0.422358876527986 -0.206948570712487 -0.256325680200859 -0.869403990068278 0.0513582805765187 -0.407690243657985 -0.444558881638443 -1.04022883844834 -0.489568721718752 -1.77186585413152
FMNH224040 Heosemys_grandis -1.3506447106465 -1.42890914190822 -0.844029489135309 -0.951135711071512 -0.175779080515567 -0.461459996641652 -0.22379038463165 -0.100733032114813 -0.843612009726789 -0.0230351114730946 -0.585928310419922 -0.365806480532599 -1.0399774813906 -0.593130859931664 -1.75057509360154
FMNH259432 Heosemys_annandalii -1.00379508598352 -2.65554796595274 -0.86543483812055 -0.906591310025095 -0.206534808715331 -1.04609638714103 -0.538474911311327 -0.242111201896687 -0.783445134726669 -0.0913429985291891 -0.197295453182296 -0.405428347693996 -1.40652789907512 -0.514081742515125 -1.50820573744272
FMNH224185 Pangshura_tentoria -1.60008105230119 -0.954136267952867 -0.918210472786611 -1.04011979325875 -0.210814048683607 0.0942144022700468 0.163550734616045 0.0779535788374334 -0.877974471725561 0.0115714431035273 -0.338333297903035 -0.190669560607864 -0.706397093918685 -1.05563645722563 -1.83293423145156
FMNH259433 Pangshura_tentoria -1.32085895465876 -0.889943822931603 -0.815161011279073 -1.02228339171626 -0.360036600243169 0.129723990902757 0.126877339453364 -0.091771635779787 -0.895732084029868 -0.0224527419888168 -0.584185955770882 -0.41230533112372 -0.720833075861243 -0.824410955073502 -1.05329019896478
FMNH260386 Pangshura_tecta -1.3518961850995 -0.912404250831859 -0.851558426232154 -1.19104872524406 -0.264228326307259 0.323991323450681 0.318422279449957 -0.0932145436614202 -0.953705527747376 0.113101994096559 -0.332820726488364 -0.29869895550094 -0.59785793107907 -1.68243233308703 -1.26217329914002
FMNH224106 Batagur_dhongoka -1.44158468148886 -1.01479305254191 -0.920893488766254 -0.805458978713504 -0.352715314914232 0.174294526607464 0.162136195202669 0.0674770471145426 -1.04725502304478 -0.172424866843008 -0.63722411304835 -0.523692546491089 -0.570923842580776 -0.73018751210618 -1.17457995266202
FMNH224152 Batagur_kachuga -1.5081508409768 -0.797451660433012 -0.848177477295391 -1.04190057514793 -0.42300754413116 0.474189422291891 0.151970395043864 0.0886764759112093 -1.00388681938441 -0.375769997415077 -0.670816177124711 -0.610787902476714 -0.481531375276636 -1.18264424796616 -1.24815728023234
FMNH19714 Mauremys_caspica -1.21804813652279 -1.25468260616382 -0.873050093241523 -0.884988086139093 -0.420112777299562 -0.272551900239083 -0.0188316965732992 -0.0129351402222997 -0.803188136888213 -0.00580098525723196 -0.595822398531612 -0.305767893283829 -0.847857848746176 -0.582039628720498 -0.869124638055099
FMNH224247 Melanochelys_trijuga -1.30906959624711 -1.58660948643853 -0.739232623255102 -1.41831441728327 -0.143365547130438 -0.295592133448231 0.0467647166139356 -0.172537717572088 -0.83031274300755 0.0840186092135094 -0.314694353260937 -0.436506357243042 -0.788881829233472 -1.12073053744972 -2.08037160512015
FMNH224248 Melanochelys_trijuga -1.35558642248047 -1.55380975212907 -0.897120963469112 -1.27685494342892 0.0631516804172073 -0.265290835378036 0.0240886185520694 -0.269776536086461 -0.875537393596072 0.176331862368026 -0.255743256751418 -0.319090746005577 -0.807241001089985 -1.39425797751588 -5.08070154536717
FMNH260377 Morenia_petersi -1.28552798040824 -1.20126410454083 -0.825574650362201 -1.30351009295519 0.0555632166034989 0.151612876542159 0.0365132550066328 -0.184934077723637 -0.856865071501248 0.04046645163056 -0.398616571935505 -0.362313904352151 -0.737116567632235 -1.15682560589222 -4.70666736090656
FMNH260385 Notochelys_platynota -1.35901420649716 -1.46304038960755 -1.01029936851611 -1.55575351025117 -0.121284149369677 -0.153409807718366 -0.162875059700177 0.038383513822486 -0.86003649434055 -0.0226183989325832 -0.0850372890165938 -0.307830029429635 -0.758934818837626 -4.11964204151874 -3.61727451889249
FMNH224049 Notochelys_platynota -1.07952559005202 -1.76129027830129 -0.869036907709469 -1.85856548720544 -0.0708398467890448 -0.16944062161938 -0.00687840042397937 -0.0522805475848935 -0.797152261524778 0.123595440507849 -0.253516436507627 -0.581553391457478 -0.838923312866793 -2.85177136003883 -4.32453746124059
FMNH224004 Orlitia_borneensis -1.30708920164814 -1.17278701587011 -0.815579967985403 -1.00177087679332 -0.233911526405818 0.0896257566577882 0.283366683124094 0.0176980591425107 -0.881504846769384 -0.219631910744957 -0.468779012929304 -0.640066795682799 -0.670989081362846 -0.698878980164991 -1.63497279426021
FMNH224061 Siebenrockiella_crassicollis -1.02909319011759 -2.58350890261516 -0.854608007248871 -1.17934658139891 -0.353242335277831 -0.471740117303553 -0.0281326051891797 -0.0992751594811946 -0.933614119821352 0.236899070216576 0.055530203403466 -0.534567142796238 -0.664179076864983 -1.4709717456345 -1.26597373217043
FMNH224077 Siebenrockiella_crassicollis -1.06180059617689 -2.99919968623689 -1.04266673815108 -1.04180052825501 -0.369846494582856 -0.794296847560087 -0.0570330826330439 0.0862477590757695 -0.84705824777344 0.148141421336914 -0.167054558593469 -0.569235803383954 -0.760552290506834 -1.6013042166153 -1.01261498798144
FMNH224079 Siebenrockiella_crassicollis -1.16324519323392 -2.20419816202997 -0.97912500377039 -1.0321758124493 -0.236532566481203 -0.568913151866583 -0.0403153927568576 0.0730627190180639 -0.9677314920414 0.320652801130712 -0.359760522222712 -0.659705633181275 -0.791570908166098 -1.57468059615703 -1.31005713136961
MCZR166446 Glyptemys_insculpta -1.04838236975478 -1.51320383529763 -1.10458553294218 -1.1536428704656 -0.269735206213317 -0.298702599717333 -0.163960736207517 -0.420023605627947 -0.532717376071256 -0.0871016401880301 -0.460417916878061 -0.401086793052432 -0.920188498118285 -1.14741458755384 -1.08006858482645
MCZR46278 Graptemys_barbouri -1.00564583100132 -1.4199900069228 -0.987518905328811 -1.0920934220327 -0.597313088795037 0.202582867344984 0.133760074755428 0.216236257600966 -0.707338125421491 -0.0281369198088245 -0.472016088510641 -1.04261288135084 -0.538909209255347 -1.1544304819408 -1.07301086197734
MCZR46253 Graptemys_barbouri -1.15664624753186 -1.12436501058314 -0.901107954682316 -1.25534438264595 -0.537179749786822 0.375215855627954 0.103765742873395 0.24204090950313 -0.771357120845321 0.0174576397281133 -0.595149649275809 -1.13603750619421 -0.477326768669335 -1.49912714201998 -1.15502537168778
MCZR46258 Graptemys_barbouri -1.16948469384144 -1.35287838862372 -1.00527235626481 -1.14443140862288 -0.583655025958939 0.202085183594649 0.073774127943933 0.275285993026872 -0.748988256918031 -0.0612880905610829 -0.391752984612995 -1.07219316892471 -0.498914980752019 -1.44760394773926 -1.16024432802518
MCZR6397 Graptemys_geographica -1.02300599111593 -1.43183700764705 -0.95990704401066 -1.27919614922577 -0.459690607707898 0.0361541698227516 -0.00024784009294104 0.0595826984292724 -0.757961937126422 0.0264020805096394 -0.315288319118713 -0.77493093842695 -0.658821494587618 -1.78447578542194 -1.08597852959725
MCZR29543 Heosemys_annandalii -1.00583211814537 -2.0274035681669 -0.894445895300125 -0.880961013406803 -0.24327798956344 -0.696487286424476 -0.16846490999325 -0.403028065750911 -0.757437822583375 -0.102837651423821 -0.547956270086065 -0.401992716502152 -1.25285701388824 -0.499011464701432 -1.65699526268251
MCZR1863 Malaclemys_terrapin -0.958053507651744 -1.18303827691681 -1.00592570798111 -1.25105683899141 -0.453850182350957 0.105082686846843 -0.012683443317448 0.016102015445655 -0.755428579514605 0.0307495682586644 -0.368518964516021 -0.706248440172824 -0.777055953564543 -1.82780746443494 -1.06741275833712
MCZR182819 Malaclemys_terrapin -0.994533521176417 -1.1885822622057 -1.0332879756699 -1.19524716977728 -0.36591091227511 0.0784396560138997 -0.200378955430105 -0.0192898756643145 -0.82300455930716 0.206169537282008 -0.358794411565546 -0.764489514865328 -0.789932236276049 -2.12669196671149 -1.149587329092
MCZR29498 Siebenrockiella_crassicollis -1.05941904743873 -2.03042656436169 -0.898734135091108 -1.12410251040419 -0.367127088341776 -0.455432884063452 -0.0770434644851224 -0.0631906944478007 -0.931248811245773 0.225178818129842 -0.196261560534245 -0.539170206515342 -0.744641788945254 -1.58487666022196 -1.01236165943348
PCHP4071 Mauremys_annamensis -1.16368665328528 -1.34353037662062 -0.835774252061416 -0.928438712493896 -0.303957650476209 -0.158773859978663 -0.0579823657307351 -0.212644574479031 -0.79557636025664 -0.0286521338373451 -0.590751850735165 -0.705175046356648 -0.871035101552565 -0.529940824763634 -1.42568062065795
PCHP6502 Batagur_baska -1.65768346641567 -1.20790629664635 -0.850627725542593 -1.02966607411765 -0.420352307544375 0.264176871437745 0.100714507492144 0.376130548414106 -1.06209028280375 -0.0658667835512905 -0.206791729168324 -0.584988992565602 -0.41421846217765 -1.22137516913281 -1.45335945228887
PCHP12188 Mauremys_nigricans -0.797450383615338 -2.08383023115507 -0.821045298454711 -0.987798405877703 -0.363482007560536 -0.395949025201577 -0.00223558743531383 -0.39882678962206 -0.888718897481893 0.0125768430038631 -0.349112885052228 -0.415776911195927 -0.938101304760224 -0.719240520268002 -0.98158539612922
PCHP11189 Mauremys_nigricans -1.24061186457419 -1.38373170230762 -0.894404257402647 -1.06747782594064 -0.260872825866759 -0.387047332841404 -0.187496691698159 0.0881556913674711 -0.87434425748797 0.0499374412573295 -0.388865522052873 -0.207566514766469 -0.976788308480306 -1.02336976951848 -1.42580740437081
PCHP8372 Mauremys_nigricans -1.06805329980173 -1.35722767817391 -0.919228439547639 -0.947353697543496 -0.182396401676537 -0.214831904280316 -0.0973088525343912 -0.186075952063318 -0.859223633340335 -0.0321976997837205 -0.284290246048453 -0.373401094209432 -1.0416914817094 -0.760108907313099 -1.75826091954081
PCHP4073 Mauremys_nigricans -1.58129898919022 -1.41707622137987 -0.879237459049317 -1.08175095383219 -0.492336620621369 -0.533903910649165 -0.165186668517667 0.710237384267835 -0.79303367150184 0.0668731792414192 -0.637500120148336 -0.380678725134834 -0.824154050929426 -0.936958931415803 -1.04164534026797
PCHP4625 Mauremys_reevesii -0.921079063507071 -2.15509435122123 -0.75338492572533 -1.10660496595724 -0.212423391436947 -0.442685844511938 0.0266735069128585 -0.21036300666516 -0.959952291767773 0.255354346827733 -0.140600587187992 -0.45557421532799 -0.925602025046358 -0.824667410734305 -1.48236648191278
PCHP6148 Mauremys_reevesii -0.78732840707225 -2.16485643797067 -0.793978706931002 -1.11232379863841 -0.274486959826826 -0.418062547074597 0.00998746995780943 -0.373370792931678 -0.948663321367679 0.118234787720783 -0.415655367664648 -0.3905581175373 -0.964103884220667 -0.993197523593658 -1.12496268778446
PCHP4220 Cuora_aurocapitata -1.05383065776403 -1.83697776290582 -0.873603302892284 -1.82172259009095 -0.287551906875698 -0.531728494907135 -0.0127341367887164 -0.489236983706128 -0.730889734176612 -0.0214453533964022 -0.429838096716623 -0.423213979862786 -1.20028644166561 -2.2966381717311 -3.24984919697551
PCHP5071 Cuora_mccordi -0.960976689817365 -2.31265503474864 -0.767375462189982 -1.86842561174832 -0.293370801158942 -0.768174788513224 -0.171228156169528 -0.498699980951168 -0.753708705703514 0.157081283437715 -0.537508002262502 -0.555733951178977 -1.56663820106051 -1.73064400444704 -3.75298468957956
PCHP4217 Cuora_mccordi -0.898000302388993 -3.01063698295758 -0.747783037927981 -1.8267782962189 -0.340180510733659 -0.786791424186355 -0.0972124235032796 -0.466521604033385 -0.804369225668416 0.205708541412764 -0.347624538105397 -0.621203131468877 -1.38000943581954 -1.79966574702756 -3.63228928140734
PCHP5078 Cuora_amboinensis -0.939678037067219 -2.10653070461768 -0.724064616645148 -2.004515802432 -0.326322553955096 -0.531623715552134 -0.0511538019241925 -0.389522450254343 -0.71055508981409 -0.08942693783502 -0.358889766284001 -0.433206455480067 -1.18029589767942 -1.55051061744135 -3.70149909115791
PCHP5473 Cuora_flavomarginata -1.00693599708023 -1.97371011007343 -0.749073465695287 -2.3325216312805 -0.306270603844282 -0.437652066881044 0.0476492199876948 -0.587982272911861 -0.804348023356382 0.0844313354917098 -0.38346683589359 -0.454941161728013 -1.06646688756471 -4.00788287642271 -4.50902796668832
PCHP3818 Cuora_flavomarginata -1.0824861559775 -1.82534508241126 -0.892175319176445 -1.82072153348172 -0.401472061612623 -0.565664333582183 0.0147173034345531 -0.493846528508183 -0.676381604825269 -0.0699527962071775 -0.593235402785923 -0.391323368542526 -1.22290563214522 -1.95021030499188 -4.44186761337813
PCHP6139 Cyclemys_oldhamii -1.23179253956853 -1.5410295670582 -0.912396511806646 -1.18827099920131 -0.147770613427453 -0.541580443464082 -0.148822353057763 -0.20349657457431 -0.718452583363549 -0.0827320660868146 -0.73179595449776 -0.286697911018523 -1.24865500619517 -0.939894489375738 -3.50032451924682
PCHP11927 Cyclemys_dentata -1.26976707005324 -1.7497256222162 -0.984133239062128 -1.08020318212128 -0.0911178863817055 -0.617541797805788 -0.120386055319158 -0.195447708619257 -0.660633344153962 0.0285745264433834 -0.648184053749868 -0.449806221110444 -1.18886406465195 -0.820905282950964 -3.1906445252005
PCHP3600 Gopherus_polyphemus -0.995226561799752 -0.858471911068697 -0.490213229619156 -1.42578301066327 -0.175969342277276 0.133563687983646 -0.228613609526488 -0.230851290064546 -0.593585306301928 0.198922458089236 -0.887674284475361 -0.258444509251505 -0.761298337366034 -0.481270739713546 -0.551194853337648
PCHP1176 Graptemys_geographica -0.922561474907692 -1.63344897031483 -0.834225567693371 -1.4414273061512 -0.541851676714259 0.116283483532726 0.14079320455333 -0.134989299085445 -0.766129223623398 -0.00644768755975726 -0.262505057515606 -0.782621969233998 -0.568716981634196 -1.80282445423348 -0.999188842785479
PCHP7718 Graptemys_versa -1.00452752551707 -1.53681922051388 -0.843123745250295 -1.36620298350195 -0.482306952838648 0.124303131600822 -0.0319948531531851 0.0375816186010813 -0.869103977535054 -0.00588880466810505 -0.405819970787439 -0.844123730356568 -0.587491734380234 -1.91851991517061 -1.21254734922702
PCHP11909 Graptemys_nigrinoda -1.07557055705179 -1.41405907483802 -0.884855903333725 -1.32475239531546 -0.38823563042174 0.160524343842692 0.0503874547336899 -0.0358650228585173 -0.835618751143616 0.0414747846799206 -0.289737332326403 -0.902986565163496 -0.587022123651499 -1.78648966727155 -1.35208852566874
PCHP2730 Hardella_thurjii -1.16935627936228 -1.04200123912068 -0.887489295552439 -0.943508561225955 -0.311714435824871 0.231205063123251 0.142788460151555 -0.236429132077554 -0.920112791399931 -0.221776951800118 -0.316038563647985 -0.570348884599325 -0.651749052017232 -0.855161149649311 -1.24010643501826
PCHP3221 Hardella_thurjii -1.2715811458433 -1.1532417864491 -0.803206971651642 -1.12865323586999 -0.289181387109508 0.101916111837171 0.263282227626589 -0.222093553562407 -0.959692540199512 -0.112833454639363 -0.20954966418203 -0.515285423286517 -0.676558629821332 -1.11856953779662 -1.50280853277221
PCHP7570 Heosemys_depressa -1.53883155391053 -1.05022383603706 -0.764500375376191 -1.08520589288277 -0.330780165852317 -0.390388350618693 -0.113425175407996 0.152150494935284 -0.734853344195122 -0.0230997711472089 -0.546843489031258 -0.0557664024921231 -1.02284209982535 -0.61713092231354 -0.978354210917482
PCHP7543 Heosemys_grandis -1.0428413868734 -1.45974956711191 -0.89813221526154 -0.87301468509349 -0.233647074614098 -0.422486641291668 -0.255803449996069 -0.370672398666803 -0.790364297772723 -0.0512331455007533 -0.482102644603498 -0.397775901012655 -1.23003325856994 -0.525079840544994 -1.28682939524605
PCHP5467 Heosemys_spinosa -1.18829986418074 -1.5476159937527 -0.761444210282038 -1.11902269706465 -0.222700175258822 -0.632341917473217 -0.355076391046898 0.037216485714088 -0.676650425482312 0.171456442953987 -0.216790113123448 -0.325668731816951 -1.30368545267079 -0.556544430978802 -1.3531639920971
PCHP67 Heosemys_spinosa -1.19272954095985 -1.80934988218633 -0.777785738673053 -0.971157316126402 -0.0577239116854253 -0.746055409715906 -0.363366659307972 -0.131988970735868 -0.698112403372732 0.17256911817628 -0.00700385513952822 -0.370372105357744 -1.3159772743303 -0.403765796559366 -2.18586336129152
PCHP2936 Pangshura_smithii -1.2209053483845 -1.04918260101757 -0.997776738720566 -1.09397494424939 -0.350720732418637 0.217356617176896 0.300559297141019 -0.226648281797314 -0.859901857454021 -0.0723329987131835 -0.263094937621786 -0.547541968532042 -0.618673692707165 -1.6573576143522 -1.1744007575615
PCHP2934 Pangshura_smithii -1.4383810372772 -0.879915658487767 -0.897565851945115 -1.13464196075891 -0.394894397455973 0.18452805748113 0.187876489583535 -0.110875858302078 -0.950073930168255 0.0200186991760881 -0.308654825631162 -0.335273236811333 -0.639809072380647 -1.67585006182175 -1.11030872636304
PCHP3458 Batagur_dhongoka -1.33661547230608 -1.07281217822274 -0.768953027744645 -1.0153531109255 -0.29277716371642 0.149942113018567 0.118497984685678 0.04225818638014 -1.06910384771651 -0.146674214959167 -0.508979513524684 -0.537851675344054 -0.634704552831078 -0.847718128303049 -1.37181409946686
PCHP3944 Batagur_dhongoka -1.34905924142342 -0.98494550209758 -0.789824195395503 -0.942025428272526 -0.323174586356643 0.194848006230363 0.111185466091463 -0.106955366117528 -1.03851174785628 -0.214225696918245 -0.55108185439266 -0.599806231878196 -0.621289115068464 -0.707103453509129 -1.25341398948531
PCHP2941 Pangshura_tentoria -1.38632042695309 -0.926347934144141 -0.861457531444973 -0.977729459729932 -0.351057268121472 0.21139923088576 0.24499593977599 -0.0372039424229261 -0.887382293810062 0.052158044234816 -0.412632757835757 -0.366750863749631 -0.632340919688562 -0.824536077178944 -1.21124153580325
PCHP2940 Pangshura_tentoria -1.39346707368919 -0.904890170780255 -0.846359085236971 -1.13909595760669 -0.336811586092825 0.196079828707098 0.166443300112562 -0.0107334122637963 -0.906933160199369 0.107498584454011 -0.258436543605141 -0.342993606337708 -0.666419417505802 -1.21103876352595 -1.26234680349203
PCHP2371 Pangshura_tecta -1.29558244878843 -0.976801908639596 -1.00529846011616 -0.998309951379008 -0.22740046846329 0.290471041417983 0.215882543016808 -0.30700842989745 -0.913084814306909 0.0494691082802642 -0.277011085934451 -0.515419888886294 -0.62838371670208 -1.44873941624621 -1.5064656781972
PCHP7996 Malaclemys_terrapin -1.10291747010773 -1.09699007785527 -0.921490276664799 -1.4830748141391 -0.425118682566214 0.0835267996183792 -0.15492539512435 -0.0327738151800067 -0.767063867524856 0.010211624748106 -0.604336180503804 -0.782788445869353 -0.721283706903609 -2.78908446002984 -1.00667085732411
PCHP4944 Melanochelys_trijuga -1.26037891028692 -1.25342894984321 -0.866953562164176 -1.38379475841401 -0.111589082606216 -0.152438003694743 0.0862816691355705 -0.254366973155367 -0.9189546388131 0.0867937331082695 -0.518935304268369 -0.181241743618817 -0.890744088185771 -2.14435700621156 -1.98288130687893
PCHP3330 Melanochelys_trijuga   -0.72027499278694 -1.32861644339933     -0.874836266801464 0.164239635446172    -1.04169775279855 
PCHP3442 Malayemys -1.00254755459787 -1.20200406356311 -0.785021770029757 -1.07077858102341 -0.233730043545204 -0.011463614215851 0.0400965534192109 0.0454085779153546 -0.880139047106458 0.194555213078065 -0.377825557864455 -0.468599488171888 -0.935598782913952 -0.746559490378773 -1.3940408807125
PCHP11959 Malaclemys_terrapin -0.974253049421913 -1.18372271245322 -1.0347847375246 -1.20386522865689 -0.38639470770367 0.201902710641664 -0.178924472232513 -0.0292789305782454 -0.77839541937909 0.156475574137586 -0.44915864081375 -0.639994184840578 -0.673677663539946 -2.08728731578545 -1.05918255021249
PCHP3446 Malayemys -1.52790706037426 -1.0254330413101 -0.727700804278852 -1.41327071798903 -0.368436317398446 -0.104354492438497 0.143993309456991 0.672021502392058 -0.916421662976984 0.163215293458387 -0.408843304538158 -0.452249362895159 -0.763638288614857 -1.47124165049739 -1.17410870300848
PCHP5376 Mauremys_japonica -1.39552023758747 -1.33522075266646 -0.814993562072779 -1.16890077527824 -0.235838093026281 -0.289105183648822 -0.118630538961073 0.141670916805576   -0.22214655030539 -0.254691044867947 -0.823035018697424  -1.59602645246032
PCHP6068 Mauremys_caspica -1.18017511327195 -1.39272384886908 -0.792036180168252 -0.951320600103649 -0.433136514055965 -0.231691040089222 0.039298105473345 -0.0642706233835383 -0.845306069822545 0.0573176316084789 -0.382620857437143 -0.333911492544674 -0.790197202876873 -0.540793784815278 -1.10445885732251
PCHP11117 Mauremys_rivulata -1.15481226261205 -1.49666823550785 -0.859833313821168 -0.877141904411055 -0.390054929894848 -0.373470155420934 0.0315599008548585 -0.0912295961478104 -0.810295248694149 -0.00455961293950321 -0.401201892552704 -0.355587064527528 -0.913326456054701 -0.511314834010619 -1.1621216309419
PCHP4738 Mauremys_leprosa -1.12324491458747 -1.33566267012966 -0.721776992235508 -0.994276179062566 -0.560820199620359 -0.412436345435478 0.00618843870657385 -0.102306053565449 -0.829626466618252 -0.0526799714517494 -0.706412781734696 -0.119122051310172 -0.891007414421857 -0.485046073269925 -0.69725640407096
PCHP7435 Mauremys_japonica -1.15819341546194 -1.52871053371118 -0.8667875530909 -1.09032975763738 -0.331739119867287 -0.411854175396883 -0.199600579585866 -0.158648100088616 -0.827087203758431 0.169726643426805 -0.265696540616065 -0.262222670202374 -0.934435434162712 -0.929100909371102 -1.32375974887866
PCHP2624 Morenia_petersi      0.0440108165449586 -0.148804595322049 0.243372207111347 -0.884292953928626 0.0871391814999543 -0.708604985181085 0.154572720620212 -0.830675872746236 -1.81485634846454 
PCHP2953 Morenia_petersi -1.3525713692817 -1.1437409018729 -0.774854602015417 -1.5107614661651 -0.0214860671200345 0.0871569031512736 0.100512009576035 -0.0309608065035023 -0.83955364461159 0.0508260606651829 -0.271693411577014 -0.32952048376596 -0.738905721519414 -1.45884877438079 -2.397301981493
PCHP4160 Morenia_ocellata -1.16778445015724 -1.31933259279549 -0.821400239310949 -1.57717471570084 -0.10732665372499 -0.00456815131529732 -0.0689518469868887 -0.383130831601932 -0.84695915773951 0.0769577907650116 -0.330217188936948 -0.34183807820088 -0.788040333680555 -2.0359371448657 -2.0183602371034
PCHP2958 Notochelys_platynota -1.39599423807538 -1.22038153718216 -0.809042336464638 -1.40568163576689 -0.0900826681392526 0.0595493535885687 -0.125929487327166 0.0102575584609903 -0.796454536717509 0.0646445869282495 -0.0342795849738638 -0.390262179216207 -0.717126472377173 -1.21965756685961 -2.77195303819138
PCHP6190 Mauremys_sinensis -1.29299490386636 -1.87155787409971 -0.736830212909154 -1.03671379503363 -0.46793800061641 -0.742020014526858 -0.084498538124099 0.033109302329607 -0.936374520970546 0.102894225244307 -0.511580760310859 -0.222304416182883 -0.770421788798755 -0.68134134936515 -0.89500746222992
PCHP3366 Orlitia_borneensis -1.29822896610702 -1.09976527380338 -0.81779124972678 -0.955460736233919 -0.270511964396225 0.0242573730855979 0.0883022986803217 -0.0241304044329503 -0.889084569162028 -0.16774880861501 -0.511381480130468 -0.407759119519409 -0.771293524459332 -0.606526826016013 -1.5397265146166
PCHP7715 Orlitia_borneensis -1.33507213190903 -1.02689294292601 -0.715298596330347 -0.938002393100557 -0.153726319338906 0.160585522461835 0.230093511639878 0.070180938187651 -1.08405260947674 0.188156108070626 -0.52588899876626 -0.501730596490734 -0.688102516119237 -0.496577769597284 -1.58283754719629
PCHP3826 Rhinoclemmys_diademata -1.02443939396301 -2.03373389734324 -0.791749316593019 -1.14550213491588 -0.411697810035457 -0.601132805960534 0.12221588294884 -0.0700978129154324 -0.739201827051086 -0.0479708150371395 -0.0452541014558593 -0.416154432371324 -0.877046217647268 -0.797686728918295 -0.904816856350982
PCHP7597 Rhinoclemmys_pulcherrima -1.27993688688974 -1.97227920481538 -0.870282796325334 -1.21147836046101 0.000497497788059717 -0.333525017357156 0.233606521907127 -0.246860184417827 -0.691922702602662 0.068260712409288 0.143016718274257 -0.520966878481965 -0.719110727048235 -0.844938788683558 -3.51167682241344
PCHP11899 Rhinoclemmys_pulcherrima -1.20625472162027 -1.94006764035837 -0.92344527156849 -1.23061383173143 -0.134721220565946 -0.475830216663466 0.0734961460834104 -0.154756508423347 -0.675917405140272 0.0291352047395011 -0.0569214253220241 -0.529796467658246 -0.905438437903694 -0.963943242441734 -2.81181349031246
PCHP2871 Rhinoclemmys_punctularia -1.36588994477698 -1.54380568616582 -0.808626126213269 -1.34229438868452 -0.14378946169586 -0.459832816081193 0.350417741409425 0.0373422058303278 -0.751754080465021 0.10100177843575 -0.0324392966678008 -0.126250257966211 -0.811585340776827 -1.13705986367531 -1.5657008602865
PCHP3706 Rhinoclemmys_punctularia -1.52821201777306 -1.34608633241075 -0.884976250763752 -1.23284136602512 -0.259848014291754 -0.645933807338299 0.248993987085073 0.168660063464408 -0.689571066089966 0.0546990796542669 -0.134665067770756 0.153761033915006 -0.87202689980105 -1.12393143260776 -1.0450786874577
PCHP348 Rhinoclemmys_funerea -1.19176366531148 -1.72215135460829 -0.778417540866433 -1.21481489446052 -0.169928626366525 -0.705997454874532 0.0163684189342431 -0.172259235575277 -0.760629113084893 0.0164769478199015 -0.375843531669298 -0.220615365144981 -1.06370272440654 -0.856629700674182 -1.21106266152464
PCHP7699 Rhinoclemmys_funerea -0.907794113255026 -2.1815527634489 -0.699716086077548 -1.28084603132659 -0.45205108530014 -0.649653224264288 0.12335097294826 -0.287378819534089 -0.671410148793142 -0.016170313319721 -0.399290670677859 -0.512271651443174 -0.915058481152905 -0.761266530686827 -0.600559101636297
PCHP2961 Rhinoclemmys_funerea -0.982879318363203 -2.01863074276666 -0.846565177266008 -1.07682692417228 -0.398282077115874 -0.603566521144949 0.0525919600843837 -0.260242984187547 -0.731394387878596 -0.0825686548879044 -0.512766505096419 -0.412961483417667 -0.916291920420426 -0.802783416070021 -0.821092232368
PCHP2441 Rhinoclemmys_melanosterna -1.18951685645614 -1.74440139818593 -0.876598920201405 -1.10870912114834 -0.225126012518371 -0.497565002912484 0.1444630736478 -0.0897690524032294 -0.769757650098071 0.0067747190202965 -0.416987292014944 -0.331206530580029 -0.913160969962967 -0.87411115308468 -1.61796485625286
PCHP2962 Rhinoclemmys_annulata -1.30985954439209 -1.28154539977665 -0.799669103974228 -1.23540706133717 -0.154775601671573 -0.324270148748155 0.0330182451466515 0.0118487518988915 -0.658074582653804 -0.0531570580367072 -0.276277873611124 -0.259548101913657 -0.962281514802243 -0.782745643775135 -1.44869788843207
PCHP1222 Rhinoclemmys_annulata -1.48978526062576 -1.17174980435944 -0.7539184977345 -1.47999220628624 -0.324066002937708 -0.40455202706177 0.0646368955267598 0.221355256542165 -0.693710163035902 -0.0193155289292064 -0.331586388243603 -0.0837179424739607 -0.923310994384955 -1.1475795811016 -1.03739417318234
PCHP2443 Rhinoclemmys_nasuta -1.54594372661747 -1.49438314709878 -0.75636745632387 -1.250663776326 -0.377169270906201 -0.704374650988279 -0.0722589315582197 0.309832408463849 -0.720325098242886 -0.148714536971272 -0.270758371900936 -0.0852178276040964 -0.88623673559833 -0.83060490535034 -1.07040899730929
PCHP2442 Rhinoclemmys_nasuta -1.23566394766651 -1.75309705608829 -0.770694936473195 -1.18378092341528 -0.472631950903764 -0.633112996123332 -0.0407558710940848 0.0727449706002974 -0.769451547115458 -0.0102231049327598 -0.228952580524302 -0.284370544871246 -0.840539371090604 -0.838009508520688 -0.956244350934878
PCHP2963 Rhinoclemmys_areolata -1.2617749027689 -1.46809679222089 -0.719772249982057 -1.39252862852272 -0.435795478670554 -0.524135330313498 0.324283220173882 -0.120450136619262 -0.606488474326026 -0.0850141859089283 0.28981146295786 0.0600401769110584 -0.740234357947282 -0.874493267216287 -0.828419697640198
PCHP2775 Rhinoclemmys_areolata -1.14486934558467 -1.52096259368884 -0.801778063615159 -1.31729715827043 -0.248820364683628 -0.172759990561428 0.397847606047116 -0.399928537731816 -0.69355898647154 -0.121412505604832 -0.0305973479404246 -0.412454678317169 -0.786671569836747 -0.955877833809759 -1.57401851831081
PCHP207 Rhinoclemmys_pulcherrima -1.13409653945131 -1.78814000263274 -0.856410028112876 -1.23183727939295 -0.22347590357315 -0.364766557127311 0.35320237580424 -0.354338207250732 -0.699778786101021 0.0807929738661511 0.386671195013932 -0.374045798322862 -0.792104906338095 -0.990219159448623 -1.45832375085895
PCHP12202 Sacalia_bealei -1.34284010584171 -1.00226635888611 -0.819804590202581 -1.2509705015002 -0.499694583550478 -0.144690506297384 -0.13240546298232 0.26598477703225 -0.698062107110348 -0.0980632049403538 -0.41886928891023 -0.100177051930806 -0.773513053224948 -1.080736011945 -0.752388363671438
PCHP2619 Sacalia_bealei -1.24325527725939 -1.49580696041765 -0.927591270281394 -1.28294121132701 -0.459248035309459 -0.382494137063659 -0.108179001452024 0.280558144306926 -0.761154264534744 -0.0721726946389336 -0.535115414683193 -0.440924314058535 -0.783752841362519 -1.67759629424449 -0.91392953451604
PCHP4656 Sacalia_quadriocellata -1.4513707918757 -1.21984290163815 -0.774083516380157 -1.25641945136122 -0.564719541271013 -0.425053859597332 -0.20988781518676 0.228471823697017 -0.81727618572333 -0.151443675700031 -0.685318931930092 -0.14227024626566 -0.787695824783127 -1.1640573766973 -0.703662496910939
PCHP2508 Siebenrockiella_crassicollis -1.05228368411826 -2.04519642825816 -0.982801213437587 -1.10992000507126 -0.181579132007172 -0.229254963104477 -0.0349967875988696 -0.00114668829960605 -0.889340659606859 0.20745680568446 -0.134294939642268 -0.666865947397144 -0.709041433379355 -1.52220130090974 -1.74545953797496
PCHP2509 Siebenrockiella_crassicollis -1.02749452927531 -2.28479303126487 -0.96727308901861 -1.00108229113585 -0.247750842448532 -0.417246613243053 -0.05747698820939 0.0474373879300498 -0.966269174914332 0.306106023137506 -0.20972792753922 -0.672512202847452 -0.75988622286429 -1.3399879588059 -1.34609980501908
YPMHERR17244 Cuora_picturata -1.04169431613357 -1.8604873508284 -0.824139061247361 -1.93538220499477 -0.345426169290697 -0.43280988957343 -0.364947346220039 -0.468793020492079 -0.56733108924524 -0.0982383794894708 0.1686638932588 -0.540269995298736 -1.12167619435766 -1.43409654642518 -4.31100634586392
YPMHERR17221 Leucocephalon_yuwonoi -1.86181637281348 -0.666344252945708 -0.792046659138892 -1.4078776288542 -0.442931211467836 0.142706337352497 -0.037109931582962 0.985875498986016 -0.712375383665829 0.131433705208487 -0.104605849082019 0.0385652687575917 -0.608121963020579 -1.48594889115332 -0.807332596847185
YPMHERR14678 Notochelys_platynota -1.40662565477116 -1.39988599024408 -0.605804730973535 -1.75240620174109 -0.314983987877815 -0.149264204350421 -0.259902262438008 0.0268746628568824 -0.767855753999986 0.0413617953423555 -0.160473438715881 -0.266518174348708 -0.774060125956596 -1.54789450464506 -4.49218941132174
YPMHERR17205 Siebenrockiella_crassicollis -1.23200638185995 -1.82660697752876 -0.990243504902696 -1.02075036089073 -0.321738713022991 -0.269971888120757 0.033065168006891 0.192950514306789 -0.925034498564952 0.16438153000072 -0.0670564847496361 -0.61259996162809 -0.637053359887565 -1.42711689079418 -1.34900610829189
YPMHERR19103 Gopherus_agassizii -1.03173755693432 -0.802483685941453 -0.548498105600978 -1.25405419321205 -0.285125823675976 0.140887474619648 -0.334550157807838 -0.480847027703362 -0.794576958526656 0.319845559229662 -0.64099514859869 -0.265230070920639 -0.788169101350664 -0.5123518116001 -0.563775858130686
SMFME1340 kehreri -1.85675115116994 -0.821335281706634 -0.850092685707232 -0.909578688534696 -0.54727866215483 -0.209565238152608 -0.0116695003341286 0.898896161783648 -0.835448484380922 -0.151911473322828 -1.06751484403985 -0.0606246218164349 -0.771704574636127 -0.741060536255843 -1.03357488999462
SMFME1557 kehreri      -0.140281726676381 0.0942299161149574    -0.581695926406517    -1.59273107993237
SMFME1564 kehreri             -0.943865852987802  
SMFME1679 kehreri       0.0973484547711289 0.812685780254763   -0.614179164016175 0.105825523803848   
SMFME1782 kehreri -1.9463862261888 -0.845277057322102 -0.806714281092686 -1.02565959679832 -0.376736518022794  -0.0152783217068414 0.909601743723358 -0.898267305704923  -0.913967850458016 0.00415801014866368 -0.706031814337071  
SMFME1797 kehreri -1.88044384062373 -0.96137490044927 -0.78776488126151 -1.16226271696419 -0.448152405715678 -0.114738050604682 0.0525480209709376 0.776513333429011 -0.902732702293676 0.0964901209441735 -0.744593168350347 0.0780194996046354 -0.729599125285338 -1.06000653440883 -1.20111565952516
SMFME2767 kehreri -1.91105980569999 -0.892514982389585 -0.756849328049327 -1.04699445593351 -0.420772530700386 -0.091390556217626 -0.0520970102144842 0.778932315826331 -0.973982516489609 0.164816011195951  -0.186608808805575 -0.688687226915216 -0.729430589377193 -1.28029507188557
SMFME3495 kehreri               
SMFME3774 kehreri -1.86903701614306 -0.693938632916257    0.0318908144236804 0.0679365651114409 0.458181890280569   -0.77853301669942 0.0605240637189093 -0.739667196194838  -0.846761235743255
SMFME11285 kehreri -1.86700949626837 -0.995284974541031 -0.688145325188897 -1.30464050776305 -0.391749487759799 -0.190202358246192 0.0787532891346913 0.820760228823263 -0.929814460790697 0.181840324830866  -0.00473187002783348 -0.679823215897172 -0.953540811624333 -0.995943235364163
SMFME11389 kehreri -2.31329486483718 -0.794475186323703 -0.945193124610054 -0.918348734658525 -0.37786430773253  -0.0966521877660418 1.30040746417678 -0.934309237376833  -1.04197200955478 0.370196969270706 -0.833301527727477  
SMFME1210 messeliana -1.97749708480463 -0.772799905220656 -0.880174628391313 -0.827797016428225 -0.535982937427423 0.197317151754311 -0.0458463881254187  -1.07644477387635 0.0381593297173591 -0.476962599570039 0 -0.564903696849333 -0.693147180559945 -1.26965745739413
SMFME1221 messeliana   -0.802147444144643 -0.928955871281249  0.119712655916927 -0.130538871688069  -1.23427815382126 0.271164641275317 -0.217944036943923   -0.651300070624445 -1.39966609808578
HLMDME1444 messeliana -1.77070606003022 -0.905708622543618 -0.872488109215762 -0.77070541490582 -0.354545017680907    -1.019831410815   -0.287682072451781   
SMFME3777 messeliana -1.65368542993164 -1.01254743328251    0.175660499207776 -0.0240804836744014 0.567530700418345  0.131836189641854 -0.729343106691418 -0.116547705048391 -0.600111030785016 -0.462623521948113 -1.02504243750675
