# Supplementary material for: The phylogenetic relationships of geoemydid turtles from the Eocene Messel Pit Quarry: a first assessment using methods for continuous and discrete characters
Source: PeerJ. 2021 Aug 5;9:e11805. doi: 10.7717/peerj.11805 (PMC8349520; doi:10.7717/peerj.11805)
Supplement: Supplemental Information 2 — The raw landmark data, the raw segment measurements, and the matrices with combined discrete and continuous characters together with the files necessary for reproducing the main parsimony analyses. Consult the file README.md contained therein for a description of the contents and instructions for reproducing the analyses. [file peerj-09-11805-s002.zip › data_and_scripts/main_analyses/1_log-ratio_characters/output/plastron_ratios_spp.txt]

RP1 RP2 RP3 RP4 RP5 RP6 RP7 RP8 RP9 RP10 RP11 RP12 RP13 RP14 RP15
Batagur_baska -1.69039172355469 -1.15656537071053 -0.861019114779564 -1.03148272166498 -0.411549332024187 0.427464057139893 0.15981245838015 0.369096528081353 -1.07337382680403 -0.0609616281917764 -0.189560178949383 -0.383044068382843 -0.375189798780509 -1.37817777997159 -1.40959671386137
Batagur_borneoensis -1.63464716904575 -1.07355250597769 -0.770765401690647 -1.16984979669039 -0.259226702967894 0.453755297755178 0.559252543139091 0.191691744339669 -1.12030785464208 -0.0186736687312917 -0.0764986112027118 -0.578113448980161 -0.404418380924244 -1.53503530786614 -1.63680646583612
Mauremys_reevesii -0.982073673239675 -1.88031238143783 -0.788252331137797 -1.11213090771564 -0.279244142996339 -0.34928772526321 0.00442998868621691 -0.203784919853338 -0.922364404646402 0.124247186902881 -0.194608019519812 -0.336962909017829 -0.892122458624452 -0.915022763551959 -1.3045376351008
Cuora_amboinensis -0.907938048690542 -2.18729702701882 -0.743967517528639 -2.18031026349906 -0.308852596956339 -0.515642545078661 -0.000388623997649407 -0.388562946310328 -0.727592696742004 -0.0321248289197743 -0.284004183169374 -0.471895584310378 -1.20503393824752 -1.99319906955544 -3.52837397506958
Cyclemys_dentata -1.31217926102703 -1.69773629875998 -0.942205706860369 -1.26437352677304 -0.0531786914582619 -0.530375393683393 -0.064445961312379 -0.173290808587117 -0.702656920831889 0.0897081544620163 -0.642436519315714 -0.373179328999353 -1.03332685069938 -1.09335046880082 -3.60971792674577
Geoemyda_spengleri -1.7884359691105 -1.22457101282804 -0.940680708515578 -1.03833412925569 -0.279664628728715 -0.280649702563093 0.0337700479325313 0.64512176977198 -0.635391704267087 0.0986124452837108 -0.349746853359895 -0.0922569624879089 -0.638870756558387 -0.825771382352206 -1.19480934281854
Hardella_thurjii -1.28935179600649 -1.06857455546585 -0.823114943343374 -1.04964140526591 -0.317178949611862 0.144611389297399 0.20372377817688 -0.169083707300537 -0.939497565345376 -0.187173508540906 -0.401137476374287 -0.512110133702153 -0.653205458437578 -0.959896593198703 -1.30163272367603
Heosemys_grandis -1.16381599011788 -1.51711997842926 -0.813743378696176 -0.959120565320776 -0.199535756482982 -0.435435171487102 -0.228847468446735 -0.242577036994158 -0.834460099189263 -0.00763665879910973 -0.491907066227135 -0.402713754394565 -1.10341319280296 -0.535926474065136 -1.60309011432637
Heosemys_annandalii -1.00481360206445 -2.34147576705982 -0.879940366710338 -0.893776161715949 -0.224906399139386 -0.871291836782751 -0.353469910652288 -0.322569633823799 -0.770441478655022 -0.0970903249765053 -0.372625861634181 -0.403710532098074 -1.32969245648168 -0.506546603608278 -1.58260050006262
Pangshura_tentoria -1.42518187690056 -0.918829548952217 -0.860297025186907 -1.04480715057791 -0.314679875785268 0.157854363191415 0.17546682848949 -0.015438852907269 -0.892005502441215 0.0371938324508843 -0.398397138778704 -0.328179840454731 -0.681497626743573 -0.978905563251007 -1.33995319242791
Pangshura_tecta -1.32373931694397 -0.944603079735727 -0.928428443174157 -1.09467933831153 -0.245814397385274 0.307231182434332 0.267152411233382 -0.200111486779435 -0.933395171027143 0.0812855511884116 -0.304915906211408 -0.407059422193617 -0.613120823890575 -1.56558587466662 -1.38431948866861
Batagur_dhongoka -1.37575313173945 -1.02418357762074 -0.826556903968801 -0.920945839303844 -0.322889021662431 0.173028215285465 0.130606548659937 0.000926622459051447 -1.05162353953919 -0.17777492624014 -0.565761826988565 -0.553783484571113 -0.608972503493439 -0.761669697972786 -1.26660268053807
Batagur_kachuga -1.5081508409768 -0.797451660433012 -0.848177477295391 -1.04190057514793 -0.42300754413116 0.474189422291891 0.151970395043864 0.0886764759112093 -1.00388681938441 -0.375769997415077 -0.670816177124711 -0.610787902476714 -0.481531375276636 -1.18264424796616 -1.24815728023234
Mauremys_caspica -1.19911162489737 -1.32370322751645 -0.832543136704888 -0.918154343121371 -0.426624645677764 -0.252121470164152 0.0102332044500229 -0.038602881802919 -0.824247103355379 0.0257583231756235 -0.489221627984377 -0.319839692914252 -0.819027525811524 -0.561416706767888 -0.986791747688807
Melanochelys_trijuga -1.30834497633817 -1.4646160628036 -0.805895535418833 -1.35189514063138 -0.0639343164398155 -0.237773657507004 0.0523783347671918 -0.232227075604639 -0.874910260554547 0.127845960033994 -0.363124304760241 -0.312279615622479 -0.828955639503076 -1.42526081849393 -3.04798481912209
Morenia_petersi -1.31904967484497 -1.17250250320687 -0.800214626188809 -1.40713577956014 0.0170385747417322 0.0942601987461303 -0.00392644357979368 0.00915910762806905 -0.860237223347155 0.0594772312652324 -0.459638322897868 -0.1790872224993 -0.768899387299295 -1.47684357624585 -3.55198467119978
Notochelys_platynota -1.31028992234893 -1.46114954883377 -0.823545835915938 -1.64310170874115 -0.149297663043947 -0.1031413200249 -0.138896302472333 0.0058087968888663 -0.805374761645706 0.0517458559614678 -0.133326687303491 -0.386540943613007 -0.772261182509547 -2.43474136826556 -3.80148860741155
Orlitia_borneensis -1.3134634332214 -1.09981507753317 -0.782889938014177 -0.9650780020426 -0.219383270046983 0.0914895507350737 0.200587497814765 0.0212495309657371 -0.951547341802719 -0.0664082037631137 -0.502016497275344 -0.516518837230981 -0.710128373980472 -0.600661191926096 -1.58584561869103
Siebenrockiella_crassicollis -1.08933466031724 -2.28198996461364 -0.959350241660048 -1.07273972708646 -0.296831024594623 -0.45812235218028 -0.0374190218379389 0.0337265483002958 -0.922899571995444 0.229830924233819 -0.154089398554012 -0.607808128249928 -0.723846440087768 -1.50301990987694 -1.29165328032013
Glyptemys_insculpta -1.04838236975478 -1.51320383529763 -1.10458553294218 -1.1536428704656 -0.269735206213317 -0.298702599717333 -0.163960736207517 -0.420023605627947 -0.532717376071256 -0.0871016401880301 -0.460417916878061 -0.401086793052432 -0.920188498118285 -1.14741458755384 -1.08006858482645
Graptemys_barbouri -1.11059225745821 -1.29907780204322 -0.964633072091978 -1.16395640443384 -0.572715954846933 0.259961302189195 0.103766648524252 0.244521053376989 -0.742561167728281 -0.0239891235472647 -0.486306240799815 -1.08361451882325 -0.5050503195589 -1.36705385723335 -1.12942685389677
Graptemys_geographica -0.972783733011809 -1.53264298898094 -0.897066305852016 -1.36031172768848 -0.500771142211078 0.0762188266777388 0.0702726822301943 -0.0377033003280862 -0.76204558037491 0.00997719647494107 -0.28889668831716 -0.778776453830474 -0.613769238110907 -1.79365011982771 -1.04258368619137
Malaclemys_terrapin -1.00743938708945 -1.16308333235775 -0.998872174460102 -1.28331101289117 -0.407818621223988 0.117237963280197 -0.136728066526104 -0.0163101514942279 -0.780973106431428 0.100901576106591 -0.44520204934978 -0.723380146437021 -0.740487390071037 -2.20771780174043 -1.07071337374143
Mauremys_annamensis -1.16368665328528 -1.34353037662062 -0.835774252061416 -0.928438712493896 -0.303957650476209 -0.158773859978663 -0.0579823657307351 -0.212644574479031 -0.79557636025664 -0.0286521338373451 -0.590751850735165 -0.705175046356648 -0.871035101552565 -0.529940824763634 -1.42568062065795
Mauremys_nigricans -1.17185363429537 -1.56046645825412 -0.878478863613578 -1.02109522079851 -0.3247719639313 -0.382933043243115 -0.113056950046383 0.0533725834874819 -0.853830114953009 0.0242974409297228 -0.414942193325473 -0.344355811326665 -0.94518378646984 -0.859919532128847 -1.3018247650772
Cuora_aurocapitata -1.05383065776403 -1.83697776290582 -0.873603302892284 -1.82172259009095 -0.287551906875698 -0.531728494907135 -0.0127341367887164 -0.489236983706128 -0.730889734176612 -0.0214453533964022 -0.429838096716623 -0.423213979862786 -1.20028644166561 -2.2966381717311 -3.24984919697551
Cuora_mccordi -0.929488496103179 -2.66164600885311 -0.757579250058981 -1.84760195398361 -0.3167756559463 -0.77748310634979 -0.134220289836404 -0.482610792492277 -0.779038965685965 0.18139491242524 -0.442566270183949 -0.588468541323927 -1.47332381844002 -1.7651548757373 -3.69263698549345
Cuora_flavomarginata -1.04471107652887 -1.89952759624235 -0.820624392435866 -2.07662158238111 -0.353871332728453 -0.501658200231614 0.0311832617111239 -0.540914400710022 -0.740364814090826 0.00723926964226616 -0.488351119339757 -0.423132265135269 -1.14468625985497 -2.9790465907073 -4.47544779003322
Cyclemys_oldhamii -1.23179253956853 -1.5410295670582 -0.912396511806646 -1.18827099920131 -0.147770613427453 -0.541580443464082 -0.148822353057763 -0.20349657457431 -0.718452583363549 -0.0827320660868146 -0.73179595449776 -0.286697911018523 -1.24865500619517 -0.939894489375738 -3.50032451924682
Gopherus_polyphemus -0.995226561799752 -0.858471911068697 -0.490213229619156 -1.42578301066327 -0.175969342277276 0.133563687983646 -0.228613609526488 -0.230851290064546 -0.593585306301928 0.198922458089236 -0.887674284475361 -0.258444509251505 -0.761298337366034 -0.481270739713546 -0.551194853337648
Graptemys_versa -1.00452752551707 -1.53681922051388 -0.843123745250295 -1.36620298350195 -0.482306952838648 0.124303131600822 -0.0319948531531851 0.0375816186010813 -0.869103977535054 -0.00588880466810505 -0.405819970787439 -0.844123730356568 -0.587491734380234 -1.91851991517061 -1.21254734922702
Graptemys_nigrinoda -1.07557055705179 -1.41405907483802 -0.884855903333725 -1.32475239531546 -0.38823563042174 0.160524343842692 0.0503874547336899 -0.0358650228585173 -0.835618751143616 0.0414747846799206 -0.289737332326403 -0.902986565163496 -0.587022123651499 -1.78648966727155 -1.35208852566874
Heosemys_depressa -1.53883155391053 -1.05022383603706 -0.764500375376191 -1.08520589288277 -0.330780165852317 -0.390388350618693 -0.113425175407996 0.152150494935284 -0.734853344195122 -0.0230997711472089 -0.546843489031258 -0.0557664024921231 -1.02284209982535 -0.61713092231354 -0.978354210917482
Heosemys_spinosa -1.1905147025703 -1.67848293796951 -0.769614974477546 -1.04509000659552 -0.140212043472124 -0.689198663594561 -0.359221525177435 -0.0473862425108898 -0.687381414427522 0.172012780565133 -0.111896984131488 -0.348020418587348 -1.30983136350055 -0.480155113769084 -1.76951367669431
Pangshura_smithii -1.32964319283085 -0.964549129752667 -0.94767129533284 -1.11430845250415 -0.372807564937305 0.200942337329013 0.244217893362277 -0.168762070049696 -0.904987893811138 -0.0261571497685477 -0.285874881626474 -0.441407602671687 -0.629241382543906 -1.66660383808698 -1.14235474196227
Malayemys -1.26522730748607 -1.1137185524366 -0.756361287154305 -1.24202464950622 -0.301083180471825 -0.057909053327174 0.0920449314381009 0.358715040153706 -0.898280355041721 0.178885253268226 -0.393334431201306 -0.460424425533524 -0.849618535764405 -1.10890057043808 -1.28407479186049
Mauremys_japonica -1.27685682652471 -1.43196564318882 -0.840890557581839 -1.12961526645781 -0.283788606446784 -0.350479679522853 -0.15911555927347 -0.00848859164151987 -0.827087203758431 0.169726643426805 -0.243921545460727 -0.25845685753516 -0.878735226430068 -0.929100909371102 -1.45989310066949
Mauremys_rivulata -1.15481226261205 -1.49666823550785 -0.859833313821168 -0.877141904411055 -0.390054929894848 -0.373470155420934 0.0315599008548585 -0.0912295961478104 -0.810295248694149 -0.00455961293950321 -0.401201892552704 -0.355587064527528 -0.913326456054701 -0.511314834010619 -1.1621216309419
Mauremys_leprosa -1.12324491458747 -1.33566267012966 -0.721776992235508 -0.994276179062566 -0.560820199620359 -0.412436345435478 0.00618843870657385 -0.102306053565449 -0.829626466618252 -0.0526799714517494 -0.706412781734696 -0.119122051310172 -0.891007414421857 -0.485046073269925 -0.69725640407096
Morenia_ocellata -1.16778445015724 -1.31933259279549 -0.821400239310949 -1.57717471570084 -0.10732665372499 -0.00456815131529732 -0.0689518469868887 -0.383130831601932 -0.84695915773951 0.0769577907650116 -0.330217188936948 -0.34183807820088 -0.788040333680555 -2.0359371448657 -2.0183602371034
Mauremys_sinensis -1.29299490386636 -1.87155787409971 -0.736830212909154 -1.03671379503363 -0.46793800061641 -0.742020014526858 -0.084498538124099 0.033109302329607 -0.936374520970546 0.102894225244307 -0.511580760310859 -0.222304416182883 -0.770421788798755 -0.68134134936515 -0.89500746222992
Rhinoclemmys_diademata -1.02443939396301 -2.03373389734324 -0.791749316593019 -1.14550213491588 -0.411697810035457 -0.601132805960534 0.12221588294884 -0.0700978129154324 -0.739201827051086 -0.0479708150371395 -0.0452541014558593 -0.416154432371324 -0.877046217647268 -0.797686728918295 -0.904816856350982
Rhinoclemmys_pulcherrima -1.20676271598711 -1.90016228260216 -0.883379365335567 -1.22464315719513 -0.119233208783679 -0.391373930382644 0.220101681264926 -0.251984966697302 -0.689206297947985 0.05939629700498 0.157588829322055 -0.474936381487691 -0.805551357096675 -0.933033730191305 -2.59393802119495
Rhinoclemmys_punctularia -1.44705098127502 -1.44494600928829 -0.84680118848851 -1.28756787735482 -0.201818737993807 -0.552883311709746 0.299705864247249 0.103001134647368 -0.720662573277493 0.0778504290450087 -0.0835521822192784 0.0137553879743974 -0.841806120288938 -1.13049564814154 -1.3053897738721
Rhinoclemmys_funerea -1.0274790323099 -1.97411162027462 -0.77489960140333 -1.1908292833198 -0.340087262927513 -0.65307240009459 0.0641037839889624 -0.239960346432304 -0.721144549918877 -0.0274206734625746 -0.429300235814526 -0.381949500001941 -0.965017708659957 -0.806893215810343 -0.87757133184298
Rhinoclemmys_melanosterna -1.18951685645614 -1.74440139818593 -0.876598920201405 -1.10870912114834 -0.225126012518371 -0.497565002912484 0.1444630736478 -0.0897690524032294 -0.769757650098071 0.0067747190202965 -0.416987292014944 -0.331206530580029 -0.913160969962967 -0.87411115308468 -1.61796485625286
Rhinoclemmys_annulata -1.39982240250892 -1.22664760206805 -0.776793800854364 -1.35769963381171 -0.239420802304641 -0.364411087904963 0.0488275703367056 0.116602004220528 -0.675892372844853 -0.0362362934829568 -0.303932130927363 -0.171633022193809 -0.942796254593599 -0.965162612438368 -1.2430460308072
Rhinoclemmys_nasuta -1.39080383714199 -1.62374010159354 -0.763531196398533 -1.21722234987064 -0.424900610904983 -0.668743823555806 -0.0565074013261522 0.191288689532073 -0.744888322679172 -0.0794688209520161 -0.249855476212619 -0.184794186237671 -0.863388053344467 -0.834307206935514 -1.01332667412208
Rhinoclemmys_areolata -1.20332212417679 -1.49452969295486 -0.760775156798608 -1.35491289339658 -0.342307921677091 -0.348447660437463 0.361065413110499 -0.260189337175539 -0.650023730398783 -0.10321334575688 0.129607057508718 -0.176207250703056 -0.763452963892014 -0.915185550513023 -1.2012191079755
Sacalia_bealei -1.29304769155055 -1.24903665965188 -0.873697930241988 -1.2669558564136 -0.479471309429968 -0.263592321680522 -0.120292232217172 0.273271460669588 -0.729608185822546 -0.0851179497896437 -0.476992351796712 -0.27055068299467 -0.778632947293734 -1.37916615309474 -0.833158949093739
Sacalia_quadriocellata -1.4513707918757 -1.21984290163815 -0.774083516380157 -1.25641945136122 -0.564719541271013 -0.425053859597332 -0.20988781518676 0.228471823697017 -0.81727618572333 -0.151443675700031 -0.685318931930092 -0.14227024626566 -0.787695824783127 -1.1640573766973 -0.703662496910939
Cuora_picturata -1.04169431613357 -1.8604873508284 -0.824139061247361 -1.93538220499477 -0.345426169290697 -0.43280988957343 -0.364947346220039 -0.468793020492079 -0.56733108924524 -0.0982383794894708 0.1686638932588 -0.540269995298736 -1.12167619435766 -1.43409654642518 -4.31100634586392
Leucocephalon_yuwonoi -1.86181637281348 -0.666344252945708 -0.792046659138892 -1.4078776288542 -0.442931211467836 0.142706337352497 -0.037109931582962 0.985875498986016 -0.712375383665829 0.131433705208487 -0.104605849082019 0.0385652687575917 -0.608121963020579 -1.48594889115332 -0.807332596847185
Gopherus_agassizii -1.03173755693432 -0.802483685941453 -0.548498105600978 -1.25405419321205 -0.285125823675976 0.140887474619648 -0.334550157807838 -0.480847027703362 -0.794576958526656 0.319845559229662 -0.64099514859869 -0.265230070920639 -0.788169101350664 -0.5123518116001 -0.563775858130686
kehreri -1.94914034299015 -0.857743002235511 -0.805793270984951 -1.06124745010871 -0.427092318681003 -0.119047852578968 0.0239021362312955 0.844497364787215 -0.91242578450611 0.0728087459120405 -0.820350854217872 0.045844845737115 -0.76158506674763 -0.87100961791655 -1.15840352874086
messeliana -1.80062952492216 -0.897018653682262 -0.851603393917239 -0.842486100871764 -0.445263977554165 0.164230102293005 -0.0668219144959629 0.567530700418345 -1.1101847795042 0.147053386878177 -0.474749914401793 -0.134743259166724 -0.582507363817175 -0.602356924377501 -1.23145533099555
