# Supplementary material for: The phylogenetic relationships of geoemydid turtles from the Eocene Messel Pit Quarry: a first assessment using methods for continuous and discrete characters
Source: PeerJ. 2021 Aug 5;9:e11805. doi: 10.7717/peerj.11805 (PMC8349520; doi:10.7717/peerj.11805)
Supplement: Supplemental Information 2 — The raw landmark data, the raw segment measurements, and the matrices with combined discrete and continuous characters together with the files necessary for reproducing the main parsimony analyses. Consult the file README.md contained therein for a description of the contents and instructions for reproducing the analyses. [file peerj-09-11805-s002.zip › data_and_scripts/main_analyses/1_log-ratio_characters/output/plastron_segments_specs.txt]

species P1 P2 P3 P4 P5 P6 P7 P8 P9 P10 P11 P12 P13 P14 P15 P16 P17 P18 P19 P20
FMNH224097 Batagur_baska 26.3626464738952 48.9022612554453 72.4151383282908 92.4237458284136 78.6096975183464 49.8851856500752 21.9957435081118 29.3395635457645 128.478139855559 124.495204277542 63.5690111108729 37.8643717157406 25.4311761400824 20.4312464798499 35.5443769040358 29.9177916148831 52.9680096445664 13.69657380195 60.1035935191842 32.783482183354
FMNH224096 Batagur_borneoensis 25.6118509045148 44.8870723966116 60.82964518008 78.7409728492115 52.8300018212082 38.6213369225361 14.3671122256328 35.6338655757517 100.316803770486 101.563116629725 49.164111215631 31.023559963834 31.9040024373711 18.2374820030336 35.0838559546954 32.5000773441092 56.0952850560884 10.592313564118 48.2545556890813 19.5217016172195
FMNH6736 Mauremys_reevesii 13.7742388844058 12.6749460635869 21.0453024369327 29.7861156222085 22.0645394134648 15.6026598303636 11.6819358695645 17.8294336149796 24.6739733634034 34.9398641356284 25.699282258096 13.3989874430277 11.9078565925478 12.1894327814071 16.4473885911681 16.0001582472739 14.7868146450939 10.1681441181412 25.6775094470865 6.68232006589584
FMNH224016 Cuora_amboinensis 23.6520651818184 4.46384543855603 27.0968140987791 36.1169993250051 6.71535013896157 29.1891590476988 14.3000371108985 23.0625080721811 17.2074201673205 38.2702726576735 33.2408938092022 13.8480799100626 17.7448166830965 15.8415219804312 24.1817044241 18.3650116087895 13.8708703949164 4.22694455235653 34.4587442999582 0.769388800739951
FMNH224023 Cuora_amboinensis 26.5015447863636 10.14475523813 28.8369087099821 42.2134702514467 9.63147815652316 39.899167175343 16.0781960261709 29.3926305380877 19.9120468832803 45.6398391410178 44.1226473622598 17.3790335045657 20.6646821846885 20.0974281066146 28.1327893893569 22.5113720835921 20.5543618800577 4.24069014442379 42.1360999135598 0.711200869539546
FMNH224112 Cuora_amboinensis 22.1851241829197 5.9092844430991 28.6843562205792 35.1606992103878 9.53605140510149 32.4160489759476 14.1253825117392 27.3918907804966 15.6230756434223 39.5991053439554 37.296517459575 18.0281605314375 17.7629415675082 19.4687039801946 25.140402161887 19.0185234875047 14.0889195254843 4.9587957620824 36.2309595577805 0.294162498691383
FMNH224092 Cyclemys_dentata 23.7523603794712 15.1367163239598 48.5799264605547 33.6221041825861 22.350211819067 35.5052971282876 16.3427606636414 38.4174718602678 33.5034318755991 43.4830508618383 47.1581937211848 18.5406133744533 25.9900800220496 28.7334103970668 38.9150162309136 21.9208044702943 22.5099893057344 11.7109299737686 50.2534202956681 0.907691198272764
FMNH224083 Cyclemys_dentata 22.2198575649253 17.7224533384394 46.9052593460216 38.3283407598344 24.1456439323747 26.4483111396224 16.5295798089008 36.3776144446242 33.7800783631497 48.8159494474516 40.2743368799647 20.5791807868258 27.3210734125746 26.5828031734662 39.6458218102123 19.5857859662405 23.451216903307 13.8675769657487 48.0716960745418 0.600412056895321
FMNH260381 Geoemyda_spengleri 5.78856860681837 10.1731306966892 18.654474089969 17.873245540438 16.2103756823094 11.7027117873229 5.27842670283484 14.1419408063394 21.7147356306522 18.4380042754045 20.7690978979514 11.0342802426314 10.3085421636763 9.96623460253863 14.3577243263214 10.1202789185858 10.6813070066713 9.0947272422028 22.9215759748762 6.57438967454098
FMNH224153 Hardella_thurjii 33.0404803641063 50.1175281110106 54.5108809663071 89.7334772835629 66.6016969815785 39.1515510907964 21.0528805541066 56.2397453180241 87.8256026996722 102.234527160755 65.6771147847441 31.4690666159812 44.2752814558629 36.0651092025873 56.823383175512 28.8503958936736 62.1988625088779 26.5436737818806 52.344162217444 27.4775651062757
FMNH224039 Heosemys_grandis 33.4062345301477 18.9917218421935 47.7555845800903 60.1485358575453 42.2107206449846 18.6522374339166 21.4169713936697 46.9883995675834 37.3827516388802 66.4890119530722 47.9895751741157 25.8527470700274 27.7110706999416 34.08238112866 39.275185584339 26.1252600871975 30.8008373718159 29.4123625755689 50.5186251947932 6.35564603855484
FMNH224040 Heosemys_grandis 29.1043529549077 26.9133734625281 56.3225513561486 57.586147909435 51.7371363945549 24.6059475872834 20.187856666905 56.5910584362941 41.9751121416728 72.0509290268744 54.3883689925564 26.3154104685004 32.5915649683335 40.7658163724246 45.4339626588364 25.2880408712665 35.6728893356308 30.054712353856 53.1498463678801 7.28998713292819
FMNH259432 Heosemys_annandalii 36.2675621035886 6.95298355422162 55.7397604956632 51.2040582901382 49.1394571723844 21.3193267443354 24.1792635591316 55.0635870485477 25.7135173808238 62.9843651453338 52.9725218514735 28.468907701606 25.2925971130745 43.3361283460781 38.0330030185746 31.2231195026796 19.344192755659 31.6801905245239 48.3482644134477 5.69057378675257
FMNH224185 Pangshura_tentoria 15.3048235330517 29.1983682732495 31.3082398445268 37.3694180419775 33.0804789979635 23.1531693287507 12.647992180963 28.9975396755242 40.5634544571799 49.8840148611542 35.4788471173159 16.545623423627 21.7087911642942 18.4334429531654 27.7200606268761 19.7632284788878 31.8623604482987 12.3456059446994 35.8917730450559 6.48786360066862
FMNH259433 Pangshura_tentoria 22.6508954846912 34.8521392080042 27.3616753190661 53.8355446649441 43.7639994952522 24.0439930593625 14.997658002894 37.2881957984949 49.5063015843849 61.6724626210104 42.5583235761573 20.6647169565745 27.9414122753545 24.6119613823178 36.8648024926024 20.5543228826043 42.4531366691543 18.6615358578383 41.613420050465 17.2672175968599
FMNH260386 Pangshura_tecta 15.9325110578911 24.7259593241606 20.9166517425481 34.2240231041793 24.3720632704941 21.6009253316827 11.8184608380424 20.8897448314468 39.9748364960117 42.3250916877914 26.5309702430681 14.5144861942676 18.0938889235134 13.1596058294258 22.5631386091733 16.1754848177084 28.8828988326296 4.93266991286981 29.7079513773915 11.3144070001245
FMNH224106 Batagur_dhongoka 15.7873496734233 24.1914821687103 26.7604456294306 37.8115825892664 42.4382459783855 14.7152245649708 9.35130980201738 25.793330787791 45.6482353271678 52.5160013242413 28.3898254786559 16.8893967346436 19.4001894980374 16.4964736314456 25.070378250035 13.256167114666 30.7045388370977 13.6787469541121 23.8934880752356 14.102964126846
FMNH224152 Batagur_kachuga 38.6078480789173 78.5829499740783 57.2536627686066 114.027139029397 93.945364434562 58.3249576969899 20.9610860072676 60.1071407063256 131.061483546978 144.839375033252 83.7770071959964 42.1878409265633 45.9406212122729 39.4636235328593 60.9379725906012 31.157043241185 96.5748224926179 25.6749124207445 57.5347202087327 37.6190011662803
FMNH19714 Mauremys_caspica 20.1385912403553 19.4141749513893 28.527410051112 43.2825156167541 42.7688812346001 17.575700215206 14.833231617246 32.7533947409292 35.6550187914159 48.8978288574127 39.6689448364037 19.8797732708742 22.6173659091636 23.0473250044719 31.7617634168535 17.504198378631 24.9395454085456 22.1653222532313 39.4394920418279 14.9508070021919
FMNH224247 Melanochelys_trijuga 18.979486370746 14.3797194306279 36.9166523083897 38.7279379847534 19.6382551495165 22.742802446781 12.266259634278 28.1889815987998 33.6864808819872 43.353296040085 33.5023860492705 15.9717416460135 19.6263985699466 18.7297058058923 25.815656337709 18.8457380353951 20.9751634450408 10.923168940082 36.4388411705903 4.20689561035954
FMNH224248 Melanochelys_trijuga 21.4899470226031 17.6257678867389 44.2445426663876 31.9093485239148 21.8273777962744 24.5219722832405 15.619099611406 30.519375271642 37.1570700833789 45.5487332705691 32.5309805677458 16.4086512231971 21.020893579778 20.5205794236639 27.8529556560223 21.567678573319 23.4078374806126 8.0682362822108 38.8040547831549 0.230951515405421
FMNH260377 Morenia_petersi 19.0716957664499 20.7484016497079 29.1541576038974 28.5768072165655 17.7193986746546 18.9501438984625 13.2751177156888 22.8285491364367 33.1256469798325 37.4661369549738 27.6347050252739 15.8516129917906 16.9598712863968 16.3517804278248 24.2048662877781 16.2474687479225 26.5658029236949 8.69064192015568 28.7759181758835 0.299284831500987
FMNH260385 Notochelys_platynota 24.0142283651284 21.6416634472222 47.8159944810416 38.4225870301765 22.2689058477987 44.8331871103455 17.6514242433868 32.5917816522645 44.2281827080339 60.18586373232 44.1489080861749 24.9538973659898 20.3261934818121 23.9216865203959 30.2063408056836 27.7438605362727 27.9565173781327 0.717434340750726 43.1615389193179 1.1877819791065
FMNH224049 Notochelys_platynota 35.4698181140705 17.9379297719091 50.9899611328497 46.9935646513315 17.4699470027618 47.5979603304148 19.8286676056403 39.7126398591053 45.3173539668849 61.2684815844513 50.2525174133122 33.6630768175698 28.4460722921226 28.6424102392458 40.5131521729106 31.4409200212969 33.5229037671628 2.90167827008003 56.8636378910474 0.599986927000988
FMNH224004 Orlitia_borneensis 46.4935761086047 53.176487832835 72.1423657134848 96.0371326306358 79.7218743001357 41.3316158581769 24.5140729598066 68.9479987101837 97.7461713561861 115.897680385328 81.9336752794193 47.3237467036536 55.1400572508231 41.5338916724662 66.7687220118076 41.7815863529272 75.412899044487 40.732695604551 65.7775221414696 19.0563663267962
FMNH224061 Siebenrockiella_crassicollis 17.3726099138607 3.67105508766692 27.5740520661258 29.447892372 21.282470806702 18.4855190641509 10.1790092202221 17.4028196016607 29.2522834176133 37.0184186685199 23.9805402010102 15.7307856784258 12.5875504817762 12.9466992785793 18.3302122382138 19.3768846724051 10.8578912726376 5.50838199300563 30.3908551799938 8.24810852216764
FMNH224077 Siebenrockiella_crassicollis 18.1670853115449 2.61748090170396 31.7468846128307 26.805090406366 26.8283193000373 22.4065165764479 10.2818032084183 23.2393505570647 29.4185205446501 37.3332108737838 28.0116526525057 19.8035104310575 16.2184655761355 17.1703408485647 23.888224117751 20.2131031354157 10.5018364196922 5.64808400308449 32.484466170826 10.6868011059144
FMNH224079 Siebenrockiella_crassicollis 17.3349822317197 6.12129444846432 32.0209023405704 26.400403921358 25.0363433046307 18.844451096049 8.96224649958555 25.5638372409925 28.6081815730843 38.7679570820068 23.7553553723454 18.64893935002 17.4798679515673 18.1989738149206 24.852610593667 17.3432308733701 14.4727213759942 4.91910891009605 32.7355222472689 7.71862017717376
MCZR166446 Glyptemys_insculpta 26.4109439377475 16.592603135463 32.3477272591607 32.6978887100029 31.1325274974456 34.8509408153413 17.6845552568393 35.1490236397355 34.9946076388568 35.7223322225854 50.7740273392621 17.3528170936319 22.5760424920135 26.5983720687677 33.6214469392202 21.2158012965893 26.0728421302019 16.1185432427249 46.5386574766592 11.8831971408932
MCZR46278 Graptemys_barbouri 21.3959659035092 14.1378870577044 22.9557040736014 39.5926070249953 35.661365105355 31.0349763826131 7.54277018981533 22.9633425840394 42.7175067910719 46.4782702734835 45.1866448849353 26.5608586473821 21.7407324476388 19.0187911366629 33.6796689474305 21.0074738381815 28.1200265505303 14.2445032305413 43.93295211766 14.6084184592627
MCZR46253 Graptemys_barbouri 24.5468704247924 25.3522023875851 28.1416373771985 54.2336959163144 38.0562749195206 41.2512720799224 7.88172558145795 28.8704788642663 60.0761779157549 61.6120483783097 52.9905264297978 31.2689401695526 27.8900707963645 25.1411261467494 44.6026599033771 24.5974762708833 42.0153671581311 11.8341096388845 53.9237380845827 18.926972425382
MCZR46258 Graptemys_barbouri 8.87066542717922 7.38429995524761 12.3115290388588 18.7391923273039 16.3047768744327 16.1637114376696 3.03604792371307 10.8308481856943 21.4348142414081 23.4938956321494 21.073418775183 11.6818435894815 8.76189436932303 8.13876139639131 13.181446805498 8.90895821241402 13.2564411614343 4.95505627470479 19.8206511601125 6.71787648843917
MCZR6397 Graptemys_geographica 26.0385433722799 17.3006982361464 29.0880995785322 43.9198961426383 31.9150704869508 38.8598091773481 11.9968838783784 30.3175408885467 45.3767415927685 52.8960815407536 46.6487537012472 27.6371415422083 22.9898052863157 22.9955037879239 34.8394091292547 25.4180835925994 31.4337017680254 7.83162814815475 47.8967806096125 15.3178856817875
MCZR29543 Heosemys_annandalii 56.4547752384397 20.3253409327332 77.5774852240976 80.4876769855523 81.580394830659 34.803183165085 37.7674327148055 78.4511476832597 46.4813119768987 99.9848133159198 88.263072193106 37.7283504670957 49.4335803207944 58.5039847224252 72.5412789782192 41.9383001848886 39.0947748352688 53.5872060761683 79.6374261610477 8.86450478509344
MCZR1863 Malaclemys_terrapin 23.4130456663524 18.6959814465057 18.919833786171 35.1375850297719 27.4987410915255 33.4452002517531 11.5541529365902 27.8258008814447 33.5131614155001 44.7726547909472 39.6736550313131 23.7930944536328 19.9004252313481 20.1544386237487 28.7718073004458 19.9031304817373 30.9089679401028 6.37816157696165 40.9125529660682 11.5250794366755
MCZR182819 Malaclemys_terrapin 14.1746462729915 11.6744904024143 12.4714941953919 19.6604961868895 16.720778351402 18.8704375790924 6.59931186125797 17.8678947546926 20.3343155280322 27.3581868214159 21.4182279507384 13.9038394212507 11.2570455806309 13.7545979129803 17.4110765679845 12.161949403632 19.3258807541803 2.55371807580274 26.322178430693 6.44124954424032
MCZR29498 Siebenrockiella_crassicollis 18.9164698030089 7.16369166541356 28.4880774218645 32.0675610965787 25.5970365783349 21.1090953710036 11.0326907764442 23.7315354134084 31.4412899642746 40.7875864314464 26.5254702868079 17.7581091710486 16.4803470360091 17.8002418939773 24.749421444474 20.3390066513224 15.0499081436424 5.43700715456802 33.2243895898949 11.424501879758
PCHP4071 Mauremys_annamensis 19.5525359263247 16.3342032721653 26.7149114663244 36.7807659678261 33.5256421782126 14.5320789145143 9.6593846615595 30.5653003080363 28.951476990048 42.5935795292736 35.035749017805 15.8071191622514 20.881418310971 22.1279619019564 30.3700056212606 16.8222701613828 26.0779864832179 20.6234363488963 34.0461448828511 6.9583376380752
PCHP6502 Batagur_baska 31.0106721414529 48.6235789891079 83.0831359299405 105.819991408405 88.4733261996653 53.4435541248412 17.2764173967234 48.1292050814443 127.449716609472 142.537313810108 75.3204994073326 45.1713012135625 33.5064682317542 30.2962515683171 42.4826280344621 34.5464056345603 62.6814805852975 22.2063251532135 70.5192379057908 29.7956513493295
PCHP12188 Mauremys_nigricans 31.3198566797197 8.65270896945153 29.5535661303111 43.997789227859 37.2401053149696 18.7635554978026 20.6657012983843 28.9346624914715 31.8947678565506 51.8752820920155 36.2254521360796 21.0189729887841 21.7572012553231 21.8058957912428 32.3216604556515 22.7969036694169 19.4742142702948 17.6462174069093 36.6839310254606 11.9514974861285
PCHP11189 Mauremys_nigricans 22.980308395096 19.9158889879145 36.5634694157205 42.1703819675757 35.4684850447177 25.5047526774091 18.6728608395992 35.8173782246656 32.9064713075047 55.40270821104 39.6497520758207 25.0981310661653 23.0404009490815 27.7919366393028 35.6595221809489 24.170930472915 24.3221113341052 14.2494017834713 41.6800308039029 7.90789739457687
PCHP8372 Mauremys_nigricans 16.2603950373158 12.1771107377198 18.8755225886724 22.6453302522165 22.0172976843174 12.1172556246044 11.193478194716 21.3194022162355 17.7277878003127 30.9424252650375 22.7296097709741 13.4995512857461 13.4575200868945 14.8328885788068 18.2582399851855 13.7402054327443 17.1978720129159 10.628717780791 22.0094249825714 3.05528360447854
PCHP4073 Mauremys_nigricans 15.7943008988926 18.6132173798255 42.3727866905059 52.1459919925259 42.5863520845129 30.8905835497305 10.7937843707512 40.2673729997267 39.8930492867472 60.9130610307331 50.3375888399172 32.133096951178 28.9787894386756 34.1837652898233 48.1459189585156 25.4505221038268 23.6092274064645 19.7231517143217 53.8189303383474 14.0772041921271
PCHP4625 Mauremys_reevesii 28.7424655168202 8.36754369603263 35.0910508010629 42.0346043914997 29.526056742885 17.7283226915529 18.2251306863741 29.7172210911487 31.4708957727805 50.66709275188 31.4395488503028 23.2897338749749 21.4778173035266 20.9125015885056 30.1702806107413 26.2130339723463 19.0876373814696 13.7824936007449 40.5859101096557 7.14702862279615
PCHP6148 Mauremys_reevesii 29.4379074282149 7.42427607212203 27.8281392483313 38.4792783644038 27.9879701510039 18.6558629698907 19.9200167813326 25.7187070035769 28.1297425649744 46.5701265263599 29.4327436252238 20.2653477325061 19.4365130214719 19.2433576041438 28.8309239257215 19.0257474516829 16.9311662270439 10.9016075472986 33.1267982981466 9.1327310859477
PCHP4220 Cuora_aurocapitata 19.5736828101611 8.94450023998447 27.6312513425733 31.2483074141626 12.1077521954932 31.5001085835387 12.8195579594833 26.7728666388252 17.0578471869615 37.6505965740989 34.9611181838199 12.0005078114707 18.1479355992309 18.3805115779133 24.6308728902974 16.0252011487749 15.7314271505404 3.51696486434644 34.2193468517771 0.661504261310877
PCHP5071 Cuora_mccordi 22.5858370521804 5.84533955100007 30.6138148642196 36.7557640960971 12.2220892634709 30.1979327948695 12.9563896995082 33.4618601823829 12.2458909858014 41.2258027046758 36.6495258078443 13.7168231928271 21.389389473858 25.3841036171655 32.2600317816221 18.846383818165 15.5215828872708 6.49320655782971 42.8832700046716 0.287137455575905
PCHP4217 Cuora_mccordi 19.2739470626099 2.33058104094843 25.7070285914278 31.4736933777357 10.6990698497473 24.3094940349164 10.3558456708306 24.7387436652193 11.7967419680869 35.9595121442226 29.1102703652229 12.0882352571503 16.2931677578299 17.9566099139912 23.6633876748648 16.7149660994667 11.2636323552784 4.81350398635192 35.7589142188444 0.312089306777801
PCHP5078 Cuora_amboinensis 26.0082738797804 8.09755404232753 32.4534368667121 44.7168634077926 12.4273476788967 35.0977655090316 16.8644567795095 29.4172217803462 20.5209564055826 46.041885758573 44.4797300658604 17.6174918443379 20.5294727203525 21.6069570666893 30.0683878173683 21.0013057625235 17.2870309125451 9.4359132106559 40.6747148822889 0.50659041417118
PCHP5473 Cuora_flavomarginata 23.4872290103205 8.93237854697776 31.8696676404859 41.2887457275962 8.47517919252955 37.5634012123697 14.9023015182075 27.1118972945938 22.053570999448 47.2446873575485 38.2474151345011 13.0459084275056 20.3720872772446 19.4241371013876 29.1903132567582 19.8930431580377 17.5020948455715 0.695025393540376 41.6169408065449 0.242791208851213
PCHP3818 Cuora_flavomarginata 20.3062996502295 9.66075921740015 29.9773324732023 36.6976993071605 14.5002784053622 38.3602840668319 13.7303374488446 28.4877562505416 17.6125654226803 43.2297045890028 44.7166046360208 12.3924155588192 22.3644716757371 22.0377371827791 33.9787963323672 18.7745323647722 16.1805524676222 6.36067558659299 41.6954539469211 0.207369091736263
PCHP6139 Cyclemys_oldhamii 27.0520680671803 19.8564010936298 45.8089158389513 43.1606886953576 32.7549995899434 31.5666575040833 20.3090285808915 45.683400018658 26.5493474538855 53.8059955749789 51.182551741788 22.07105190394 29.2760860761007 33.9739264380291 43.5517844369838 20.9503367956608 26.5798803121315 19.9954390149774 47.1185431777295 0.801460693050293
PCHP11927 Cyclemys_dentata 20.5091293061149 12.6912346083512 39.8126128372433 29.8929251813985 27.1547475098008 22.9306055207232 13.0797325413197 37.1813204905715 22.0119849764602 38.3109993172568 40.9297628201453 16.868068729068 24.1652908967048 27.2568100091232 35.2538316968644 18.4375651973491 20.0507127151265 18.0104512206404 42.116181358978 0.905690675940874
PCHP3600 Gopherus_polyphemus 31.7022898922004 36.3481593325082 17.7149348797894 62.6379665755318 24.5767729536472 15.0520332773925 24.4821530550019 38.031330284068 54.7857251977812 31.6608173998051 39.0648641109057 25.1671009708236 25.5248282394016 32.0810413800159 42.6503716012661 17.5554018844053 43.4657811878524 24.1419914274668 47.6625467002182 31.5708686611844
PCHP1176 Graptemys_geographica 25.984868702039 12.7639769200007 26.6219671212947 48.7986173535932 26.5890703188872 36.9969831114427 11.880429023563 23.8993215075619 46.7098700718655 50.7915824613286 44.1120310614347 22.703636196467 20.6819503633035 17.9657676904243 30.159971737762 23.1967120940936 26.8464488473104 7.27110376175751 43.8285254275718 17.197545155797
PCHP7718 Graptemys_versa 21.4725580218262 12.6099231274899 24.5508469798448 40.87368599976 24.2255350362872 29.8754492191552 9.2317812843071 21.9572442047993 39.0121662709 48.4004071816197 34.9518687810039 22.2948869495219 16.7918437073143 17.337783339005 26.1475737049429 17.4255310353575 24.8634846889312 5.13177715007473 34.7466488959272 11.6037254254497
PCHP11909 Graptemys_nigrinoda 16.41044614601 11.6981367196843 20.0013494686076 29.2789367812938 18.8586535785816 22.7945946326546 6.65209290038893 18.2393319860137 31.1678761533614 35.6115419247307 27.2626207118893 15.832314442806 13.3635118363977 12.7068413936906 18.8254822322645 14.0901230303116 21.4152803922227 4.56777809037755 28.4171075963117 8.06311072640491
PCHP2730 Hardella_thurjii 19.8499077007949 22.5459262951642 21.5192657773946 35.9374805350163 33.9796396442076 17.3758620235585 11.2217119951088 24.7418698471852 39.1378943744623 45.620925859232 30.2210709885777 15.6703473896188 18.0928517018742 15.6853705605049 22.4903608870617 16.3961778337704 31.1776660623257 12.8504424967775 24.2099194581717 11.3246835482871
PCHP3221 Hardella_thurjii 17.9783645188925 20.2369152290335 25.9043279593398 38.3488532472471 27.6957330790305 19.5765007132401 10.7390178870459 24.7090032833048 36.6540659109544 46.7628439653375 29.0291325355287 14.3978013401752 18.6225274432629 14.3118773022584 21.3857771912647 17.3427823968498 27.3600465584902 9.48517789047722 25.9317073326339 8.15568987890872
PCHP7570 Heosemys_depressa 19.5598147277326 31.8833812610278 39.6887804571042 59.062047092602 42.8576011671801 24.9409601776625 18.4988911060148 48.6243179863521 37.6866395612951 58.5229939908339 53.9294870053247 22.7741856797153 30.0052244942234 33.609094221975 40.3224163176763 23.3375595709624 32.9086461854382 29.0944220815614 52.6980064165924 14.167511665098
PCHP7543 Heosemys_grandis 45.4727461235417 29.9702427169261 53.5753488722337 66.3848857565088 68.0734273516493 28.5174702940234 30.5491621339586 67.8706432673083 40.6467783609187 82.4493633281216 68.4682059952906 31.3884741904197 39.19200659496 50.6164317948336 56.6789377995428 34.9983189291052 44.4834383198887 40.4995009137756 65.0487081852439 11.2244022943715
PCHP5467 Heosemys_spinosa 23.4114885165535 16.3448152106673 37.0684366270891 44.8257474090172 31.3496846024973 19.8129250560514 16.9041327306665 42.9356112795134 22.3045878959514 44.1170918539468 45.6095672259942 24.2991981009501 23.1327516180559 32.9940031881475 33.5528199297855 27.0133394666634 22.8136642093273 26.1427804747664 54.140035779472 5.76398110745788
PCHP67 Heosemys_spinosa 20.2070158195869 10.907051652779 35.489583994117 32.417473269803 26.7176928211493 11.4262382684269 13.9524867851669 36.283585076896 18.412330735219 34.4149756284014 34.0757468012148 17.7084316608145 18.0181339902045 25.913015047448 23.4546951142826 23.2909957598179 17.2068924526532 22.7558008924996 40.4940484683509 2.06919000243619
PCHP2936 Pangshura_smithii 21.0734084463306 25.0214818484665 25.3493529594117 37.4071298726698 33.9762964764879 30.0738780101184 12.1882212485773 27.2679618025802 46.0686910239775 50.2295349318835 36.8541157285759 16.7997448816545 21.5899936935713 15.9853176694541 25.3359118820664 19.4749279792133 33.8882745089103 7.02594472598878 34.2824754020769 14.2354140664279
PCHP2934 Pangshura_smithii 15.470807616426 27.0427851597326 22.6783514071089 39.4354221337652 31.1118365277539 26.212414052378 11.0638344547738 26.1872441801906 41.5693518167678 50.8538228700031 32.0662061343856 13.8471441144519 20.208175018828 16.7468593107709 25.8297368455087 18.970242998487 31.4941081771002 6.00115916878065 32.7145981981873 13.6953236371145
PCHP3458 Batagur_dhongoka 19.8557649827995 25.8496661608135 29.8683841484181 46.9429953448227 36.6910889402181 17.6457202385738 11.5957971402945 29.4558113572269 46.3093545696425 58.8094207498505 30.7457147582788 20.7128147482959 21.8459306603828 19.4047266803819 28.6468995072666 17.2199002127768 34.2207892866404 13.1711983010008 26.5512389697873 11.7462011714479
PCHP3944 Batagur_dhongoka 17.5066592875728 25.1962475980409 24.7642274577402 42.3086252399955 36.335300662592 14.5623602162927 9.60972020319632 27.2964233343322 42.8480566976512 52.3663233534872 28.6937255380285 15.7308849329785 19.3172231124374 17.2845254943494 24.6372028128243 14.199059863529 33.1686013661817 14.1480247822741 23.1606051062797 12.2343345118579
PCHP2941 Pangshura_tentoria 17.5270484939857 27.7633778500171 24.8195950842471 42.0839098808657 37.4644900085984 20.0477004870553 12.1459338613026 26.7464739017825 44.0951473016676 50.89251408295 35.619969923383 16.8869540392277 22.6390130426337 17.7197301957142 29.8521726079882 19.7593117953256 33.0427401251334 15.6171607279002 37.527142746256 13.1327380712428
PCHP2940 Pangshura_tentoria 17.1145485922135 27.8966273933866 23.9398145643846 41.4235049111798 30.9109842730768 24.2296610196291 12.1452153067956 27.0512410720555 41.3790993904166 50.5480433867113 34.2300559288917 16.9318334192594 21.231924178187 17.9764506905316 28.2097889623315 21.7852361693919 32.9111897397037 10.1967120769555 38.1148004863725 11.7098352017632
PCHP2371 Pangshura_tecta 19.0256550154494 26.1688264577244 24.3085785797033 31.9276622591001 32.1515704867655 23.1702165792444 11.3630679569505 25.2893483680662 41.9086743522025 45.1762975540903 30.2790595902669 13.9961165584448 19.669874000781 15.8505735170457 24.4126623770822 18.5059233447974 33.8133040293532 7.11152675840607 31.8146055778234 9.29082312666077
PCHP7996 Malaclemys_terrapin 22.8160060253521 22.9516470443273 22.9756813825366 41.846500958556 23.8652552707921 39.4498696755061 10.4298706003227 32.3613627722429 40.4808996080284 48.356860041428 41.9242469809194 22.0803592826653 22.0219285041928 25.7121618126166 34.8635913287052 19.0507577133214 35.1805018278244 2.5773967719293 42.3545549916287 14.7930783293872
PCHP4944 Melanochelys_trijuga 32.9708485539156 33.200792773213 50.1085480351356 54.633007039574 32.5832068511599 42.7912400474704 27.5053917828726 44.9000297596203 50.3885387131774 72.546784805556 48.1504576412202 25.5658332336199 33.8796389874207 31.0790060609259 46.7482245388486 27.8223866820003 38.5517098785166 5.64050520288492 52.516340868069 6.93709039975682
PCHP3330 Melanochelys_trijuga    50.9691461587672 27.7401000548535 26.0322595717297    55.771605070818 39.8800864887865       14.0718924000358 46.998549957371 7.2916376308173
PCHP3442 Malayemys 24.1683430710143 19.7981229020011 21.8974802717177 37.9511371323956 28.5182050309591 16.7368056750249 15.1264391691637 29.2141082836021 28.6300941454847 44.4794050704674 31.5180720313127 25.2910914508265 22.4917498645173 21.6077493350811 33.1579088044145 22.7247742634965 28.881121280451 14.9393938444493 38.2872257674845 7.10229184295729
PCHP11959 Malaclemys_terrapin 20.1339448875408 16.328916067014 16.8757373787195 27.8900560305617 23.5515048701555 27.055010557724 10.616538341984 21.0366348357213 32.9227542572831 36.2692473676562 30.789495414017 19.5529908706661 15.2162805523685 18.1976127127443 25.6558579257863 16.3726667677183 25.7431389857538 3.81860914455323 36.004687847232 11.415607377276
PCHP3446 Malayemys 12.9369902552076 21.3823259103181 25.301079820504 41.6263442960433 20.9714781132215 23.581825569485 8.23045506657656 28.867752913029 32.369930427994 45.6148170458687 30.4032430459897 25.3331083859737 23.4422858647224 20.2985239244577 32.9463092452567 21.8901319497234 26.0071282403336 6.98180606149089 35.7934378141841 10.0053626639855
PCHP5376 Mauremys_japonica 18.7682221510325 19.9347534578161 37.0657310217088 42.4586175588215 29.8034060472759 23.6588347308992 14.5482990596209 31.9092169943435 36.3687711273755   21.6246970903782 21.0188543184832 23.6662598448365 31.0322307250508 24.8505482549648 23.8978791952697   7.37196297846854
PCHP6068 Mauremys_caspica 18.1347998893366 14.6623649384246 26.2305957459718 41.2276103213315 35.1570007190783 14.6413148196316 12.9866414144135 24.9900617467976 31.5465406918158 45.8108412424663 34.4781896587236 17.0059301365453 18.9581557457663 18.2275851796954 27.6065118575643 18.8296136435546 19.821895808514 20.076162289254 36.5121313794883 10.4542132647702
PCHP11117 Mauremys_rivulata 16.9412353236177 12.0359094700455 24.7846388010362 33.6086840929589 33.0319705866453 12.76882896943 11.8717727612282 24.8907156958937 24.6298281389652 39.7621116366131 31.8460759589946 15.4640969902555 18.3097112236427 17.7408818651709 26.12880202632 17.4936216832864 17.1333133063128 19.0983002055423 31.7012007174896 7.70474677689058
PCHP4738 Mauremys_leprosa 17.4667758772352 14.1241034098728 22.1162347277792 45.7224158262597 34.8164330811665 13.5618683978992 15.5052473267275 24.2727842389697 27.6700558507116 45.2693440677511 35.0256600513572 15.7681881407505 19.6670349686594 19.5457025445703 30.7196164654821 15.157396666453 16.0694408916493 21.5642071520146 33.2282682097335 13.7782933506871
PCHP7435 Mauremys_japonica 22.5974809823485 15.6007863628295 33.7560800941287 42.1394105906889 33.6980919411972 24.4229148114438 17.3851391404616 31.310021108086 31.5020848692947 51.7359243912363 40.2098357250832 19.2823532644614 19.9308159915969 24.3338322538353 30.8449537302838 23.6479545298295 20.740411305327 15.8792103117821 47.6478867123262 8.38373887190153
PCHP2624 Morenia_petersi 12.282177320672 30.2007526019955   16.3233827093818 25.3495273551089 14.3352556602764 26.953529284356 31.8864508977947 42.8497909302124 30.1489059750886 15.6664490161159 18.3823761212416 21.331758708685 28.6736386794754 14.1169076423805 28.1662671641684 4.91009008055618 32.8939193318074 
PCHP2953 Morenia_petersi 17.7261640009618 21.8428187825319 28.984424479352 32.2734391518555 15.4612626288085 22.3075864115457 12.7498723081598 24.5697584164534 34.124136317752 38.0318023752304 28.9141944631934 17.185756559962 17.6166167761144 15.9320146055092 22.7495750458988 17.3371752491865 26.8072736937473 6.7226596538365 30.4217767706149 3.10403526164327
PCHP4160 Morenia_ocellata 26.8505467718088 23.0747291394198 36.3955280679865 42.2665946411385 19.8503685332898 33.9838029949338 19.0763263178277 30.8997610491449 41.6785981562684 51.6617993064888 38.7693253166432 18.3046541580083 21.8883504256106 23.4508419486387 32.8319561422923 23.5985465858193 30.7589281828959 5.06164841754118 41.870735246325 5.53796733442751
PCHP2958 Notochelys_platynota 19.673274621262 23.4500774436414 36.3367738143969 38.7176537876139 21.320229567415 26.9125306939147 13.3164340762548 28.1378979888011 39.5353564781479 46.377092708985 38.0869273338411 19.8761129201547 17.2254274776991 19.5371175660567 23.5845406144044 22.7897723391497 29.8643871156728 11.2482610323291 40.6303650860255 2.47253102895664
PCHP6190 Mauremys_sinensis 18.2487627842763 10.2321458129549 38.0117928492759 50.8154263432954 37.6493765321302 17.7039874883869 14.6112659111537 29.2812996621248 37.8163347988724 55.1602937497061 35.5708304576705 18.8630802821193 21.4117763025545 23.2996794579453 33.4326861564703 20.0444696658851 13.9423233728893 17.9966311754356 39.4257895022128 15.4519264453075
PCHP3366 Orlitia_borneensis 42.0972997726418 51.3388252040705 60.758031754627 89.204660055033 77.7317498184985 35.1558915379482 28.0005591801353 63.8916558044011 79.0428665427829 108.740074505397 75.8880328718779 41.0936330460895 47.4566595003828 43.4458165120968 64.9662099746091 38.9580648767813 65.4604500245619 41.3772898628151 64.1683561089115 16.9499317141399
PCHP7715 Orlitia_borneensis 43.3422163184817 58.986365367177 62.3835452050625 93.9372482618198 75.1828533423268 22.9625168635104 26.2429278172747 65.2455946015904 92.418616254908 114.331344566992 58.4325662469302 46.4932932464622 52.6031866164589 41.7910912293318 67.0923882870245 39.6535945286217 76.6112590322765 35.5626384856526 70.5293886821247 18.981994762297
PCHP3826 Rhinoclemmys_diademata 20.8482888855554 7.59870147132295 29.6266154152664 39.7122523872905 27.8799264032609 20.0628585707018 13.7510810751155 26.8255901462298 28.9051082063364 39.6870682013756 36.2682999109942 19.4369144382544 18.9226274595194 16.7457173184925 23.3468135163312 22.3138242347802 14.7055280684979 16.3341392511424 34.5695509413666 11.6954687175856
PCHP7597 Rhinoclemmys_pulcherrima 20.5279075574067 10.2722181769866 43.026702481601 30.9057390797913 21.9715038290516 20.9128657581191 12.1924685133371 26.2275737281027 36.4998899451802 36.2556422980862 36.3445941359615 16.0374260714577 18.7584849411706 14.8505909392249 20.472858919784 23.6205423524627 18.7892758273658 15.6130435079829 38.9121362683387 1.08940581414602
PCHP11899 Rhinoclemmys_pulcherrima 18.5112350817638 8.88678134670846 34.4470649757721 28.1039045905212 20.6711696704526 21.9891659724596 10.898022838407 26.9884908982941 25.720368984425 33.9886294836637 35.1909050537497 15.8571632936485 18.0212194686625 16.7442309303211 21.4277023817676 20.2420710416968 16.7698108288209 13.4213191982057 36.2312814739978 1.54568898381089
PCHP2871 Rhinoclemmys_punctularia 17.4047389817742 14.5679918506448 36.2400854476801 35.0857759473253 20.5760451467979 23.0994924063922 15.3404367438034 26.2758810838565 33.25382769573 37.8789876793969 33.7988975330646 18.0669577314255 21.1077948130733 14.8681992450013 23.516491660488 22.7658737910785 16.5903074002883 10.8413586071048 37.390997355612 6.94810540529063
PCHP3706 Rhinoclemmys_punctularia 19.2399621358242 23.0834327351379 46.3714257059109 47.4688287387658 33.5222079569783 34.0224629051769 22.4378779608432 37.8333106628062 43.3059274541634 49.6761140649231 50.0333247644047 22.7746833741643 27.9947282086394 21.8242606988314 32.1890369498923 28.1334950014063 19.8311937853182 16.2608088247023 52.8463347705743 15.2291420265918
PCHP348 Rhinoclemmys_funerea 34.0963930112406 20.0615272272904 58.1175342780781 61.0972191904046 39.4908499846877 32.4830736377169 27.3461632797994 53.9770079509992 42.8675895770555 64.1051150660994 56.2512156391828 28.7010115079218 35.2192919097599 34.6475002146086 43.9222351570565 30.1618281329697 26.6439130816621 23.8837414058766 57.1857419116216 12.7694218018679
PCHP7699 Rhinoclemmys_funerea 34.3484213305682 9.60993451848056 41.1861747508843 66.4656432791065 37.1719790644582 30.1697515936918 20.579273073936 44.7033919279305 43.6112882418848 53.6276690597087 56.0375627671535 25.7691293768212 31.8834059880346 28.1834439914136 39.6410683295015 26.5910578765534 23.3453111468025 26.1737159417357 55.1387048128675 23.9210044399869
PCHP2961 Rhinoclemmys_funerea 37.7196449190425 13.3889483909025 49.6835452868848 64.3783413649359 51.1373686879226 34.5903992857932 24.9586276671138 48.0938565009135 48.7015596385323 66.8449829118844 62.0097081332658 29.0767259877009 34.1822481049172 32.4309913239203 45.4587304464708 27.2223516071137 26.3004993142368 27.7853121045449 57.095328499333 21.426293212515
PCHP2441 Rhinoclemmys_melanosterna 29.5289427480305 16.9537042664731 50.5345012325527 50.572848493919 40.0971251731821 30.8421160225615 21.2034597028609 41.9236043696741 42.305038911414 60.6431547758827 52.3127248630057 26.9936550454525 31.241128868275 27.0387868734 40.0984927205163 26.4260813811608 25.4899438485751 21.8265800101146 52.6683320845401 8.38916796659089
PCHP2962 Rhinoclemmys_annulata 21.3544864669314 21.967761695827 35.8100728598874 41.5221864923275 26.8560183054219 24.0005478613685 16.4728530233833 36.7774855974171 32.9180891367992 40.6858299323651 43.6978982802589 21.6090154264206 24.9777192059918 24.1664655376545 31.9431571394436 24.2321462771427 26.5921405685285 19.976455656141 41.4357049949274 7.73166659317141
PCHP1222 Rhinoclemmys_annulata 16.7312766783014 22.9958848204497 34.4951711090619 48.2894248090709 23.3626566998246 30.9780004627874 15.3875983082825 36.6265772784711 34.2736889788231 45.1726855575216 45.1218656142485 20.8767287013047 25.6360960001533 24.031475802104 33.1304008410467 23.7804764553335 24.440023723151 14.3218647505764 44.2586762304793 12.1458044994152
PCHP2443 Rhinoclemmys_nasuta 12.1110859578066 12.7519194775366 31.9670286240711 38.8950412891444 23.725975229385 20.2457607857835 11.1217583398383 27.6919746128824 27.2189341728216 37.7080525871287 35.7388013241746 16.5097916210802 17.8810419592121 19.2209335608905 24.5129543347313 18.6985008887113 13.6914013220632 15.5744548902989 30.8002384989632 9.33250850479771
PCHP2442 Rhinoclemmys_nasuta 13.7407754251193 8.19016965362034 25.3464212796434 35.0918420383116 23.216951871175 17.534069970942 10.3397653554754 21.8589762251736 24.4371080746168 35.7034831879005 30.8165340844106 14.7776025219792 14.9959583831962 15.6197571164917 21.3693970853489 16.9964971916552 11.6057266414235 13.3303295770449 30.5030982960873 9.39200174436707
PCHP2963 Rhinoclemmys_areolata 13.8162767386898 11.2405242124516 23.7379270235403 36.7318968807336 18.744289084563 19.9698580816994 14.6712170106654 17.4543886529165 29.3002747719908 28.4586173321896 34.1238602567597 12.2484234938488 13.4638520027542 9.7349766920909 14.7482799725205 19.7062910402836 10.3341690199864 14.2321513766014 31.3427402086206 12.7965703833464
PCHP2775 Rhinoclemmys_areolata 18.6992985630787 12.8377848647487 27.2166887794162 33.7978658449775 20.1837649348788 21.370765264441 12.3793694727919 22.979378639549 29.5623226044257 34.6022032454985 34.5737220552834 12.535410450493 18.1283969683559 12.1780115799473 18.624439924035 18.063211293718 19.333459395414 13.2927142121834 30.6208579693749 6.12563330136732
PCHP207 Rhinoclemmys_pulcherrima 27.4151786832348 14.2542251336091 43.5469503733232 45.2525599245601 31.0883139141897 30.2149770923969 18.8601461848876 33.3942324426021 43.2555303598937 48.4374953108309 47.8013885313318 19.2355209504374 24.0818248974697 16.9159172290855 22.5295525517308 33.1651322017161 23.1875766630411 17.7579895190429 51.8237045670042 10.0623561192787
PCHP12202 Sacalia_bealei 12.2534173493012 17.2252893037522 17.450722747875 34.0740113958043 22.1396264125262 21.1362831206423 11.0853876534118 21.1350593636163 27.6009582484389 32.295909293549 31.9807692193034 15.9872198295717 13.6605719077008 15.5945139662687 19.9366551027052 13.114135751607 18.2879566473851 10.8525355975213 28.9934967637412 13.006667721097
PCHP2619 Sacalia_bealei 12.3900217786049 9.62476794466395 20.9399385685527 26.8913183253978 18.8488811112325 22.2521211306775 7.97225301127585 20.5434348968415 23.9693219653966 31.1200498211293 27.2804425973746 16.4027597432907 13.7521879763843 15.3233366632576 20.5351381238014 12.0254117788057 14.0138662110665 5.09660057133153 25.3809111624774 9.61039405409383
PCHP4656 Sacalia_quadriocellata 10.43843832281 13.1579070640769 20.9649549634838 36.1436690080848 22.3129196479252 19.9247066392846 9.05416378877814 22.2471658718258 26.1208961529646 36.5317574457363 28.8943042147177 13.1177570064274 13.925895391799 17.1781443750954 21.5253599845608 10.8472635658554 14.5437415106151 9.02128795786263 24.8336804382379 12.9238328681537
PCHP2508 Siebenrockiella_crassicollis 20.0767369827214 7.43834990004734 29.9883929542394 25.8064222003626 22.7258851957352 20.420657010461 10.3056865318563 21.5478626337254 30.8645718418714 37.4188189301132 26.1026695323278 20.0537284176763 15.5265216213192 16.07952014619 23.0334077432006 20.1388489452379 17.1332610822834 5.69641078191424 32.12049807702 5.38786631063634
PCHP2509 Siebenrockiella_crassicollis 19.8777424779186 5.65365441586483 30.0081412779403 27.0469141698598 26.1477649872522 17.959282906763 10.1460902525168 23.3305538311884 29.4162345302908 39.298825887654 24.1375326595089 20.8434140461815 16.6552936357774 17.640635750158 24.7786114598076 20.0906174465429 15.371531757866 6.32038448162669 32.7818177222609 7.6556727717856
YPMHERR17244 Cuora_picturata 25.5206502851434 11.2536768329618 35.5515700657827 44.8117043773378 14.7497512756257 42.6055132497976 14.8680994941784 33.7912874437374 23.506997877708 42.6376595962257 55.8410535256846 15.969727822826 17.1167399785233 24.655605467907 23.4393022509995 27.7456227795236 21.9198608012325 13.3086310877585 50.6161626702692 0.315464795315787
YPMHERR17221 Leucocephalon_yuwonoi 11.8671950411857 39.2224777327671 25.2806554691693 53.8648859645497 29.0973710906313 35.9665980924966 12.3337960753943 33.6231630537968 54.9081884153309 48.1951848689045 46.3937833353862 31.8059498067853 23.3288496690486 24.2108458760781 33.6296342561621 30.2895206963132 38.7806551392389 10.4983340142152 52.9103607790566 24.4915924171734
YPMHERR14678 Notochelys_platynota 21.6655773842958 21.8120892735582 44.9646331812563 66.1238578254479 21.0085216086495 34.054564927198 16.5967439916805 31.2067719991301 40.9082993179176 49.956778784611 43.2473747828314 22.2557269888482 18.5383792319407 24.0406319963343 28.4264069943124 24.2119205883274 26.8796882613308 9.19851472629544 45.0736729721285 0.458013576841121
YPMHERR17205 Siebenrockiella_crassicollis 10.4218775969663 5.75061391002699 19.5547545866492 18.3092940355611 17.759168996511 13.2181403092625 5.64803247564753 13.7958261429781 21.8249409537508 26.2896740837835 17.2736181727403 12.6398905043024 10.1374764477413 9.80776018710534 14.2980131436444 13.3706780198559 10.5317468480199 4.14566614288712 20.3597905938389 5.66352952011081
YPMHERR19103 Gopherus_agassizii 34.2267968979537 43.04571727239 18.7657242680681 73.8011376871349 36.445502392583 17.4774323446658 26.2529614908331 44.4309597055959 58.9344085283525 51.6954751147628 42.6001548466283 21.1610418932589 26.5538919446578 37.1040632064249 44.2418695664037 23.3051989681303 51.1531457875925 25.5211131579184 58.6567963039206 33.536998005937
SMFME1340 kehreri 12.41 34.95 32.1 58.7 55.31 23.34 11.68 40.78 45.09 66.99 51.3 30.49 30.67 31.03 44.64 15.35 33.07 24.45 44.07 16.04
SMFME1557 kehreri  28.09 37.48 42.24 48.09   30.79 41.55 75.21   23.13 21.05 37.32 20.86 26.76 17.13  8.45
SMFME1564 kehreri  34.84 34.52 41.59 47.7  36.28 36.94 46.64           
SMFME1679 kehreri 10.75 27.76     11.95 31.61    24.23 26.52 24.06 37.24 20.15    
SMFME1782 kehreri 12 36.09 35.95 54.67 43.92 23.9 12.05 37 47.81 64.53 44.34 29.8 27.93 28.36 43 17.24    
SMFME1797 kehreri 12.94 32.44 39.46 60.41 41.54 30.86 13.99 36.07 46.6 73.39 50.05 28.13 31.06 29.47 48.26 22.92 32.16 17.34 55.12 14.02
SMFME2767 kehreri 11.22 31.07 33.56 54.2 40.55 20.78 9.31 34.12 43.82 65.23 39.57 24.45 26.74 28.17 39.91  31.14 19.08 46.66 12.18
SMFME3495 kehreri            14.49 15.26   20.16    
SMFME3774 kehreri 11.7 37.89 26.25 54.08   12.43 35.18 43.47   18.5 27.71 25.89 41.91 19.24 36.32  43.8 18.64
SMFME11285 kehreri 12.71 30.39 39.12 61.13 33 27.52 12.65 35.16 49.11 63.77 41.57 28.88 29.71 27.46   29.07 16.02 49.86 18.14
SMFME11389 kehreri 8.08 36.9 36.69 46.31 47.57 25.29 11.7 40.18 39.88 69.87 45.21 29.66 31.14 34.3 51.48 18.16    
SMFME1210 messeliana 4.14 13.81 11.96 21.2 22.34 7.58 4.14 10.59 19.4 27.35 14.14  8.1 8.48 14.42 8.95 12.9 7.07 14.69 5.45
SMFME1221 messeliana  11.87 14.31 19.06 16.79 6.66  10.93 21.08 25.65 10.53 10.13 7.53 8.58 11.03 8.87 12.32 5.49 13.81 5.2
HLMDME1444 messeliana 8 19 20 28 31 8 6   39 22         
SMFME3777 messeliana 8.09 15.36 18.83   8.99 7.2 16.82 29.21  22.14 14.27 13.95 14.29 25.88 12.48 20.05 13.94 25.26 10.48
