# Supplementary material for: The phylogenetic relationships of geoemydid turtles from the Eocene Messel Pit Quarry: a first assessment using methods for continuous and discrete characters
Source: PeerJ. 2021 Aug 5;9:e11805. doi: 10.7717/peerj.11805 (PMC8349520; doi:10.7717/peerj.11805)
Supplement: Supplemental Information 2 — The raw landmark data, the raw segment measurements, and the matrices with combined discrete and continuous characters together with the files necessary for reproducing the main parsimony analyses. Consult the file README.md contained therein for a description of the contents and instructions for reproducing the analyses. [file peerj-09-11805-s002.zip › data_and_scripts/main_analyses/1_log-ratio_characters/output/plastron_segments_spp.txt]

P1 P2 P3 P4 P5 P6 P7 P8 P9 P10 P11 P12 P13 P14 P15 P16 P17 P18 P19 P20
Batagur_baska 3.35643218221224 3.88697019047936 4.35348745297996 4.59635008922561 4.42534365633172 3.94476837347191 2.97736871337714 3.65672768912352 4.85174841352006 4.89422326101488 4.24053154812125 3.72612312923048 3.3833328294059 3.23332095082287 3.66390780337055 3.47296280772309 4.05741680023804 2.88767086251432 4.17916684049003 3.44328471183044
Batagur_borneoensis 3.24305517032596 3.80414983339402 4.10807725533977 4.36616364064896 3.96707924564922 3.65380489376361 2.6649417213458 3.57329646589545 4.60833321603501 4.62068044393677 3.8951639104857 3.43474691466563 3.46273147017646 2.90347892703737 3.55774108035432 3.48124246915161 4.02705176365063 2.36012860261957 3.87649024175441 2.97152675019889
Mauremys_reevesii 3.17742324031007 2.25012500700288 3.33178171231267 3.60459162288701 3.27813250042767 2.85237842659928 2.80994638964785 3.19547565341515 3.33546836492029 3.78553027587026 3.36235923668664 2.94363284819874 2.86831902055367 2.85924971096628 3.22483924995217 3.01617096765572 2.82939465534454 2.45250527303944 3.500441408229 2.03523186120006
Cuora_amboinensis 3.20220776160405 1.96765204189277 3.37649063391733 3.67761646533081 2.2594225328265 3.5307782572558 2.73059534576581 3.3074749098507 2.90776815784755 3.74686001230362 3.6834886290474 2.81649743479657 2.95363229030137 2.95770079771869 3.29141305641544 3.00687265025936 2.8003434514116 1.74319681471778 3.64740958475239 -0.56153023920371
Cyclemys_dentata 3.09830912717482 2.72020721031681 3.80886597619016 3.52482375737265 3.20072004512677 3.34267584847506 2.72898667367225 3.61967590682446 3.39333875242355 3.77360349206202 3.75624439451657 2.92652264447587 3.25136165737894 3.31507074747103 3.63595913278289 2.99480110071183 3.09122302681407 2.67619157640548 3.84617730304221 -0.217412533717286
Geoemyda_spengleri 1.75588504285537 2.31974999913783 2.92608601490447 2.883304932179 2.78565151143889 2.45982059164191 1.66362808036746 2.64914490750927 3.07799109140898 2.91441398425643 3.03346620401033 2.40100681262735 2.33297288780553 2.299202839873 2.66428807796449 2.3145412246046 2.36849520494617 2.20769482165813 3.13207864929404 1.88318174859044
Hardella_thurjii 3.16221732252876 3.43291533599423 3.5257179133136 4.00137493104232 3.7555802429338 3.23348740493743 2.66290429871652 3.56190384386894 3.99891948294818 4.17242790022668 3.72911982599534 3.02102983070208 3.29572155813441 3.09198681133239 3.51352875686277 3.03798294501785 3.69499881863357 2.790741586016 3.53111185647646 2.7506399875379
Heosemys_grandis 3.58336460810888 3.23047941568216 3.96178720179462 4.11697309225674 3.9891154230648 3.17493306742933 3.18019029917409 4.0456799809154 3.68891813787797 4.29950201488241 4.0421511562004 3.32691233759731 3.501491507446 3.73341159190032 3.8528962041209 3.36050986753846 3.61053193751077 3.50622359988082 4.02961153178611 2.11505139519583
Heosemys_annandalii 3.83646222676068 2.61294523142919 4.19958441349848 4.18731667204925 4.17990931838345 3.33438979764822 3.43312709718174 4.20106466371266 3.58622124723031 4.40041391317244 4.25728219520044 3.49949186413408 3.62068328437945 3.93025688394491 4.01254034981405 3.59952104801731 3.37483574002906 3.75264498048238 4.15877128472368 1.98479279489487
Pangshura_tentoria 2.89863359176226 3.39878207319041 3.2905388266298 3.77684670353308 3.59195514763515 3.12976614501422 2.56373322118972 3.40189256036824 3.78159537818612 3.97498388407868 3.61015543653148 2.87679568304052 3.15189315293778 2.97987705654927 3.42301452005093 3.01874175493937 3.55727069049812 2.65361187166544 3.64510477350643 2.49728090669875
Pangshura_tecta 2.86100491099503 3.23661329731467 3.11850794351666 3.4988031875794 3.34151166671949 3.10841659753087 2.45020860836895 3.13937998695692 3.71215045728428 3.77850748972766 3.34656571115127 2.65712886394095 2.93820280946768 2.67449959978354 3.15648541592482 2.85305657498324 3.44515370483013 1.79543575932475 3.42625670676487 2.33239775266084
Batagur_dhongoka 2.87450156293668 3.22203610495265 3.30067768875674 3.74607233678549 3.65035200896521 2.7499021721044 2.32097584646751 3.31473816104674 3.80522179761574 3.99937276943808 3.37678247961039 2.8779447956862 3.00507752486295 2.87517775976344 3.26263086509903 2.70080461940124 3.48731319515181 2.61491026552723 3.20010518215043 2.54116882381108
Batagur_kachuga 3.65345557391113 4.36415475445491 4.04749161887876 4.7364364817237 4.54271338387115 4.06603009260916 3.04266767143441 4.09612864823255 4.87566655314883 4.97562537001139 4.42815859270366 3.74213204982234 3.82734971942188 3.67537932437801 4.10985650406094 3.43904032693622 4.57031807052444 3.24551434473751 4.05238859528859 3.62750927291648
Mauremys_caspica 2.95160772560502 2.83546198719199 3.30977640205116 3.74372418021052 3.66261096301052 2.77934754965818 2.63260344200184 3.36286285485034 3.5145492732956 3.85765836876635 3.61290424257231 2.91467685387833 3.03436439176276 3.02710763320917 3.3906128168445 2.89960158783684 3.10819990113797 3.05025560363916 3.6369494231226 2.54179962224029
Melanochelys_trijuga 3.19786029678796 3.07894349603365 3.7786420244239 3.78554916222144 3.2366070912376 3.36805652635277 2.91580034220458 3.54200598990846 3.6990945162473 3.99461823351113 3.65107316005384 2.96090315566365 3.21254826316876 3.15457608468482 3.51071759907797 3.12435711336734 3.31944139276591 2.26964349830564 3.77710657853882 1.54044013859615
Morenia_petersi 2.79484008684024 3.18899339993665 3.36968232630039 3.41526868764799 2.80344207479869 3.10020125689171 2.59923299411604 3.21019608920856 3.49788271848813 3.67501486891125 3.363816282959 2.78714514836436 2.87090317604925 2.88322691906815 3.2272153543002 2.76635163782688 3.30247336088108 1.91316023224718 3.42417160026657 0.531604272581772
Notochelys_platynota 3.22707113622625 3.05449351254261 3.8072587709013 3.86208491493983 3.02124898583 3.64674307443524 2.82425079894868 3.49384562391978 3.74944050020939 3.99722874695296 3.7826869578304 3.2263360688442 3.05088397544696 3.17953030567611 3.42369604937399 3.27890237126186 3.38628251024142 1.79450105636855 3.83799541779707 0.165157067828553
Orlitia_borneensis 3.78368262813776 3.9982109670849 4.17584232705903 4.53324101116269 4.35086476397438 3.50104296056986 3.2677619838867 4.19008520045769 4.49687074166214 4.72729666251561 4.2778426229519 3.8060005892529 3.94610169644979 3.74376843828059 4.19382442203503 3.6921511442803 4.28351579200627 3.66929410681141 4.20207859352431 2.90850801578382
Siebenrockiella_crassicollis 2.85948294020521 1.70256754330081 3.3493084475617 3.27921040504121 3.1623175015415 2.94024721602106 2.25212692294631 3.05542728978079 3.35652882611016 3.60283316435819 3.18863361226106 2.88622330462279 2.70886437195921 2.75133017272699 3.0905910576034 2.92831242246753 2.59652146185473 1.68308774919732 3.42052062040569 2.09336382337895
Glyptemys_insculpta 3.27377846734952 2.80895700180666 3.47654376373892 3.48731051037543 3.43825317285201 3.55108013297819 2.87269167429708 3.55959684090746 3.55519398215857 3.57577604566259 3.92738495099074 2.85375486172157 3.11688927728505 3.28085001349257 3.51516416510374 3.05474624822568 3.26089424119013 2.7799703634369 3.8402833108027 2.47512539733212
Graptemys_barbouri 2.90532425733799 2.74885916941575 3.05099147607425 3.62492294374069 3.4014464273067 3.38382467857642 1.81702339257235 3.0391855174434 3.72351031464003 3.78103477077858 3.68261478943121 3.14288196651237 2.96857855248011 2.85835881783512 3.41733071075986 2.89984357900272 3.32493811266749 2.33646042785917 3.66933419527567 2.59657888887282
Graptemys_geographica 3.25854666889582 2.71020371915501 3.32701368074054 3.83642098616261 3.37595035417865 3.63570007018763 2.47978157658871 3.29984479381898 3.82958238475806 3.94823596908526 3.81508012588419 3.22566825874332 3.08355438877698 3.01947984164138 3.48123056416751 3.19078074201246 3.37211438510373 2.02172846808291 3.8256511261401 2.78856759109886
Malaclemys_terrapin 3.00243032707897 2.85720319843933 2.8797986527461 3.43828953460959 3.13153289747317 3.3913197418729 2.28237916475692 3.2097512547462 3.45986818078477 3.66840214928577 3.51009382886674 2.98732558652563 2.83901530169729 2.96808882826905 3.28374866314296 2.8256629165721 3.32466265521176 1.34337939460886 3.59452738804193 2.40186498957204
Mauremys_annamensis 2.97310499292065 2.79326126958531 3.28522189139804 3.60497504462072 3.51231058418824 2.67635854474018 2.267929946564 3.41986538865854 3.3656212213721 3.75170352664137 3.55636894072355 2.76046041844161 3.03885968747816 3.0968420532089 3.41345546415019 2.82270361341502 3.26109152867988 3.02642811595992 3.52771680688621 1.93994060071416
Mauremys_nigricans 3.07217073616771 2.69730814584565 3.46076532637397 3.69485837867034 3.53596309646797 3.082782838156 2.72990667701333 3.45267295223218 3.42118035422387 3.90768097543881 3.61726531185638 3.13277042599505 3.08229879018055 3.20492380956697 3.51441699539831 3.06989497798286 3.05168038958746 2.74482383100943 3.65190627483996 2.22440414035576
Cuora_aurocapitata 2.97418595022132 2.19103884507953 3.31894742718136 3.44196521196876 2.49384592477009 3.44999099292211 2.55097197035853 3.2873889358046 2.83661034341861 3.62834879938196 3.55423653493888 2.48494896651519 2.89855681315264 2.91129094994136 3.20400065163022 2.7741625549136 2.75566044089747 1.25759836320778 3.53279118154247 -0.413238853556905
Cuora_mccordi 3.04117837912952 1.40804614051917 3.3379175073078 3.52972921880433 2.4389132821378 3.30518978393122 2.45583116537328 3.37074854951198 2.48668144698198 3.65306203621173 3.49286147062519 2.55742335610221 2.93605013392836 3.0759452789835 3.33083606457489 2.87811219105341 2.59470288467682 1.73224922236456 3.67176106986166 -1.20526236486231
Cuora_flavomarginata 3.0863388784307 2.22964539468603 3.43151641449415 3.66338784942219 2.44127940469311 3.63658151417587 2.66140010919054 3.32502978947458 2.98735065628476 3.8119196681881 3.72525983650908 2.54310967470103 3.06190755492893 3.03162713247284 3.45266822878077 2.96185422650233 2.82383560766089 1.26068875914756 3.72945015410396 -1.49129871668253
Cyclemys_oldhamii 3.29776345587027 2.9885264283806 3.82447874114733 3.7649300970596 3.48905560966494 3.45210142126253 3.01106554485174 3.82173499380945 3.27900516937782 3.98538490287266 3.93539868767141 3.09426688129596 3.37677100789386 3.52559336095162 3.77395067690188 3.04215472240412 3.28015455034537 2.99550419829568 3.8526666215846 -0.221319349868997
Gopherus_polyphemus 3.45638891462133 3.59314356535239 2.87440806231798 4.1373715890792 3.20180180803509 2.71151308355737 3.19794440536983 3.63841030118818 4.00342967092921 3.45507987218039 3.66522344690447 3.22553762455678 3.23965163491552 3.46826524444201 3.75303598670785 2.86536170223249 3.77197398917183 3.18395270719093 3.86414590499371 3.45223481759156
Graptemys_versa 3.06677574880042 2.5344840538036 3.20074635384276 3.71048648190584 3.18740724365418 3.39703704676307 2.22265201844385 3.08909711718187 3.6638735531457 3.87950822653058 3.55397193737921 3.1043573674015 2.82089327490679 2.85288812805997 3.26375640245646 2.85793643166902 3.21340024878269 1.6354520222086 3.54808313271111 2.45132620391868
Graptemys_nigrinoda 2.79791809217972 2.45942957439349 2.99579974470814 3.37686837631953 2.93697188433779 3.12652343033793 1.89493152701622 2.90358036040172 3.43938795393328 3.57266979668168 3.30551655928096 2.7620530693212 2.59252799557215 2.54214054083846 2.93521138994562 2.64547405761921 3.06410470424441 1.51902689200942 3.34699134396088 2.08729942826454
Heosemys_depressa 2.9734771925645 3.46208491043797 3.68106853961855 4.07858853695116 3.75788301944458 3.21651143901612 2.91771079007238 3.88412377585263 3.62930564334903 4.06941973668247 3.98767739707183 3.12562768749978 3.40137151630728 3.51479669171528 3.69690755048127 3.15006406145001 3.49373542523393 3.37054647475829 3.96457762592462 2.65095143243155
Heosemys_spinosa 3.08233429113737 2.61197484695301 3.59123934567427 3.65381197316396 3.36845683547674 2.7485253618659 2.73620411779005 3.67907146712907 3.01349651669651 3.67035986377365 3.68493812260112 3.04470408221946 3.02409826779596 3.38281305810268 3.35003592146248 3.22494408023702 2.99624605809362 3.1966012046057 3.85687052920871 1.36522024233239
Pangshura_smithii 2.90537574585642 3.25933167892464 3.17863083814943 3.64861136874147 3.48259506331665 3.33730384469972 2.45324636491327 3.28569685128451 3.78006800211451 3.92279832065926 3.53980390118408 2.72938397572801 3.0397053473029 2.79521141903867 3.24192120302622 2.95608591524687 3.48710566372472 1.87388492146485 3.51150176026913 2.63658061163489
Malayemys 2.92061353414539 3.02481641977388 3.1612162050455 3.68358397563994 3.20861704596227 3.00366649531816 2.457745016324 3.36870623483969 3.4177270864572 3.80770885454345 3.43271728682452 3.23128253904901 3.13405918087261 3.04228835495932 3.49808537741862 3.10492084265435 3.31215211081716 2.39430702025618 3.61200736737377 2.14637881477632
Mauremys_japonica 3.02930493020634 2.87738613684162 3.56701983930483 3.74476377785519 3.45791631543011 3.17975549715687 2.77050649967079 3.45346147462737 3.52445954237426 3.94615240270895 3.6941116354764 3.01815524794696 3.01919657867083 3.17805574906843 3.43200434403437 3.18838574649038 3.1054448415423 2.76501072610529 3.8638382789032 2.06405514144317
Mauremys_rivulata 2.82975061003724 2.48789463714143 3.21022405807751 3.51478448872297 3.49747589813308 2.54700696415047 2.47416354550971 3.21449487032101 3.20395823439658 3.68291448995087 3.46091417062873 2.73852101388943 2.90743158705155 2.87587168619669 3.26303823180415 2.86183633925144 2.84102471490008 2.94959933661812 3.45635455768923 2.04183660345468
Mauremys_leprosa 2.86030055515281 2.64788279961062 3.09631194190188 3.82258867712513 3.55008949029807 2.60726206047612 2.74117850384263 3.18935573252297 3.32035081225403 3.81263007200671 3.55608093719489 2.75799450158736 2.97894388228222 2.97275544357565 3.42490142335395 2.71848864161925 2.77691938708749 3.07103486392496 3.50340096574314 2.62309440818307
Morenia_ocellata 3.29028618468827 3.13873804205003 3.59444591182027 3.74399704925955 2.98822257286966 3.52588402860802 2.94844810648739 3.43074845083642 3.72998776339265 3.9447186168422 3.6576293493298 2.90715535308634 3.08595455125399 3.15490639824088 3.49140231372542 3.16118512478847 3.42618029952112 1.6216922044641 3.73458714009481 1.71162752628925
Mauremys_sinensis 2.90409728508808 2.32553431485473 3.6378964497203 3.92819997666169 3.62831639453722 2.87378989603741 2.6817928689052 3.37694907547567 3.63274114681731 4.01024337832256 3.57152593282503 2.93720658741769 3.0639410651832 3.1484396033073 3.50953404887824 2.99795328856738 2.63492906094881 2.89018458345988 3.67442015806934 2.73773368458739
Rhinoclemmys_diademata 3.03727187703799 2.02797737365776 3.38867312675402 3.68165976444344 3.32790694612058 2.99887027341348 2.62111744466667 3.28935628813422 3.36401833404366 3.68102539662838 3.59094407905022 2.96717406412256 2.94035842604952 2.81814254310068 3.15046050869254 3.10520640723669 2.68822348217369 2.79325735013193 3.54297326401308 2.45920147769267
Rhinoclemmys_pulcherrima 3.09790252556415 2.41033948077137 3.69734946401315 3.5482966260218 3.20181087553584 3.19344872985898 2.63788134166554 3.36280642363085 3.55986915250461 3.67783339620029 3.68333819399278 2.83576127797171 3.009988983768 2.78317290947855 3.06696884156581 3.24555340069541 2.97462206817695 2.74710748691119 3.7453158848214 1.44278896947215
Rhinoclemmys_punctularia 2.90812165662684 2.93522361057393 3.72100185047022 3.72031276882097 3.29765471463763 3.35204136853061 2.9385880723831 3.46744057007013 3.644924368433 3.77912114882503 3.73567026731103 3.01655499570953 3.20076323829128 2.90942410227088 3.32693221836651 3.23670334198614 2.90201211160522 2.60646652316103 3.80929604254828 2.40591969230319
Rhinoclemmys_funerea 3.56637710556833 2.66399172799454 3.90524847211408 4.15857680643276 3.75185580051254 3.47860302062905 3.19025772591287 3.8902834468741 3.80799817110977 4.11945858756495 4.06215698074273 3.32679546563955 3.51932550347526 3.45801802488936 3.76137090679033 3.33190967643788 3.23592595565897 3.25607872735573 4.03376722359508 2.96384110409079
Rhinoclemmys_melanosterna 3.38537089247455 2.83048635074477 3.92265629573522 3.92341484124766 3.69130464030073 3.42888115926489 3.05416436189453 3.73584901841754 3.7449062021589 4.10500676464913 3.95723964669696 3.29560184007132 3.44173545966673 3.29727238601893 3.69133874558903 3.27435145357408 3.23828401550506 3.08312849361228 3.96401436571725 2.12694134590604
Rhinoclemmys_annulata 2.94669336101161 3.11270712752566 3.55969920962757 3.80456708818676 3.22323978901511 3.31379589812097 2.76821828991282 3.60283210606117 3.51440371001395 3.75955359219516 3.79346201105354 3.05602140681162 3.2310773862576 3.18216912879109 3.48237111072811 3.17831676936971 3.23930892576 2.8419492046788 3.75764007959695 2.29643980395438
Rhinoclemmys_nasuta 2.55923542487854 2.34861378739201 3.35538814343 3.6107406446015 3.15578536626044 2.93862820179787 2.37311455576767 3.20985426949825 3.25145999262509 3.60293390585923 3.5048865324964 2.75006809283016 2.79962615500425 2.85763879549256 3.13293336191538 2.8818633886157 2.53754368949996 2.67085995335939 3.42268709475149 2.23668619358352
Rhinoclemmys_areolata 2.78857203403132 2.48816421636856 3.23778816976405 3.56288760649329 2.96856799315601 3.02869845210298 2.60456150595619 3.00651807937166 3.38205868931146 3.45095248612198 3.53656682608467 2.5170444029768 2.75976462422109 2.39393235224751 2.81459161612051 2.93835477985314 2.69690931847526 2.62194261879563 3.43339990589772 2.24718885010332
Sacalia_bealei 2.51136352336188 2.59712077254968 2.95466705457237 3.41715815680643 3.0201445425532 3.07704504169733 2.25432092536028 3.03683809004397 3.24979836114795 3.45656837025852 3.38880781052722 2.78470192196123 2.6178614136347 2.73818652682089 3.0074580873661 2.53129502444547 2.78197648332244 2.07625748851166 3.3027464200764 2.42555738669496
Sacalia_quadriocellata 2.34549498532766 2.57702287556521 3.04285223244411 3.58750180209421 3.10516586711314 2.99196050131994 2.203224739062 3.10221462395201 3.26273561289184 3.59818194930603 3.36364448969846 2.57396680902467 2.63375008477298 2.84363789995974 3.06923177419536 2.38391284226526 2.67716076435468 2.19958711300116 3.21220081399843 2.5590731159809
Cuora_picturata 3.23948793954471 2.42069490484988 3.57098432027492 3.80246936372162 2.69122621997421 3.75198366391074 2.69921794424598 3.52020300132434 3.15729815885197 3.75273789083306 4.02250932514012 2.77069491905263 2.84005693076583 3.20500427698587 3.15441419681692 3.32307809007572 3.08739311175091 2.58841277871494 3.92427094565065 -1.15370818701195
Leucocephalon_yuwonoi 2.47377787414124 3.66924999400901 3.23003949731156 3.98647879928367 3.37064782956836 3.58259067699073 2.51234314289883 3.51521520605935 4.00566248885673 3.87525911708094 3.83716547041529 3.45965337312726 3.14969077787594 3.18680070945891 3.51540765017006 3.41080180108804 3.65792154341185 2.35121657926197 3.96859917562378 3.19832989200955
Gopherus_agassizii 3.53300887229313 3.76226274328599 2.93203202859505 4.30137414730244 3.59581805969137 2.86091046840042 3.26777880137249 3.79393651711057 4.07642510562838 3.94537025572595 3.7518578881661 3.05216184458976 3.27917632619744 3.61372648400528 3.78967161595959 3.1486764673609 3.93482399173022 3.239506076566 4.07170344739576 3.5126492474977
kehreri 2.44027968247577 3.4977794795084 3.55576067476555 3.96256824231266 3.80019719024589 3.23007949537553 2.68588032964877 3.57747292028959 3.80411604044197 4.22576957131096 3.81418964507938 3.23488039900992 3.29535526857342 3.32339598752833 3.7605021977869 2.95803040636998 3.44744463282747 2.93406961316188 3.86915725719865 2.67953640820371
messeliana 1.90855436251154 2.70871664564537 2.78963018809463 3.12471165481045 3.15173837388071 2.0550848101751 1.75440368268429 2.54788144894939 3.14544454678232 3.42317628838093 2.8450547220945 2.50143595173921 2.28848616861454 2.34660197841082 2.8396630879041 2.31253542384721 2.71403227277976 2.17853244432407 2.88591740754678 1.95208154295986
