# Supplementary material for: The phylogenetic relationships of geoemydid turtles from the Eocene Messel Pit Quarry: a first assessment using methods for continuous and discrete characters
Source: PeerJ. 2021 Aug 5;9:e11805. doi: 10.7717/peerj.11805 (PMC8349520; doi:10.7717/peerj.11805)
Supplement: Supplemental Information 2 — The raw landmark data, the raw segment measurements, and the matrices with combined discrete and continuous characters together with the files necessary for reproducing the main parsimony analyses. Consult the file README.md contained therein for a description of the contents and instructions for reproducing the analyses. [file peerj-09-11805-s002.zip › data_and_scripts/main_analyses/1_log-ratio_characters/output/shell_ratios.txt]

RC1 RC2 RC3 RC4 RC5 RC6 RC7 RC8 RC9 RC10 RP1 RP2 RP3 RP4 RP5 RP6 RP7 RP8 RP9 RP10 RP11 RP12 RP13 RP14 RP15
Batagur_baska 0.319399813389302 0.161800581884001 0.358763097392013 0.0235833762295153 0.218165713904158 -0.68664278894472 0.215847793158437 0.0812825139858982 -0.0382136981836556 -0.390735943043921 -1.69039172355469 -1.15656537071053 -0.861019114779564 -1.03148272166498 -0.411549332024187 0.427464057139893 0.15981245838015 0.369096528081353 -1.07337382680403 -0.0609616281917764 -0.189560178949383 -0.383044068382843 -0.375189798780509 -1.37817777997159 -1.40959671386137
Batagur_borneoensis 0.144127964479833 -0.0171241767237018 0.252622886798153 -0.0288674310989097 0.225958901422281 -0.53864224260179 0.151476420826312 0.111342677723119 0.0852608145643666 -0.419733023194978 -1.63464716904575 -1.07355250597769 -0.770765401690647 -1.16984979669039 -0.259226702967894 0.453755297755178 0.559252543139091 0.191691744339669 -1.12030785464208 -0.0186736687312917 -0.0764986112027118 -0.578113448980161 -0.404418380924244 -1.53503530786614 -1.63680646583612
Batagur_dhongoka 0.592428693450241 -0.755776694337719 0.555656950941761 -0.0773153670294419 0.231130669260206 -0.689920415751519 0.159204529287582 0.205381069404665 0.233271079020383 -0.372866314857496 -1.37575313173945 -1.02418357762074 -0.826556903968801 -0.920945839303844 -0.322889021662431 0.173028215285465 0.130606548659937 0.000926622459051447 -1.05162353953919 -0.17777492624014 -0.565761826988565 -0.553783484571113 -0.608972503493439 -0.761669697972786 -1.26660268053807
Batagur_kachuga 0.100484929872049 -0.121565706114754 0.452772312688758 -0.126701908527092 -0.103773121107916 -0.811144029560865 -0.0490918106542011 0.132353796605774 0.275316364433704 -0.366950723538281 -1.5081508409768 -0.797451660433012 -0.848177477295391 -1.04190057514793 -0.42300754413116 0.474189422291891 0.151970395043864 0.0886764759112093 -1.00388681938441 -0.375769997415077 -0.670816177124711 -0.610787902476714 -0.481531375276636 -1.18264424796616 -1.24815728023234
Cuora_amboinensis -0.116044190238121 -0.0712361503662718 0.323356419256762 -0.00341167522825671 -0.0235075868967789 -0.364298030991429 -0.109278840475833 0.0867244881162126 0.038740231181697 -0.157032594801419 -0.907938048690542 -2.18729702701882 -0.743967517528639 -2.18031026349906 -0.308852596956339 -0.515642545078661 -0.000388623997649407 -0.388562946310328 -0.727592696742004 -0.0321248289197743 -0.284004183169374 -0.471895584310378 -1.20503393824752 -1.99319906955544 -3.52837397506958
Cuora_aurocapitata 0.303105465512624 0.07650103802942 -0.0804299044273922 -0.769563687440466 -0.0524771870200306 0.125787445009188 0.0445236497696144 -0.0970259468575251 -0.00624825285453379 -0.0631303538949977 -1.05383065776403 -1.83697776290582 -0.873603302892284 -1.82172259009095 -0.287551906875698 -0.531728494907135 -0.0127341367887164 -0.489236983706128 -0.730889734176612 -0.0214453533964022 -0.429838096716623 -0.423213979862786 -1.20028644166561 -2.2966381717311 -3.24984919697551
Cuora_flavomarginata -0.22049262951316 0.229735838582658 -0.0693442736438056 -0.00044936870337349 -0.0907885150958578 -0.414825706057885 -0.149969898349486 0.0707435562556454 0.0922158117813768 -0.190938031900185 -1.04471107652887 -1.89952759624235 -0.820624392435866 -2.07662158238111 -0.353871332728453 -0.501658200231614 0.0311832617111239 -0.540914400710022 -0.740364814090826 0.00723926964226616 -0.488351119339757 -0.423132265135269 -1.14468625985497 -2.9790465907073 -4.47544779003322
Cyclemys_dentata 0.554058243396351 -0.0121374862425269 -0.0290556063399551 0.0197118358144249 0.444142439786385 -0.215043864235792 -0.0347235162572184 0.00327810531986776 0.030766257640362 -0.256733642873247 -1.31217926102703 -1.69773629875998 -0.942205706860369 -1.26437352677304 -0.0531786914582619 -0.530375393683393 -0.064445961312379 -0.173290808587117 -0.702656920831889 0.0897081544620163 -0.642436519315714 -0.373179328999353 -1.03332685069938 -1.09335046880082 -3.60971792674577
Cyclemys_oldhamii 0.492314160064902 0.159740158325932 0.141134326766184 0.131942525547892 0.408478061289527 -0.503978793029985 0.0413285596754944 0.116650223861335 0.0939379998444958 -0.151949420834869 -1.23179253956853 -1.5410295670582 -0.912396511806646 -1.18827099920131 -0.147770613427453 -0.541580443464082 -0.148822353057763 -0.20349657457431 -0.718452583363549 -0.0827320660868146 -0.73179595449776 -0.286697911018523 -1.24865500619517 -0.939894489375738 -3.50032451924682
Geoemyda_spengleri 0.0176580588481005 0.177335695722813 -0.205977385836381 -0.558337982779898 0.118920055669663 0.448691808691687 0.0505999066949546 -0.0695427956595469 0.00351076786513073 -0.17650312364972 -1.7884359691105 -1.22457101282804 -0.940680708515578 -1.03833412925569 -0.279664628728715 -0.280649702563093 0.0337700479325313 0.64512176977198 -0.635391704267087 0.0986124452837108 -0.349746853359895 -0.0922569624879089 -0.638870756558387 -0.825771382352206 -1.19480934281854
Glyptemys_insculpta 0.113050446798225 0.249861297700902 -0.106348139688376 -0.156489702585522 0.330549409164343 -0.257160976360998 0.0837709684570316 0.111934622380921 0.0646081659822492 -0.07911936979629 -1.04838236975478 -1.51320383529763 -1.10458553294218 -1.1536428704656 -0.269735206213317 -0.298702599717333 -0.163960736207517 -0.420023605627947 -0.532717376071256 -0.0871016401880301 -0.460417916878061 -0.401086793052432 -0.920188498118285 -1.14741458755384 -1.08006858482645
Gopherus_agassizii -0.0230022554617093 0.120329134077937 -0.260644869916644 0.144480003266754 -0.308413405841817 -0.453586643205411 0.0743797229618326 0.0556293597361793 0.0732439703933444 -0.121211614222807 -1.03173755693432 -0.802483685941453 -0.548498105600978 -1.25405419321205 -0.285125823675976 0.140887474619648 -0.334550157807838 -0.480847027703362 -0.794576958526656 0.319845559229662 -0.64099514859869 -0.265230070920639 -0.788169101350664 -0.5123518116001 -0.563775858130686
Graptemys_barbouri 0.0958729450673099 0.146017328579832 -0.109323033765672 -0.307443236797129 0.28205930046127 -0.385449900835982 0.0656731165053101 -0.00998798269096472 -0.0490268999383149 -0.287432273617513 -1.11059225745821 -1.29907780204322 -0.964633072091978 -1.16395640443384 -0.572715954846933 0.259961302189195 0.103766648524252 0.244521053376989 -0.742561167728281 -0.0239891235472647 -0.486306240799815 -1.08361451882325 -0.5050503195589 -1.36705385723335 -1.12942685389677
Graptemys_geographica 0.159208365612743 0.246704301059574 -0.113074137919614 -0.0580252360433813 0.334785410235503 -0.471538822789545 0.0263789171741676 0.107592597428045 0.0653533487872648 -0.155400023317592 -0.972783733011809 -1.53264298898094 -0.897066305852016 -1.36031172768848 -0.500771142211078 0.0762188266777388 0.0702726822301943 -0.0377033003280862 -0.76204558037491 0.00997719647494107 -0.28889668831716 -0.778776453830474 -0.613769238110907 -1.79365011982771 -1.04258368619137
Hardella_thurjii 0.109536699618601 0.279338580467365 0.104694108166741 0.23124786754688 0.116204419086732 -0.45919504530456 0.179363454392843 0.0830477127794256 0.103757218739911 -0.290546516098024 -1.28935179600649 -1.06857455546585 -0.823114943343374 -1.04964140526591 -0.317178949611862 0.144611389297399 0.20372377817688 -0.169083707300537 -0.939497565345376 -0.187173508540906 -0.401137476374287 -0.512110133702153 -0.653205458437578 -0.959896593198703 -1.30163272367603
Heosemys_annandalii -0.214133796846779 0.560862786075285 0.120181504844193 0.15288635019008 0.0709956484628363 -0.399603382576003 0.00848718117497313 0.067108254979724 -0.00608101051693326 -0.227380703950145 -1.00481360206445 -2.34147576705982 -0.879940366710338 -0.893776161715949 -0.224906399139386 -0.871291836782751 -0.353469910652288 -0.322569633823799 -0.770441478655022 -0.0970903249765053 -0.372625861634181 -0.403710532098074 -1.32969245648168 -0.506546603608278 -1.58260050006262
Heosemys_grandis -0.56411363526424 0.390601192364497 0.171614809558867 -0.106321321205971 -0.227233921277966 -0.50288499590938 0.0753144298323895 0.129936733656721 0.11520366021484 -0.165601613626879 -1.16381599011788 -1.51711997842926 -0.813743378696176 -0.959120565320776 -0.199535756482982 -0.435435171487102 -0.228847468446735 -0.242577036994158 -0.834460099189263 -0.00763665879910973 -0.491907066227135 -0.402713754394565 -1.10341319280296 -0.535926474065136 -1.60309011432637
Heosemys_spinosa -0.273632612094233 -0.0261416824826099 -0.434132442611432 0.0473615311329964 -0.218905882488264 0.101198185082832 0.116575757506368 0.012222759664863 -0.0102734646722012 -0.304613422504852 -1.1905147025703 -1.67848293796951 -0.769614974477546 -1.04509000659552 -0.140212043472124 -0.689198663594561 -0.359221525177435 -0.0473862425108898 -0.687381414427522 0.172012780565133 -0.111896984131488 -0.348020418587348 -1.30983136350055 -0.480155113769084 -1.76951367669431
Leucocephalon_yuwonoi 0.292630632048925 -0.110015481108671 -0.0727035827230737 -0.279894174521205 0.0761243332836401 -0.364119602767896 0.177320796993358 0.0177315240242311 0.0145149408184516 -0.276183550893975 -1.86181637281348 -0.666344252945708 -0.792046659138892 -1.4078776288542 -0.442931211467836 0.142706337352497 -0.037109931582962 0.985875498986016 -0.712375383665829 0.131433705208487 -0.104605849082019 0.0385652687575917 -0.608121963020579 -1.48594889115332 -0.807332596847185
Malaclemys_terrapin 0.408156169107534 0.00964826013634354 -0.174275066426029 -0.274101671849556 0.656222936458729 -0.226369598341959 0.129456342982735 0.00229655124269178 0.0271792660542428 -0.14969605914767 -1.00743938708945 -1.16308333235775 -0.998872174460102 -1.28331101289117 -0.407818621223988 0.117237963280197 -0.136728066526104 -0.0163101514942279 -0.780973106431428 0.100901576106591 -0.44520204934978 -0.723380146437021 -0.740487390071037 -2.20771780174043 -1.07071337374143
Malayemys 0.0171110073724111 0.133416314361663 0.0208771732235476 0.0884522274267724 0.164650300820923 -0.594232587571734 -0.0483085138077137 0.089798366411112 0.084560696881723 -0.123560950418154 -1.26522730748607 -1.1137185524366 -0.756361287154305 -1.24202464950622 -0.301083180471825 -0.057909053327174 0.0920449314381009 0.358715040153706 -0.898280355041721 0.178885253268226 -0.393334431201306 -0.460424425533524 -0.849618535764405 -1.10890057043808 -1.28407479186049
Mauremys_annamensis 0.418001347664595 -0.119151797065257 -0.301484662710727 -0.0388668886151765 0.919961805438033 -0.613165030808107 0.0935693988723471 -0.0802977784471006 0.0146093003435558 -0.228596762258585 -1.16368665328528 -1.34353037662062 -0.835774252061416 -0.928438712493896 -0.303957650476209 -0.158773859978663 -0.0579823657307351 -0.212644574479031 -0.79557636025664 -0.0286521338373451 -0.590751850735165 -0.705175046356648 -0.871035101552565 -0.529940824763634 -1.42568062065795
Mauremys_caspica 0.107275808481972 0.233140125947422 -0.215176295226181 -0.280738617839696 0.191445983357316 0.143725379864478 0.116535667013462 0.0286862146931364 0.0285919141423301 -0.187550110026973 -1.19911162489737 -1.32370322751645 -0.832543136704888 -0.918154343121371 -0.426624645677764 -0.252121470164152 0.0102332044500229 -0.038602881802919 -0.824247103355379 0.0257583231756235 -0.489221627984377 -0.319839692914252 -0.819027525811524 -0.561416706767888 -0.986791747688807
Mauremys_leprosa 0.227084268206417 0.414603684219148 -0.205146400444502 -0.339085917628888 0.379884433407737 -0.114057591003099 0.126199100932579 0.0636041447801614 -0.00399384914249735 -0.0971316779656109 -1.12324491458747 -1.33566267012966 -0.721776992235508 -0.994276179062566 -0.560820199620359 -0.412436345435478 0.00618843870657385 -0.102306053565449 -0.829626466618252 -0.0526799714517494 -0.706412781734696 -0.119122051310172 -0.891007414421857 -0.485046073269925 -0.69725640407096
Mauremys_reevesii 0.147747682389177 0.593368356756322 -0.241983434073694 0.0910902924358302 0.517825175291022 -0.351555069933071 0.14264958188492 0.111882137133929 0.0638658350601297 -0.113559972380261 -0.982073673239675 -1.88031238143783 -0.788252331137797 -1.11213090771564 -0.279244142996339 -0.34928772526321 0.00442998868621691 -0.203784919853338 -0.922364404646402 0.124247186902881 -0.194608019519812 -0.336962909017829 -0.892122458624452 -0.915022763551959 -1.3045376351008
Mauremys_rivulata 0.160658044074818 0.0496453484339082 -0.221009825627752 -0.382119987378425 0.196938433415254 -0.278951255118151 0.192033417582165 -0.00496088453216243 0.00336125349974998 -0.058420637785357 -1.15481226261205 -1.49666823550785 -0.859833313821168 -0.877141904411055 -0.390054929894848 -0.373470155420934 0.0315599008548585 -0.0912295961478104 -0.810295248694149 -0.00455961293950321 -0.401201892552704 -0.355587064527528 -0.913326456054701 -0.511314834010619 -1.1621216309419
Mauremys_sinensis 0.149737993455754 0.46957342751462 0.0520099434776108 -0.190460617623075 0.323019572835917 -0.254324766984727 0.158301589903332 0.12084095105176 0.0267460429392091 -0.298263579498386 -1.29299490386636 -1.87155787409971 -0.736830212909154 -1.03671379503363 -0.46793800061641 -0.742020014526858 -0.084498538124099 0.033109302329607 -0.936374520970546 0.102894225244307 -0.511580760310859 -0.222304416182883 -0.770421788798755 -0.68134134936515 -0.89500746222992
Melanochelys_trijuga -0.295940348023403 -0.2639078731101 0.42628930765571 -0.0505198110115083 -0.010516648632881 -0.720752397061953 0.0402971132881825 0.0646254781133479 0.0200649565024698 -0.161999957317498 -1.30834497633817 -1.4646160628036 -0.805895535418833 -1.35189514063138 -0.0639343164398155 -0.237773657507004 0.0523783347671918 -0.232227075604639 -0.874910260554547 0.127845960033994 -0.363124304760241 -0.312279615622479 -0.828955639503076 -1.42526081849393 -3.04798481912209
Morenia_ocellata -0.0583054508529725 0.866490523716135 0.0323275147879817 -0.0831709005997005 0.303479812671664 -0.588177843296316 0.0860046934602446 0.052618332295747 0.204257911199059 -0.161220991152091 -1.16778445015724 -1.31933259279549 -0.821400239310949 -1.57717471570084 -0.10732665372499 -0.00456815131529732 -0.0689518469868887 -0.383130831601932 -0.84695915773951 0.0769577907650116 -0.330217188936948 -0.34183807820088 -0.788040333680555 -2.0359371448657 -2.0183602371034
Morenia_petersi -0.186887903675729 0.58492024810779 -0.280813507789286 0.268213329701347 0.453716287851187 -0.488046535708867 0.150619518617149 0.0821401173688048 0.227662596556991 -0.0849802222432997 -1.31904967484497 -1.17250250320687 -0.800214626188809 -1.40713577956014 0.0170385747417322 0.0942601987461303 -0.00392644357979368 0.00915910762806905 -0.860237223347155 0.0594772312652324 -0.459638322897868 -0.1790872224993 -0.768899387299295 -1.47684357624585 -3.55198467119978
Notochelys_platynota 0.414979435182422 0.0249810149342886 -0.190569245874729 0.0987895878782524 0.303691315348432 -0.397607353049937 0.136021416833344 -0.0567446024181327 -0.0259079979086976 -0.154876094328275 -1.31028992234893 -1.46114954883377 -0.823545835915938 -1.64310170874115 -0.149297663043947 -0.1031413200249 -0.138896302472333 0.0058087968888663 -0.805374761645706 0.0517458559614678 -0.133326687303491 -0.386540943613007 -0.772261182509547 -2.43474136826556 -3.80148860741155
Orlitia_borneensis -0.0460414546697747 0.60002681750038 0.704549174124139 -0.211533587139983 0.0885274716080934 -0.790217468630093 0.0741709760264114 0.0622660648043946 0.0404603858257403 -0.215926456632097 -1.3134634332214 -1.09981507753317 -0.782889938014177 -0.9650780020426 -0.219383270046983 0.0914895507350737 0.200587497814765 0.0212495309657371 -0.951547341802719 -0.0664082037631137 -0.502016497275344 -0.516518837230981 -0.710128373980472 -0.600661191926096 -1.58584561869103
Pangshura_smithii 0.378602318465233 -1.63038315070453 2.14990981019519 -0.161932230808937 0.280771093269113 -0.499982113854539 0.0250310731432338 -0.127907190676896 -0.068499270502871 -0.243206063898886 -1.32964319283085 -0.964549129752667 -0.94767129533284 -1.11430845250415 -0.372807564937305 0.200942337329013 0.244217893362277 -0.168762070049696 -0.904987893811138 -0.0261571497685477 -0.285874881626474 -0.441407602671687 -0.629241382543906 -1.66660383808698 -1.14235474196227
Pangshura_tecta 0.186887675332809 -0.87045726949969 2.62264369640106 -0.279576954882317 0.246862569910136 -0.882499241518631 -0.203068936458893 -0.402724704927794 0.141694335094606 -0.269272139116426 -1.32373931694397 -0.944603079735727 -0.928428443174157 -1.09467933831153 -0.245814397385274 0.307231182434332 0.267152411233382 -0.200111486779435 -0.933395171027143 0.0812855511884116 -0.304915906211408 -0.407059422193617 -0.613120823890575 -1.56558587466662 -1.38431948866861
Pangshura_tentoria 0.272268912239166 -1.14055325610361 3.96096003873607 -0.173585168670286 0.0911134112589454 -0.854338380184602 -0.159435771980385 -0.587537236612914 -0.253445894539058 -0.34327857429871 -1.42518187690056 -0.918829548952217 -0.860297025186907 -1.04480715057791 -0.314679875785268 0.157854363191415 0.17546682848949 -0.015438852907269 -0.892005502441215 0.0371938324508843 -0.398397138778704 -0.328179840454731 -0.681497626743573 -0.978905563251007 -1.33995319242791
Rhinoclemmys_annulata -0.244918533134758 -0.276433006352283 -0.120343618275593 -0.165853366712595 -0.40576557164146 -0.451009171378454 0.0225761786457418 -0.0135747772112811 0.0398990945680551 -0.0789886387920316 -1.39982240250892 -1.22664760206805 -0.776793800854364 -1.35769963381171 -0.239420802304641 -0.364411087904963 0.0488275703367056 0.116602004220528 -0.675892372844853 -0.0362362934829568 -0.303932130927363 -0.171633022193809 -0.942796254593599 -0.965162612438368 -1.2430460308072
Rhinoclemmys_areolata -0.268044276838995 -0.0795816278426531 0.0343940673834475 -0.0778765169778404 -0.179122069689011 -0.682810363360999 0.0551361440549253 0.029555435179558 0.0357422227072326 -0.232145288807513 -1.20332212417679 -1.49452969295486 -0.760775156798608 -1.35491289339658 -0.342307921677091 -0.348447660437463 0.361065413110499 -0.260189337175539 -0.650023730398783 -0.10321334575688 0.129607057508718 -0.176207250703056 -0.763452963892014 -0.915185550513023 -1.2012191079755
Rhinoclemmys_funerea -0.0484716571525098 0.0182354826345589 0.109937693021576 -0.259437203412469 0.123686800548565 -1.03011739089937 0.316764309133268 0.071496347058771 0.0307074993857932 -0.167419773076372 -1.0274790323099 -1.97411162027462 -0.77489960140333 -1.1908292833198 -0.340087262927513 -0.65307240009459 0.0641037839889624 -0.239960346432304 -0.721144549918877 -0.0274206734625746 -0.429300235814526 -0.381949500001941 -0.965017708659957 -0.806893215810343 -0.87757133184298
Rhinoclemmys_melanosterna -0.0803880223389252 0.080138297667887 0.292376149884932 -0.159606192374359 0.168964122492418 -0.719944250257961 -0.106157275637598 0.0662238235441307 0.0573396743388083 -0.244277166698424 -1.18951685645614 -1.74440139818593 -0.876598920201405 -1.10870912114834 -0.225126012518371 -0.497565002912484 0.1444630736478 -0.0897690524032294 -0.769757650098071 0.0067747190202965 -0.416987292014944 -0.331206530580029 -0.913160969962967 -0.87411115308468 -1.61796485625286
Rhinoclemmys_nasuta -0.046528634756562 -0.148526390093517 0.183001132404097 -0.784324357492107 -0.0379010501223354 -0.792911603622722 0.308113105033626 -0.0158067580785663 0.0479722733832637 -0.212497922635866 -1.39080383714199 -1.62374010159354 -0.763531196398533 -1.21722234987064 -0.424900610904983 -0.668743823555806 -0.0565074013261522 0.191288689532073 -0.744888322679172 -0.0794688209520161 -0.249855476212619 -0.184794186237671 -0.863388053344467 -0.834307206935514 -1.01332667412208
Rhinoclemmys_pulcherrima -0.223142956220487 0.338052060391707 0.0182071993908881 -0.13153669523446 -0.0828058424828807 -0.47509992473761 0.00348038734049693 0.0552855219244828 0.0156286302785252 -0.258623644632561 -1.20676271598711 -1.90016228260216 -0.883379365335567 -1.22464315719513 -0.119233208783679 -0.391373930382644 0.220101681264926 -0.251984966697302 -0.689206297947985 0.05939629700498 0.157588829322055 -0.474936381487691 -0.805551357096675 -0.933033730191305 -2.59393802119495
Rhinoclemmys_punctularia -0.213649058734511 0.156055801959084 0.13728209050028 -0.283581692238334 -0.0379272839225233 -0.663436940126916 0.0233096515177348 0.0538068573855488 0.074281033794894 -0.16946969862231 -1.44705098127502 -1.44494600928829 -0.84680118848851 -1.28756787735482 -0.201818737993807 -0.552883311709746 0.299705864247249 0.103001134647368 -0.720662573277493 0.0778504290450087 -0.0835521822192784 0.0137553879743974 -0.841806120288938 -1.13049564814154 -1.3053897738721
Sacalia_bealei 0.186273545495795 0.357106801567925 -0.117248264418878 -0.29019199519324 0.146369950106719 -0.163507929645032 0.0576325598382248 0.0142805774431271 0.0370426268215431 -0.0522571875980202 -1.29304769155055 -1.24903665965188 -0.873697930241988 -1.2669558564136 -0.479471309429968 -0.263592321680522 -0.120292232217172 0.273271460669588 -0.729608185822546 -0.0851179497896437 -0.476992351796712 -0.27055068299467 -0.778632947293734 -1.37916615309474 -0.833158949093739
Sacalia_quadriocellata 0.314273327205274 0.129905833516975 -0.132141948265823 -0.0568680425218477 0.326301518693733 -0.355782760540614 0.169140079870542 0.00636928563895726 -0.0107276516484173 -0.070033419159333 -1.4513707918757 -1.21984290163815 -0.774083516380157 -1.25641945136122 -0.564719541271013 -0.425053859597332 -0.20988781518676 0.228471823697017 -0.81727618572333 -0.151443675700031 -0.685318931930092 -0.14227024626566 -0.787695824783127 -1.1640573766973 -0.703662496910939
Siebenrockiella_crassicollis 0.0815525195350073 0.336486632097108 1.01432023645722 0.160192802732439 0.505117785534662 -1.3136733701966 -0.00811660280860457 0.0200303898552269 0.0451050874265298 -0.0663567346523131 -1.08933466031724 -2.28198996461364 -0.959350241660048 -1.07273972708646 -0.296831024594623 -0.45812235218028 -0.0374190218379389 0.0337265483002958 -0.922899571995444 0.229830924233819 -0.154089398554012 -0.607808128249928 -0.723846440087768 -1.50301990987694 -1.29165328032013
kehreri 0.59284979375154 0.136201857990807 0.245062280699356 0.0902388651277528 0.631034628732639 -0.287661207151157 0.00147565279365082 -0.365250985760919 -0.38216785174678 -0.315051154749307 -1.94914034299015 -0.857743002235511 -0.805793270984951 -1.06124745010871 -0.427092318681003 -0.119047852578968 0.0239021362312955 0.844497364787215 -0.91242578450611 0.0728087459120405 -0.820350854217872 0.045844845737115 -0.76158506674763 -0.87100961791655 -1.15840352874086
messeliana 0.628854929834408 0.654252733962929 0.137494017686783 -0.179883546797946 0.224661265802351 -0.540328133372585 0.101277685682805 0.0790463617078777 0.12505059425362 -0.35204883156637 -1.80062952492216 -0.897018653682262 -0.851603393917239 -0.842486100871764 -0.445263977554165 0.164230102293005 -0.0668219144959629 0.567530700418345 -1.1101847795042 0.147053386878177 -0.474749914401793 -0.134743259166724 -0.582507363817175 -0.602356924377501 -1.23145533099555
