# Supplementary material for: The phylogenetic relationships of geoemydid turtles from the Eocene Messel Pit Quarry: a first assessment using methods for continuous and discrete characters
Source: PeerJ. 2021 Aug 5;9:e11805. doi: 10.7717/peerj.11805 (PMC8349520; doi:10.7717/peerj.11805)
Supplement: Supplemental Information 2 — The raw landmark data, the raw segment measurements, and the matrices with combined discrete and continuous characters together with the files necessary for reproducing the main parsimony analyses. Consult the file README.md contained therein for a description of the contents and instructions for reproducing the analyses. [file peerj-09-11805-s002.zip › data_and_scripts/main_analyses/1_log-ratio_characters/output/shell_ratios_rangescale.tnt]

NSTATES CONT ;
XREAD
'TNT file generated with the R function `writecont.tnt` on Mon May 10 17:09:40 2021.'
25 47
&[continuous]
Batagur_baska 2.25408760078526 2.05115355546726 2.06798039787488 2.00875849275621 2.15091531660064 1.59673792240698 2.40157735170706 2.08886286493111 1.92823119846935 0.923055315392606 0.362852480045354 1.29591970821191 0.438000224761724 1.21533711864668 1.28852071214461 2.30405575105409 2.16035007711733 2.22809905765964 0.159614335849007 1.89871533326777 1.792516018397 1.64721297781922 1.59327868372112 1.43483662764863 1.62599570819997
Batagur_borneoensis 2.10716684022443 1.97949403963323 2.04383068747758 1.95892578085752 2.15679374051559 1.68071628745632 2.27774654081154 2.12677366041797 2.11602964246139 0.844146507405406 0.416391119764192 1.34547573651978 0.600301526052501 1.11191016696591 1.54680211807554 2.32359615002877 2.59524540899216 2.11190443011004 0.079738930188577 1.95950747492782 1.90812802356425 1.47450257608356 1.56265689141084 1.37206578331939 1.56791063462268
Batagur_dhongoka 2.48295270926225 1.68366308703792 2.11277896682089 1.91289613600964 2.16069481997381 1.59487813372864 2.2926130552694 2.24537149195733 2.34114571492904 0.971683351457607 0.665040242728768 1.37494740960394 0.499972873515061 1.29796149145218 1.43885497142295 2.11495178536272 2.12855178174058 1.98695919572082 0.196630400707203 1.7307873780452 1.40782803163138 1.49604382419966 1.34835248804559 1.68154925510302 1.66255144084132
Batagur_kachuga 2.07058328229624 1.93766511954769 2.0893699853968 1.86597473633098 1.90807592097672 1.52609351674828 1.89191467418662 2.15327212655653 2.40509445221976 0.987781257078002 0.537881754928463 1.51029912096353 0.461093063860015 1.20754995664588 1.26909193028352 2.33878337348424 2.15181193368269 2.04443262639365 0.277871880778308 1.44615448091743 1.30040387050534 1.44557328962865 1.48186822756562 1.51308473638403 1.66726691816836
Cuora_amboinensis 1.88907881818468 1.95782214882157 2.05992444039832 1.98311090617929 1.968620445891 1.77964255636975 1.7761332571034 2.09572608663883 2.04527420493481 1.55902461079636 1.11434302049838 0.680605837256892 0.648491581868248 0.356608764108701 1.46265542398731 1.60311205833615 1.98592916758481 1.73185561608165 0.748087333068185 1.94017041430577 1.69594155086121 1.56854568024705 0.723879177316798 1.18871898098019 1.08434055457422
Cuora_aurocapitata 2.24042894425953 2.01699101663782 1.96805235229146 1.25520156712738 1.94676859261852 2.05772650961136 2.07200215650448 1.86398665827752 1.97684901246771 1.81455771477278 0.974223650927053 0.889735246596596 0.415370351302997 0.624646734587492 1.4987733154353 1.59115652218878 1.9724878378653 1.66591724603097 0.742476218601818 1.95552296848797 1.54681792288923 1.61164736763405 0.728852968163378 1.06728949715665 1.15554406625486
Cuora_flavomarginata 1.80152543050057 2.07836168273241 1.97057462704009 1.9859253484182 1.91787024689662 1.75097217881591 1.69785612069728 2.07557151114312 2.12660783893493 1.46675885121604 0.982982353520281 0.852394994318189 0.510641180765415 0.434114227094451 1.38632072283035 1.61350562179364 2.02030344857746 1.6320701417148 0.726350906399245 1.99675928467536 1.48698496630919 1.61171971616652 0.787103389324649 0.79420504139936 0.842225716865162
Cyclemys_dentata 2.45078886926139 1.98149121335182 1.97974136641471 2.0050802012687 2.32137021538989 1.86433224982465 1.91955487326742 1.99048651509274 2.0331461973795 1.28771140210642 0.726098378175144 0.972857952469321 0.292004131181655 1.04125534346727 1.89618139567659 1.59216218556359 1.91618594943153 1.87285218526649 0.790524671349713 2.11531454703541 1.32942371527355 1.65594701437956 0.903770858249024 1.54881809254992 1.06354536696843
Cyclemys_oldhamii 2.39903219675733 2.05032835410478 2.01846408586337 2.11170886749036 2.2944684714013 1.70038499743031 2.06585578144823 2.13346734638528 2.1292271992492 1.57285728623825 0.803304048868151 1.06640686512568 0.345609362280386 1.09814064252053 1.73578937285454 1.58383427337224 1.82432010949548 1.85306834598828 0.76364257725915 1.86741868142167 1.2380485142401 1.73251587616813 0.67817886669356 1.61022771391255 1.09151126221818
Geoemyda_spengleri 2.00115406727154 2.05737538158444 1.93948697353281 1.45588388684915 2.07605402916677 2.24094867466015 2.08369101437739 1.89864741839543 1.99169198584943 1.50604009600052 0.268688026036195 1.2553225123831 0.294746502740175 1.21021581213861 1.5121471476846 1.77776543305293 2.02311984406498 2.40888702445559 0.905001026937383 2.12811513888049 1.62871586067084 1.90466987712796 1.31702910426691 1.65589720699649 1.68090506020648
Glyptemys_insculpta 2.08111626471824 2.08642194598258 1.96215526699212 1.83767380761283 2.23568666341235 1.84043418793047 2.14750198076584 2.12752019969359 2.08461801603164 1.77104732755149 0.979456340135552 1.08301793806301 0 1.12402455888492 1.52898368223792 1.76434800562131 1.80783800763549 1.71124986061793 1.07973893018858 1.86113708800491 1.5155482846118 1.63123832194781 1.02230206575093 1.52718285178338 1.71023797973286
Gopherus_agassizii 1.96707075988242 2.03454420585101 1.92704867233386 2.12362053381016 1.7537151615386 1.7289784753475 2.12943609988032 2.05651003103254 2.09775263462563 1.65650307634069 0.995442487027075 1.5072951624886 1 1.04896886356151 1.50288703237684 2.09106387131781 1.62210666530919 1.67141240682843 0.634089124745314 2.44615448091743 1.33089760036205 1.75152305851704 1.16061430165981 1.7813206492086 1.84222571686516
Graptemys_barbouri 2.06671730884173 2.04483234928616 1.96147839976125 1.69425515757464 2.19911043398433 1.76764057738268 2.11268725487984 1.97375580284893 1.9117848694343 1.20417222001463 0.919708212375927 1.2108443394233 0.251673485083721 1.11631537388412 1.015243247137 2.17956293198212 2.09932950855776 2.14650598795885 0.722613007781831 1.95186610640868 1.48907597312113 1.02694236656699 1.45722822882648 1.43928817059913 1.69761977709992
Graptemys_geographica 2.11980791189563 2.08515756618088 1.96062492417004 1.93122339518597 2.23888189128831 1.7187920623389 2.03709724661405 2.12204419425908 2.08575140111782 1.5634672743015 1.05206339945232 1.0714133843193 0.3731773402653 0.96954322793257 1.13723436212858 2.04300028997414 2.06286253855887 1.96165779518442 0.689453156904022 2.00069526167663 1.69093868081704 1.29683969493297 1.34332711218229 1.26857396930975 1.71982081267173
Hardella_thurjii 2.07817088352177 2.09822762244449 2.01017297054461 2.20605735800739 2.07400561662745 1.72579615980568 2.33139265483559 2.09108907005228 2.14416173098969 1.19569753357585 0.748022518321121 1.34844741394922 0.506162476905096 1.20176382246306 1.44853708790377 2.09383159078817 2.20815906956631 1.87560770604078 0.387453734785956 1.71727620479585 1.5761659704482 1.53294054857644 1.30201112420836 1.60222332316267 1.65359617983074
Heosemys_annandalii 1.80685569053626 2.21097830282212 2.01369676367142 2.13160727578207 2.03990451001571 1.75960961881089 2.00267902471135 2.07098680014788 1.97710337954374 1.36758859695766 1.02130101136694 0.588566054862534 0.403974546423263 1.31827034694074 1.60499633635895 1.33878337348424 1.60150755043257 1.77507918764161 0.675164466759599 1.84677759777635 1.60532074882563 1.62891531757247 0.593278683721122 1.78364376249519 1.58176812745878
Heosemys_grandis 1.51348682176936 2.14278839179256 2.02539920336591 1.88533802143621 1.81494908185084 1.7010056390168 2.13123418970717 2.15022381384801 2.1615711853815 1.53570601948942 0.868590640938499 1.08068012571895 0.52301515903101 1.26942655608223 1.64801532372323 1.6627244632289 1.73719177550163 1.82747185597506 0.566213381149852 1.97537401187737 1.48334880454254 1.62979784396942 0.830343779195753 1.77188660107862 1.57653005672574
Heosemys_spinosa 1.75698110289989 1.97588252101646 1.88757565249843 2.03134975499109 1.82123094562894 2.04377408918175 2.21060835060174 2.00176719089138 1.97072687034079 1.15741772019989 0.842948445758383 0.984351593791356 0.602370314441768 1.20516591281061 1.74860584068328 1.47412020702247 1.59524540899216 1.95531576856718 0.816521529640407 2.23363367506083 1.87193113583735 1.67822219417037 0.614086475947666 1.79420504139936 1.53398467836448
Leucocephalon_yuwonoi 2.23164846691072 1.9422909943464 1.9698102952101 1.72042910137838 2.04377309182934 1.77974379998581 2.32746320742759 2.00871464602965 2.00842877234941 1.23478300209576 0.19821142018858 1.58856605486253 0.562031900806707 0.933988554534908 1.23530894713191 2.09241570191417 1.94594838984482 2.6320701417148 0.773985154137694 2.17529818361153 1.87938674396144 2.02049717941999 1.34924357039722 1.39170906001461 1.77996161523381
Malaclemys_terrapin 2.32848717703134 1.99021642304186 1.94670009124192 1.72593246980131 2.48134314824095 1.85790580980992 2.23538665323164 1.98924861445439 2.02769056590145 1.5789892858663 1.01877913349616 1.292028693332 0.190102047419988 1.02709990611821 1.29484658267723 2.07348688079494 1.83748791351833 1.97566964372895 0.657241052135826 2.13140593765722 1.53110739094973 1.34588644166123 1.21056881031929 1.10287342339406 1.71262959417494
Malayemys 2.00069550407743 2.03978563252701 1.99110239687662 2.07038939869577 2.11054848552476 1.64917325333611 1.89342149748646 2.09960275119755 2.11496479913069 1.65010990441544 0.771192356355959 1.32149788993252 0.626204133858637 1.05796073561905 1.47582940755965 1.94331262870032 2.08656734412601 2.22129950525907 0.457599885560737 2.24351337461246 1.5841450363398 1.5787020073685 1.09623581730678 1.54259529264814 1.65808478013291
Mauremys_annamensis 2.33673984926856 1.93863189214584 1.91775653730657 1.94942544881437 2.68028214093212 1.63843061982112 2.16635116076423 1.8850836215882 2.00857228838034 1.36427937716511 0.868714859674195 1.18430757248717 0.483397515685653 1.29236070070601 1.47095539666161 1.86834703109634 1.92322326905177 1.84707668996112 0.632388277358517 1.94516267626607 1.38227428412812 1.36200486136857 1.07379840907605 1.77428192290702 1.62188393526078
Mauremys_caspica 2.07627570270747 2.07972510267618 1.93739397789533 1.71962680866358 2.13076054646554 2.06790483988602 2.21053122876845 2.02253030722169 2.02983913168192 1.47597829245551 0.834691719496696 1.19614374710219 0.489207960586336 1.30004808568516 1.26295869795527 1.79896842804564 1.99749381465987 1.96106859723713 0.583594527043715 2.02338182546885 1.48609482077234 1.7031728267981 1.12828497893673 1.76168598495023 1.73408375176116
Mauremys_leprosa 2.17670455157202 2.15240140990419 1.93967604472879 1.66419192922969 2.27290021507942 1.92163380936658 2.2291207168419 2.06656754261155 1.98027784567246 1.72203102110494 0.907556244215143 1.1890043419197 0.688396323824437 1.24314835396578 1.03541393617753 1.67981784591001 1.99309002593793 1.91934499677632 0.5744395739615 1.91062084150564 1.26400427939648 1.88088408220233 1.05287409555199 1.79224778973558 1.80810206123555
Mauremys_reevesii 2.11020105086102 2.22399681113275 1.93129464347602 2.07289578401684 2.37694931617527 1.78687315829664 2.26076640532341 2.12745400719104 2.08348896851408 1.67732523959971 1.04314107928579 0.863865863705226 0.568855158831504 1.15505401993789 1.51286013200482 1.72675169931477 1.99117549173276 1.85287948877938 0.416612070946621 2.16496701974241 1.78735430888118 1.68801228482478 1.05170590163068 1.62018081754003 1.65285355328246
Mauremys_rivulata 2.12102309769724 2.00623529043885 1.93606669515297 1.62330591605112 2.13490351745105 1.82806996341096 2.35576578467436 1.98009579792868 1.99146458211607 1.82737411153528 0.877238074348056 1.09288916288951 0.440132624992504 1.33070416131604 1.32496706575606 1.70877862834509 2.02071351910283 1.92659973262428 0.60733870801677 1.97979749814103 1.57610010117272 1.67152284209308 1.02949119404535 1.78173562424815 1.68926151556513
Mauremys_sinensis 2.11186941926971 2.174416838181 1.99818592706084 1.80539855946648 2.23000688606249 1.84204350784342 2.29087607635951 2.1387525405328 2.02703165561224 1.17469734076637 0.744523574955542 0.86909202491368 0.6613264424829 1.21142698343251 1.1929069173145 1.43486187430617 1.89435345845171 2.00803785223863 0.392768736455871 2.13427052157672 1.46323131221162 1.78952854688134 1.17920755795797 1.71369484819858 1.75754796017555
Melanochelys_trijuga 1.7382817535777 1.88065696232548 2.08334440000914 1.9383541850125 1.97841954824681 1.57738347275838 2.06387159441122 2.0678556114144 2.01687006348224 1.5455070892755 0.729780933150154 1.1120232860519 0.537127765954826 0.975834478526048 1.87794393510285 1.80963213113357 2.04337984647176 1.83425075947159 0.497372644547603 2.17014052843804 1.61503664136365 1.70986636312972 1.11788363158432 1.41599505771378 1.20714971758954
Morenia_ocellata 1.93747803093374 2.33338246798749 1.99370765299194 1.90733288289148 2.21526798838106 1.65260883203907 2.15179898374161 2.05271263170706 2.29701816462848 1.54762686448233 0.86477922017897 1.19875287640585 0.509245992100942 0.807441963752626 1.80436698891909 1.98295710657923 1.9112801106823 1.73541348262863 0.54494166384659 2.09698493439923 1.64868607432682 1.68369591069392 1.1607492071722 1.17161616731074 1.47036825941595
Morenia_petersi 1.82969442574535 2.22061333653606 1.92245977279233 2.2411776796873 2.32859179671221 1.70942526758088 2.27609812333069 2.08994444341958 2.33261549880313 1.7550983810378 0.71949983929797 1.28640574924089 0.547343622222582 0.934543073816871 2.015243247137 2.05640915163365 1.98207732276504 1.99235121800932 0.52234418125984 2.07185530736199 1.51634546463559 1.82779215780851 1.18080252627699 1.39535280164625 1.07830459436558
Notochelys_platynota 2.33420674607491 1.99635720419352 1.94299273365664 2.08021076716291 2.21542752546268 1.76074220446906 2.24801584520095 1.91478803861354 1.94694754172462 1.56489302516336 0.727912952238651 1.11409268415027 0.505387612106184 0.758162697551578 1.73320007588456 1.90969471957475 1.83512721981883 1.99015686845286 0.615712715472459 2.06074087032862 1.85001802244938 1.64411691669485 1.17728048767068 1.01202371318444 1.01452012047428
Orlitia_borneensis 1.94775826508407 2.22666353024324 2.14665589291841 1.78537745259942 2.05312881498848 1.53796765111127 2.1290345346915 2.06488000435495 2.04789047252225 1.39875866641118 0.724865023041951 1.32979782028801 0.578498234470275 1.26497347705417 1.61436146848647 2.05434992710535 2.20474440553789 2.00027007006622 0.366946635204201 1.89088546874086 1.4730113254338 1.52903717350412 1.24237491986296 1.74598122725251 1.58093852858523
Pangshura_smithii 2.30371380788573 1.33338246798749 2.47551373657132 1.83250294457426 2.19813873556848 1.70265279029374 2.03450440738654 1.82504034617322 1.88216838574488 1.32452356133965 0.709325526348528 1.41054726989289 0.282175481577755 1.15342634355908 1.354212055141 2.13569835604535 2.25224753823655 1.87581836845799 0.446184556323729 1.94874940466075 1.69402865327807 1.59553910966588 1.32711747221098 1.31941502539931 1.6943148250767
Pangshura_tecta 2.14300995638352 1.63773342053664 2.58307322211391 1.72073048691806 2.17256143819556 1.48560519298171 1.59570982944013 1.47845039842543 2.2018621524159 1.25359080143396 0.714995774982445 1.4224544245544 0.316779486654238 1.16809876071296 1.56954430132248 2.21469525354091 2.2772177781837 1.85528547343689 0.397839189521499 2.10320641749008 1.67455810217413 1.62595027943066 1.3440064337275 1.35984013563424 1.63245770849877
Pangshura_tentoria 2.21458035597682 1.52955975145161 2.88757565249843 1.82143166607931 2.05507939675632 1.50158420894921 1.6796466781286 1.24537149195733 1.60087399192567 1.05219950433803 0.617567484138322 1.43784039906826 0.439298742867248 1.20537734270216 1.4527745692646 2.10367414623419 2.17739396616042 1.97624031726244 0.46827884110775 2.03982123537857 1.57896812444778 1.69578863237538 1.27237038085607 1.59461636214506 1.643799737435
Rhinoclemmys_annulata 1.78105053758537 1.87564063596084 1.95897092476347 1.82877753316964 1.68028214093212 1.7304409825837 2.0297819420223 1.96923226682624 2.04703677711197 1.77140308156739 0.641923437376682 1.25408285494575 0.589460786148453 0.971495722101644 1.58038541361558 1.71551158538546 2.03951390778827 2.0627229807606 0.83607433384958 1.93425987288112 1.67556406941383 1.83439195284265 0.998616687514515 1.60011598105187 1.6685735843495
Rhinoclemmys_areolata 1.7616654972911 1.95447977809538 1.9941778484666 1.91236299600408 1.85123999084221 1.59891251461388 2.09241734613558 2.02362653678257 2.04071438676628 1.35462288766244 0.830647837436052 1.09416580447554 0.618266767489095 0.973578761482289 1.40592788220126 1.7273760594239 2.37946672033321 1.81593634595833 0.88009928556253 1.83797529207475 2.11888301406159 1.83034202537047 1.18650855900864 1.6201156738703 1.67926643476228
Rhinoclemmys_funerea 1.94572115987121 1.99365561285198 2.0113660250428 1.73986495755497 2.07964959863401 1.40184380734547 2.59570982944013 2.0765209037822 2.0330568290675 1.53075832150939 0.999532493981272 0.807870714639938 0.592867084075544 1.09622837019809 1.40969327718878 1.50097027517193 2.05614607431232 1.82918570708344 0.759061212084759 1.94693299373957 1.54736791683175 1.64818208606272 0.975336025185217 1.66345182339983 1.76200542253192
Rhinoclemmys_melanosterna 1.91896742459255 2.01844774217253 2.05287560820575 1.83471287820692 2.11380241370493 1.5778420308448 1.78213819207957 2.06987138708593 2.07356301050518 1.32160880424331 0.843906805262215 0.945000378880164 0.409983397450356 1.15761174513294 1.60462395536318 1.6165478026427 2.14363824467498 1.92755634344865 0.676328251030941 1.99609145800367 1.55995861542679 1.69310886343436 1.02966456820036 1.63655272118004 1.57272740093419
Rhinoclemmys_nasuta 1.94734988878562 1.92686734301018 2.02798989352625 1.2411776796873 1.95776341489473 1.53643894694434 2.57906756161098 1.96641737297104 2.05931567083524 1.40808862409578 0.650585121485821 1.01703131828745 0.613310641052102 1.07650001778217 1.26588200703775 1.48932282682917 1.92482915478711 2.11164044171997 0.718652502913626 1.87210984323315 1.73086058271105 1.82273932995348 1.08180996163318 1.65248136254622 1.7273002262265
Rhinoclemmys_pulcherrima 1.79930380724505 2.12174242037994 1.99049490708113 1.86138127923563 1.92389159996739 1.71677142439693 1.99304748637298 2.05607639517234 2.01012263728588 1.28256820199302 0.827343396186591 0.852016106837136 0.397790269534156 1.07095309500129 1.78417798745946 1.69547203277495 2.22599071408739 1.82130995399692 0.813415823222391 2.07173895823857 2.14749599734094 1.56585342121346 1.14240350297238 1.61297323497569 1.32322458425309
Rhinoclemmys_punctularia 1.80726201986165 2.04885276629087 2.0175876000369 1.71692564704891 1.95774362666327 1.60990536868644 2.0311929192505 2.0542115567297 2.09932995523048 1.52517992601406 0.596563780540864 1.12376567961896 0.46356801427107 1.02391797490291 1.64414425297042 1.57543365971119 2.31266075271812 2.05381483329651 0.759881471532386 2.09826816947278 1.90091533843112 1.99853102325566 1.10442061953068 1.533953429685 1.65263570812925
Sacalia_bealei 2.14249516508475 2.12937386019663 1.95967519978608 1.7106452990525 2.0967595640389 1.89357473328274 2.09721968574057 2.00436243653352 2.04269223518044 1.84414650740541 0.744472876177328 1.24071730281137 0.415200184985524 1.03932509754056 1.17335079992172 1.79044296443252 1.85538263137254 2.16533661245953 0.744657241611556 1.86398879305872 1.49859996438549 1.74681229844812 1.17060500622202 1.4344411030201 1.77335923326104
Sacalia_quadriocellata 2.24979034909397 2.03837968200551 1.95628649206033 1.93232282709764 2.23248246732796 1.78447428509023 2.31172601248636 1.994385000341 1.97003607508664 1.79577262852862 0.592414912809466 1.25814504371873 0.594334632131926 1.04720087475159 1.02880213168088 1.67044014995419 1.75783433244907 2.13599424061027 0.595458091696777 1.76864054318589 1.2855739632529 1.86038914835892 1.16111013743745 1.52052278299005 1.80646437460142
Siebenrockiella_crassicollis 2.05471328295936 2.12111546503548 2.21713701786577 2.13854902488166 2.36736409527989 1.24094867466015 1.97073842813664 2.01161389279133 2.05495482705196 1.80577787010062 0.94012460720847 0.624077178583249 0.26117348485388 1.18449823370647 1.4830394511691 1.64586270425592 1.94561186400741 2.00844212919305 0.415701288065414 2.31675163169131 1.82878694695466 1.44821152020186 1.22800296814903 1.38487762340315 1.65614737623208
kehreri 2.48330569450731 2.0409012450859 2.04211044925031 2.07208685592007 2.46234353477473 1.82312776860517 1.9891909909221 1.5257109029219 1.40509445221976 1.12901386004539 0.114343020498383 1.47430711598094 0.537311665875691 1.19308850834704 1.26216570192086 1.89787253145672 2.01237603317076 2.53947185151983 0.433526266296527 2.0910203684643 1.14749599734094 2.02694236656699 1.18846549137474 1.63779388559104 1.69021203040016
messeliana 2.51348682176936 2.24838105524984 2.01763581908745 1.81544767310281 2.15581493020936 1.67975968051073 2.18117954443499 2.08604271024297 2.1765478704432 1.02833328942512 0.256976991707491 1.45086080677128 0.454932312054802 1.3566087641087 1.23135346062135 2.10841277715794 1.91359910102117 2.35806728208692 0.096967043146593 2.19775265795513 1.50089298657557 1.86705338731705 1.37607911558585 1.74530263337717 1.67153669066655
;

CNAMES
{  0 RC1;
{  1 RC2;
{  2 RC3;
{  3 RC4;
{  4 RC5;
{  5 RC6;
{  6 RC7;
{  7 RC8;
{  8 RC9;
{  9 RC10;
{  10 RP1;
{  11 RP2;
{  12 RP3;
{  13 RP4;
{  14 RP5;
{  15 RP6;
{  16 RP7;
{  17 RP8;
{  18 RP9;
{  19 RP10;
{  20 RP11;
{  21 RP12;
{  22 RP13;
{  23 RP14;
{  24 RP15;
;
PROC /;
