# Supplementary material for: The phylogenetic relationships of geoemydid turtles from the Eocene Messel Pit Quarry: a first assessment using methods for continuous and discrete characters
Source: PeerJ. 2021 Aug 5;9:e11805. doi: 10.7717/peerj.11805 (PMC8349520; doi:10.7717/peerj.11805)
Supplement: Supplemental Information 2 — The raw landmark data, the raw segment measurements, and the matrices with combined discrete and continuous characters together with the files necessary for reproducing the main parsimony analyses. Consult the file README.md contained therein for a description of the contents and instructions for reproducing the analyses. [file peerj-09-11805-s002.zip › data_and_scripts/main_analyses/1_log-ratio_characters/output/shell_ratios_zscale.nex]

#NEXUS
[File generated with the R function `writecont.nexus` on Mon May 10 17:09:40 2021]

BEGIN TAXA;
DIMENSIONS NTAX=47;
TAXLABELS
Batagur_baska
Batagur_borneoensis
Batagur_dhongoka
Batagur_kachuga
Cuora_amboinensis
Cuora_aurocapitata
Cuora_flavomarginata
Cyclemys_dentata
Cyclemys_oldhamii
Geoemyda_spengleri
Glyptemys_insculpta
Gopherus_agassizii
Graptemys_barbouri
Graptemys_geographica
Hardella_thurjii
Heosemys_annandalii
Heosemys_grandis
Heosemys_spinosa
Leucocephalon_yuwonoi
Malaclemys_terrapin
Malayemys
Mauremys_annamensis
Mauremys_caspica
Mauremys_leprosa
Mauremys_reevesii
Mauremys_rivulata
Mauremys_sinensis
Melanochelys_trijuga
Morenia_ocellata
Morenia_petersi
Notochelys_platynota
Orlitia_borneensis
Pangshura_smithii
Pangshura_tecta
Pangshura_tentoria
Rhinoclemmys_annulata
Rhinoclemmys_areolata
Rhinoclemmys_funerea
Rhinoclemmys_melanosterna
Rhinoclemmys_nasuta
Rhinoclemmys_pulcherrima
Rhinoclemmys_punctularia
Sacalia_bealei
Sacalia_quadriocellata
Siebenrockiella_crassicollis
kehreri
messeliana
;
END;

BEGIN CHARACTERS;
DIMENSIONS NCHAR=25;
FORMAT DATATYPE=CONTINUOUS GAP=- MISSING=?;
MATRIX

Batagur_baska 0.791787155290537 0.20235028488571 0.160604688804892 0.658463157624683 0.157684730214016 -0.709564490749862 1.36891440916885 0.480399600184038 -0.733710836804285 -1.90394715662515 -1.66925218593077 0.596334512552882 -0.262647316990103 0.634220155960961 -0.751114571320237 1.78482712006833 0.761215128392962 1.1767767667289 -1.97489446410745 -0.611841798831637 0.925286765700594 -0.066956480829259 1.99491915450405 -0.360915656897149 0.253606885914799
Batagur_borneoensis 0.149127871445864 -0.196861628970146 0.025283316296528 0.422798416740977 0.187592436454446 -0.236928262559576 0.778352040487675 0.693577606588084 0.441549165304967 -2.19881903705213 -1.44018564778482 0.802461232484356 0.762534140616774 0.141649163546331 0.359421123069267 1.86011312370198 2.95782097439475 0.633396963306982 -2.34293319635054 -0.256384212295853 1.45996061978949 -0.972292481392373 1.863209129058 -0.631431593330704 0.018475038435222
Batagur_dhongoka 1.7928865652677 -1.84492245367506 0.411630632240831 0.205118826111841 0.207439990857658 -0.72003151407957 0.849252036448067 1.36047074261223 1.85034633198628 -1.72223055487033 -0.376333556853187 0.925047717139476 0.128804938016036 1.02771883932217 -0.104720532940071 1.05624005965976 0.600605629053558 0.04909527627817 -1.80433701315748 -1.59373294537315 -0.853789794801331 -0.859374746151287 0.941446022103544 0.70231199535093 0.401586675257644
Batagur_kachuga -0.010895552397484 -0.429888646352633 0.28045988761421 -0.016777977731609 -1.07781128249414 -1.10715624445515 -1.06172135819942 0.84258239827445 2.2505434343987 -1.66207478997787 -0.920384633781101 1.48803884561205 -0.116780646428712 0.597133786765197 -0.834652740386217 1.91862704461704 0.718089956867929 0.317867612138986 -1.43000387414303 -3.25800927943434 -1.35059711311088 -1.12393780347508 1.51572205635539 -0.023699220908379 0.420675209150621
Cuora_amboinensis -0.804830517580599 -0.317594750134955 0.115463641369461 0.537172711757886 -0.769778399564586 0.319835834725574 -1.61389530769916 0.518992510260783 -0.001244895652489 0.472586804703281 1.54602069838259 -1.96304391786431 1.06692819827644 -3.45547475368809 -0.002385438316898 -0.91579580300029 -0.119764641825288 -1.14388701455429 0.736589178011021 -0.369449893347976 0.478656308169392 -0.479325022870505 -1.74452986111925 -1.42157919221817 -1.93904553105083
Cuora_aurocapitata 0.73204160001571 0.012032329907327 -0.399335784930222 -2.90519595008101 -0.880954255191586 1.88491215769442 -0.202864912389636 -0.784112547516218 -0.429456067874017 1.42748054600899 0.946516133390743 -1.09317680663019 -0.405589650005117 -2.17894356933054 0.152911097701648 -0.961858554277736 -0.187655238196239 -1.45224532088652 0.710735068881964 -0.279682010398858 -0.21099962149084 -0.253388953680029 -1.72313666138984 -1.94488919191922 -1.65080946251547
Cuora_flavomarginata -1.18780564793289 0.353925528334396 -0.385202378143457 0.55048253929273 -1.02798060905617 0.158476904959874 -1.98720733525732 0.405660353313938 0.50774849553123 0.127801745589407 0.983990482612485 -1.24849239559841 0.196191648351285 -3.08635488502677 -0.330602678926272 -0.875751080410934 0.053855861883159 -1.6105300305808 0.636435108700366 -0.038569244351553 -0.487710655521436 -0.253009707668326 -1.47259076336875 -3.12176833165417 -2.91914085652206
Cyclemys_dentata 1.65219582624796 -0.185735464730565 -0.333837134701917 0.641068085647428 1.02490953638524 0.79647546991729 -0.929902295383576 -0.072785155411976 -0.077143086723979 -0.541275121129612 -0.115094650041243 -0.747430561452311 -1.18483639884579 -0.19484452561338 1.86165144142111 -0.957983895598139 -0.472029542103788 -0.484521864353053 0.932126015060748 0.654634947487452 -1.21638828051748 -0.021173264249094 -0.970782275313754 0.130296514029124 -2.0232256926534
Cyclemys_oldhamii 1.42580232026098 0.197753125507819 -0.116856829064933 1.14532755775862 0.888041309764084 -0.126231359970304 -0.232177631782937 0.731217192138352 0.524140694225905 0.524277701105461 0.215231929112773 -0.358316841538825 -0.84623721007716 0.07607178539761 1.17201191511756 -0.990069997233593 -0.936033237387153 -0.577040244287093 0.808262458471244 -0.794836377211058 -1.63897355471998 0.380195422307695 -1.94109539895873 0.394946152033189 -1.91001807817489
Geoemyda_spengleri -0.314592112606875 0.237011796103163 -0.559400075402013 -1.95614571630445 -0.223187664452866 2.91609957076962 -0.147119500220545 -0.589209970361208 -0.336567369985547 0.274590612517797 -2.07213738453793 0.427471770716064 -1.16751411954609 0.609829927029882 0.210414726466921 -0.242884537442711 0.068081148611028 2.02222489053898 1.45959416916824 0.72948125754055 0.167755906296134 1.28261480842238 0.806718321231445 0.591762457757015 0.475883222778157
Glyptemys_insculpta 0.035177711273543 0.398828889469774 -0.432379728868976 -0.15061638987122 0.58897661639531 0.661975473065922 0.157201816789896 0.697775507276676 0.244972306842573 1.26488792770293 0.968904337657406 -0.289223613206603 -3.02929000735824 0.199343970877274 0.282806978336131 -0.294579719904431 -1.01928242091822 -1.24024905460178 2.2647270615229 -0.831565467099131 -0.355613132774321 -0.1506945238866 -0.460957500916537 0.037057726524079 0.59462463318595
Gopherus_agassizii -0.463678966187902 0.109820351198158 -0.629097308297351 1.20165922524755 -1.86315380204047 0.034694773155583 0.071043700478566 0.298474833282016 0.327169962735421 0.836851063274461 1.03730150549664 1.47554397609991 3.28724257404218 -0.158108876093733 0.170598896340249 0.964203782103942 -1.95738987445401 -1.42654740819585 0.211324164052947 2.58908833596926 -1.20957196572722 0.479829759769744 0.133949156619104 1.13228473817703 1.12891887721881
Graptemys_barbouri -0.027806053828019 0.16713513183781 -0.436172511522734 -0.82886001160817 0.402887429745356 0.25228784095441 -0.008833330969662 -0.166864423231404 -0.836633482410693 -0.853450103125702 0.713270334655582 0.242466228226027 -1.43958623895232 0.162628967245758 -1.92612900284455 1.30517638002169 0.453007318834571 0.795209846557152 0.619212141792946 -0.301064039942569 -0.478040321809595 -3.31837219646996 1.40974083788067 -0.341731379185135 0.543545395195382
Graptemys_geographica 0.204422317487634 0.391785086918198 -0.440954907936809 0.291790584889119 0.60523300383316 -0.022635085794934 -0.369330157302643 0.666983119340859 0.25206513535838 0.489188456347502 1.27955563193745 -0.337492384557643 -0.672103178932117 -0.536373569475252 -1.40160232579544 0.779022560145639 0.268816885839557 -0.069225771258197 0.466422814746256 -0.015555202613181 0.455519404660524 -1.90358903708901 0.919830945620605 -1.07743778106308 0.633416513340955
Hardella_thurjii 0.022294055055397 0.464597777800486 -0.16331556857366 1.59151263826693 -0.233609389964947 0.016784474309967 1.03419609044159 0.492917880623244 0.617602372777228 -0.885118896381786 -0.021291615234246 0.814821830016914 0.167901769495134 0.569577315165114 -0.063090219250109 0.974867358542308 1.00269280039316 -0.471635775140226 -0.925087920447902 -1.6727340942607 -0.075272940895342 -0.665964664619066 0.742123195132436 0.360450594702028 0.365335243755562
Heosemys_annandalii -1.16449007915849 1.09272670636258 -0.14357021699344 1.23942946502783 -0.407105873677966 0.207089033310393 -0.533474335198776 0.379879845747393 -0.42786421522632 -0.242784505825434 1.14793791096384 -2.34588045856312 -0.477571622819244 1.1244397901018 0.609639509398231 -1.93421156585231 -2.06143361289881 -0.941753608623676 0.40058538503073 -0.915526808172961 0.059559922678136 -0.162871552422957 -2.30626688031322 1.14229637929607 0.074570997195632
Heosemys_grandis -2.44774117576565 0.712843803569573 -0.077996337427073 0.0747932692087 -1.55161347641129 -0.122738344854738 0.079618982991584 0.825441285360476 0.726552345792483 0.385448283124044 0.494562403540931 -0.298947669123742 0.274352285227455 0.891821172367347 0.794608771247862 -0.686118827766588 -1.37610834000603 -0.696741266657807 -0.101424202185468 -0.163611021933457 -0.504526907631703 -0.158245409986961 -1.28660580231511 1.09162795887906 0.053366973978728
Heosemys_spinosa -1.38265098882223 -0.216981235447373 -0.850281874625708 0.765299887113586 -1.51965318582389 1.80638694037087 0.458162837553996 -0.009352248062961 -0.467768998567463 -1.02816554529828 0.384851568315786 -0.69962312678338 0.775601709881604 0.58577977488709 1.22711903732218 -1.41278058817756 -2.09306296251081 -0.098884020088165 1.05191070583635 1.34645843882147 1.29255992953272 0.095591690154232 -2.21676869497302 1.18781104909582 -0.118859259022286
Leucocephalon_yuwonoi 0.693634126059924 -0.404118107574075 -0.389485263138153 -0.705080360664149 -0.387423657811396 0.320405641017899 1.01545613588508 0.029714319043779 -0.231827014745411 -0.73906161971246 -2.37367347522999 1.8135876620642 0.520802805873733 -0.705702747952056 -0.979909842877164 0.969412167220419 -0.321702909897224 3.06593234019385 0.855917538918514 1.0053651258749 1.32704007477816 1.88977352937529 0.945278733070242 -0.546777333114639 0.876870074547371
Malaclemys_terrapin 1.1172250185723 -0.137127717125574 -0.518981827215915 -0.679054285743418 1.83880515727862 0.7603070071535 0.576333210397323 -0.07974605366853 -0.111284932237241 0.547192180581501 1.13714798734006 0.580149960203017 -1.82850423103896 -0.262259814469729 -0.723915149049663 0.896482474361582 -0.869524187563832 -0.003699888794711 0.318000379783381 0.748722879220736 -0.283656528096059 -1.64648937732701 0.348812791641406 -1.79153743712034 0.604306031307573
Malayemys -0.31659795502698 0.139020101577577 -0.270176320144595 0.949922942277808 -0.047689931964551 -0.414454708370876 -1.05453515687602 0.540791568062452 0.434885277423429 0.812960617130628 0.077841172149129 0.702726144003356 0.926148806767468 -0.115285073679835 0.05425889866761 0.394942089802455 0.388547107506112 1.14497891578951 -0.601878289280145 1.40422600651074 -0.03837194686689 -0.426086257375573 -0.142954681222854 0.103478863881866 0.383505365899639
Mauremys_annamensis 1.15332377282275 -0.424502800039232 -0.68116519833574 0.377870231941206 2.85094872488477 -0.474915016003338 0.247095570267302 -0.665481204596756 -0.230928878172892 -0.255150626767631 0.495093876807869 0.132087392130708 0.024106150238206 1.00104506608108 0.033302054880862 0.106111740896925 -0.436484857475057 -0.605059998236735 0.203487237144097 -0.340259650344446 -0.971968877018781 -1.56199773416832 -0.239462148162373 1.10195078844098 0.236962183445382
Mauremys_caspica 0.014004174576834 0.361521079027202 -0.571128043881094 -0.708874497036481 0.055143138579003 1.94219652644184 0.457795035290436 0.107401823941785 -0.097839009203933 0.162253589992 0.349524938593479 0.181319583112035 0.060808014765804 1.03765624708098 -0.861023873832516 -0.161192819677221 -0.061352951677902 -0.071981133287602 -0.021337787014015 0.117095350438018 -0.491827334790204 0.226381183593561 -0.005105274792515 1.04766759394121 0.691153742753676
Mauremys_leprosa 0.453299015157962 0.76639749164029 -0.558340626931596 -0.971032545433806 0.778308312701188 1.11897273400914 0.546450290229281 0.355029707435009 -0.407998113091317 1.08172041038569 0.661277805654678 0.151623454855251 1.31898780099509 0.766671200478743 -1.83940084647883 -0.62026078298928 -0.083595977395087 -0.267099980815853 -0.063520700493636 -0.542229130003798 -1.51893525098231 1.15793131378757 -0.329461513280215 1.17937611768266 0.990784280896524
Mauremys_reevesii 0.162400084489843 1.16525222593589 -0.605305277952624 0.961775932507322 1.30767978967883 0.360530178087272 0.697371959990094 0.697403297051306 0.237906623231606 0.914660760206413 1.24138124044171 -1.20077968006715 0.563902137498667 0.347121819654296 0.213480353798049 -0.439432220453294 -0.093266067458655 -0.577923427917948 -0.790736213734693 0.944957802251421 0.90141527314651 0.146910669376919 -0.334486132660489 0.437839842200621 0.362329047128281
Mauremys_rivulata 0.209737770756593 -0.047887333110631 -0.578565388654514 -1.16438729845397 0.076221366517321 0.592388735601234 1.1504341509506 -0.131213693818911 -0.337990483545277 1.47537374209261 0.531560684509168 -0.24816456822922 -0.249177941455798 1.18365584729783 -0.594405742552771 -0.508679562233985 0.055927080512755 -0.233173481612926 0.088067332011287 -0.137746465949437 -0.075577568250739 0.060474149143012 -0.430035722694045 1.13407310605102 0.509710653232327
Mauremys_sinensis 0.169697844470311 0.889044444448337 -0.23048420744578 -0.30324982484923 0.560079565936128 0.671032840319505 0.840968198427861 0.760936620004673 -0.115408453664917 -0.963593866426516 -0.036261940370092 -1.17904162912732 1.14800001352663 0.615598131898386 -1.16222636487798 -1.56403660824957 -0.582302920096402 0.147668820310196 -0.900598198482905 0.765472381025546 -0.597564798840498 0.679051905566459 0.21392221095051 0.840845980537564 0.786138260020077
Melanochelys_trijuga -1.46444549082375 -0.747478505636399 0.246695901570024 0.32551292655458 -0.719923425013965 -0.818492713813467 -0.241640431776009 0.362272708695615 -0.179000635443824 0.422073597226929 -0.099338737599546 -0.168576792919123 0.363495026670241 -0.506411480309913 1.78323561094678 -0.120107292689456 0.170412069329116 -0.66503997954116 -0.418618928350384 0.975207812608877 0.104493264174133 0.261468238867554 -0.049843404767999 -0.442114898189352 -1.44190670331407
Morenia_ocellata -0.593123177615697 1.77463476101336 -0.255577932525808 0.178809549441794 0.485092353625121 -0.395119026390626 0.177694683122986 0.277121495602607 1.57419204786717 0.429994919538901 0.478255135306474 0.192172173273216 0.18737889369494 -1.30838105177282 1.46687592285102 0.547685864866229 -0.496808364239321 -1.1272487855271 -0.199437048620426 0.547459913151123 0.260112673977583 0.124284534220614 0.134529410324991 -1.49528512536085 -0.376382322972594
Morenia_petersi -1.06458911786915 1.14640304235568 -0.654810916205982 1.75760075976583 1.06165083573762 -0.075352074772516 0.770490561385438 0.486481475886764 1.79696345186747 1.20528880348242 -0.143326679568955 0.556761503511985 0.428023815632422 -0.703061849147722 2.3735831285293 0.830684740069831 -0.139219862952952 0.074310865612718 -0.303558571063383 0.400524530825738 -0.35192639353727 0.879627112014797 0.220782466410283 -0.531074339310133 -1.96347945852587
Notochelys_platynota 1.14224349881573 -0.102917703736702 -0.53975577061172 0.996369345990248 0.485904031762102 0.213463306175375 0.63656317634831 -0.498448877220516 -0.616582232615202 0.494516300581663 -0.107330945152216 -0.159969197500055 0.163007310746633 -1.54307362139468 1.16087868352402 0.265417711520219 -0.881447777450589 0.064049072483615 0.126651913363998 0.335537332551333 1.1912177828129 -0.083185819465856 0.205633523142721 -2.18306147498684 -2.22168281892309
Orlitia_borneensis -0.548155482842084 1.18010839719835 0.60145784177933 -0.397931988076124 -0.339824467287037 -1.04032776934671 0.0691285931852 0.345540430392585 0.01512794847213 -0.126306038753791 -0.120371593799037 0.737249439720451 0.624812938955873 0.870613377682249 0.649906881618861 0.822750880299565 0.985445728702093 0.11134307927656 -1.01957766819501 -0.657623781035848 -0.552334916744959 -0.686425887227327 0.485616785832497 0.979986693987445 0.071212731400445
Pangshura_smithii 1.0088616013618 -3.79631990159567 2.44419193801272 -0.175070007820172 0.397943711633833 -0.113468059986312 -0.381695684627649 -1.00311341691399 -1.02197617185685 -0.403712903519604 -0.18685775651789 1.07312420111014 -1.2469193843 0.33937000877513 -0.468660706912428 1.13617324822063 1.22537853860241 -0.470650620273209 -0.65447624813605 -0.319287699300824 0.469809680850932 -0.337827329703617 0.850110268546574 -0.858334214043971 0.530166751988246
Pangshura_tecta 0.305912462497748 -2.10079454342245 3.04689470216468 -0.703655073088808 0.26781388307411 -1.33502741841213 -2.47435391275749 -2.95203992061032 0.978696937596657 -0.668779336922807 -0.162597442251049 1.12265163133211 -1.02834205878744 0.409247414626918 0.457205964270074 1.44053554499882 1.35150032245219 -0.566671931202463 -0.877235273402998 0.583837532095927 0.379763715599159 -0.178414077631889 0.922752833963993 -0.68411899251096 0.279765449123788
Pangshura_tentoria 0.618974970284458 -2.70342514958326 4.75315478288121 -0.227427382692082 -0.329900476204658 -1.24509637685593 -2.07405011257544 -4.26267706176252 -2.78234246055354 -1.42135223709815 -0.579447056255852 1.18664910182726 -0.254445185069022 0.586786710021639 -0.044870269236502 1.0127891361904 0.847301833783092 -0.00103115548934 -0.552673290210575 0.213218184919784 -0.062313746246475 0.187673746294673 0.614632843763984 0.327667792350372 0.325678659759492
Rhinoclemmys_annulata -1.27736671450681 -0.775424232386684 -0.450222988843091 -0.192687915413456 -2.23675959169133 0.042925868193145 -0.404217626552721 -0.192300934885372 0.009785443772093 1.26621733386572 -0.475239442449169 0.422315455124915 0.694058253806372 -0.527074813445847 0.503819626314291 -0.482738565386219 0.15088566173162 0.403401766084156 1.14200338472093 -0.404009406017815 0.384416038516314 0.914222781880076 -0.562832719016364 0.351368836593148 0.425964671903943
Rhinoclemmys_areolata -1.36216055892513 -0.336214945916198 -0.252943221966874 0.202597544478211 -1.36697591691981 -0.697325730708312 -0.105502691643242 0.113566084790154 -0.02978065876348 -0.291235663287739 0.33222307830777 -0.242854418250657 0.876012173483746 -0.517154335675895 -0.246297537917387 -0.437026661718004 1.86794786192071 -0.750686645178723 1.34485540508349 -0.966994748850833 2.43464471833679 0.89299334171093 0.245325174709826 0.437559100384767 0.469249969098828
Rhinoclemmys_funerea -0.557066167569092 -0.117968146617309 -0.156630363264095 -0.613165916613388 -0.204894455771596 -1.80644247098956 2.29475293884403 0.410998928447875 -0.077702361871955 0.366959383793662 1.05480071240423 -1.43368971751399 0.715574245644799 0.066964585965303 -0.230107423410148 -1.3093316089176 0.234892804463853 -0.688726506440367 0.787153084230398 -0.329908431266604 -0.208456050167538 -0.061876482331934 -0.662967178708436 0.624319676838358 0.80418233389958
Rhinoclemmys_melanosterna -0.674092082005707 0.020147681817047 0.075965956669018 -0.164618972404491 -0.031134894500786 -0.815911916196831 -1.58525713116086 0.373607713237103 0.175789061538873 -0.414604969030518 0.388951935732567 -0.863303250714438 -0.439616519529827 0.35930298923512 0.60803837831325 -0.864030048575636 0.676805602353635 -0.228699927089306 0.405947707566531 -0.042474092091093 -0.150227518158737 0.173626582538934 -0.429290008199715 0.508395860551241 0.037973596187676
Rhinoclemmys_nasuta -0.549941798257972 -0.490042569900035 -0.063479569214357 -2.97151655905102 -0.825015806457636 -1.04893142543188 2.21538418531383 -0.208129499086793 0.086627894414138 -0.091441208870574 -0.438180189471996 -0.56369285455099 0.844706639366943 -0.02699171817298 -0.848454486306816 -1.35420734760601 -0.428373715009957 0.632162431534499 0.600963480910604 -0.76740669616972 0.640147265040175 0.853140537287205 -0.205002970186419 0.577041604946315 0.663693626184013
Rhinoclemmys_pulcherrima -1.19752344958947 0.595597650999282 -0.273580350733713 -0.038500975234496 -0.997345720960993 -0.034007380252783 -0.579408170679722 0.296036434746847 -0.22122665157681 -0.560494586326656 0.318084935809272 -1.25006836599715 -0.516634809281687 -0.05340894515903 1.38006902835473 -0.559947727420525 1.09275836727327 -0.725557169390987 1.03760066580143 0.39984422614364 2.56697192799653 -0.493437658829064 0.055621123621871 0.406778192996308 -0.972028709474022
Rhinoclemmys_punctularia -1.16271271759119 0.189532692695827 -0.121768161874732 -0.72164860720933 -0.825116483207396 -0.635457163931034 -0.397488525386248 0.285550172552606 0.33704098071611 0.346113650453712 -0.669311978050275 -0.119734681217074 -0.101147541519931 -0.277413766036955 0.777964281370616 -1.02243620589851 1.53051867320424 0.361743149675074 0.790932561088375 0.554963113889709 1.42660392683289 1.77462845548452 -0.107750324199693 0.066236069444654 0.361447196935396
Sacalia_bealei 0.303660667679019 0.638112056228488 -0.44627662836438 -0.751349109687324 -0.117843942484777 0.961054252517181 -0.082599820929351 0.005241201771444 -0.017403100771036 1.53804998870746 -0.036478856482914 0.36672186710739 -0.406664511093695 -0.20403732435948 -1.24631204007428 -0.194040055057983 -0.77914004459855 0.883270553452744 0.720784481925439 -0.814891269279216 -0.433994471136415 0.45513628075781 0.176921035560039 -0.362620201680852 0.850143237936655
Sacalia_quadriocellata 0.772990161020402 0.131187614964392 -0.465265037456446 0.296989927383447 0.572674601328807 0.34702914858381 0.940403771665878 -0.050863396647803 -0.47209205904971 1.35728313907695 -0.687063022407169 0.439211999826096 0.724844060757701 -0.166528925109296 -1.86782970248335 -0.6563915320451 -1.27184518070352 0.746052055630417 0.033325488354611 -1.37240179374353 -1.41918137176962 1.05049828571784 0.136081838541435 0.008355631377989 0.984154827576416
Siebenrockiella_crassicollis -0.080313940714601 0.59210491119986 0.996394360971719 1.27225781091758 1.25891298161318 -2.71197175346474 -0.685802453167431 0.046017212106043 0.059337331377575 1.3946714164026 0.800622439794438 -2.19817307151915 -1.37957918088082 0.487349926169774 0.085260010642877 -0.751084463778114 -0.323402662843737 0.149559406274914 -0.794932791819981 1.83245724483278 1.09302987451744 -1.11010838097525 0.423800347827484 -0.576217951476286 0.375662639180698
kehreri 1.79443058970599 0.145235128564187 0.015644070354203 0.957950416635221 1.74214066583483 0.564573710735991 -0.597800209557718 -2.68628711851738 -4.00754889654231 -1.13430705052164 -2.7325067231004 1.33833124828948 0.364656636512096 0.528261120360976 -0.864433528501802 0.219868728678829 0.013815406744271 2.63289992049901 -0.712801348027023 0.512584513896071 -2.0577541401608 1.92355875537156 0.253742304873979 0.513744757105012 0.513558394062335
messeliana 1.92644856700078 1.30109574439419 -0.121497969479325 -0.255726387512895 0.182612535119118 -0.242312114678628 0.317813716429705 0.464541453541476 0.820277823720084 -1.51053715636834 -2.12224336604722 1.24080707258557 -0.155695235932256 1.30702655191913 -0.996917296212103 1.03104631637422 -0.485095413186899 1.78456827765944 -2.26355190495573 1.13665862926451 -0.423389871639083 1.08543176618297 1.06070340527227 0.97706223981435 0.437959503272787
;
END;
