# Supplementary material for: The phylogenetic relationships of geoemydid turtles from the Eocene Messel Pit Quarry: a first assessment using methods for continuous and discrete characters
Source: PeerJ. 2021 Aug 5;9:e11805. doi: 10.7717/peerj.11805 (PMC8349520; doi:10.7717/peerj.11805)
Supplement: Supplemental Information 2 — The raw landmark data, the raw segment measurements, and the matrices with combined discrete and continuous characters together with the files necessary for reproducing the main parsimony analyses. Consult the file README.md contained therein for a description of the contents and instructions for reproducing the analyses. [file peerj-09-11805-s002.zip › data_and_scripts/main_analyses/1_log-ratio_characters/output/shell_ratios_zscale_extant.tnt]

NSTATES CONT ;
XREAD
'TNT file generated with the R function `writecont.tnt` on Mon May 10 17:09:40 2021.'
25 45
&[continuous]
Batagur_baska 5.05446421705306 4.46502734664823 4.42328175056742 4.92114021938721 4.42036179197654 3.55311257101266 5.63159147093137 4.74307666194656 3.52896622495824 2.35872990513738 2.59342487583176 4.85901157431541 4.00002974477242 4.89689721772348 3.51156249044229 6.04750418183085 5.02389219015549 5.43945382849142 2.28778259765507 3.65083526293089 5.18796382746312 4.19572058093327 6.25759621626658 3.90176140486538 4.51628394767732
Batagur_borneoensis 4.41180493320839 4.06581543279238 4.28796037805905 4.6854754785035 4.45026949821697 4.02574879920295 5.0410291022502 4.95625466835061 4.70422622706749 2.06385802471039 2.82249141397771 5.06513829424688 5.0252112023793 4.40432622530886 4.62209818483179 6.1227901854645 7.22049803615728 4.89607402506951 1.91974386541199 4.00629284946667 5.72263768155201 3.29038458037015 6.12588619082053 3.63124546843182 4.28115210019775
Batagur_dhongoka 6.05556362703023 2.41775460808747 4.67430769400335 4.46779588787436 4.47011705262018 3.54264554768295 5.11192909821059 5.62314780437475 6.1130233937488 2.5404465068922 3.88634350490934 5.187724778902 4.39148199977856 5.29039590108469 4.15795652882245 5.31891712142228 4.86328269081608 4.31177233804069 2.45834004860505 2.66894411638937 3.40888726696119 3.40330231561124 5.20412308386607 4.96498905711345 4.66426373702017
Batagur_kachuga 4.25178150936504 3.83278841540989 4.54313694937673 4.24589908403091 3.18486577926839 3.15552081730737 3.2009557035631 5.10525946003697 6.51322049616122 2.60060227178465 3.34229242798142 5.75071590737458 4.14589641533381 4.85981084852772 3.42802432137631 6.18130410637956 4.98076701863045 4.58054467390151 2.83267318761949 1.00466778232818 2.91207994865164 3.13873925828744 5.77839911811791 4.23897784085415 4.68335227091314
Cuora_amboinensis 3.45784654418192 3.94508231162757 4.37814070313198 4.79984977352041 3.49289866219794 4.5825128964881 2.64878175406336 4.78166957202331 4.26143216611004 4.73526386646581 5.80869776014511 2.29963314389821 5.32960526003897 0.807202308074432 4.26029162344563 3.34688125876223 4.14291241993724 3.11879004720823 4.99926623977354 3.89322716841455 4.74133336993192 3.78335203889202 2.51814720064328 2.84109786954435 2.32363153071169
Cuora_aurocapitata 4.99471866177823 4.27470939166985 3.8633412768323 1.35748111168151 3.38172280657094 6.14758921945695 4.05981214937289 3.47856451424631 3.83322099388851 5.69015760777151 5.20919319515327 3.16950025513233 3.85708741175741 2.08373349243199 4.41558815946417 3.30081850748479 4.07502182356628 2.81043174087601 4.97341213064449 3.98299505136367 4.05167744027168 4.0092881080825 2.53954040037269 2.3177878698433 2.61186759924705
Cuora_flavomarginata 3.07487141382964 4.61660259009692 3.87747468361907 4.81315960105525 3.23469645270635 4.4211539667224 2.2754697265052 4.66833741507646 4.77042555729375 4.39047880735193 5.24666754437501 3.01418466616412 4.45886871011381 1.17632217673576 3.93207438283625 3.38692598135159 4.31653292364568 2.65214703118173 4.89911217046289 4.22410781741097 3.77496640624109 4.0096673540942 2.79008629839377 1.14090873010836 1.34353620524046
Cyclemys_dentata 5.91487288801048 4.07694159703196 3.92883992706061 4.90374514740995 5.28758659814776 5.05915253167981 3.33277476637895 4.18989190635055 4.18553397503855 3.72140194063291 4.14758241172128 3.51524650031021 3.07784066291673 4.06783253614914 6.12432850318364 3.30469316616438 3.79064751965874 3.77815519740947 5.19480307682327 4.91731200924998 3.04628878124504 4.24150379751343 3.29189478644877 4.39297357579165 2.23945136910913
Cyclemys_oldhamii 5.6884793820235 4.46043018727034 4.14582023269759 5.40800461952114 5.15071837152661 4.13644570179222 4.03049942997959 4.99389425390088 4.78681775598843 4.78695476286799 4.4779089908753 3.9043602202237 3.41643985168536 4.33874884716013 5.43468897688009 3.27260706452893 3.32664382437537 3.68563681747543 5.07093952023377 3.46784068455147 2.62370350704254 4.64287248407022 2.32158166280379 4.65762321379571 2.35265898358763
Geoemyda_spengleri 3.94808494915565 4.49968885786569 3.70327698636051 2.30653134545807 4.03948939730966 7.17877663253214 4.11555756154198 3.67346709140132 3.92610969177698 4.53726767428032 2.1905396772246 4.69014883247859 3.09516294221643 4.87250698879241 4.47309178822944 4.01979252431981 4.33075821037355 6.2849019523015 5.72227123093077 4.99215831930307 4.43043296805866 5.54529187018491 5.06939538299397 4.85443951951954 4.73856028454068
Glyptemys_insculpta 4.29785477303607 4.6615059512323 3.83029733289355 4.1120606718913 4.85165367815783 4.92465253482845 4.41987887855242 4.9604525690392 4.5076493686051 5.52756498946545 5.23158139941993 3.97345344855592 1.23338705440429 4.4620210326398 4.54548404009866 3.96809734185809 3.2433946408443 3.02242800716075 6.52740412328543 3.43111159466339 3.9070639289882 4.11198253787592 3.80171956084599 4.2997347882866 4.85730169494847
Gopherus_agassizii 3.79899809557462 4.37249741296068 3.63357975346517 5.46433628701007 2.39952325972205 4.29737183491811 4.33372076224109 4.56115189504454 4.58984702449794 5.09952812503698 5.29997856725916 5.73822103786243 7.5499196358047 4.10456818566879 4.43327595810277 5.22688084386647 2.30528718730851 2.83612965356668 4.47400122581547 6.85176539773179 3.05310509603531 4.74250682153227 4.39662621838163 5.39496179993956 5.39159593898133
Graptemys_barbouri 4.23487100793451 4.42981219360033 3.82650455023979 3.43381705015435 4.66556449150788 4.51496490271693 4.25384373079286 4.09581263853112 3.42604357935183 3.40922695863682 4.97594739641811 4.50514328998855 2.8230908228102 4.42530602900828 2.33654805891798 5.56785344178421 4.7156843805971 5.05788690831968 4.88188920355547 3.96161302181995 3.78463673995293 0.94430486529256 5.6724178996432 3.92094568257739 4.80622245695791
Graptemys_geographica 4.46709937925016 4.65446214868072 3.82172215382572 4.55446764665164 4.86791006559568 4.24004197596759 3.89334690445988 4.92966018110338 4.5147421971209 4.75186551811003 5.54223269369998 3.92518467720488 3.59057388283041 3.72630349228727 2.86107473596709 5.04169962190816 4.53149394760208 4.19345129050433 4.72909987650878 4.24712185914934 4.71819646642305 2.35908802467352 5.18250800738313 3.18523928069945 4.89609357510348
Hardella_thurjii 4.28497111681792 4.72727483956301 4.09936149318886 5.85418970002945 4.02906767179758 4.27946153607249 5.29687315220411 4.75559494238577 4.88027943453975 3.37755816538074 4.24138544652828 5.07749889177944 4.43057883125766 4.83225437692764 4.19958684251242 5.23754442030483 5.26536986215568 3.7910412866223 3.33758914131462 2.58994296750183 4.18740412086718 3.59671239714346 5.00480025689496 4.62312765646455 4.62801230551809
Heosemys_annandalii 3.09818698260404 5.3554037681251 4.11910684476908 5.50210652679036 3.85557118808456 4.46976609507292 3.72920272656375 4.64255690750992 3.8348128465362 4.01989255593709 5.41061497272636 1.9167966031994 3.78510543894328 5.38711685186432 4.87231657116076 2.32846549591022 2.20124344886371 3.32092345313885 4.66326244679325 3.34715025358956 4.32223698444066 4.09980550933957 1.95641018144931 5.40497344105859 4.33724805895816
Heosemys_grandis 1.81493588599687 4.9755208653321 4.18468072433545 4.33747033097122 2.71106358535123 4.13993871690779 4.34229604475411 5.088118347123 4.98922940755501 4.64812534488657 4.75723946530345 3.96372939263878 4.53702934698998 5.15449823412987 5.05728583301039 3.57655823399594 2.88656872175649 3.56593579510472 4.16125285957706 4.09906603982907 3.75815015413082 4.10443165177556 2.97607125944741 5.35430502064158 4.31604403574125
Heosemys_spinosa 2.8800260729403 4.04569582631515 3.41239518713682 5.02797694887611 2.74302387593863 6.06906400213339 4.72083989931652 4.25332481369956 3.79490806319506 3.23451151646424 4.64752863007831 3.56305393497914 5.03827877164413 4.84845683664961 5.4897960990847 2.84989647358496 2.16961409925171 4.16379304167436 5.31458776759887 5.609135500584 5.55523699129525 4.35826875191676 2.0459083667895 5.45048811085835 4.14381780274024
Leucocephalon_yuwonoi 4.95631118782245 3.85855895418845 3.87319179862437 3.55759670109838 3.87525340395113 4.58308270278042 5.27813319764761 4.2923913808063 4.03085004701711 3.52361544205006 1.88900358653253 6.07626472382672 4.78347986763626 3.55697431381047 3.28276721888536 5.23208922898294 3.9409741518653 7.32860940195637 5.11859460068104 5.26804218763743 5.58971713654068 6.15245059113782 5.20795579483277 3.71589972864788 5.1395471363099
Malaclemys_terrapin 5.37990208033483 4.12554934463695 3.74369523454661 3.58362277601911 6.10148221904115 5.02298406891602 4.83901027215985 4.18293100809399 4.15139212952528 4.80986924234402 5.39982504910258 4.84282702196554 2.43417283072357 4.0004172472928 3.53876191271286 5.15915953612411 3.39315287419869 4.25897717296781 4.5806774415459 5.01139994098326 3.97902053366647 2.61618768443551 4.61148985340393 2.47113962464219 4.8669830930701
Malayemys 3.94607910673554 4.4016971633401 3.99250074161793 5.21260000404033 4.21498712979797 3.84822235339165 3.2081419048865 4.80346862982498 4.69756233918595 5.07563767889315 4.34051823391165 4.96540320576588 5.18882586852999 4.14739198808269 4.31693596043013 4.65761915156498 4.65122416926864 5.40765597755204 3.66079877248238 5.66690306827326 4.22430511489564 3.83659080438695 4.11972238053967 4.36615592564439 4.64618242766216
Mauremys_annamensis 5.41600083458527 3.83817426172329 3.58151186342678 4.64054729370373 7.11362578664729 3.78776204575919 4.50977263202983 3.59719585716577 4.03174818358963 4.00752643499489 4.75777093857039 4.39476445389323 4.28678321200073 5.2637221278436 4.29597911664339 4.36878880265945 3.82619220428747 3.65761706352579 4.46616429890662 3.92241741141808 3.29070818474374 2.7006793275942 4.02321491360015 5.3646278502035 4.49963924520791
Mauremys_caspica 4.27668123633936 4.62419814078973 3.69154901788143 3.55380256472604 4.31782020034153 6.20487358820436 4.72047209705296 4.37007888570431 4.16483805255859 4.42493065175452 4.612202000356 4.44399664487456 4.32348507652833 5.30033330884351 3.40165318793001 4.1014842420853 4.20132411008462 4.19069592847492 4.24133927474851 4.37977241220054 3.77084972697232 4.48905824535608 4.25757178697001 5.31034465570373 4.9538308045162
Mauremys_leprosa 4.71597607692049 5.02907455340281 3.70433643483093 3.29164451632872 5.04098537446371 5.38164979577166 4.8091273519918 4.61770676919753 3.85467894867121 5.34439747214822 4.9239548674172 4.41430051661778 5.58166486275761 5.02934826224127 2.42327621528369 3.64241627877324 4.17908108436744 3.99557708094667 4.19915636126889 3.72044793175873 2.74374181078021 5.4206083755501 3.93321554848231 5.44205317944519 5.25346134265905
Mauremys_reevesii 4.42507714625237 5.42792928769842 3.6573717838099 5.22445299426985 5.57035685144135 4.6232072398498 4.96004902175262 4.96008035881383 4.50058368499413 5.17733782196894 5.50405830220423 3.06189738169538 4.82657919926119 4.60979888141682 4.47615741556057 3.82324484130923 4.16941099430387 3.68475363384458 3.47194084802783 5.20763486401395 5.16409233490903 4.40958773113944 3.92819092910204 4.70051690396315 4.6250061088908
Mauremys_rivulata 4.47241483251912 4.21478972865189 3.68411167310801 3.09828976330855 4.33889842827985 4.85506579736376 5.41311121271312 4.13146336794361 3.92468657821725 5.73805080385514 4.79423774627169 4.0145124935333 4.01349912030673 5.44633290906035 3.66827131920975 3.75399749952854 4.31860414227528 4.0295035801496 4.35074439377381 4.12493059581309 4.18709949351179 4.32315121090554 3.83264133906848 5.39675016781354 4.77238771499485
Mauremys_sinensis 4.43237490623283 5.15172150621086 4.03219285431674 3.95942723691329 4.82275662769865 4.93370990208203 5.10364526019039 5.0236136817672 4.14726860809761 3.29908319533601 4.22641512139243 3.0836354326352 5.41067707528915 4.87827519366091 3.10045069688455 2.69864045351295 3.68037414166612 4.41034588207272 3.36207886327962 5.02814944278807 3.66511226292203 4.94172896732898 4.47659927271303 5.10352304230009 5.0488153217826
Melanochelys_trijuga 2.79823157093877 3.51519855612612 4.50937296333255 4.5881899883171 3.54275363674856 3.44418434794906 4.02103662998652 4.62494977045814 4.0836764263187 4.68475065898945 4.16333832416298 4.0941002688434 4.62617208843276 3.75626558145261 6.04591267270931 4.14256976907307 4.43308913109164 3.59763708222136 3.84405813341214 5.2378848743714 4.36717032593666 4.52414530063008 4.21283365699452 3.82056216357317 2.82077035844845
Morenia_ocellata 3.66955388414683 6.03731182277588 4.00709912923672 4.44148661120432 4.74776941538765 3.8675580353719 4.44037174488551 4.53979855736513 5.8368691096297 4.69267198130142 4.740932197069 4.45484923503574 4.45005595545746 2.9542960099897 5.72955298461355 4.81036292662875 3.7658686975232 3.13542827623542 4.0632400131421 4.81013697491365 4.52278973574011 4.38696159598314 4.39720647208751 2.76739193640168 3.88629473878993
Morenia_petersi 3.19808794389337 5.4090801041182 3.60786614555654 6.02027782152835 5.32432789750014 4.18732498699001 5.03316762314796 4.74915853764929 6.05964051362999 5.46796586524495 4.11935038219357 4.81943856527451 4.69070087739495 3.5596152126148 6.63626019029183 5.09336180183235 4.12345719880957 4.33698792737524 3.95911849069914 4.66320159258826 3.91075066822525 5.14230417377732 4.48345952817281 3.73160272245239 2.29919760323665
Notochelys_platynota 5.40492056057825 4.15975935802582 3.7229212911508 5.25904640775277 4.74858109352463 4.4761403679379 4.89924023811083 3.76422818454201 3.64609482914732 4.75719336234419 4.15534611661031 4.10270786426247 4.42568437250916 2.71960344036785 5.42355574528655 4.52809477328274 3.38122928431194 4.32672613424614 4.38932897512652 4.59821439431386 5.45389484457543 4.17949124229667 4.46831058490525 2.07961558677569 2.04099424283943
Orlitia_borneensis 3.71452157892044 5.44278545896087 4.86413490354185 3.8647450736864 3.92285259447549 3.22234929241582 4.33180565494772 4.60821749215511 4.27780501023465 4.13637102300873 4.14230546796349 4.99992650148297 4.8874900007184 5.13329043944477 4.91258394338139 5.08542794206209 5.24812279046462 4.37402014103908 3.24309939356752 3.60505328072668 3.71034214501756 3.5762511745352 4.74829384759502 5.24266375574997 4.33388979316297
Pangshura_smithii 5.27153866312432 0.466357160166857 6.70686899977524 4.08760705394235 4.66062077339636 4.14920900177621 3.88098137713488 3.25956364484854 3.24070088990567 3.85896415824292 4.07581930524463 5.33580126287267 3.01575767746253 4.60204707053765 3.7940163548501 5.39885030998315 5.48805560036494 3.79202644148932 3.60820081362647 3.9433893624617 4.73248674261346 3.92484973205891 5.1127873303091 3.40434284771855 4.79284381375077
Pangshura_tecta 4.56858952426027 2.16188251834007 7.30957176392721 3.55902198867372 4.53049094483663 2.9276496433504 1.78832314900504 1.3106371411522 5.24137399935918 3.59389772483972 4.10007961951148 5.38532869309463 3.23433500297508 4.67192447638944 4.7198830260326 5.70321260676134 5.61417738421471 3.69600513056006 3.38544178835953 4.84651459385845 4.64244077736168 4.08426298413063 5.18542989572652 3.57855806925156 4.54244251088631
Pangshura_tentoria 4.88165203204698 1.55925191217927 9.01583184464373 4.03524967907044 3.93277658555787 3.01758068490659 2.18862694918708 0 1.48033460120898 2.84132482466438 3.68323000550667 5.44932616358978 4.0082318766935 4.84946377178416 4.21780679252602 5.27546619795292 5.10997889554562 4.26164590627318 3.71000377155195 4.47589524668231 4.20036331551605 4.4503508080572 4.87730990552651 4.5903448541129 4.58835572152202
Rhinoclemmys_annulata 2.98531034725572 3.48725282937584 3.81245407291943 4.06998914634907 2.0259174700712 4.30560292995567 3.8584594352098 4.07037612687715 4.27246250553462 5.52889439562825 3.78743761931335 4.68499251688744 4.9567353155689 3.73560224831668 4.76649668807682 3.7799384963763 4.41356272349414 4.66607882784668 5.40468044648345 3.85866765574471 4.64709310027884 5.1768998436426 3.69984434274616 4.61404589835567 4.68864173366647
Rhinoclemmys_areolata 2.9005165028374 3.92646211584633 4.00973383979565 4.46527460624073 2.89570114484271 3.56535133105421 4.15717437011928 4.37624314655268 4.23289640299904 3.97144139847479 4.59490014007029 4.01982264351187 5.13868923524627 3.74552272608663 4.01637952384514 3.82565040004452 6.13062492368323 3.5119904165838 5.60753246684601 3.29568231291169 6.69732178009931 5.15567040347345 4.50800223647235 4.70023616214729 4.73192703086135
Rhinoclemmys_funerea 3.70561089419343 4.14470891514522 4.10604669849843 3.64951114514914 4.05778260599093 2.45623459077296 6.55743000060655 4.6736759902104 4.18497469989057 4.62963644555619 5.31747777416675 2.82898734424854 4.97825130740732 4.32964164772783 4.03256963835238 2.95334545284492 4.49756986622638 3.57395055532216 5.04983014599292 3.93276863049592 4.05422101159499 4.20080057943059 3.59970988305409 4.88699673860088 5.0668593956621
Rhinoclemmys_melanosterna 3.58858497975682 4.28282474357957 4.33864301843154 4.09805808935803 4.23154216726174 3.44676514556569 2.67741993060167 4.63628477499963 4.4384661233014 3.84807209273201 4.65162899749509 3.39937381104809 3.8230605422327 4.62198005099764 4.87071544007577 3.39864701318689 4.93948266411616 4.03397713467322 4.66862476932906 4.22020296967143 4.11244954360379 4.43630364430146 3.83338705356281 4.77107292231377 4.3006506579502
Rhinoclemmys_nasuta 3.71273526350455 3.77263449186249 4.19919749254817 1.2911605027115 3.43766125530489 3.21374563633065 6.47806124707636 4.05454756267573 4.34930495617666 4.17123585289195 3.82449687229053 3.69898420721153 5.10738370112947 4.23568534358954 3.41422257545571 2.90846971415651 3.83430334675257 4.89483949329702 4.86364054267313 3.4952703655928 4.9028243268027 5.11581759904973 4.05767409157611 4.83971866670884 4.92637068794654
Rhinoclemmys_pulcherrima 3.06515361217305 4.85827471276181 3.98909671102881 4.22417608652803 3.26533134080153 4.22866968150974 3.6832688910828 4.55871349650937 4.04145041018571 3.70218247543587 4.5807619975718 3.01260869576537 3.74604225248084 4.20926811660349 5.64274609011726 3.702729334342 5.35543542903579 3.53711989237154 5.30027772756395 4.66252128790616 6.82964898975906 3.76923940293346 4.3182981853844 4.66945525475883 3.2906483522885
Rhinoclemmys_punctularia 3.09996434417134 4.45220975445835 4.14090889988779 3.54102845455319 3.43756057855513 3.62721989783149 3.86518853637628 4.54822723431513 4.59971804247863 4.60879071221624 3.59336508371225 4.14294238054545 4.16152952024259 3.98526329572557 5.04064134313314 3.24024085586402 5.79319573496676 4.6244202114376 5.0536096228509 4.81764017565223 5.68928098859541 6.03730551724705 4.15492673756283 4.32891313120718 4.62412425869792
Sacalia_bealei 4.56633772944154 4.90078911799101 3.81640043339814 3.5113279520752 4.14483311927775 5.2237313142797 4.18007724083317 4.26791826353397 4.24527396099149 5.80072705046998 4.22619820527961 4.62939892886991 3.85601255066883 4.05863973740304 3.01636502168825 4.06863700670454 3.48353701716397 5.14594761521527 4.98346154368796 3.44778579248331 3.82868259062611 4.71781334252033 4.43959809732256 3.90005686008167 5.11282029969918
Sacalia_quadriocellata 5.03566722278293 4.39386467672692 3.79741202430608 4.55966698914597 4.83535166309133 4.60970621034633 5.2030808334284 4.21181366511472 3.79058500271281 5.61996020083947 3.57561403935536 4.70188906158862 4.98752112252023 4.09614813665323 2.39484735927917 3.60628552971742 2.990831881059 5.00872911739294 4.29600255011714 2.890275268019 2.84349568999291 5.31317534748037 4.39875890030396 4.27103269314051 5.24683188933894
Siebenrockiella_crassicollis 4.18236312104792 4.85478197296238 5.25907142273424 5.5349348726801 5.52159004337571 1.55070530829779 3.57687460859509 4.30869427386857 4.3220143931401 5.65734847816512 5.06329950155696 2.06450399024337 2.88309788088171 4.7500269879323 4.3479370724054 3.51159259798441 3.93927439891879 4.41223646803744 3.46774426994254 6.0951343065953 5.35570693627997 3.15256868078727 4.68647740959001 3.68645911028624 4.63833970094322
;

CNAMES
{  0 RC1;
{  1 RC2;
{  2 RC3;
{  3 RC4;
{  4 RC5;
{  5 RC6;
{  6 RC7;
{  7 RC8;
{  8 RC9;
{  9 RC10;
{  10 RP1;
{  11 RP2;
{  12 RP3;
{  13 RP4;
{  14 RP5;
{  15 RP6;
{  16 RP7;
{  17 RP8;
{  18 RP9;
{  19 RP10;
{  20 RP11;
{  21 RP12;
{  22 RP13;
{  23 RP14;
{  24 RP15;
;
PROC /;
