# Supplementary material for: The phylogenetic relationships of geoemydid turtles from the Eocene Messel Pit Quarry: a first assessment using methods for continuous and discrete characters
Source: PeerJ. 2021 Aug 5;9:e11805. doi: 10.7717/peerj.11805 (PMC8349520; doi:10.7717/peerj.11805)
Supplement: Supplemental Information 2 — The raw landmark data, the raw segment measurements, and the matrices with combined discrete and continuous characters together with the files necessary for reproducing the main parsimony analyses. Consult the file README.md contained therein for a description of the contents and instructions for reproducing the analyses. [file peerj-09-11805-s002.zip › data_and_scripts/main_analyses/1_log-ratio_characters/output/shell_ratiosci.tnt]

NSTATES CONT ;
XREAD
'TNT file generated with the R function `writerange.tnt` on Mon May 10 17:09:40 2021.'
25 47
&[continuous]
Batagur_baska 4.795 4.637 4.834 4.499 4.694 3.789 4.691 4.557 4.437 4.085 2.785 3.319 3.614 3.444 4.064 4.334-5.472 4.086-5.184 4.818-4.871 3.402 4.414 4.286 4.092 4.1 3.097 3.066
Batagur_borneoensis 4.62 4.458 4.728 4.447 4.701 3.937 4.627 4.587 4.561 4.056 2.841 3.402 3.705 3.306 4.216 4.929 5.035 4.667 3.355 4.457 4.399 3.897 4.071 2.94 2.839
Batagur_dhongoka 4.985-5.15 3.72 4.912-5.15 4.398 4.559-4.854 3.786 4.524-4.746 4.521-4.841 4.457-4.961 4.103 3.1 3.451 3.649 3.555 4.153 4.561-4.736 4.471-4.741 4.145-4.807 3.424 4.298 3.91 3.922 3.866 3.714 3.209
Batagur_kachuga 4.576 4.354 4.928 4.349 4.372 3.664 4.426 4.608 4.751 4.108 2.967 3.678 3.627 3.434 4.052 4.95 4.627 4.564 3.472 4.1 3.805 3.865 3.994 3.293 3.227
Cuora_amboinensis 4.138-4.581 3.741-5.067 4.518-5.08 4.166-4.778 4.452 4.111 4.366 4.376-4.749 4.145-4.884 4.318 3.568 2.288 3.731 2.295 4.167 3.96 3.481-5.469 4.087 3.748 4.443 4.191 4.004 3.27 2.482 0.947
Cuora_aurocapitata 4.779 4.552 4.395 3.706 4.423 4.601 4.52 4.378 4.469 4.412 3.422 2.638 3.602 2.654 4.188 3.944 4.463 3.986 3.745 4.454 4.046 4.052 3.275 2.179 1.226
Cuora_flavomarginata 4.255 3.873-5.537 4.406 4.475 4.385 4.061 4.325 4.064-5.028 4.28-4.855 4.285 3.431 2.576 3.655 2.399 4.122 3.974 3.676-5.337 3.935 3.735 4.483 3.987 4.052 3.331 1.496 0
Cyclemys_dentata 5.03 4.463 4.446 4.495 4.92 4.26 4.441 4.479 4.506 4.219 3.163 2.778 3.533 3.211 4.422 3.945 4.411 4.302 3.773 3.956-5.175 3.833 4.102 3.442 3.382 0.866
Cyclemys_oldhamii 4.922-5.013 4.559-4.712 4.53-4.703 3.694-5.521 4.879-4.889 3.971 3.35-5.684 4.343-4.841 3.981-5.157 4.323 3.244 2.934 3.563 3.287 4.328 3.934 4.327 4.272 3.757 4.393 3.744 4.189 3.227 3.536 0.975
Geoemyda_spengleri 4.493 4.653 4.269 3.917 4.594 4.924 4.526 4.406 4.479 4.299 2.687 3.251 3.535 3.437 4.196 4.195 4.509 5.121 3.84 4.574 4.126 4.383 3.837 3.65 3.281
Glyptemys_insculpta 4.588 4.725 4.369 4.319 4.806 4.218 4.559 4.587 4.54 4.396 3.427 2.962 3.371 3.322 4.206 4.177 4.311 4.055 3.943 4.388 4.015 4.074 3.555 3.328 3.395
Gopherus_agassizii 4.452 4.596 4.215 4.62 4.167 4.022 4.55 4.531 4.549 4.354 3.444 3.673 3.927 3.221 4.19 4.616 4.141 3.995 3.681 4.795 3.834 4.21 3.687 3.963 3.912
Graptemys_barbouri 3.34-5.802 3.342-5.901 4.366 4.168 4.419-5.096 4.09 4.514-4.568 4.274-4.656 4.426 4.188 3.365 3.176 3.511 3.311 3.903 4.498-4.973 4.38-4.778 4.639-4.801 3.733 4.451 3.989 3.392 3.97 3.108 3.346
Graptemys_geographica 4.277-4.992 4.38-5.064 4.362 4.417 4.604-5.017 4.004 4.502 3.933-5.233 4.33-4.751 4.32 3.503 2.943 3.578 3.115 3.975 3.726-5.378 4.546 4.438 3.713 4.485 4.187 3.697 3.862 2.682 3.433
Hardella_thurjii 4.328-4.842 4.461-5.049 3.037-6.124 4.546-4.868 3.666-5.517 4.016 4.457-4.853 3.616-5.501 4.404-4.754 4.185 3.186 3.407 3.652 3.426 4.158 4.302-4.938 4.474-4.884 4.306 3.536 4.288 4.074 3.963 3.822 3.516 3.174
Heosemys_annandalii 4.261 4.72-5.353 4.235-4.957 3.574-5.683 4.339-4.754 4.076 3.959-5.009 4.342-4.743 4.469 4.248 3.471 2.134 3.596 3.582 4.251 3.604 4.122 4.153 3.705 4.378 4.103 4.072 3.146 3.969 2.893
Heosemys_grandis 3.911 4.638-5.094 4.336-4.958 4.369 4.248 3.973 4.036-5.066 4.371-4.84 4.576-4.605 4.31 3.312 2.958 3.662 3.516 4.276 4.04 4.247 4.233 3.641 4.468 3.984 4.073 3.372 3.94 2.872
Heosemys_spinosa 4.202 4.449 4.041 4.187-4.859 4.257 4.139-5.014 3.478-5.706 4.488 4.465 4.171 3.285 2.797 3.706 3.43 4.335 3.786 4.116 4.428 3.788 4.643-4.652 4.364 4.127 3.166 3.995 2.706
Leucocephalon_yuwonoi 4.4-5.137 4.365 4.403 4.196 4.094-5.01 4.111 3.988-5.317 3.277-5.709 3.596-5.384 4.199 2.614 3.809 3.683 3.068 4.033 4.618 4.438 5.461 3.763 4.607 4.371 4.514 3.867 2.989 3.668
Malaclemys_terrapin 4.571-5.196 4.228-4.742 4.301 4.201 5.038-5.225 4.249 4.212-4.998 4.186-4.769 3.272-5.733 4.326 3.468 3.312 3.477 3.192 4.068 4.377-4.809 4.339 4.459 3.694 3.869-5.284 4.03 3.752 3.735 2.268 3.405
Malayemys 4.493 4.406-4.812 4.496 4.335-4.793 3.992-5.288 3.881 4.427 4.145-4.985 2.541-6.579 4.352 3.21 3.362 3.719 3.233 4.174 4.418 3.663-5.472 2.929-6.74 3.577 4.53-4.779 4.082 4.015 3.626 3.367 3.191
Mauremys_annamensis 4.893 4.356 4.174 4.437 5.395 3.862 4.569 4.395 4.49 4.247 3.312 3.132 3.64 3.547 4.171 4.317 4.417 4.263 3.68 4.447 3.885 3.77 3.604 3.946 3.05
Mauremys_caspica 4.207-4.959 4.685-4.733 4.26 4.195 4.364-4.97 4.619 4.305-4.879 4.504 2.791-6.217 4.288 3.276 3.152 3.643 3.557 4.049 4.223 4.486 4.437 3.651 4.501 3.986 4.156 3.656 3.914 3.489
Mauremys_leprosa 4.703 4.89 4.27 4.136 4.855 4.361 4.602 4.539 4.471 4.378 3.352 3.14 3.754 3.481 3.915 4.063 4.482 4.373 3.646 4.423 3.769 4.356 3.584 3.99 3.778
Mauremys_reevesii 4.476-4.771 4.986-5.152 4.233 4.038-5.095 4.304-5.682 4.124 4.399-4.838 4.475-4.699 4.158-4.921 4.362 3.493 2.595 3.687 3.363 4.196 4.126 3.785-5.174 4.272 3.553 4.055-5.144 4.281 4.138 3.583 3.56 3.171
Mauremys_rivulata 4.636 4.525 4.254 4.093 4.672 4.196 4.667 4.47 4.479 4.417 3.321 2.979 3.616 3.598 4.085 4.102 4.507 4.384 3.665 4.471 4.074 4.12 3.562 3.964 3.313
Mauremys_sinensis 4.625 4.945 4.527 4.285 4.798 4.221 4.634 4.596 4.502 4.177 3.182 2.604 3.739 3.439 4.008 3.733 4.391 4.509 3.539 4.578 3.964 4.253 3.705 3.794 3.58
Melanochelys_trijuga 4.18 4.212 4.819-4.985 3.845-5.005 3.607-5.322 3.755 4.204-4.827 4.256-4.824 4.153-4.838 4.313 3.167 3.011 3.67 3.124 4.412 4.238 4.102-4.953 4.243 3.601 4.404-4.803 4.112 4.163 3.646 3.05 1.427
Morenia_ocellata 4.417 5.342 4.508 4.392 4.779 3.887 4.561 4.528 4.68 4.314 3.308 3.156 3.654 2.898 4.368 4.471 4.406 4.092 3.628 4.552 4.145 4.134 3.687 2.44 2.457
Morenia_petersi 4.289 5.004-5.117 4.195 4.554-4.934 4.862-4.996 3.987 4.339-4.913 4.113-5.002 4.434-4.972 4.39 3.156 3.303 3.675 3.068 4.492 4.157-4.983 3.756-5.188 4.485 3.615 4.272-4.798 4.016 4.296 3.707 2.999 0.923
Notochelys_platynota 4.746-5.035 4.231-4.77 4.285 4.394-4.754 4.683-4.875 4.078 4.516-4.707 4.419 3.697-5.203 4.321 3.165 3.014 3.652 2.832 4.326 4.372 4.337 4.026-4.936 3.67 4.16-4.894 4.342 4.089 3.703 2.041 0.674
Orlitia_borneensis 4.429 5.011-5.14 4.862-5.498 4.264 4.044-5.084 3.685 4.321-4.779 4.309-4.767 3.897-5.135 4.26 3.162 3.376 3.693 3.51 4.256 3.922-5.212 4.261-5.091 3.523-5.471 3.524 4.409 3.973 3.959 3.765 3.875 2.89
Pangshura_smithii 4.672-5.036 2.845 6.314-6.936 4.314 4.274-5.238 3.975 4.06-4.941 4.348 4.407 4.232 3.146 3.511 3.528 3.361 4.103 4.561-4.792 4.387-5.052 4.307 3.57 4.449 4.19 4.034 3.846 2.809 3.333
Pangshura_tecta 4.364-4.961 3.605 7.09-7.106 4.196 4.662-4.782 3.593 4.272 4.073 4.547-4.687 4.206 3.152 3.531 3.547 3.381 4.23 4.705-4.86 4.468-5.017 4.275 3.542 3.972-5.141 4.171 4.068 3.862 2.91 3.091
Pangshura_tentoria 4.523-4.973 3.335 8.224-8.648 4.302 4.259-4.874 3.621 4.316 3.888 4.222 4.132 3.05 3.557 3.615 3.431 4.161 4.445-4.822 4.515-4.787 4.46 3.583 3.755-5.271 4.077 4.147 3.794 3.497 3.135
Rhinoclemmys_annulata 4.231 4.199 4.355 4.31 4.07 4.024 4.498 4.462 4.256-4.775 4.396 3.076 3.249 3.699 3.118 4.236 4.111 4.049-4.999 2.522-6.662 3.8 4.439 4.172 4.304 3.533 3.51 3.232
Rhinoclemmys_areolata 4.207 4.396 4.51 4.398 4.296 3.793 3.641-5.42 2.957-6.053 3.339-5.684 4.243 3.272 2.981 3.715 3.121 4.133 4.127 4.692-4.981 4.215 3.825 4.372 4.605 4.299 3.712 3.56 3.274
Rhinoclemmys_funerea 4.427 4.494 4.283-4.888 4.216 4.556-4.642 3.445 4.548-5.036 4.261-4.833 3.056-5.956 4.308 3.448 2.501 3.701 3.285 4.135 3.822 3.864-5.215 4.235 3.754 4.448 4.046 4.093 3.51 3.669 3.598
Rhinoclemmys_melanosterna 4.395 4.556 4.768 4.316 4.644 3.756 4.369 4.542 4.533 4.231 3.286 2.731 3.599 3.367 4.25 3.978 4.62 4.386 3.706 4.482 4.058 4.144 3.562 3.601 2.857
Rhinoclemmys_nasuta 4.429 4.327 3.774-5.543 3.691 4.438 3.683 4.727-4.84 4.46 4.44-4.606 4.263 3.085 2.852 3.712 3.258 4.051 3.807 4.419 3.642-5.691 3.731 4.396 4.226 4.291 3.612 3.641 3.462
Rhinoclemmys_pulcherrima 4.252 4.445-5.182 3.696-5.292 4.344 4.393 4 4.479 3.898-5.163 4.382-4.6 4.217 3.269 2.575 3.592 3.251 4.356 4.084 4.153-5.238 4.223 3.786 4.17-4.899 3.93-5.336 4.001 3.67 3.542 1.882
Rhinoclemmys_punctularia 4.262 4.632 4.387-4.838 4.192 4.438 3.812 4.499 3.3-5.758 4.451-4.649 4.306 3.028 3.031 3.629 3.188 4.274 3.923 4.534-5.017 3.512-5.645 3.755 4.12-4.987 4.392 4.489 3.634 3.345 3.17
Sacalia_bealei 4.025-5.299 4.671-4.994 4.358 4.185 3.584-5.659 4.312 2.666-6.4 4.49 3.621-5.404 4.423 3.182 3.226 3.602 3.208 3.996 4.212 4.355 4.711-4.786 3.746 4.39 3.998 4.205 3.697 3.096 3.642
Sacalia_quadriocellata 4.79 4.605 4.343 4.419 4.802 4.12 4.645 4.482 4.465 4.405 3.024 3.256 3.701 3.219 3.911 4.05 4.266 4.704 3.658 4.324 3.79 4.333 3.688 3.311 3.772
Siebenrockiella_crassicollis 3.132-5.982 4.549-5.075 5.397-5.582 4.542-4.729 4.73-5.231 3.162 4.29-4.645 4.306-4.685 4.357-4.684 4.409 3.386 2.193 3.516 3.403 4.179 4.017 4.438 4.216-4.803 3.553 4.623-4.788 4.321 3.868 3.752 2.972 3.184
kehreri 5.003-5.134 4.504-4.72 4.576-4.865 4.459-4.672 5.005-5.208 3.551-4.825 4.221-4.733 3.634-4.587 3.34-4.847 4.16 2.526 3.618 3.67 3.414 4.048 4.356 4.398-4.601 5.248-5.392 3.563 4.321-4.776 3.655 3.863-5.179 3.714 3.604 3.317
messeliana 4.972-5.236 4.881-5.378 4.046-5.18 4.296 4.367-5.034 3.935 4.211-4.942 4.106-5.003 2.892-6.309 4.123 2.675 3.578 3.624 3.633 4.03 4.465-4.814 4.409 5.043 3.365 3.961-5.284 4.001 4.341 3.893 3.873 3.244
;
PROC /;
