# Supplementary material for: The phylogenetic relationships of geoemydid turtles from the Eocene Messel Pit Quarry: a first assessment using methods for continuous and discrete characters
Source: PeerJ. 2021 Aug 5;9:e11805. doi: 10.7717/peerj.11805 (PMC8349520; doi:10.7717/peerj.11805)
Supplement: Supplemental Information 2 — The raw landmark data, the raw segment measurements, and the matrices with combined discrete and continuous characters together with the files necessary for reproducing the main parsimony analyses. Consult the file README.md contained therein for a description of the contents and instructions for reproducing the analyses. [file peerj-09-11805-s002.zip › data_and_scripts/main_analyses/1_log-ratio_characters/output/shell_ratiosci_rangescale.tnt]

NSTATES CONT ;
XREAD
'TNT file generated with the R function `writerange.tnt` on Mon May 10 17:09:40 2021.'
25 47
&[continuous]
Batagur_baska 0.554 0.536 0.559 0.52 0.543 0.438 0.542 0.527 0.513 0.472 0.322 0.384 0.418 0.398 0.47 0.501-0.633 0.472-0.599 0.557-0.563 0.393 0.51 0.496 0.473 0.474 0.358 0.354
Batagur_borneoensis 0.534 0.516 0.547 0.514 0.544 0.455 0.535 0.53 0.527 0.469 0.328 0.393 0.428 0.382 0.488 0.57 0.582 0.54 0.388 0.515 0.509 0.451 0.471 0.34 0.328
Batagur_dhongoka 0.576-0.596 0.43 0.568-0.596 0.509 0.527-0.561 0.438 0.523-0.549 0.523-0.56 0.515-0.574 0.474 0.358 0.399 0.422 0.411 0.48 0.527-0.548 0.517-0.548 0.479-0.556 0.396 0.497 0.452 0.453 0.447 0.429 0.371
Batagur_kachuga 0.529 0.503 0.57 0.503 0.505 0.424 0.512 0.533 0.549 0.475 0.343 0.425 0.419 0.397 0.469 0.572 0.535 0.528 0.401 0.474 0.44 0.447 0.462 0.381 0.373
Cuora_amboinensis 0.478-0.53 0.433-0.586 0.522-0.587 0.482-0.552 0.515 0.475 0.505 0.506-0.549 0.479-0.565 0.499 0.413 0.265 0.431 0.265 0.482 0.458 0.403-0.632 0.473 0.433 0.514 0.485 0.463 0.378 0.287 0.11
Cuora_aurocapitata 0.553 0.526 0.508 0.429 0.511 0.532 0.523 0.506 0.517 0.51 0.396 0.305 0.416 0.307 0.484 0.456 0.516 0.461 0.433 0.515 0.468 0.469 0.379 0.252 0.142
Cuora_flavomarginata 0.492 0.448-0.64 0.509 0.517 0.507 0.47 0.5 0.47-0.581 0.495-0.561 0.495 0.397 0.298 0.423 0.277 0.477 0.459 0.425-0.617 0.455 0.432 0.518 0.461 0.469 0.385 0.173 0
Cyclemys_dentata 0.582 0.516 0.514 0.52 0.569 0.493 0.513 0.518 0.521 0.488 0.366 0.321 0.409 0.371 0.511 0.456 0.51 0.497 0.436 0.457-0.598 0.443 0.474 0.398 0.391 0.1
Cyclemys_oldhamii 0.569-0.58 0.527-0.545 0.524-0.544 0.427-0.638 0.564-0.565 0.459 0.387-0.657 0.502-0.56 0.46-0.596 0.5 0.375 0.339 0.412 0.38 0.5 0.455 0.5 0.494 0.434 0.508 0.433 0.484 0.373 0.409 0.113
Geoemyda_spengleri 0.52 0.538 0.494 0.453 0.531 0.569 0.523 0.509 0.518 0.497 0.311 0.376 0.409 0.397 0.485 0.485 0.521 0.592 0.444 0.529 0.477 0.507 0.444 0.422 0.379
Glyptemys_insculpta 0.531 0.546 0.505 0.499 0.556 0.488 0.527 0.53 0.525 0.508 0.396 0.343 0.39 0.384 0.486 0.483 0.499 0.469 0.456 0.507 0.464 0.471 0.411 0.385 0.393
Gopherus_agassizii 0.515 0.531 0.487 0.534 0.482 0.465 0.526 0.524 0.526 0.503 0.398 0.425 0.454 0.372 0.485 0.534 0.479 0.462 0.426 0.554 0.443 0.487 0.426 0.458 0.452
Graptemys_barbouri 0.386-0.671 0.386-0.682 0.505 0.482 0.511-0.589 0.473 0.522-0.528 0.494-0.538 0.512 0.484 0.389 0.367 0.406 0.383 0.451 0.52-0.575 0.506-0.553 0.536-0.555 0.432 0.515 0.461 0.392 0.459 0.359 0.387
Graptemys_geographica 0.495-0.577 0.506-0.586 0.504 0.511 0.532-0.58 0.463 0.521 0.455-0.605 0.501-0.549 0.5 0.405 0.34 0.414 0.36 0.46 0.431-0.622 0.526 0.513 0.429 0.519 0.484 0.427 0.447 0.31 0.397
Hardella_thurjii 0.5-0.56 0.516-0.584 0.351-0.708 0.526-0.563 0.424-0.638 0.464 0.515-0.561 0.418-0.636 0.509-0.55 0.484 0.368 0.394 0.422 0.396 0.481 0.497-0.571 0.517-0.565 0.498 0.409 0.496 0.471 0.458 0.442 0.406 0.367
Heosemys_annandalii 0.493 0.546-0.619 0.49-0.573 0.413-0.657 0.502-0.55 0.471 0.458-0.579 0.502-0.548 0.517 0.491 0.401 0.247 0.416 0.414 0.491 0.417 0.477 0.48 0.428 0.506 0.474 0.471 0.364 0.459 0.334
Heosemys_grandis 0.452 0.536-0.589 0.501-0.573 0.505 0.491 0.459 0.467-0.586 0.505-0.56 0.529-0.533 0.498 0.383 0.342 0.423 0.407 0.494 0.467 0.491 0.489 0.421 0.517 0.461 0.471 0.39 0.456 0.332
Heosemys_spinosa 0.486 0.514 0.467 0.484-0.562 0.492 0.479-0.58 0.402-0.66 0.519 0.516 0.482 0.38 0.323 0.428 0.397 0.501 0.438 0.476 0.512 0.438 0.537-0.538 0.505 0.477 0.366 0.462 0.313
Leucocephalon_yuwonoi 0.509-0.594 0.505 0.509 0.485 0.473-0.579 0.475 0.461-0.615 0.379-0.66 0.416-0.623 0.486 0.302 0.44 0.426 0.355 0.466 0.534 0.513 0.631 0.435 0.533 0.505 0.522 0.447 0.346 0.424
Malaclemys_terrapin 0.529-0.601 0.489-0.548 0.497 0.486 0.583-0.604 0.491 0.487-0.578 0.484-0.551 0.378-0.663 0.5 0.401 0.383 0.402 0.369 0.47 0.506-0.556 0.502 0.516 0.427 0.447-0.611 0.466 0.434 0.432 0.262 0.394
Malayemys 0.519 0.509-0.556 0.52 0.501-0.554 0.462-0.611 0.449 0.512 0.479-0.576 0.294-0.761 0.503 0.371 0.389 0.43 0.374 0.483 0.511 0.424-0.633 0.339-0.779 0.414 0.524-0.553 0.472 0.464 0.419 0.389 0.369
Mauremys_annamensis 0.566 0.504 0.483 0.513 0.624 0.447 0.528 0.508 0.519 0.491 0.383 0.362 0.421 0.41 0.482 0.499 0.511 0.493 0.425 0.514 0.449 0.436 0.417 0.456 0.353
Mauremys_caspica 0.486-0.573 0.542-0.547 0.493 0.485 0.505-0.575 0.534 0.498-0.564 0.521 0.323-0.719 0.496 0.379 0.364 0.421 0.411 0.468 0.488 0.519 0.513 0.422 0.52 0.461 0.481 0.423 0.453 0.403
Mauremys_leprosa 0.544 0.565 0.494 0.478 0.561 0.504 0.532 0.525 0.517 0.506 0.388 0.363 0.434 0.403 0.453 0.47 0.518 0.506 0.422 0.511 0.436 0.504 0.414 0.461 0.437
Mauremys_reevesii 0.518-0.552 0.576-0.596 0.49 0.467-0.589 0.498-0.657 0.477 0.509-0.559 0.517-0.543 0.481-0.569 0.504 0.404 0.3 0.426 0.389 0.485 0.477 0.438-0.598 0.494 0.411 0.469-0.595 0.495 0.479 0.414 0.412 0.367
Mauremys_rivulata 0.536 0.523 0.492 0.473 0.54 0.485 0.54 0.517 0.518 0.511 0.384 0.344 0.418 0.416 0.472 0.474 0.521 0.507 0.424 0.517 0.471 0.476 0.412 0.458 0.383
Mauremys_sinensis 0.535 0.572 0.524 0.495 0.555 0.488 0.536 0.531 0.521 0.483 0.368 0.301 0.432 0.398 0.463 0.432 0.508 0.521 0.409 0.529 0.458 0.492 0.428 0.439 0.414
Melanochelys_trijuga 0.483 0.487 0.557-0.576 0.445-0.579 0.417-0.615 0.434 0.486-0.558 0.492-0.558 0.48-0.559 0.499 0.366 0.348 0.424 0.361 0.51 0.49 0.474-0.573 0.491 0.416 0.509-0.555 0.476 0.481 0.422 0.353 0.165
Morenia_ocellata 0.511 0.618 0.521 0.508 0.553 0.449 0.527 0.524 0.541 0.499 0.382 0.365 0.423 0.335 0.505 0.517 0.51 0.473 0.42 0.526 0.479 0.478 0.426 0.282 0.284
Morenia_petersi 0.496 0.579-0.592 0.485 0.527-0.57 0.562-0.578 0.461 0.502-0.568 0.476-0.578 0.513-0.575 0.508 0.365 0.382 0.425 0.355 0.519 0.481-0.576 0.434-0.6 0.519 0.418 0.494-0.555 0.464 0.497 0.429 0.347 0.107
Notochelys_platynota 0.549-0.582 0.489-0.552 0.495 0.508-0.55 0.542-0.564 0.472 0.522-0.544 0.511 0.427-0.602 0.5 0.366 0.349 0.422 0.327 0.5 0.506 0.501 0.466-0.571 0.424 0.481-0.566 0.502 0.473 0.428 0.236 0.078
Orlitia_borneensis 0.512 0.579-0.594 0.562-0.636 0.493 0.468-0.588 0.426 0.5-0.553 0.498-0.551 0.451-0.594 0.493 0.366 0.39 0.427 0.406 0.492 0.453-0.603 0.493-0.589 0.407-0.633 0.407 0.51 0.459 0.458 0.435 0.448 0.334
Pangshura_smithii 0.54-0.582 0.329 0.73-0.802 0.499 0.494-0.606 0.46 0.469-0.571 0.503 0.51 0.489 0.364 0.406 0.408 0.389 0.474 0.527-0.554 0.507-0.584 0.498 0.413 0.514 0.484 0.466 0.445 0.325 0.385
Pangshura_tecta 0.505-0.574 0.417 0.82-0.822 0.485 0.539-0.553 0.415 0.494 0.471 0.526-0.542 0.486 0.364 0.408 0.41 0.391 0.489 0.544-0.562 0.517-0.58 0.494 0.41 0.459-0.595 0.482 0.47 0.447 0.336 0.357
Pangshura_tentoria 0.523-0.575 0.386 0.951-1 0.497 0.492-0.564 0.419 0.499 0.45 0.488 0.478 0.353 0.411 0.418 0.397 0.481 0.514-0.558 0.522-0.553 0.516 0.414 0.434-0.609 0.471 0.48 0.439 0.404 0.363
Rhinoclemmys_annulata 0.489 0.486 0.504 0.498 0.471 0.465 0.52 0.516 0.492-0.552 0.508 0.356 0.376 0.428 0.361 0.49 0.475 0.468-0.578 0.292-0.77 0.439 0.513 0.482 0.498 0.408 0.406 0.374
Rhinoclemmys_areolata 0.486 0.508 0.521 0.508 0.497 0.439 0.421-0.627 0.342-0.7 0.386-0.657 0.491 0.378 0.345 0.43 0.361 0.478 0.477 0.543-0.576 0.487 0.442 0.506 0.532 0.497 0.429 0.412 0.379
Rhinoclemmys_funerea 0.512 0.52 0.495-0.565 0.487 0.527-0.537 0.398 0.526-0.582 0.493-0.559 0.353-0.689 0.498 0.399 0.289 0.428 0.38 0.478 0.442 0.447-0.603 0.49 0.434 0.514 0.468 0.473 0.406 0.424 0.416
Rhinoclemmys_melanosterna 0.508 0.527 0.551 0.499 0.537 0.434 0.505 0.525 0.524 0.489 0.38 0.316 0.416 0.389 0.491 0.46 0.534 0.507 0.428 0.518 0.469 0.479 0.412 0.416 0.33
Rhinoclemmys_nasuta 0.512 0.5 0.436-0.641 0.427 0.513 0.426 0.547-0.56 0.516 0.513-0.533 0.493 0.357 0.33 0.429 0.377 0.468 0.44 0.511 0.421-0.658 0.431 0.508 0.489 0.496 0.418 0.421 0.4
Rhinoclemmys_pulcherrima 0.492 0.514-0.599 0.427-0.612 0.502 0.508 0.463 0.518 0.451-0.597 0.507-0.532 0.488 0.378 0.298 0.415 0.376 0.504 0.472 0.48-0.606 0.488 0.438 0.482-0.567 0.454-0.617 0.463 0.424 0.41 0.218
Rhinoclemmys_punctularia 0.493 0.536 0.507-0.559 0.485 0.513 0.441 0.52 0.382-0.666 0.515-0.538 0.498 0.35 0.35 0.42 0.369 0.494 0.454 0.524-0.58 0.406-0.653 0.434 0.476-0.577 0.508 0.519 0.42 0.387 0.367
Sacalia_bealei 0.465-0.613 0.54-0.577 0.504 0.484 0.414-0.654 0.499 0.308-0.74 0.519 0.419-0.625 0.511 0.368 0.373 0.416 0.371 0.462 0.487 0.504 0.545-0.553 0.433 0.508 0.462 0.486 0.427 0.358 0.421
Sacalia_quadriocellata 0.554 0.533 0.502 0.511 0.555 0.476 0.537 0.518 0.516 0.509 0.35 0.376 0.428 0.372 0.452 0.468 0.493 0.544 0.423 0.5 0.438 0.501 0.426 0.383 0.436
Siebenrockiella_crassicollis 0.362-0.692 0.526-0.587 0.624-0.645 0.525-0.547 0.547-0.605 0.366 0.496-0.537 0.498-0.542 0.504-0.542 0.51 0.392 0.254 0.407 0.393 0.483 0.465 0.513 0.487-0.555 0.411 0.535-0.554 0.5 0.447 0.434 0.344 0.368
kehreri 0.578-0.594 0.521-0.546 0.529-0.563 0.516-0.54 0.579-0.602 0.411-0.558 0.488-0.547 0.42-0.53 0.386-0.56 0.481 0.292 0.418 0.424 0.395 0.468 0.504 0.509-0.532 0.607-0.623 0.412 0.5-0.552 0.423 0.447-0.599 0.429 0.417 0.384
messeliana 0.575-0.605 0.564-0.622 0.468-0.599 0.497 0.505-0.582 0.455 0.487-0.571 0.475-0.578 0.334-0.73 0.477 0.309 0.414 0.419 0.42 0.466 0.516-0.557 0.51 0.583 0.389 0.458-0.611 0.463 0.502 0.45 0.448 0.375
;
PROC /;
