# Supplementary material for: The phylogenetic relationships of geoemydid turtles from the Eocene Messel Pit Quarry: a first assessment using methods for continuous and discrete characters
Source: PeerJ. 2021 Aug 5;9:e11805. doi: 10.7717/peerj.11805 (PMC8349520; doi:10.7717/peerj.11805)
Supplement: Supplemental Information 2 — The raw landmark data, the raw segment measurements, and the matrices with combined discrete and continuous characters together with the files necessary for reproducing the main parsimony analyses. Consult the file README.md contained therein for a description of the contents and instructions for reproducing the analyses. [file peerj-09-11805-s002.zip › data_and_scripts/main_analyses/1_log-ratio_characters/output/shell_ratiosci_zscale.tnt]

NSTATES CONT ;
XREAD
'TNT file generated with the R function `writerange.tnt` on Mon May 10 17:09:40 2021.'
25 47
&[continuous]
Batagur_baska 4.669 4.328 4.305 4.593 4.255 3.485 4.486 4.305 4.037 2.242 2.478 4.755 3.892 4.793 3.401 4.291-7.125 3.1-5.923 4.758-4.849 2.17 3.902 4.991 4.094 6.162 3.793 4.411
Batagur_borneoensis 4.252 3.988 4.179 4.437 4.274 3.932 4.344 4.371 4.227 1.945 2.708 4.963 4.922 4.298 4.517 5.773 5.539 4.504 1.8 4.049 5.474 3.264 6.029 3.521 4.174
Batagur_dhongoka 5.121-5.514 2.584 4.397-4.679 4.292 3.93-4.642 3.476 4.115-4.607 4.226-4.928 4.067-4.841 2.424 3.777 5.086 4.285 5.189 4.051 4.856-5.292 4.09-4.783 3.625-4.741 2.342 3.494 3.385 3.368 5.102 4.862 4.56
Batagur_kachuga 4.149 3.79 4.416 4.145 3.48 3.11 3.899 4.417 4.519 2.485 3.23 5.652 4.038 4.756 3.317 5.824 4.492 4.331 2.718 2.802 2.937 3.125 5.68 4.132 4.579
Cuora_amboinensis 3.108-4.161 2.625-5.146 3.93-4.596 3.599-5.427 3.673 4.458 3.766 3.907-4.726 3.588-4.723 4.631 5.71 2.182 5.229 0.682 4.153 3.359 1.545-6.654 3.526 4.896 4.002 4.588 3.716 2.402 2.727 2.206
Cuora_aurocapitata 4.63 4.166 3.785 2.225 3.603 5.937 4.107 3.913 4.086 5.591 5.107 3.057 3.748 1.965 4.31 3.319 4.068 3.357 4.87 4.04 3.965 3.924 2.423 2.2 2.496
Cuora_flavomarginata 3.386 2.876-6.038 3.798 4.522 3.511 4.306 3.676 3.223-5.339 3.796-4.679 4.284 5.145 2.901 4.353 1.053 3.823 3.394 2.045-6.317 3.27 4.796 4.14 3.716 3.924 2.675 1.017 1.221
Cyclemys_dentata 5.226 3.998 3.846 4.582 4.799 4.908 3.931 4.133 4.143 3.612 4.04 3.404 2.965 3.96 6.028 3.323 3.935 3.889 5.093 2.299-6.556 3.058 4.136 3.18 4.287 2.122
Cyclemys_oldhamii 4.972-5.188 4.179-4.47 3.945-4.149 2.19-7.645 4.701-4.725 4.037 1.514-6.686 3.836-4.929 3.337-5.144 4.683 4.372 3.796 3.305 4.232 5.334 3.295 3.718 3.838 4.968 3.826 2.676 4.504 2.204 4.553 2.235
Geoemyda_spengleri 3.952 4.358 3.636 2.856 4.016 6.911 4.12 3.973 4.101 4.432 2.072 4.586 2.982 4.769 4.367 3.945 4.188 5.269 5.623 4.459 4.307 5.332 4.967 4.751 4.634
Glyptemys_insculpta 4.179 4.496 3.754 4.056 4.525 4.781 4.194 4.372 4.195 5.428 5.13 3.865 1.11 4.356 4.44 3.9 3.679 3.473 6.433 3.81 3.835 4.018 3.692 4.193 4.754
Gopherus_agassizii 3.855 4.249 3.572 4.955 2.987 4.189 4.173 4.248 4.209 4.997 5.199 5.639 7.461 3.997 4.327 4.994 3.241 3.371 4.368 5.232 3.064 4.596 4.29 5.294 5.291
Graptemys_barbouri 1.213-7.063 1.866-6.731 3.751 3.605 3.594-5.223 4.394 4.094-4.213 3.685-4.524 4.021 3.298 4.873 4.4 2.708 4.319 2.219 4.699-5.883 3.856-4.879 4.458-4.729 4.778 4.031 3.724 1.114 5.573 3.812 4.702
Graptemys_geographica 3.439-5.137 3.84-5.139 3.746 4.35 4.039-5.032 4.134 4.067 2.936-5.788 3.873-4.52 4.648 5.442 3.816 3.48 3.617 2.747 2.776-6.89 4.281 4.118 4.625 4.149 4.567 2.411 5.081 3.073 4.793
Hardella_thurjii 3.56-4.78 3.992-5.111 2.177-5.832 4.733-5.695 1.78-6.238 4.172 3.968-4.844 2.239-6.378 3.987-4.524 3.266 4.134 4.975 4.325 4.728 4.092 4.213-5.794 4.097-5.152 3.896 3.226 3.461 4.088 3.545 4.902 4.518 4.523
Heosemys_annandalii 3.401 4.485-5.689 3.595-4.45 1.831-8.129 3.4-4.401 4.351 2.864-5.19 3.833-4.714 4.087 3.912 5.31 1.797 3.676 5.286 4.769 2.474 3.192 3.638 4.559 3.775 4.21 4.006 1.837 5.304 4.231
Heosemys_grandis 2.57 4.329-5.197 3.716-4.451 4.206 3.182 4.04 3.034-5.316 3.896-4.926 4.25-4.296 4.543 4.653 3.855 4.432 5.052 4.955 3.559 3.512 3.772 4.054 4.088 3.7 4.011 2.862 5.253 4.209
Heosemys_spinosa 3.26 3.971 3.366 3.662-5.667 3.202 4.543-7.182 1.799-6.734 4.153 4.08 3.122 4.543 3.452 4.936 4.745 5.39 2.927 3.177 4.101 5.213 4.699-4.731 5.323 4.243 1.927 5.35 4.036
Leucocephalon_yuwonoi 3.73-5.481 3.812 3.794 3.687 2.81-5.015 4.459 2.929-5.873 1.495-6.835 2.745-5.492 3.413 1.769 5.979 4.679 3.446 3.171 4.999 4.005 5.843 5.016 4.574 5.354 5.888 5.106 3.606 5.037
Malaclemys_terrapin 4.137-5.623 3.551-4.527 3.674 3.704 5.085-5.534 4.874 3.424-5.166 3.491-4.771 2.248-6.027 4.706 5.299 4.739 2.317 3.892 3.428 4.397-5.473 3.749 4.154 4.476 1.995-6.939 3.9 2.646 4.507 2.355 4.763
Malayemys 3.951 3.888-4.66 3.905 4.103-5.471 2.565-5.687 3.764 3.901 3.401-5.246 1.125-7.327 4.973 4.234 4.862 5.087 4.04 4.21 4.499 2.013-6.662 1.575-7.997 3.551 4.305-5.173 4.121 3.765 4.012 4.26 4.541
Mauremys_annamensis 4.903 3.794 3.523 4.407 5.945 3.707 4.215 3.95 4.119 3.899 4.654 4.289 4.18 5.162 4.189 4.248 3.952 3.823 4.36 4.014 3.278 2.724 3.915 5.264 4.394
Mauremys_caspica 3.272-5.058 4.418-4.509 3.625 3.685 3.461-4.92 5.991 3.631-4.902 4.189 1.508-6.772 4.319 4.507 4.338 4.217 5.199 3.29 4.016 4.127 4.116 4.134 4.204 3.712 4.363 4.151 5.209 4.851
Mauremys_leprosa 4.45 4.809 3.637 3.51 4.644 5.213 4.288 4.266 4.09 5.243 4.821 4.308 5.482 4.927 2.306 3.616 4.117 4.009 4.092 3.93 2.785 5.217 3.825 5.342 5.152
Mauremys_reevesii 3.911-4.611 4.991-5.306 3.594 3.217-6.373 3.318-6.635 4.496 3.838-4.81 4.126-4.618 3.608-4.78 5.075 5.404 2.949 4.723 4.505 4.37 3.774 2.326-5.898 3.838 3.361 2.647-6.45 4.97 4.29 3.82 4.596 4.52
Mauremys_rivulata 4.292 4.115 3.619 3.382 4.204 4.715 4.434 4.115 4.101 5.639 4.69 3.906 3.905 5.346 3.558 3.713 4.182 4.027 4.244 4.099 4.088 4.211 3.723 5.296 4.668
Mauremys_sinensis 4.266 4.913 3.942 3.954 4.507 4.79 4.359 4.391 4.137 3.187 4.119 2.97 5.31 4.775 2.987 2.796 3.884 4.237 3.25 4.474 3.616 4.778 4.371 5.001 4.946
Melanochelys_trijuga 3.207 3.519 4.287-4.483 2.64-6.104 1.639-5.769 3.382 3.408-4.787 3.644-4.892 3.6-4.653 4.58 4.056 3.986 4.521 3.647 5.949 4.051 3.142-5.329 3.79 3.735 3.864-5.258 4.25 4.396 4.106 3.711 2.706
Morenia_ocellata 3.771 5.668 3.918 4.275 4.46 3.782 4.199 4.242 4.41 4.588 4.637 4.349 4.344 2.84 5.631 4.632 3.924 3.536 3.955 4.383 4.391 4.27 4.291 2.652 3.777
Morenia_petersi 3.466 5.025-5.24 3.548 4.756-5.892 4.661-4.983 4.085 3.706-4.978 3.331-5.282 4.032-4.859 5.368 4.012 4.716 4.586 3.449 6.542 3.85-5.907 2.25-5.931 4.197 3.851 3.405-5.239 3.838 4.962 4.378 3.622 2.182
Notochelys_platynota 4.553-5.239 3.556-4.58 3.655 4.28-5.356 4.23-4.691 4.357 4.098-4.521 4.001 2.9-5.213 4.653 4.048 3.995 4.32 2.604 5.323 4.387 3.744 3.424-4.958 4.283 3.014-5.577 5.231 4.08 4.363 1.961 1.922
Orlitia_borneensis 3.801 5.039-5.284 4.337-5.091 3.891 2.691-5.194 3.173 3.665-4.68 3.76-4.766 3.208-5.109 4.029 4.035 4.897 4.784 5.031 4.809 3.265-6.478 3.551-5.682 2.575-5.859 3.131 3.883 3.657 3.527 4.644 5.141 4.227
Pangshura_smithii 4.377-5.242 0.922 6.057-6.794 4.039 3.245-5.566 4.049 3.087-5.04 3.845 3.991 3.75 3.968 5.235 2.902 4.497 3.685 4.855-5.432 3.875-5.583 3.897 3.498 4.023 4.58 3.846 5.011 3.293 4.689
Pangshura_tecta 3.645-5.063 2.366 6.975-6.995 3.688 4.179-4.469 2.894 3.558 3.242 4.206-4.422 3.483 3.992 5.285 3.122 4.567 4.615 5.216-5.601 4.081-5.494 3.844 3.274 2.356-6.441 4.499 3.992 5.084 3.468 4.437
Pangshura_tentoria 4.023-5.091 1.853 8.319-8.821 4.005 3.208-4.69 2.979 3.655 2.836 3.707 2.727 3.573 5.349 3.9 4.746 4.111 4.567-5.506 4.203-4.901 4.155 3.6 1.597-6.892 4.1 4.328 4.774 4.485 4.483
Rhinoclemmys_annulata 3.328 3.495 3.738 4.028 2.752 4.196 4.058 4.096 3.758-4.557 5.429 3.678 4.58 4.854 3.626 4.662 3.736 3.005-5.447 0.889-7.867 5.304 3.988 4.503 4.994 3.59 4.509 4.584
Rhinoclemmys_areolata 3.273 3.869 3.921 4.29 3.298 3.497 2.16-6.1 0.793-7.589 2.35-5.952 3.863 4.49 3.912 5.037 3.636 3.908 3.776 4.657-5.401 3.743 5.508 3.754 6.354 4.974 4.402 4.596 4.628
Rhinoclemmys_funerea 3.795 4.055 3.652-4.368 3.748 3.924-4.131 2.449 4.169-5.251 3.656-4.91 1.916-6.371 4.525 5.216 2.714 4.875 4.223 3.924 3.017 2.528-6.003 3.777 4.947 4.019 3.968 4.099 3.489 4.784 4.964
Rhinoclemmys_melanosterna 3.719 4.173 4.226 4.046 4.136 3.385 3.773 4.271 4.184 3.739 4.547 3.288 3.714 4.517 4.767 3.404 4.472 4.03 4.564 4.138 4.02 4.315 3.724 4.667 4.194
Rhinoclemmys_nasuta 3.799 3.738 3.05-5.144 2.181 3.638 3.165 4.567-4.815 4.091 4.042-4.297 4.064 3.715 3.589 5.005 4.129 3.303 2.978 3.956 2.777-6.231 4.76 3.837 4.734 4.938 3.95 4.736 4.823
Rhinoclemmys_pulcherrima 3.38 3.964-5.363 2.957-4.846 4.13 3.53 4.124 4.016 2.859-5.636 3.953-4.288 3.592 4.476 2.899 3.636 4.102 5.543 3.669 3.272-6.061 3.757 5.199 3.049-5.595 3.471-9.475 3.703 4.212 4.565 3.179
Rhinoclemmys_punctularia 3.402 4.317 3.775-4.31 3.676 3.638 3.555 4.06 1.546-6.942 4.058-4.363 4.504 3.483 4.035 4.054 3.877 4.938 3.267 4.25-5.492 2.558-6.152 4.951 2.872-5.901 5.444 5.783 4.047 4.222 4.519
Sacalia_bealei 2.839-5.866 4.393-5.006 3.741 3.656 1.584-6.58 5.064 0-8.272 4.157 2.784-5.522 5.702 4.119 4.525 3.747 3.951 2.903 3.987 3.792 4.578-4.705 4.88 3.817 3.764 4.573 4.334 3.791 5.011
Sacalia_quadriocellata 4.657 4.268 3.724 4.353 4.515 4.484 4.383 4.14 4.08 5.52 3.465 4.597 4.885 3.988 2.278 3.585 3.561 4.566 4.189 3.586 2.875 5.119 4.293 4.164 5.145
Siebenrockiella_crassicollis 0.718-7.49 4.16-5.161 4.972-5.191 4.722-5.281 4.342-5.55 1.594 3.596-4.384 3.755-4.585 3.914-4.416 5.558 4.961 1.946 2.769 4.646 4.242 3.503 4.005 3.744-4.733 3.357 4.629-5.206 5.143 3.138 4.582 3.576 4.533
kehreri 5.164-5.473 4.074-4.485 3.999-4.342 4.475-5.11 5.005-5.493 2.767-6.612 3.445-4.578 2.278-4.371 2.351-4.667 3.015 1.408 5.501 4.522 4.687 3.287 4.347 3.901-4.423 5.484-5.725 3.439 3.575-5.163 2.298 3.119-8.719 4.411 4.672 4.672
messeliana 5.091-5.717 4.792-5.737 3.372-4.714 3.986 3.467-5.073 3.927 3.423-5.043 3.316-5.284 1.664-6.913 2.637 2.022 5.403 3.999 5.47 3.153 4.618-5.486 3.929 5.138 1.88 2.319-6.938 3.774 5.151 5.222 5.138 4.596
;
PROC /;
