# Supplementary material for: The phylogenetic relationships of geoemydid turtles from the Eocene Messel Pit Quarry: a first assessment using methods for continuous and discrete characters
Source: PeerJ. 2021 Aug 5;9:e11805. doi: 10.7717/peerj.11805 (PMC8349520; doi:10.7717/peerj.11805)
Supplement: Supplemental Information 2 — The raw landmark data, the raw segment measurements, and the matrices with combined discrete and continuous characters together with the files necessary for reproducing the main parsimony analyses. Consult the file README.md contained therein for a description of the contents and instructions for reproducing the analyses. [file peerj-09-11805-s002.zip › data_and_scripts/main_analyses/1_log-ratio_characters/output/shell_segments.txt]

C1 C2 C3 C4 C5 C6 C7 C8 C9 C10 C11 C12 C13 C14 C15 C16 C17 P1 P2 P3 P4 P5 P6 P7 P8 P9 P10 P11 P12 P13 P14 P15 P16 P17 P18 P19 P20
Batagur_baska 4.46190894650216 4.22582073849909 4.61655668154301 3.87217988418128 3.55278007079198 3.61760979275554 4.53035254914891 4.1715894517569 3.45580921087154 3.84554809048643 3.62738237658227 4.49213885096525 4.41085633697936 4.43443971320887 3.77526615755744 4.68180424083046 4.46595644767202 3.35643218221224 3.88697019047936 4.35348745297996 4.59635008922561 4.42534365633172 3.94476837347191 2.97736871337714 3.65672768912352 4.85174841352006 4.89422326101488 4.24053154812125 3.72612312923048 3.3833328294059 3.23332095082287 3.66390780337055 3.47296280772309 4.05741680023804 2.88767086251432 4.17916684049003 3.44328471183044
Batagur_borneoensis 4.16770040411268 3.97192061239661 4.39165363559159 3.20808100454512 3.06395304006529 3.32096601557333 4.18190886939732 3.92928598259917 3.33809019229704 3.57531704388868 3.3493581424664 4.26716968396169 4.15582700623857 4.12695957513966 3.62905816151089 4.26556580182402 4.11408938099771 3.24305517032596 3.80414983339402 4.10807725533977 4.36616364064896 3.96707924564922 3.65380489376361 2.6649417213458 3.57329646589545 4.60833321603501 4.62068044393677 3.8951639104857 3.43474691466563 3.46273147017646 2.90347892703737 3.55774108035432 3.48124246915161 4.02705176365063 2.36012860261957 3.87649024175441 2.97152675019889
Batagur_dhongoka 3.640223551821 3.42271628211565 3.7951577132885 3.01705406608151 2.42622631736668 2.30475533259201 3.58393046081815 3.03214183671895 3.07240064568938 2.94926551193883 2.72211621264097 3.81879013814777 3.61519123495376 3.5370500266796 2.95131292903194 3.69857297226712 3.53980891949838 2.87450156293668 3.22203610495265 3.30067768875674 3.74607233678549 3.65035200896521 2.7499021721044 2.32097584646751 3.31473816104674 3.80522179761574 3.99937276943808 3.37678247961039 2.8779447956862 3.00507752486295 2.87517775976344 3.26263086509903 2.70080461940124 3.48731319515181 2.61491026552723 3.20010518215043 2.54116882381108
Batagur_kachuga 4.34638426953177 4.19110306454865 4.55805378808693 3.67175927187928 3.57127434200723 3.56731788463879 4.41032062318559 3.95754831049684 3.68888359075355 3.78695356249152 3.89072668359943 4.6856369876193 4.55328319101353 4.42658128248643 3.5352402399709 4.53080603640861 4.57989784706281 3.65345557391113 4.36415475445491 4.04749161887876 4.7364364817237 4.54271338387115 4.06603009260916 3.04266767143441 4.09612864823255 4.87566655314883 4.97562537001139 4.42815859270366 3.74213204982234 3.82734971942188 3.67537932437801 4.10985650406094 3.43904032693622 4.57031807052444 3.24551434473751 4.05238859528859 3.62750927291648
Cuora_amboinensis 3.14528941937993 3.36960732097805 3.52466386594421 2.48926916434447 2.59388208590311 2.31825130363037 3.48513360222493 3.16079830385086 2.40309066036241 2.54408845113953 2.56407342230411 3.51788126096253 3.4345949401123 3.43198965411578 2.78740644924306 3.60401309784239 3.71692286037404 3.20220776160405 1.96765204189277 3.37649063391733 3.67761646533081 2.2594225328265 3.5307782572558 2.73059534576581 3.3074749098507 2.90776815784755 3.74686001230362 3.6834886290474 2.81649743479657 2.95363229030137 2.95770079771869 3.29141305641544 3.00687265025936 2.8003434514116 1.74319681471778 3.64740958475239 -0.56153023920371
Cuora_aurocapitata 2.96808218945518 3.28838060211487 3.35151095600986 2.67490125114537 2.37179578563275 2.45217687132387 3.29481144937461 3.375241353802 2.37567583329445 2.4592114327672 2.51168861978723 3.28856319652008 3.3855891433776 2.61602545593714 3.09386963446437 3.41502915709636 3.37050550732675 2.97418595022132 2.19103884507953 3.31894742718136 3.44196521196876 2.49384592477009 3.44999099292211 2.55097197035853 3.2873889358046 2.83661034341861 3.62834879938196 3.55423653493888 2.48494896651519 2.89855681315264 2.91129094994136 3.20400065163022 2.7741625549136 2.75566044089747 1.25759836320778 3.53279118154247 -0.413238853556905
Cuora_flavomarginata 3.2189815047882 3.48610720555837 3.67627363640321 2.43750044150113 2.65877143231514 2.40575167496004 3.37505456994877 3.44223732630397 2.1637179643531 2.63127500917689 2.72216777465309 3.4660292572484 3.39689956864476 3.39398841643958 2.81475270359062 3.62825435190689 3.77731750715218 3.0863388784307 2.22964539468603 3.43151641449415 3.66338784942219 2.44127940469311 3.63658151417587 2.66140010919054 3.32502978947458 2.98735065628476 3.8119196681881 3.72525983650908 2.54310967470103 3.06190755492893 3.03162713247284 3.45266822878077 2.96185422650233 2.82383560766089 1.26068875914756 3.72945015410396 -1.49129871668253
Cyclemys_dentata 3.44556602973568 3.37297147242575 3.629705115299 2.83020153455715 2.27614329116079 2.5225481552348 3.47248488286876 3.50154048920871 2.53468564147733 2.74648979355126 2.30234735376488 3.50325114050912 3.49997303518925 3.51968487100368 3.23052216549989 3.61209856023392 3.64682207649114 3.09830912717482 2.72020721031681 3.80886597619016 3.52482375737265 3.20072004512677 3.34267584847506 2.72898667367225 3.61967590682446 3.39333875242355 3.77360349206202 3.75624439451657 2.92652264447587 3.25136165737894 3.31507074747103 3.63595913278289 2.99480110071183 3.09122302681407 2.67619157640548 3.84617730304221 -0.217412533717286
Cyclemys_oldhamii 3.61297335652843 3.64905104316948 3.80075821769046 3.08799611546071 2.59506825454258 2.68745086832088 3.63031605581099 3.48999147433339 2.52856041321161 3.02945250051294 2.6210847864589 3.72164341503822 3.60625685694293 3.73566345445474 3.11411509913035 3.89207489487076 3.85122202643056 3.29776345587027 2.9885264283806 3.82447874114733 3.7649300970596 3.48905560966494 3.45210142126253 3.01106554485174 3.82173499380945 3.27900516937782 3.98538490287266 3.93539868767141 3.09426688129596 3.37677100789386 3.52559336095162 3.77395067690188 3.04215472240412 3.28015455034537 2.99550419829568 3.8526666215846 -0.221319349868997
Geoemyda_spengleri 2.47718753879958 3.0487806925975 3.22528381624722 2.08011817460258 2.06246011575448 2.19829837217705 2.76215517462921 2.96813256046559 2.02096267645424 2.03421360853269 1.91529355286303 2.76566594249434 2.83520873815389 2.27687075537399 2.92587934749127 2.99088093752849 2.94028103083353 1.75588504285537 2.31974999913783 2.92608601490447 2.883304932179 2.78565151143889 2.45982059164191 1.66362808036746 2.64914490750927 3.07799109140898 2.91441398425643 3.03346620401033 2.40100681262735 2.33297288780553 2.299202839873 2.66428807796449 2.3145412246046 2.36849520494617 2.20769482165813 3.13207864929404 1.88318174859044
Glyptemys_insculpta 3.6463468136716 3.87670985388322 3.95582922367951 2.9430552543872 2.83000480758898 2.96728821263838 3.6681294333619 3.77447757305027 2.71742691493748 3.08719162828391 2.75664221911957 3.73273759934414 3.62080297696322 3.4643132743777 3.38918583731061 3.9022214899943 3.81845052153727 3.27377846734952 2.80895700180666 3.47654376373892 3.48731051037543 3.43825317285201 3.55108013297819 2.87269167429708 3.55959684090746 3.55519398215857 3.57577604566259 3.92738495099074 2.85375486172157 3.11688927728505 3.28085001349257 3.51516416510374 3.05474624822568 3.26089424119013 2.7799703634369 3.8402833108027 2.47512539733212
Gopherus_agassizii 4.17020326973232 3.95816247105651 4.07937408527932 3.20697557089294 3.22997782635465 2.9004574063664 3.77097818164892 4.03162305156556 2.78012827228846 3.13294349285178 3.4413568986936 3.84422215204226 3.78859279230608 3.93307279557284 3.71661662652691 4.02204908975154 3.94766936678971 3.53300887229313 3.76226274328599 2.93203202859505 4.30137414730244 3.59581805969137 2.86091046840042 3.26777880137249 3.79393651711057 4.07642510562838 3.94537025572595 3.7518578881661 3.05216184458976 3.27917632619744 3.61372648400528 3.78967161595959 3.1486764673609 3.93482399173022 3.239506076566 4.07170344739576 3.5126492474977
Graptemys_barbouri 3.3717038586898 3.63627819156826 3.91054069637701 2.84108305940769 2.68307361798044 3.03888486205354 3.57306094510111 3.66151141694545 2.86491344178435 2.95995089796803 2.64803410072439 3.53603209330958 3.50225469547053 3.24133814139166 2.95251957159417 3.76955833478504 3.70795254641576 2.90532425733799 2.74885916941575 3.05099147607425 3.62492294374069 3.4014464273067 3.38382467857642 1.81702339257235 3.0391855174434 3.72351031464003 3.78103477077858 3.68261478943121 3.14288196651237 2.96857855248011 2.85835881783512 3.41733071075986 2.89984357900272 3.32493811266749 2.33646042785917 3.66933419527567 2.59657888887282
Graptemys_geographica 3.51615148258122 3.74467724731709 3.90151305925842 3.00176728824603 2.83566292973017 3.0870628251154 3.58673741015776 3.69977160751058 2.83923482309192 3.0049686559726 2.67365448166678 3.65225655607031 3.54474647085832 3.49443983390133 3.05022281569418 3.83915036253539 3.81831583991148 3.25854666889582 2.71020371915501 3.32701368074054 3.83642098616261 3.37595035417865 3.63570007018763 2.47978157658871 3.29984479381898 3.82958238475806 3.94823596908526 3.81508012588419 3.22566825874332 3.08355438877698 3.01947984164138 3.48123056416751 3.19078074201246 3.37211438510373 2.02172846808291 3.8256511261401 2.78856759109886
Hardella_thurjii 3.81139745276119 3.67574504532992 3.95543112350941 3.0186879819021 2.98607029940323 3.03984916979673 3.65713945713811 3.49047501847389 2.72793985576095 3.15302507289751 3.06538596528491 3.7666320190534 3.63887232105583 3.8898486690031 3.37000308395519 4.07244456831188 3.91054700562555 3.16221732252876 3.43291533599423 3.5257179133136 4.00137493104232 3.7555802429338 3.23348740493743 2.66290429871652 3.56190384386894 3.99891948294818 4.17242790022668 3.72911982599534 3.02102983070208 3.29572155813441 3.09198681133239 3.51352875686277 3.03798294501785 3.69499881863357 2.790741586016 3.53111185647646 2.7506399875379
Heosemys_annandalii 4.05865915082337 4.20515382508746 4.42187400226069 3.2495339950905 3.42600596669062 3.40404641850435 4.12555782202063 4.01422289714068 2.86863754993788 3.32979830195011 3.24344777942543 4.12272814392074 4.05726115329585 4.23072605244848 3.62981810439226 4.39540092865285 4.3979848398404 3.83646222676068 2.61294523142919 4.19958441349848 4.18731667204925 4.17990931838345 3.33438979764822 3.43312709718174 4.20106466371266 3.58622124723031 4.40041391317244 4.25728219520044 3.49949186413408 3.62068328437945 3.93025688394491 4.01254034981405 3.59952104801731 3.37483574002906 3.75264498048238 4.15877128472368 1.98479279489487
Heosemys_grandis 3.66261362205069 3.94479024224787 4.10972873423916 2.77778582424864 3.31637424346956 3.05744005766972 3.84752278800516 3.67523052044217 2.66119201723909 3.01165513369846 3.23405942526586 3.96277213191948 3.83390029090043 3.72771572402628 3.16069130882907 4.12384054228895 4.0506216923552 3.58336460810888 3.23047941568216 3.96178720179462 4.11697309225674 3.9891154230648 3.17493306742933 3.18019029917409 4.0456799809154 3.68891813787797 4.29950201488241 4.0421511562004 3.32691233759731 3.501491507446 3.73341159190032 3.8528962041209 3.36050986753846 3.61053193751077 3.50622359988082 4.02961153178611 2.11505139519583
Heosemys_spinosa 3.41602577422229 3.64031205228955 3.93545192311978 2.69762087239109 2.97535336769183 2.87441637961899 3.49945392134878 3.93231359735064 2.92452311072444 2.70792737053425 2.91926027395336 3.47374784032585 3.4774914922169 3.5225730791353 3.50903939253126 3.78330995655192 3.65841094334144 3.08233429113737 2.61197484695301 3.59123934567427 3.65381197316396 3.36845683547674 2.7485253618659 2.73620411779005 3.67907146712907 3.01349651669651 3.67035986377365 3.68493812260112 3.04470408221946 3.02409826779596 3.38281305810268 3.35003592146248 3.22494408023702 2.99624605809362 3.1966012046057 3.85687052920871 1.36522024233239
Leucocephalon_yuwonoi 3.55916220741111 3.65300882776575 3.93057743609908 3.02727180115426 2.7403944724444 2.75378048485271 3.657315635688 3.72996962497235 2.86825288968693 2.76365434916117 2.69429847304872 3.673422368639 3.65467536037502 3.3759744004493 3.19037010655146 3.76890045769229 3.59961836377992 2.47377787414124 3.66924999400901 3.23003949731156 3.98647879928367 3.37064782956836 3.58259067699073 2.51234314289883 3.51521520605935 4.00566248885673 3.87525911708094 3.83716547041529 3.45965337312726 3.14969077787594 3.18680070945891 3.51540765017006 3.41080180108804 3.65792154341185 2.35121657926197 3.96859917562378 3.19832989200955
Malaclemys_terrapin 3.24400976761191 3.49233724594074 3.64115249520224 2.64386175981768 2.23347542755361 2.63665439143233 3.40172418937928 3.58633116774823 2.61553024589183 2.72791935835493 2.05902569522481 3.43448444992416 3.42348662053952 3.15944048089951 3.02967053647094 3.54360062793591 3.41710699456496 3.00243032707897 2.85720319843933 2.8797986527461 3.43828953460959 3.13153289747317 3.3913197418729 2.28237916475692 3.2097512547462 3.45986818078477 3.66840214928577 3.51009382886674 2.98732558652563 2.83901530169729 2.96808882826905 3.28374866314296 2.8256629165721 3.32466265521176 1.34337939460886 3.59452738804193 2.40186498957204
Malayemys 3.44120330019066 3.72158893769086 3.84677823678049 2.78070823192563 2.7657763105745 2.47826257333483 3.40263986606252 3.39210768466688 2.34713704883752 2.85361177035955 2.68506271802953 3.48302052880803 3.3940270634839 3.48321659942192 2.84556585626632 3.76405754607519 3.82069055492354 2.92061353414539 3.02481641977388 3.1612162050455 3.68358397563994 3.20861704596227 3.00366649531816 2.457745016324 3.36870623483969 3.4177270864572 3.80770885454345 3.43271728682452 3.23128253904901 3.13405918087261 3.04228835495932 3.49808537741862 3.10492084265435 3.31215211081716 2.39430702025618 3.61200736737377 2.14637881477632
Mauremys_annamensis 3.58696895795482 3.53528994262983 3.76388670488842 2.83721276526601 2.41921141760141 2.53982026499362 3.46609311165192 3.76757777436264 2.65897206205888 2.9346539067798 2.01469210134177 3.48070241199547 3.56100019044257 3.5221333018274 2.97380392714672 3.93557027769052 3.84200087881818 2.97310499292065 2.79326126958531 3.28522189139804 3.60497504462072 3.51231058418824 2.67635854474018 2.267929946564 3.41986538865854 3.3656212213721 3.75170352664137 3.55636894072355 2.76046041844161 3.03885968747816 3.0968420532089 3.41345546415019 2.82270361341502 3.26109152867988 3.02642811595992 3.52771680688621 1.93994060071416
Mauremys_caspica 3.29979875857491 3.47817396590337 3.66334127367759 2.72922469950894 2.62043426209944 2.81524429051857 3.54791865479403 3.75833008149986 2.58183140049815 2.6897638944658 2.49755782079683 3.57966683672359 3.54457753636518 3.26149514021757 3.47824804327201 3.70821641476481 3.58945031506761 2.95160772560502 2.83546198719199 3.30977640205116 3.74372418021052 3.66261096301052 2.77934754965818 2.63260344200184 3.36286285485034 3.5145492732956 3.85765836876635 3.61290424257231 2.91467685387833 3.03436439176276 3.02710763320917 3.3906128168445 2.89960158783684 3.10819990113797 3.05025560363916 3.6369494231226 2.54179962224029
Mauremys_leprosa 3.13557230222593 3.44410269294725 3.54123437091286 2.75303429973889 2.52595003153248 2.88450864261463 3.5386508884348 3.7437972888793 2.46990495839548 2.78260197275464 2.4027175393469 3.53465703929231 3.47105289451214 3.13196697688326 3.02151471122283 3.58149715615819 3.45529805522561 2.86030055515281 2.64788279961062 3.09631194190188 3.82258867712513 3.55008949029807 2.60726206047612 2.74117850384263 3.18935573252297 3.32035081225403 3.81263007200671 3.55608093719489 2.75799450158736 2.97894388228222 2.97275544357565 3.42490142335395 2.71848864161925 2.77691938708749 3.07103486392496 3.50340096574314 2.62309440818307
Mauremys_reevesii 3.37995122410027 3.50815165527422 3.6127860456471 2.565624411095 2.41726588725008 2.73612719000502 3.38146945784628 3.62394339830803 2.15267714677615 2.70359340024206 2.18038047925864 3.44742439700153 3.33326524139908 3.42993077876728 3.02771860302921 3.75164070946392 3.60199888808823 3.17742324031007 2.25012500700288 3.33178171231267 3.60459162288701 3.27813250042767 2.85237842659928 2.80994638964785 3.19547565341515 3.33546836492029 3.78553027587026 3.36235923668664 2.94363284819874 2.86831902055367 2.85924971096628 3.22483924995217 3.01617096765572 2.82939465534454 2.45250527303944 3.500441408229 2.03523186120006
Mauremys_rivulata 3.41024791051837 3.38263474680286 3.44105538458822 2.65207974953008 2.49142170545527 2.70402761682613 3.46423040369063 3.68524022931838 2.65438226839222 2.74658896554882 2.54965053213356 3.46759165719038 3.47255254172254 3.09043255434412 3.13129665540021 3.55885120179172 3.36681778420956 2.82975061003724 2.48789463714143 3.21022405807751 3.51478448872297 3.49747589813308 2.54700696415047 2.47416354550971 3.21449487032101 3.20395823439658 3.68291448995087 3.46091417062873 2.73852101388943 2.90743158705155 2.87587168619669 3.26303823180415 2.86183633925144 2.84102471490008 2.94959933661812 3.45635455768923 2.04183660345468
Mauremys_sinensis 3.42826566581985 3.40845992730354 3.70672350680193 2.63326131554501 2.48352332208926 2.81881524285128 3.67421866151902 3.62220871804141 2.34924181533666 2.65846016957565 2.33544059673973 3.70096470445823 3.58012375340647 3.3896631357834 3.17394089883512 3.73063931460213 3.5723377246988 2.90409728508808 2.32553431485473 3.6378964497203 3.92819997666169 3.62831639453722 2.87378989603741 2.6817928689052 3.37694907547567 3.63274114681731 4.01024337832256 3.57152593282503 2.93720658741769 3.0639410651832 3.1484396033073 3.50953404887824 2.99795328856738 2.63492906094881 2.89018458345988 3.67442015806934 2.73773368458739
Melanochelys_trijuga 3.54040676781339 3.64895083906717 3.80142005947953 2.66545002367415 2.97497169972036 2.32541489002859 3.64592595544195 3.21955845314012 2.60446270944116 2.84225666793639 2.83963265008422 3.66381567694086 3.61160288398928 3.56247292500006 2.87809835067875 3.87180583927586 3.8258360285527 3.19786029678796 3.07894349603365 3.7786420244239 3.78554916222144 3.2366070912376 3.36805652635277 2.91580034220458 3.54200598990846 3.6990945162473 3.99461823351113 3.65107316005384 2.96090315566365 3.21254826316876 3.15457608468482 3.51071759907797 3.12435711336734 3.31944139276591 2.26964349830564 3.77710657853882 1.54044013859615
Morenia_ocellata 3.55594819374396 3.69230253717201 3.8535235283241 2.75567358587567 2.81397903672864 2.99674454136289 3.58273847749905 3.55041096271107 2.13025401764676 2.97482207474966 2.671342262078 3.78699638869811 3.73437805640236 3.65120715580266 2.96777035044764 3.88158760957352 3.79558291611327 3.29028618468827 3.13873804205003 3.59444591182027 3.74399704925955 2.98822257286966 3.52588402860802 2.94844810648739 3.43074845083642 3.72998776339265 3.9447186168422 3.6576293493298 2.90715535308634 3.08595455125399 3.15490639824088 3.49140231372542 3.16118512478847 3.42618029952112 1.6216922044641 3.73458714009481 1.71162752628925
Morenia_petersi 3.59009634830602 3.53280975867983 3.61757884517952 2.42812209027367 2.6179496387863 2.87940974608392 3.20547314458968 3.48358629617042 2.2945501871403 2.7945908602913 2.34190849102607 3.42973295383709 3.34912253803738 3.62213920500791 3.10274507037874 3.71249114589364 3.56297402259066 2.79484008684024 3.18899339993665 3.36968232630039 3.41526868764799 2.80344207479869 3.10020125689171 2.59923299411604 3.21019608920856 3.49788271848813 3.67501486891125 3.363816282959 2.78714514836436 2.87090317604925 2.88322691906815 3.2272153543002 2.76635163782688 3.30247336088108 1.91316023224718 3.42417160026657 0.531604272581772
Notochelys_platynota 3.66031318714823 3.81104960267659 3.96063818810875 3.19563864925477 2.78088979360729 3.15071930471272 3.75898763379539 3.9578714518825 3.12441665344958 3.05235972168781 2.747278954612 3.73733587236802 3.79082884362451 3.89704126351755 3.24882180131202 4.01073149594437 3.86998211732711 3.22707113622625 3.05449351254261 3.8072587709013 3.86208491493983 3.02124898583 3.64674307443524 2.82425079894868 3.49384562391978 3.74944050020939 3.99722874695296 3.7826869578304 3.2263360688442 3.05088397544696 3.17953030567611 3.42369604937399 3.27890237126186 3.38628251024142 1.79450105636855 3.83799541779707 0.165157067828553
Orlitia_borneensis 4.32813829838524 4.358954598849 4.57428552519114 3.69720785893756 3.74534150169617 3.44684546193905 4.43160720065224 3.74832720647717 2.84713140262742 3.72519480216283 3.63850611530386 4.47296006131947 4.41142325642014 4.19977303441507 3.53531240457614 4.64155012404926 4.56670929399533 3.78368262813776 3.9982109670849 4.17584232705903 4.53324101116269 4.35086476397438 3.50104296056986 3.2677619838867 4.19008520045769 4.49687074166214 4.72729666251561 4.2778426229519 3.8060005892529 3.94610169644979 3.74376843828059 4.19382442203503 3.6921511442803 4.28351579200627 3.66929410681141 4.20207859352431 2.90850801578382
Pangshura_smithii 3.3792603385339 3.31784246488589 3.56244927909699 2.88823130315578 2.51227097529535 1.48609058468637 3.60522844343258 1.57605690992809 3.07946136912802 2.81488631167467 2.538091435843 3.54135620720855 3.66437435401971 3.50328168561578 2.88217298720755 3.63197598062562 3.60709214653958 2.90537574585642 3.25933167892464 3.17863083814943 3.64861136874147 3.48259506331665 3.33730384469972 2.45324636491327 3.28569685128451 3.78006800211451 3.92279832065926 3.53980390118408 2.72938397572801 3.0397053473029 2.79521141903867 3.24192120302622 2.95608591524687 3.48710566372472 1.87388492146485 3.51150176026913 2.63658061163489
Pangshura_tecta 3.45807715880433 3.25723647648268 3.52536234865769 2.72866122841472 2.54062202813071 1.66961184313165 3.25822830898701 0.634869257471474 2.53241327881819 2.76358728274454 2.51751775542187 3.4003298360216 3.80396446792211 3.52206369530017 2.66545712174532 3.33530721200685 3.53929334972505 2.86100491099503 3.23661329731467 3.11850794351666 3.4988031875794 3.34151166671949 3.10841659753087 2.45020860836895 3.13937998695692 3.71215045728428 3.77850748972766 3.34656571115127 2.65712886394095 2.93820280946768 2.67449959978354 3.15648541592482 2.85305657498324 3.44515370483013 1.79543575932475 3.42625670676487 2.33239775266084
Pangshura_tentoria 3.58628229821007 3.36865580464834 3.71235868203451 2.99892454209546 2.72781882660163 1.99697930407916 3.63336371877458 0.419542773805372 3.13641981140635 2.84062238947015 2.7559136389801 3.37659439346361 3.96639935464567 3.79310523612905 2.75416410536493 3.60701744302664 3.75656718423332 2.89863359176226 3.39878207319041 3.2905388266298 3.77684670353308 3.59195514763515 3.12976614501422 2.56373322118972 3.40189256036824 3.78159537818612 3.97498388407868 3.61015543653148 2.87679568304052 3.15189315293778 2.97987705654927 3.42301452005093 3.01874175493937 3.55727069049812 2.65361187166544 3.64510477350643 2.49728090669875
Rhinoclemmys_annulata 3.52518275029516 3.7356477776637 3.81834004883578 2.73924753107052 2.9989698400777 2.73343561957243 3.57495664752099 3.69599011199179 3.04769571379656 2.37966183287096 2.8028133632459 3.61501139160238 3.62958008435167 3.46405667560042 3.07680518681394 3.67728413764949 3.66008918589059 2.94669336101161 3.11270712752566 3.55969920962757 3.80456708818676 3.22323978901511 3.31379589812097 2.76821828991282 3.60283210606117 3.51440371001395 3.75955359219516 3.79346201105354 3.05602140681162 3.2310773862576 3.18216912879109 3.48237111072811 3.17831676936971 3.23930892576 2.8419492046788 3.75764007959695 2.29643980395438
Rhinoclemmys_areolata 3.2404737123221 3.34292820049743 3.57371231322057 2.37623055119533 2.64122167414304 2.29205301664082 3.31054130506131 3.27580418655142 2.37451629336885 2.33055096405052 2.51088444449008 3.34548019824259 3.31572438560839 3.23859392591165 2.55556844977091 3.52676889495556 3.47231485385222 2.78857203403132 2.48816421636856 3.23778816976405 3.56288760649329 2.96856799315601 3.02869845210298 2.60456150595619 3.00651807937166 3.38205868931146 3.45095248612198 3.53656682608467 2.5170444029768 2.75976462422109 2.39393235224751 2.81459161612051 2.93835477985314 2.69690931847526 2.62194261879563 3.43339990589772 2.24718885010332
Rhinoclemmys_funerea 3.85309719284752 3.90533530753155 4.07080526565249 3.07213332870641 3.12147592878128 2.89071402066377 3.94571113192791 3.84649704609556 2.88701952994647 3.10457513180954 2.98034416364728 3.97568585924622 3.90870339333897 3.64697595705396 2.84827619371796 4.18007051159079 3.86240060863067 3.56637710556833 2.66399172799454 3.90524847211408 4.15857680643276 3.75185580051254 3.47860302062905 3.19025772591287 3.8902834468741 3.80799817110977 4.11945858756495 4.06215698074273 3.32679546563955 3.51932550347526 3.45801802488936 3.76137090679033 3.33190967643788 3.23592595565897 3.25607872735573 4.03376722359508 2.96384110409079
Rhinoclemmys_melanosterna 3.49284069754988 3.57342359782572 3.81770076452415 2.73943149963553 2.81981952197446 2.48487152997178 3.66345815209325 3.37108200220832 2.40473323230389 2.83405119840462 2.6650870759122 3.72079782643206 3.65457400288793 3.49496781051357 2.77289644729192 3.83574947938555 3.94190675502315 3.38537089247455 2.83048635074477 3.92265629573522 3.92341484124766 3.69130464030073 3.42888115926489 3.05416436189453 3.73584901841754 3.7449062021589 4.10500676464913 3.95723964669696 3.29560184007132 3.44173545966673 3.29727238601893 3.69133874558903 3.27435145357408 3.23828401550506 3.08312849361228 3.96401436571725 2.12694134590604
Rhinoclemmys_nasuta 2.9761749457997 3.352944063197 3.5667578310704 2.59155857902759 2.63900228003772 2.26500766333974 3.41285623554878 3.22993644715397 2.41411522717571 2.56838438072579 2.60629382229065 3.46068711195234 3.48069643225762 2.69180366700692 2.18910443738581 3.48541303586695 3.17815907274767 2.55923542487854 2.34861378739201 3.35538814343 3.6107406446015 3.15578536626044 2.93862820179787 2.37311455576767 3.20985426949825 3.25145999262509 3.60293390585923 3.5048865324964 2.75006809283016 2.79962615500425 2.85763879549256 3.13293336191538 2.8818633886157 2.53754368949996 2.67085995335939 3.42268709475149 2.23668619358352
Rhinoclemmys_pulcherrima 3.14617966079873 3.42119181717214 3.67290749690153 2.58319787101389 2.81919226997909 2.77347965463894 3.50351766705604 3.48569731859436 2.44738746158239 2.60511855593405 2.67519802192862 3.52287201469339 3.47050114500706 3.33005760465916 2.68451531189047 3.69780431961128 3.68875887971338 3.09790252556415 2.41033948077137 3.69734946401315 3.5482966260218 3.20181087553584 3.19344872985898 2.63788134166554 3.36280642363085 3.55986915250461 3.67783339620029 3.68333819399278 2.83576127797171 3.009988983768 2.78317290947855 3.06696884156581 3.24555340069541 2.97462206817695 2.74710748691119 3.7453158848214 1.44278896947215
Rhinoclemmys_punctularia 3.3888590386924 3.60147289138093 3.77392716315936 2.70959185391321 2.88290079304518 2.50308327543824 3.56620601080503 3.4249645802269 2.4133264619397 2.74960451656383 2.78343556784206 3.64150529088059 3.58097750735973 3.30879169717491 2.78417977012314 3.73606432427997 3.71882874698768 2.90812165662684 2.93522361057393 3.72100185047022 3.72031276882097 3.29765471463763 3.35204136853061 2.9385880723831 3.46744057007013 3.644924368433 3.77912114882503 3.73567026731103 3.01655499570953 3.20076323829128 2.90942410227088 3.32693221836651 3.23670334198614 2.90201211160522 2.60646652316103 3.80929604254828 2.40591969230319
Sacalia_bealei 3.01900900552382 3.35049496353652 3.40210045865136 2.54198907925539 2.35292875572247 2.55843716494112 3.19280733128939 3.31612508487924 2.2068456952409 2.36496355833266 2.21574748341053 3.23064908881631 3.21561725775001 2.92709259498786 2.85456950659042 3.43497667654045 3.37520277209181 2.51136352336188 2.59712077254968 2.95466705457237 3.41715815680643 3.0201445425532 3.07704504169733 2.25432092536028 3.03683809004397 3.24979836114795 3.45656837025852 3.38880781052722 2.78470192196123 2.6178614136347 2.73818652682089 3.0074580873661 2.53129502444547 2.78197648332244 2.07625748851166 3.3027464200764 2.42555738669496
Sacalia_quadriocellata 3.08713675475957 3.25159381439221 3.32162723355155 2.48874256694811 2.17446923974283 2.49924088105174 3.23945545018243 3.37159739844826 2.36933504753476 2.37806332580259 2.05176180710886 3.22872779853402 3.22235851289506 3.16549047037321 2.73135399421896 3.43099767447764 3.2618575946071 2.34549498532766 2.57702287556521 3.04285223244411 3.58750180209421 3.10516586711314 2.99196050131994 2.203224739062 3.10221462395201 3.26273561289184 3.59818194930603 3.36364448969846 2.57396680902467 2.63375008477298 2.84363789995974 3.06923177419536 2.38391284226526 2.67716076435468 2.19958711300116 3.21220081399843 2.5590731159809
Siebenrockiella_crassicollis 3.39480370006886 3.54232291493097 3.60738076729021 2.61092747337184 2.54188800031724 2.13898208365808 3.29998790590337 2.29094190635906 1.80605742812625 2.70007153295097 2.24326140827694 3.34685152378584 3.32204934718251 3.495249044368 2.08569126489648 3.62687653213961 3.63234723042252 2.85948294020521 1.70256754330081 3.3493084475617 3.27921040504121 3.1623175015415 2.94024721602106 2.25212692294631 3.05542728978079 3.35652882611016 3.60283316435819 3.18863361226106 2.88622330462279 2.70886437195921 2.75133017272699 3.0905910576034 2.92831242246753 2.59652146185473 1.68308774919732 3.42052062040569 2.09336382337895
kehreri 3.72286671640207 3.67075185175132 3.94739014926544 3.2059425494563 2.62629769922995 2.8724340572095 3.83203237973165 3.59463745360292 2.81802505431078 3.21406426787098 2.57945896672922 3.69796307284698 3.7090088254091 3.80732893431348 3.42871990034189 4.09489203138113 4.10701396532276 2.44027968247577 3.4977794795084 3.55576067476555 3.96256824231266 3.80019719024589 3.23007949537553 2.68588032964877 3.57747292028959 3.80411604044197 4.22576957131096 3.81418964507938 3.23488039900992 3.29535526857342 3.32339598752833 3.7605021977869 2.95803040636998 3.44744463282747 2.93406961316188 3.86915725719865 2.67953640820371
messeliana 3.11410772628931 3.06222201482282 3.41263175928782 2.59916496238144 1.97269117173296 2.30524821041353 3.11883447068797 3.0472172162425 1.69500380076375 2.52051507725537 2.30208496795236 3.25758358597125 3.21677361677633 3.05698414958575 2.54762059072435 3.36539747753097 3.26001776819938 1.90855436251154 2.70871664564537 2.78963018809463 3.12471165481045 3.15173837388071 2.0550848101751 1.75440368268429 2.54788144894939 3.14544454678232 3.42317628838093 2.8450547220945 2.50143595173921 2.28848616861454 2.34660197841082 2.8396630879041 2.31253542384721 2.71403227277976 2.17853244432407 2.88591740754678 1.95208154295986
