# Supplementary material for: The phylogenetic relationships of geoemydid turtles from the Eocene Messel Pit Quarry: a first assessment using methods for continuous and discrete characters
Source: PeerJ. 2021 Aug 5;9:e11805. doi: 10.7717/peerj.11805 (PMC8349520; doi:10.7717/peerj.11805)
Supplement: Supplemental Information 2 — The raw landmark data, the raw segment measurements, and the matrices with combined discrete and continuous characters together with the files necessary for reproducing the main parsimony analyses. Consult the file README.md contained therein for a description of the contents and instructions for reproducing the analyses. [file peerj-09-11805-s002.zip › data_and_scripts/main_analyses/1_log-ratio_characters/output/shell_segments_zscale.nex]

#NEXUS
[File generated with the R function `writecont.nexus` on Mon May 10 17:09:40 2021]

BEGIN TAXA;
DIMENSIONS NTAX=47;
TAXLABELS
Batagur_baska
Batagur_borneoensis
Batagur_dhongoka
Batagur_kachuga
Cuora_amboinensis
Cuora_aurocapitata
Cuora_flavomarginata
Cyclemys_dentata
Cyclemys_oldhamii
Geoemyda_spengleri
Glyptemys_insculpta
Gopherus_agassizii
Graptemys_barbouri
Graptemys_geographica
Hardella_thurjii
Heosemys_annandalii
Heosemys_grandis
Heosemys_spinosa
Leucocephalon_yuwonoi
Malaclemys_terrapin
Malayemys
Mauremys_annamensis
Mauremys_caspica
Mauremys_leprosa
Mauremys_reevesii
Mauremys_rivulata
Mauremys_sinensis
Melanochelys_trijuga
Morenia_ocellata
Morenia_petersi
Notochelys_platynota
Orlitia_borneensis
Pangshura_smithii
Pangshura_tecta
Pangshura_tentoria
Rhinoclemmys_annulata
Rhinoclemmys_areolata
Rhinoclemmys_funerea
Rhinoclemmys_melanosterna
Rhinoclemmys_nasuta
Rhinoclemmys_pulcherrima
Rhinoclemmys_punctularia
Sacalia_bealei
Sacalia_quadriocellata
Siebenrockiella_crassicollis
kehreri
messeliana
;
END;

BEGIN CHARACTERS;
DIMENSIONS NCHAR=37;
FORMAT DATATYPE=CONTINUOUS GAP=- MISSING=?;
MATRIX

Batagur_baska 2.48616078292026 2.1392843161661 2.53163881878189 2.98816334452596 2.1320263034099 2.08774818768615 2.79048701943181 1.05982709004283 2.07274641716413 2.65665869847411 2.19117957136241 2.4650313811934 2.47138953653899 2.21445242314645 1.99968330287609 2.62974208750063 2.18161972380182 0.827257095645554 1.77553340783756 2.3134993348952 2.31260786119184 2.17708371296245 1.88451457597533 0.874963929791156 0.670761733126236 2.7790787158522 2.63951199214768 1.83965559367131 2.2003603189954 0.90042922408906 0.470293549972143 0.770426340119878 1.4502528109626 1.76209504226831 0.577253183206445 1.73893276219089 1.27761541503196
Batagur_borneoensis 1.72267531039885 1.27341648174708 1.834720074078 1.07097336925768 0.860520333310918 1.42054914142933 1.75551837720871 0.736300686974707 1.77964052531266 1.92840730062613 1.54621024192704 1.8176000146476 1.6805827425698 1.49029801415764 1.59948035331969 1.39572428384136 1.1400432686491 0.555242608131502 1.62514446558006 1.6705867312675 1.67315216459969 1.2091660646043 1.15102506368554 0.047900677265724 0.429292438304162 2.23567911574039 1.91465987130318 0.72467985499932 1.32574740086201 1.14470994475459 -0.476615367553675 0.433768032615028 1.4773675149268 1.6974009159163 -0.273257604523518 0.686214840706512 0.856471730312973
Batagur_dhongoka 0.353847231699173 -0.599518248194641 -0.013672808436568 0.519496860775586 -0.798294102538678 -0.865070347782789 -0.020633516397531 -0.46157658469287 1.11810620012829 0.24124770513374 0.091114760197748 0.527223266829104 0.004154232355184 0.100986811475046 -0.255655127776073 -0.285233505377983 -0.559908400614669 -0.328992378904535 0.56811608542393 -0.444595777492163 -0.049455395987091 0.540194451369961 -1.12762230172234 -0.862652964034421 -0.319035215619013 0.442814791231295 0.268277084257714 -0.948849033697472 -0.345584374899891 -0.263324682685235 -0.557862224338385 -0.502036546942822 -1.07845453663108 0.547462728060326 0.137504848634223 -1.66627186306849 0.472286326763728
Batagur_kachuga 2.18636862913615 2.02088769454567 2.3503528655549 2.40956819774143 2.18013243254082 1.97463368567751 2.4339608814739 0.77403687506499 2.65307298470011 2.4987510581205 2.80209394595859 3.02189330456982 2.91303334075052 2.19594483013208 1.34268038384606 2.18207926947275 2.51890243682835 1.53987656169478 2.64202667547639 1.51186769817866 2.70176648565413 2.42498476750693 2.1902031088406 1.04782469411317 1.94248993792728 2.83247352293072 2.85521676545372 2.44538577748456 2.24841368799094 2.26650759555888 1.73935263220277 2.18454491271126 1.33916155050369 2.85485511487642 1.15417329954061 1.29799437668168 1.44207477084906
Cuora_amboinensis -0.930530906694592 -0.780634114005192 -0.851866136338546 -1.00416769240447 -0.362198516133208 -0.834715761920116 -0.314085963768757 -0.289792977188909 -0.548393423721339 -0.850672577964798 -0.275517856666781 -0.338752494012453 -0.555847146746773 -0.146443583476104 -0.704302660309345 -0.565574189026603 -0.035625999198157 0.457241375210389 -1.70965110934751 -0.245985049696146 -0.239625135507199 -2.39764046705873 0.840887352584368 0.221700321783798 -0.340056747805219 -1.56065891956236 -0.400848171906255 0.041312979932326 -0.530028584594695 -0.421602946035144 -0.320955478362413 -0.410767234491869 -0.076125622426952 -0.916158343944349 -1.26788340191212 -0.110534277325211 -2.29752832872849
Cuora_aurocapitata -1.39039228452704 -1.0576391089954 -1.38842404787227 -0.468265604905383 -0.939875360744608 -0.533495854719337 -0.879392415189822 -0.003466129064056 -0.616652974599456 -1.0794094609138 -0.397041762880784 -0.998699409463607 -0.707806597407224 -2.06814192600473 0.13455344860669 -1.12585292744143 -1.06107052857879 -0.08982927988425 -1.30401527019114 -0.396733686955106 -0.89426200619712 -1.90250592690919 0.637230827804185 -0.253802425683798 -0.398190211526192 -1.7195114822003 -0.714887140093036 -0.375961059089342 -1.5252250311519 -0.591050144605803 -0.454188649251368 -0.687954957856205 -0.838217816565266 -1.01135758138533 -2.05077181277917 -0.509180382425622 -2.16514692630893
Cuora_flavomarginata -0.739296362000316 -0.383338120812534 -0.382065069544829 -1.1536190459771 -0.193412450362527 -0.637913506862476 -0.641049410640038 0.085987670664673 -1.14440202452613 -0.615711667426713 0.091234375369014 -0.487975670103287 -0.672734705409668 -0.235941279109543 -0.629450039760951 -0.493706393322702 0.143150726614633 0.179248382178965 -1.23391175501853 -0.101831431804697 -0.279152090954176 -2.013533668338 1.10760666524441 0.038525247667696 -0.28924885791158 -1.3829991091911 -0.228448727998306 0.176166040322282 -1.35064624206615 -0.088479363354431 -0.108728107164194 0.100578428843884 -0.223554505074565 -0.866107209630792 -2.04578943452257 0.174805184020526 -3.12754319734201
Cyclemys_dentata -0.151298502758845 -0.769161451216911 -0.526369363572375 -0.019928533961229 -1.18868058249175 -0.375219642235704 -0.351655960467354 0.165169941772173 -0.220738090114791 -0.305216893307424 -0.882678190938769 -0.380856036484705 -0.353119712951447 0.060089685161592 0.508601020993556 -0.541603302133541 -0.243134268358673 0.20796744103733 -0.343127470079815 0.886728911329264 -0.664081779700352 -0.409490278493725 0.366700199559387 0.217441811450567 0.563525288573612 -0.476672095219283 -0.329981503833208 0.276195767161619 -0.199770090950799 0.494401958421133 0.704980478470985 0.681800150389856 -0.11565821626505 -0.296425845018132 0.236303409338308 0.580785567454141 -1.99033054882375
Cyclemys_oldhamii 0.283131649954752 0.172344264895721 0.003681765313243 0.724299775018278 -0.359113129254354 -0.004327207068859 0.117143803319313 0.149749563126412 -0.235989155875931 0.457345326978201 -0.143261107804426 0.247647907521013 -0.023549901950979 0.568746421285597 0.189969669973167 0.288439647214986 0.361918592380787 0.686498900809539 0.144098675907377 0.927630403870968 0.002931277106893 0.199514206821098 0.642551004259615 0.964166885201577 1.14833111256683 -0.731910157379376 0.231211096364703 0.854572744559177 0.303741414558949 0.88024088745906 1.30934779879537 1.11937605339648 0.039418104778323 0.106101575623173 0.751103549956675 0.603355604108235 -1.9938182079275
Geoemyda_spengleri -2.66428777127966 -1.87473935217155 -1.77957063914585 -2.18534748348317 -1.74449974992797 -1.10450898738935 -2.4615205279393 -0.54704251294074 -1.49984515073286 -2.22474514116908 -1.78057772554925 -2.50352821887806 -2.41445172114329 -2.8668939146187 -0.325272348623006 -2.3833207758855 -2.33459603746227 -3.01278069165236 -1.07029574763916 -1.42593115250668 -2.44621478439194 -1.28617227619959 -1.8588886351845 -2.60279768692216 -2.24541633951384 -1.18065358307212 -2.6067195428451 -2.05720220947835 -1.77719100674085 -2.33114603969642 -2.21136829265597 -2.39940197653847 -2.34341176858316 -1.83623116985048 -0.519013414016458 -1.90287010215772 -0.115106200534663
Glyptemys_insculpta 0.369737393927003 0.94872214404474 0.48420834233967 0.30586936596665 0.251988980522356 0.625071498035276 0.229459400633715 0.529598702557602 0.234265226972101 0.612947731065871 0.171209271805335 0.279575495650378 0.021555382623653 -0.070317391149872 0.942897852651667 0.318521153043358 0.26491028688805 0.628954040066105 -0.1819715932224 0.016128826635144 -0.768293211947424 0.092212452583636 0.892066328506417 0.59786068770764 0.389642548764213 -0.115346804018346 -0.854197952342361 0.828701409201194 -0.418194381059306 0.080679385841249 0.60673975766593 0.298755179059727 0.080653546354871 0.065066588871846 0.403616977592272 0.560286092815099 0.413328610644582
Gopherus_agassizii 1.72917036837626 1.22649751313273 0.867043219015176 1.06778208798726 1.29237351180128 0.474758382996098 0.534947017584751 0.872942328707366 0.390383902520052 0.736245404464946 1.75963183915376 0.600413223164147 0.541845835280783 1.0336702555336 1.83914683467195 0.673772801168796 0.647416407875911 1.25090045209118 1.54908399690687 -1.41035410159448 1.49316758750606 0.425011228090177 -0.847781611090242 1.64374357453942 1.06787587883188 1.04824851371745 0.125177597993392 0.262034486180596 0.177356324833237 0.579977571279445 1.56235995046462 1.16922768849635 0.38826154544184 1.500905347317 1.14448668808988 1.36517198819503 1.33953792300342
Graptemys_barbouri -0.342974427952627 0.128785399742437 0.343870431558488 0.011485387969379 -0.130199141323648 0.786103752474356 -0.052918814071208 0.378764980365892 0.601488556821451 0.270043979323102 -0.080743244187876 -0.286516810576745 -0.346044634776238 -0.595451881659175 -0.252352285759764 -0.074783933840532 -0.06217940160257 -0.255042472465107 -0.291099949623046 -1.09871045825616 -0.386007221692787 0.014471528869132 0.470432239582423 -2.19672641564864 -1.1165484242575 0.260402240033581 -0.310289602595126 0.03849189924794 0.449667469676152 -0.375618736975091 -0.606145963058184 -0.011478048650718 -0.426630483977403 0.201515043379736 -0.311415756940752 -0.034279850931351 0.521751520503996
Graptemys_geographica 0.031874179384325 0.498455384137882 0.315896023734404 0.475365394635493 0.266706530145947 0.894463655759051 -0.012296144490336 0.429850430678524 0.537551951466619 0.391363293323359 -0.021308281732736 0.047961748211894 -0.214284164061472 0.000634446727178 0.015082653007919 0.131534832493682 0.264511610161397 0.59240986077114 -0.361292260810623 -0.375602144227384 0.201532265888105 -0.039379694505855 1.10538463407511 -0.442259121557027 -0.362140071845119 0.4971973172543 0.132771357641029 0.46613948479258 0.698163939223902 -0.021879933928291 -0.143600492071605 0.191150570627092 0.526147007626604 0.302026291604985 -0.818830891960458 0.509394933441882 0.69314201320551
Hardella_thurjii 0.798051827463924 0.26337800401764 0.482974728674572 0.524213819541394 0.657936671821775 0.788272633995052 0.196816303825332 0.15039519687257 0.260441157874003 0.790363681855427 0.887442687805437 0.377119131353551 0.077585644042973 0.931871999468296 0.890390502294411 0.823179756268442 0.537528950337706 0.361296186591042 0.951040110585286 0.144952652369504 0.659772706977996 0.762450996695107 0.09144717372128 0.042507169567869 0.39631954997201 0.875225116633029 0.726850187785104 0.188627528196978 0.083908540997003 0.630881228343545 0.064552172635072 0.293569243628698 0.025756132026202 0.989946633137928 0.420982488750363 -0.515021123336488 0.659283611195754
Heosemys_annandalii 1.43970795630446 2.0688045734635 1.92836549321595 1.1906441899072 1.80226951811265 1.60741018441073 1.58814106379932 0.849709440653884 0.610761128534244 1.26675361846877 1.30051606333137 1.4019164572061 1.37494516773062 1.73468112299931 1.6015604815674 1.78064514417702 1.98041411793072 1.97894670526555 -0.537898612309187 1.91031232485772 1.17631703987147 1.65869253600103 0.345811903248532 2.0814570334259 2.24619908516288 -0.046081599516959 1.33098283060798 1.89373293927389 1.52008985696664 1.63067019079241 2.47105392138738 1.87595206128991 1.86471290083881 0.30782426516847 1.97177618992406 1.6679964322481 -0.024396866661836
Heosemys_grandis 0.411950552596197 1.18089461022113 0.961104745658911 -0.171247678491479 1.51710241026964 0.82783733925586 0.762304469918225 0.397082886514904 0.094247241410734 0.409382824431444 1.27873666519345 0.941584311176704 0.682337431294814 0.550028516228821 0.31745884296376 0.975552869802875 0.952169902784504 1.37171409361715 0.583447830111458 1.28734381750953 0.98090326510259 1.25570951097651 -0.056162390559191 1.41187746386493 1.79647980346618 0.183178733803424 1.06357970785267 1.19920958797637 1.00206444593636 1.26396047279053 1.9059513905734 1.36971501859718 1.08198555639735 0.809986004268378 1.5744922973109 1.21877509429247 0.091886463686975
Heosemys_spinosa -0.227956902123682 0.14254195158312 0.42106414317393 -0.402676230446495 0.630060466547429 0.416187971122111 -0.271550879618617 0.740343193315305 0.749909308108965 -0.409139587683643 0.548455730603304 -0.465762613726748 -0.422831525588084 0.066891778674773 1.27096299006628 -0.034014642734138 -0.208829577762691 0.169640563608209 -0.539660680236583 0.31660222144805 -0.305753781284131 -0.055207039660304 -1.13109310112083 0.236547980121133 0.735429804741467 -1.32463114269139 -0.603563401277568 0.045992486549757 0.154970642737732 -0.204804779243855 0.899454782547624 -0.224872125675077 0.638027041657627 -0.49877870559323 1.07531487149326 0.61797691581404 -0.57749631374801
Leucocephalon_yuwonoi 0.143489101587246 0.185841376654086 0.405959317175825 0.548994485078378 0.018900241649797 0.144858652513259 0.197339600085718 0.470171173931424 0.609803371773466 -0.258959767141736 0.026582296298412 0.108874144065595 0.126588442359054 -0.27836655309594 0.398696139889741 -0.076734335266722 -0.382863957245151 -1.29040992756744 1.38018724890308 -0.62964996030226 0.618391399046267 -0.050579357913062 0.971501223851063 -0.356061463778876 0.261191812275234 0.890278189539386 -0.060607604061998 0.537439226427258 1.40050817139376 0.181597665115186 0.336743461698249 0.299527278527431 1.24668442745107 0.910951769388086 -0.287625689475896 1.00657236361433 1.05894146822188
Malaclemys_terrapin -0.674346803047485 -0.362092004644603 -0.490896773156517 -0.557873648881423 -1.29966553196816 -0.118576564514275 -0.56183368249057 0.278383439444951 -0.019444958679988 -0.355262754286918 -1.44714339824254 -0.578757433601724 -0.590292340020116 -0.788331175598844 -0.041173386248856 -0.744678414973582 -0.923123512561655 -0.022065281095911 -0.094363971921537 -1.54719232586642 -0.904473001851683 -0.555623078013864 0.489326536308003 -0.964826905231694 -0.622891652682629 -0.328151932383623 -0.608751084557657 -0.518470202814323 -0.017260208815577 -0.77423770533319 -0.291133569526265 -0.43507128753087 -0.669561516730338 0.200928168425884 -1.91247447029938 -0.294460079442434 0.347928213454909
Malayemys -0.162619998052989 0.41971802798393 0.146286387673045 -0.162810966920671 0.084921874427609 -0.474824961070497 -0.559113883829705 0.019053991579033 -0.687711041272966 -0.016531598508576 0.005156902427634 -0.439077048520058 -0.681641902830146 -0.025797682458196 -0.545107767659613 -0.091092065348823 0.271541103622205 -0.218360390921105 0.209995680125128 -0.809949566620477 -0.223047450394787 -0.392810723416791 -0.487908101654278 -0.500594763712977 -0.162839103210772 -0.422227627091559 -0.239606824684633 -0.768270582809528 0.715016111212998 0.133504930226154 -0.078121920213491 0.24459775955053 0.244968148612811 0.174273870234386 -0.218154695965488 -0.233664208249614 0.119852806574411
Mauremys_annamensis 0.21564897126924 -0.215611736849753 -0.110573905652131 0.000312218796386 -0.816540816346472 -0.336371919666246 -0.370641188675287 0.520386011302863 0.088719825782868 0.201870579463549 -1.54998985840504 -0.445748280652682 -0.163883875446973 0.065856047786616 -0.194092395043357 0.417389959696168 0.334622686761308 -0.092422716078019 -0.210472612172294 -0.485086054654928 -0.441422289809038 0.24863192080569 -1.31301835012497 -1.00307717713486 -0.014772656161803 -0.538548656112188 -0.388013502447325 -0.369076856703755 -0.698232768559706 -0.159389263272558 0.07849057798696 -0.02376658810744 -0.67925281023762 0.06548691906815 0.80095950951062 -0.526829203521455 -0.064436929281383
Mauremys_caspica -0.529571658923718 -0.410392605366966 -0.422139253327747 -0.311439002996796 -0.293132673962879 0.283100529383614 -0.127597976224622 0.508038384506697 -0.103350943057767 -0.45808872584953 -0.429822833128878 -0.160941817640236 -0.214808003984211 -0.547979613487894 1.18668039863778 -0.256643690945846 -0.412962824506837 -0.143999028193908 -0.133842644532372 -0.420759451577316 -0.055978551922808 0.566087053313886 -1.05339348220601 -0.037705890596399 -0.179751199076244 -0.206081970807413 -0.107247248562815 -0.18655978483385 -0.235327150738887 -0.173219652134469 -0.121702664215488 -0.09620140348443 -0.427422970346742 -0.260255822650118 0.839374508376763 -0.146915020518749 0.472849447678257
Mauremys_leprosa -0.95574729817532 -0.526584825446847 -0.800518252306954 -0.242702963416338 -0.538899081494618 0.438887076120108 -0.155125660388918 0.488634031199638 -0.382034031241211 -0.207897413124441 -0.649836289598749 -0.290474033307914 -0.442796628401023 -0.853034733977182 -0.063497646266211 -0.632326968925506 -0.810072552841526 -0.363063481946029 -0.474457399197289 -0.979982308558071 0.163106247042354 0.328426181732287 -1.48720360043403 0.24971627867695 -0.681921020564584 -0.639610226900808 -0.226566252267156 -0.370006639671582 -0.705634617536967 -0.34372838961621 -0.277736672436647 0.012528939755082 -1.02054189956524 -0.966064405236218 0.872875113688741 -0.611400398830923 0.545422225426359
Mauremys_reevesii -0.321572113708713 -0.308160608184148 -0.578797363084246 -0.783737394871878 -0.821601406905559 0.105153584038376 -0.621995519859062 0.328603726041256 -1.17189230368279 -0.420819296448636 -1.1656207679187 -0.541517985499041 -0.870054982921956 -0.151292493947311 -0.046516250810584 -0.127904132682166 -0.375817267442972 0.397778272894496 -1.19672395068437 -0.363111108314053 -0.442487431624857 -0.245984494623491 -0.869290025774544 0.431760060917289 -0.664208551239245 -0.605861832558998 -0.298377111399861 -0.995412649336298 -0.148411042202543 -0.684080827445265 -0.603588391282554 -0.621875050305818 -0.045674966232351 -0.854263399325882 -0.124326683345086 -0.621693825041643 0.020630660089568
Mauremys_rivulata -0.242950739366922 -0.736207082163443 -1.11094807818917 -0.534149098251092 -0.628711980506019 0.032956537420235 -0.376173917324364 0.41044796593262 0.077291803511106 -0.304949632580887 -0.308976529186466 -0.483479290697155 -0.438146452677724 -0.950853524470086 0.236999310506502 -0.6994651960815 -1.07198671237596 -0.436359007431642 -0.76497112522083 -0.681561395737673 -0.69197076954904 0.217299017560478 -1.6391006057255 -0.457131290657309 -0.609162529898156 -0.899444784961252 -0.570295309985034 -0.677240509571968 -0.764087446046514 -0.563745695276094 -0.555870103624931 -0.500744773196943 -0.551098744334366 -0.829485015140468 0.67709510924179 -0.77502916004571 0.026526788434939
Mauremys_sinensis -0.196193788299481 -0.648136258974557 -0.287708475284857 -0.58847611805603 -0.64925675600479 0.291132169262402 0.247545997016981 0.326287560824626 -0.682470431307474 -0.54244980018248 -0.805907448998922 0.188137326459939 -0.104584643186829 -0.246127859215046 0.353725840284104 -0.190166751249991 -0.463618520657345 -0.257986228189474 -1.05979232610173 0.438832024970486 0.456493401372026 0.493652194105198 -0.815313876288949 0.092509386707395 -0.138982412170073 0.057769331295911 0.297082753472337 -0.320144424643553 -0.167700505149251 -0.08222299239426 0.226616580095264 0.280901888069063 -0.105335253027882 -1.26858141599409 0.581305838214532 -0.016590725960143 0.647762008122265
Melanochelys_trijuga 0.094817823903367 0.172002541910396 0.005732648825643 -0.49555039504348 0.629067695948 -0.818603716496239 0.163509278043414 -0.211335744160499 -0.047001764549221 -0.047132705659227 0.363733073836617 0.081227361988946 -0.00697269298166 0.160860935454702 -0.456059284865711 0.228348187312387 0.286772435822148 0.446810923796482 0.308282068069714 0.80754980749081 0.060210837904983 -0.333691886848205 0.430682322184433 0.711978852914168 0.338730549374767 0.20589646052556 0.255678195765264 -0.063336262054946 -0.096571416131805 0.374987270498001 0.244233161730083 0.284654966206623 0.308619148246129 0.189804025320827 -0.419138917166072 0.340555599764656 -0.421075524380954
Morenia_ocellata 0.135148579849075 0.319843512029793 0.167188372772226 -0.235083596664716 0.210303758463213 0.691323467376773 -0.024174017858795 0.230422364956256 -1.22772314003495 0.3101206300826 -0.026672241181912 0.435725080975554 0.373734264108268 0.369841212579029 -0.210607601165029 0.257348100745256 0.197218929409 0.668559408008163 0.416859703383506 0.325002613157322 -0.055220524380768 -0.858314251803875 0.828549497031185 0.798404695764243 0.016725447880293 0.27486248367606 0.123450841531807 -0.042170434153763 -0.257904154034272 -0.014495507521153 0.245181424320211 0.223405536149628 0.42922560491051 0.41721624333075 -1.46377478282308 0.192671769140001 -0.268254601166107
Morenia_petersi 0.223764701290711 -0.224069832317101 -0.563945666347 -1.18069344936666 -0.299595519054342 0.427418846668054 -1.14475048989416 0.14119729493446 -0.818645865433746 -0.175588304984794 -0.790903025179599 -0.592431607915303 -0.820883940990706 0.301382531441238 0.158847438864215 -0.243970439692496 -0.491336407815932 -0.520116445719077 0.508115650367088 -0.263821092445791 -0.968424688934032 -1.24859615235324 -0.244553728601756 -0.126044836560108 -0.621604198660244 -0.243288354431754 -0.591228256152678 -0.99070875972195 -0.618134228113667 -0.676130321483883 -0.534754735981553 -0.614340342202018 -0.863797450022938 0.153652842181567 -0.993866074547584 -0.886962412192484 -1.32167474780603
Notochelys_platynota 0.405980812172468 0.724802997597597 0.499110130081917 1.03505347906835 0.124234111061939 1.03763720512131 0.499331961974254 0.774468337192007 1.24761966812801 0.519078484775749 0.149488077428229 0.292808714349873 0.548779487065625 0.948811464444519 0.55869108737742 0.64021964763022 0.417451123910552 0.516893662682135 0.263884684566012 0.882518440261789 0.272826408332199 -0.788557911967946 1.13322293119719 0.469626991699684 0.199343289261502 0.318288734446389 0.262595709538838 0.361562238568894 0.700168479443361 -0.122394905409491 0.315871621000289 0.008706657664479 0.81473270772669 0.332212142861585 -1.18517000755961 0.55232873509556 -1.64880632504748
Orlitia_borneensis 2.13901944685448 2.59330664816953 2.40065099201724 2.48303583560223 2.63290492430264 1.70367204175215 2.49718757048698 0.494682429729499 0.55721346423963 2.33231606071743 2.21698476898086 2.40983737325689 2.47314746667237 1.66178287135564 1.34287791399934 2.51040112298723 2.47986244799831 1.85231772438351 1.97752943053488 1.84811406759246 2.1372914612754 2.0197740186847 0.765927676250313 1.64369905494012 2.21442197406318 1.98685051084024 2.19717868491628 1.96010967994518 2.44012545736687 2.6318642093158 1.93568377604196 2.4508100506636 2.16806318394285 2.243809487084 1.83739678070285 1.8186204986481 0.800214191116169
Pangshura_smithii -0.323364995345709 -0.957166219489242 -0.7347785149097 0.147597860128447 -0.574480177828371 -2.7063776025486 0.042627048880205 -2.40575807150313 1.13568653392364 -0.120893661175435 -0.335791682934159 -0.271194718295542 0.156663532336378 0.021458119901158 -0.444906122239271 -0.482672919075392 -0.360740499579843 -0.254918941047912 0.63583907187223 -0.764327635593458 -0.320201009364869 0.185868641765685 0.353157921218687 -0.512503687598029 -0.403087496260105 0.386661508454021 0.065364969098874 -0.422554991838523 -0.791513746513038 -0.15678747576815 -0.787429216030856 -0.567707593240119 -0.242444897322545 0.547020572677848 -1.05718626337659 -0.583225602327335 0.55746151225668
Pangshura_tecta -0.118831514509037 -1.16384896808437 -0.849701711691376 -0.313065690175943 -0.50073521146437 -2.29360909695027 -0.988053887144788 -3.6624427441159 -0.226395993925766 -0.259140505855066 -0.383519151395445 -0.677049873616078 0.589511040990782 0.06569211565785 -1.03810438032933 -1.36220375514883 -0.561434560314609 -0.361373589169151 0.594586009215128 -0.921834402213912 -0.736366667389244 -0.112118952892436 -0.223843685524358 -0.520545300109147 -0.826562409880579 0.235042517188742 -0.316986561591528 -1.04640004908399 -1.00839917164806 -0.469073843029996 -1.13396813424274 -0.838627394367478 -0.579851213389184 0.457639968059515 -1.183663066774 -0.87971035178171 0.28591402291777
Pangshura_tentoria 0.213867055844802 -0.783879041041935 -0.270246465232202 0.467158658275562 -0.013810733320539 -1.55730759824888 0.126196157494959 -3.949949163186 1.27750605658549 -0.05153695747447 0.169519088769704 -0.745357323101552 1.09319668226777 0.704029043834245 -0.795294154823478 -0.556667237870062 0.081726825840461 -0.271094738594112 0.889059391478094 -0.47115703008286 0.03603549301809 0.416852224977331 -0.170023635025669 -0.220020576202385 -0.06679018635373 0.390071219742017 0.203649778497592 -0.195433957488906 -0.349033622690418 0.188373571630198 -0.257291979687996 0.006545504886115 -0.03725600650158 0.69651043396955 0.199900103053441 -0.118550477171472 0.433107085223416
Rhinoclemmys_annulata 0.05531075822071 0.467662459948534 0.058163498273142 -0.282504046497266 0.691490141552671 0.099099813948834 -0.047288083271427 0.424801333991366 1.05659395526539 -1.29378937044699 0.278318538596835 -0.059224885627186 0.048771844879263 -0.070921713552861 0.087844359727036 -0.348348293622948 -0.203861741637112 -0.155789587356587 0.369591593958666 0.233975047925758 0.113042449718314 -0.361925473027892 0.293896764841697 0.321296564584379 0.514775425691725 -0.206406925986297 -0.367211871732939 0.396348135154226 0.188941426186181 0.431994638602988 0.323447141883491 0.194767282755078 0.485329284420906 0.019078067838308 0.503540106210936 0.272850556195808 0.253813954143517
Rhinoclemmys_areolata -0.683523038454775 -0.871617102589587 -0.699877166331893 -1.33049936166809 -0.239061771874986 -0.893639877096324 -0.832670639682139 -0.136235788382982 -0.61954008653894 -1.42613929588413 -0.398907313931759 -0.834899842190863 -0.924446483268296 -0.601914854362199 -1.33889347419662 -0.794579280001252 -0.759700413842914 -0.535154777953826 -0.764481611093514 -0.609350399693178 -0.558340780154447 -0.89982743531199 -0.424805069644333 -0.111939088830121 -1.21109556056475 -0.501853685554123 -1.18496380037607 -0.433005479396698 -1.42888537836188 -1.0180631967929 -1.93941925780942 -1.92278431961165 -0.300511823283333 -1.13652958723365 0.148842503970303 -0.854866099615191 0.209847068859745
Rhinoclemmys_funerea 0.906264680514538 1.04634265310167 0.840490572773035 0.678505426198074 1.01014523500875 0.452843958530986 1.05394946994897 0.625759938491196 0.656530000120654 0.659794904628697 0.690160051812852 0.97874830232142 0.914290365675107 0.359876207202046 -0.53768898707465 1.14225727937954 0.395008782183628 1.33095762349299 -0.44520608000697 1.1392266558991 1.09647797505512 0.75458446055178 0.709358856618747 1.43852816599858 1.34672622152279 0.449012761867497 0.586488547027558 1.26379586232892 1.00171363581902 1.31882918792333 1.1153528445206 1.07948517239125 0.988324031502012 0.01187049229229 1.1712053405079 1.23322871000556 0.849610666834109
Rhinoclemmys_melanosterna -0.028618441190016 -0.085565698867003 0.056182514787165 -0.281972946838128 0.225495659466092 -0.459960366212616 0.215584476469498 -0.009019743566064 -0.544303621413557 -0.069245800108387 -0.041183218038575 0.245214415882514 0.126274148355384 0.00187789807332 -0.744019678091779 0.121452269323678 0.630358259203563 0.896686941346693 -0.142877629754471 1.18483074780471 0.44320034212207 0.626692057756886 0.584015071623116 1.07825897299348 0.899757196105162 0.308166376545665 0.548193136449797 0.925083518497143 0.908080914541017 1.08011286187454 0.653885026827443 0.857410795495086 0.799829104851774 0.016894448749236 0.892372627525689 0.990626262807846 0.102500757584443
Rhinoclemmys_nasuta -1.36939118832666 -0.837460312364091 -0.721427381224089 -0.708867931450234 -0.244834719518094 -0.954469179162131 -0.528768600875561 -0.197478926154408 -0.520943606969419 -0.78519696031844 -0.177573649916585 -0.503349654349115 -0.412893498651719 -1.88967470533788 -2.34198484148475 -0.917186568561103 -1.63044327318856 -1.08537990004008 -1.017883578242 -0.301268233657921 -0.425405509608555 -0.504398518549398 -0.651863063432256 -0.724630284828978 -0.622593504116994 -0.79340195488049 -0.782233231164867 -0.535281300567306 -0.729427017694966 -0.895423774102045 -0.608212999784337 -0.913311762649909 -0.485513029329428 -1.47606549088436 0.227707694337739 -0.892125565098231 0.200471228225732
Rhinoclemmys_pulcherrima -0.928220686927454 -0.604717084365206 -0.392495900777392 -0.733004496172032 0.223864091228799 0.189165219191565 -0.259480494585438 0.144015956565623 -0.438099831530622 -0.686201249866151 -0.017727528670685 -0.324389767994923 -0.444507518893192 -0.38650638393789 -0.985937986455304 -0.287512321972611 -0.118995379051693 0.206991921159814 -0.905799278389629 0.594583874649415 -0.598874380803199 -0.407186294200626 -0.009486277739593 -0.023734124475996 -0.179914524103129 -0.104909963086711 -0.583759533321839 0.040827319384328 -0.472205038087878 -0.248213911150602 -0.821989312180434 -1.12248751137165 0.705519611004462 -0.54484962442372 0.350635002259095 0.229986652074112 -0.508249830967685
Rhinoclemmys_punctularia -0.298455901725962 0.010089949046425 -0.079461016340916 -0.368117151261031 0.389578673960221 -0.418999253455363 -0.073279757469584 0.062924899715304 -0.522907535489736 -0.296822959981217 0.233365321668489 0.01702103572853 -0.101937283274716 -0.436590271510494 -0.713134779864906 -0.174083281055698 -0.029984304333893 -0.248330943194148 0.047309013662497 0.656547140664204 -0.121015223155556 -0.20475088531767 0.390309728647974 0.772303007740157 0.122920944171545 0.084967130868163 -0.315360446517632 0.209774799535403 0.070476598733478 0.338729038087562 -0.459547986689787 -0.29813475788609 0.676536937734614 -0.6995485226563 0.123891732648592 0.452511482007571 0.351547892585988
Sacalia_bealei -1.25823472066305 -0.845812402029608 -1.23165972959924 -0.851970338270127 -0.988951086228302 -0.294499550027432 -1.18237126006683 -0.082398857158594 -1.03701927381624 -1.33340006327165 -1.08357528355825 -1.16536851524529 -1.23486331495268 -1.33553967842668 -0.520462826795168 -1.06671472244624 -1.04716595822742 -1.20023431841583 -0.566633378934672 -1.35105606253908 -0.963175762142864 -0.790890648515464 -0.302928205723202 -1.03910326203635 -1.12334242315689 -0.797111377667316 -1.17008245357168 -0.910026773703567 -0.625467968025457 -1.45464773036147 -0.951136006154946 -1.31119814703996 -1.63357415426261 -0.955290025898457 -0.730918465516651 -1.3092826835304 0.369078685170668
Sacalia_quadriocellata -1.08143989888583 -1.18309196602859 -1.48102629011681 -1.00568792874316 -1.45314869750147 -0.427641409695309 -1.04381417587057 -0.008331580527203 -0.63244075203456 -1.29809722116091 -1.46399439348811 -1.17089773335799 -1.21395971789153 -0.774082689243831 -0.857730369033144 -1.07851122879011 -1.38268376979474 -1.59818664241374 -0.603128047340664 -1.12003321649574 -0.489962786178838 -0.611313883202637 -0.51741772890108 -1.17436615259755 -0.934127583317715 -0.768230282744692 -0.794825284659594 -0.991263372536526 -1.25802355377864 -1.40576407192088 -0.648406704277229 -1.11531167465544 -2.11622966788663 -1.17860480265017 -0.532084771897617 -1.62420290738689 0.488269691518411
Siebenrockiella_crassicollis -0.283029216412459 -0.191627406517204 -0.595546979752714 -0.652951785214351 -0.497442244643868 -1.23792075656003 -0.864016988696464 -1.4512353306334 -2.03493281318113 -0.430310451554835 -1.01974761857912 -0.830953349512438 -0.904833748647221 0.002540239182323 -2.62504909085751 -0.497791201364735 -0.285981867025782 -0.365025106328734 -2.19100350572785 -0.31719549804033 -1.34639326362397 -0.490601747793007 -0.647781692278221 -1.04491127100748 -1.06954097115747 -0.558846501113034 -0.782500182757539 -1.55626385631758 -0.320735089004562 -1.17466474795195 -0.913403289824715 -1.04758065689982 -0.333399103755415 -1.35041059678617 -1.36479205274839 -0.899660625224438 0.072525722267843
kehreri 0.568310262066651 0.246349868675203 0.458057744324264 1.06479985386026 -0.277881071968497 0.411729412666745 0.716293915702574 0.289474088682313 0.484742233293292 0.954859507270757 -0.239825988645211 0.179499029568755 0.295068174333544 0.737527642530926 1.05111114509041 0.889729518324444 1.11909903409172 -1.3707788955525 1.06882334983747 0.223657083444354 0.551968106283618 0.856688143880331 0.082856178298089 0.103329798078292 0.441380065194782 0.440346301127735 0.868198528888822 0.463264680135404 0.725815670827504 0.629754288674776 0.728880538142983 1.07673046644858 -0.236076967713422 0.462520896982395 0.652057878418571 0.660710509377101 0.595808639212347
messeliana -1.0114489163824 -1.82890082209429 -1.19902584156711 -0.686909029905274 -1.97800105218445 -0.863961787153047 -1.40208995650748 -0.441447763058191 -2.31144269990625 -0.914200964873965 -0.883286881767784 -1.08785461175125 -1.2312776231751 -1.02962872579369 -1.36064848568093 -1.27299545554481 -1.38812991707407 -2.64649597436729 -0.36399255600427 -1.78341088129574 -1.7755892765184 -0.512946324697559 -2.87918661640173 -2.36249461831094 -2.53849625592419 -1.03007062418237 -1.25856703389049 -2.66546485001294 -1.47573667370469 -2.46801548378957 -2.07529507054376 -1.84328182563309 -2.34998047845339 -1.10004833465535 -0.566029394354066 -2.75902598551537 -0.053598572392542
;
END;
