# Supplementary material for: The phylogenetic relationships of geoemydid turtles from the Eocene Messel Pit Quarry: a first assessment using methods for continuous and discrete characters
Source: PeerJ. 2021 Aug 5;9:e11805. doi: 10.7717/peerj.11805 (PMC8349520; doi:10.7717/peerj.11805)
Supplement: Supplemental Information 2 — The raw landmark data, the raw segment measurements, and the matrices with combined discrete and continuous characters together with the files necessary for reproducing the main parsimony analyses. Consult the file README.md contained therein for a description of the contents and instructions for reproducing the analyses. [file peerj-09-11805-s002.zip › data_and_scripts/main_analyses/2_parsimony/place/apomorphy_analysis.jl]

#!/usr/bin/env julia

using DelimitedFiles, Plots

# cd("parsimony/place")
pyplot()

"""
Plot a series of Δscore with character labels
"""
function plot_Δs(ΔsA, ΔsB, charnames)
	# Remove characters that make no difference
	nonzeros = union(findall(! iszero, ΔsA), findall(! iszero, ΔsB))
	n = length(nonzeros)
	ΔsA, ΔsB = ΔsA[nonzeros], ΔsB[nonzeros];
	charnames = charnames[nonzeros];
	
	# Sort characters from higher to lower mean Δs
	# Δs means will also be used for placing character labels
	Δsmeans = map((x, y) -> 0.5x + 0.5y, ΔsA, ΔsB); # Score means
	charorder = sortperm(Δsmeans, rev=true);
	smeans = Δsmeans[charorder]
	ΔsA, ΔsB = ΔsA[charorder], ΔsB[charorder];
	charnames = charnames[charorder];

	# Create lines that join scores to character labels
	charlinesx = Vector{Float64}()
	charlinesy = Vector{Float64}()
	for i in 1:n
		push!(charlinesx, float(i))
		push!(charlinesx, float(i))
		push!(charlinesy, ΔsA[i])
		push!(charlinesy, ΔsB[i])
		push!(charlinesx, NaN)
		push!(charlinesy, NaN)
	end

	# Define the number of subdivisions for the Y axis
	Ymin = min(minimum(ΔsA), minimum(ΔsB)) |> x -> floor(x, sigdigits=1)
	Ymax = max(maximum(ΔsA), maximum(ΔsB)) |> x -> ceil(x, sigdigits=1)
	Yincrement = 0.005 # Set manually
	
	plt = plot(1:n, ΔsA, label="A", seriestype = :scatter, showaxis=:y, markersize=5, grid = :y, markerstrokealpha=0.0, tickfontrotation=45.0)
	plot!(plt, 1:n, ΔsB, label="B", seriestype = :scatter, markersize=5, markeralpha=0.0, markerstrokealpha=1.0, markerstrokecolor = :red)
	plot!(plt, charlinesx, charlinesy, label = false, color="lightgrey", linewidth=0.5)
	yticks!(plt, Ymin:Yincrement:Ymax)
	ylabel!(plt, "Δscore")
	charlabels = text.(charnames, pointsize=8, rotation=90.0);
	charannotations = zip(1:n, smeans, charlabels) |> collect;
	annotate!(plt, charannotations)

	return plt
end

function main()
	# Create list with character names
	charnames = "RC" .* string.(1:10)	# Carapace ratios
	append!(charnames, "RP" .* string.(1:15))	# Plastron ratios
	append!(charnames, "D" .* string.(1:60))	# Discrete characters
	push!(charnames, "Total")

	# SINGLE-SPECIES ANALYSES

	#=
	The TNT script might not print out uninformative characters.
	The following workaround makes sure that the values are assigned to the
	correct indices of the score vector.
	=#
	s_mpt = zeros(Float64, 85)
	table_mpt = readdlm("output/combined_kehreri_scores.txt")
	s_mpt[Int.(table_mpt[:, 1]) .+ 1] .= table_mpt[:, 2];

	sA = zeros(Float64, 85)
	table_A = readdlm("output/hypothesis_a_kehreri_scores.txt")
	sA[Int.(table_A[:, 1]) .+ 1] .= table_A[:, 2];

	sB = zeros(Float64, 85)
	table_B = readdlm("output/hypothesis_b_kehreri_scores.txt")
	sB[Int.(table_B[:, 1]) .+ 1] .= table_B[:, 2];

	push!(s_mpt, sum(s_mpt))
	push!(sA, sum(sA))
	push!(sB, sum(sB))
	ΔsA = s_mpt .- sA;
	ΔsB = s_mpt .- sB;

	plt = plot_Δs(ΔsA, ΔsB, charnames)
	savefig(plt, "output/scores_hypotheses_1sp.pdf")

	# TWO-SPECIES ANALYSES

	s_mpt = zeros(Float64, 85)
	table_mpt = readdlm("output/combined_scores.txt")
	s_mpt[Int.(table_mpt[:, 1]) .+ 1] .= table_mpt[:, 2];

	sA = zeros(Float64, 85)
	table_A = readdlm("output/hypothesis_a_scores.txt")
	sA[Int.(table_A[:, 1]) .+ 1] .= table_A[:, 2];

	sB = zeros(Float64, 85)
	table_B = readdlm("output/hypothesis_b_scores.txt")
	sB[Int.(table_B[:, 1]) .+ 1] .= table_B[:, 2];

	push!(s_mpt, sum(s_mpt))
	push!(sA, sum(sA))
	push!(sB, sum(sB))
	ΔsA = s_mpt .- sA;
	ΔsB = s_mpt .- sB;

	plt = plot_Δs(ΔsA, ΔsB, charnames)
	savefig(plt, "output/scores_hypotheses_2sp.pdf")
end

main()
