# Supplementary material for: The phylogenetic relationships of geoemydid turtles from the Eocene Messel Pit Quarry: a first assessment using methods for continuous and discrete characters
Source: PeerJ. 2021 Aug 5;9:e11805. doi: 10.7717/peerj.11805 (PMC8349520; doi:10.7717/peerj.11805)
Supplement: Supplemental Information 2 — The raw landmark data, the raw segment measurements, and the matrices with combined discrete and continuous characters together with the files necessary for reproducing the main parsimony analyses. Consult the file README.md contained therein for a description of the contents and instructions for reproducing the analyses. [file peerj-09-11805-s002.zip › data_and_scripts/main_analyses/2_parsimony/place/input/constraint_trees_kehreri.tnt]

tread
(Batagur_baska (Batagur_kachuga ((Batagur_borneoensis Batagur_dhongoka )(Hardella_thurjii ((((((Melanochelys_trijuga (((Cuora_amboinensis (Cuora_aurocapitata Cuora_flavomarginata ))(Mauremys_annamensis ((Mauremys_leprosa (Mauremys_caspica Mauremys_rivulata ))(Mauremys_reevesii Mauremys_sinensis ))))((Leucocephalon_yuwonoi ((Cyclemys_dentata Cyclemys_oldhamii )(Notochelys_platynota (Heosemys_spinosa (Heosemys_annandalii Heosemys_grandis )))))(Sacalia_bealei Sacalia_quadriocellata ))))((Gopherus_agassizii (Glyptemys_insculpta (Malaclemys_terrapin (Graptemys_barbouri Graptemys_geographica ))))(Rhinoclemmys_nasuta ((Rhinoclemmys_annulata Rhinoclemmys_pulcherrima )(Rhinoclemmys_areolata (Rhinoclemmys_punctularia (Rhinoclemmys_funerea Rhinoclemmys_melanosterna )))))))(Geoemyda_spengleri Siebenrockiella_crassicollis ))(Malayemys Orlitia_borneensis ))(Morenia_ocellata Morenia_petersi ))(Pangshura_tecta (Pangshura_smithii Pangshura_tentoria ))))))) *
(Batagur_baska (Batagur_kachuga ((Batagur_borneoensis Batagur_dhongoka )(Hardella_thurjii ((((((Melanochelys_trijuga (((Cuora_amboinensis (Cuora_aurocapitata Cuora_flavomarginata ))(Mauremys_annamensis Mauremys_caspica Mauremys_leprosa Mauremys_reevesii Mauremys_rivulata Mauremys_sinensis kehreri ))((Leucocephalon_yuwonoi ((Cyclemys_dentata Cyclemys_oldhamii )(Notochelys_platynota (Heosemys_spinosa (Heosemys_annandalii Heosemys_grandis )))))(Sacalia_bealei Sacalia_quadriocellata ))))((Gopherus_agassizii (Glyptemys_insculpta (Malaclemys_terrapin (Graptemys_barbouri Graptemys_geographica ))))(Rhinoclemmys_nasuta ((Rhinoclemmys_annulata Rhinoclemmys_pulcherrima )(Rhinoclemmys_areolata (Rhinoclemmys_punctularia (Rhinoclemmys_funerea Rhinoclemmys_melanosterna )))))))(Geoemyda_spengleri Siebenrockiella_crassicollis ))(Malayemys Orlitia_borneensis ))(Morenia_ocellata Morenia_petersi ))(Pangshura_tecta (Pangshura_smithii Pangshura_tentoria ))))))) *
(Batagur_baska (Batagur_kachuga ((Batagur_borneoensis Batagur_dhongoka )(Hardella_thurjii ((((((Melanochelys_trijuga (((Cuora_amboinensis (Cuora_aurocapitata Cuora_flavomarginata ))(Mauremys_annamensis ((Mauremys_leprosa (Mauremys_caspica Mauremys_rivulata ))(Mauremys_reevesii Mauremys_sinensis ))))((Leucocephalon_yuwonoi ((Cyclemys_dentata Cyclemys_oldhamii )(Notochelys_platynota (Heosemys_spinosa (Heosemys_annandalii Heosemys_grandis )))))(Sacalia_bealei Sacalia_quadriocellata ))))((Gopherus_agassizii (Glyptemys_insculpta (Malaclemys_terrapin (Graptemys_barbouri Graptemys_geographica ))))(Rhinoclemmys_nasuta ((Rhinoclemmys_annulata Rhinoclemmys_pulcherrima )(Rhinoclemmys_areolata (Rhinoclemmys_punctularia (Rhinoclemmys_funerea Rhinoclemmys_melanosterna )))))))(Geoemyda_spengleri Siebenrockiella_crassicollis ))(Malayemys Orlitia_borneensis kehreri ))(Morenia_ocellata Morenia_petersi ))(Pangshura_tecta (Pangshura_smithii Pangshura_tentoria )))))))
;

proc/;
