# Supplementary material for: The phylogenetic relationships of geoemydid turtles from the Eocene Messel Pit Quarry: a first assessment using methods for continuous and discrete characters
Source: PeerJ. 2021 Aug 5;9:e11805. doi: 10.7717/peerj.11805 (PMC8349520; doi:10.7717/peerj.11805)
Supplement: Supplemental Information 2 — The raw landmark data, the raw segment measurements, and the matrices with combined discrete and continuous characters together with the files necessary for reproducing the main parsimony analyses. Consult the file README.md contained therein for a description of the contents and instructions for reproducing the analyses. [file peerj-09-11805-s002.zip › data_and_scripts/main_analyses/2_parsimony/place/input/groups.txt]

force  
 
+ 
[Batagur_borneoensis Batagur_dhongoka  (kehreri messeliana )] 
[Batagur_borneoensis Batagur_dhongoka Cuora_amboinensis Cuora_aurocapitata Cuora_flavomarginata Cyclemys_dentata Cyclemys_oldhamii Geoemyda_spengleri Glyptemys_insculpta Gopherus_agassizii Graptemys_barbouri Graptemys_geographica Hardella_thurjii Heosemys_annandalii Heosemys_grandis Heosemys_spinosa Leucocephalon_yuwonoi Malaclemys_terrapin Malayemys Mauremys_annamensis Mauremys_caspica Mauremys_leprosa Mauremys_reevesii Mauremys_rivulata Mauremys_sinensis Melanochelys_trijuga Morenia_ocellata Morenia_petersi Notochelys_platynota Orlitia_borneensis Pangshura_smithii Pangshura_tecta Pangshura_tentoria Rhinoclemmys_annulata Rhinoclemmys_areolata Rhinoclemmys_funerea Rhinoclemmys_melanosterna Rhinoclemmys_nasuta Rhinoclemmys_pulcherrima Rhinoclemmys_punctularia Sacalia_bealei Sacalia_quadriocellata Siebenrockiella_crassicollis  (kehreri messeliana )] 
[Batagur_borneoensis Batagur_dhongoka Batagur_kachuga Cuora_amboinensis Cuora_aurocapitata Cuora_flavomarginata Cyclemys_dentata Cyclemys_oldhamii Geoemyda_spengleri Glyptemys_insculpta Gopherus_agassizii Graptemys_barbouri Graptemys_geographica Hardella_thurjii Heosemys_annandalii Heosemys_grandis Heosemys_spinosa Leucocephalon_yuwonoi Malaclemys_terrapin Malayemys Mauremys_annamensis Mauremys_caspica Mauremys_leprosa Mauremys_reevesii Mauremys_rivulata Mauremys_sinensis Melanochelys_trijuga Morenia_ocellata Morenia_petersi Notochelys_platynota Orlitia_borneensis Pangshura_smithii Pangshura_tecta Pangshura_tentoria Rhinoclemmys_annulata Rhinoclemmys_areolata Rhinoclemmys_funerea Rhinoclemmys_melanosterna Rhinoclemmys_nasuta Rhinoclemmys_pulcherrima Rhinoclemmys_punctularia Sacalia_bealei Sacalia_quadriocellata Siebenrockiella_crassicollis  (kehreri messeliana )] 
[Cuora_amboinensis Cuora_aurocapitata Cuora_flavomarginata  (kehreri messeliana )] 
[Cuora_amboinensis Cuora_aurocapitata Cuora_flavomarginata Mauremys_annamensis Mauremys_caspica Mauremys_leprosa Mauremys_reevesii Mauremys_rivulata Mauremys_sinensis  (kehreri messeliana )] 
[Cuora_amboinensis Cuora_aurocapitata Cuora_flavomarginata Cyclemys_dentata Cyclemys_oldhamii Heosemys_annandalii Heosemys_grandis Heosemys_spinosa Leucocephalon_yuwonoi Mauremys_annamensis Mauremys_caspica Mauremys_leprosa Mauremys_reevesii Mauremys_rivulata Mauremys_sinensis Notochelys_platynota Sacalia_bealei Sacalia_quadriocellata  (kehreri messeliana )] 
[Cuora_amboinensis Cuora_aurocapitata Cuora_flavomarginata Cyclemys_dentata Cyclemys_oldhamii Heosemys_annandalii Heosemys_grandis Heosemys_spinosa Leucocephalon_yuwonoi Mauremys_annamensis Mauremys_caspica Mauremys_leprosa Mauremys_reevesii Mauremys_rivulata Mauremys_sinensis Melanochelys_trijuga Notochelys_platynota Sacalia_bealei Sacalia_quadriocellata  (kehreri messeliana )] 
[Cuora_amboinensis Cuora_aurocapitata Cuora_flavomarginata Cyclemys_dentata Cyclemys_oldhamii Glyptemys_insculpta Gopherus_agassizii Graptemys_barbouri Graptemys_geographica Heosemys_annandalii Heosemys_grandis Heosemys_spinosa Leucocephalon_yuwonoi Malaclemys_terrapin Mauremys_annamensis Mauremys_caspica Mauremys_leprosa Mauremys_reevesii Mauremys_rivulata Mauremys_sinensis Melanochelys_trijuga Notochelys_platynota Rhinoclemmys_annulata Rhinoclemmys_areolata Rhinoclemmys_funerea Rhinoclemmys_melanosterna Rhinoclemmys_nasuta Rhinoclemmys_pulcherrima Rhinoclemmys_punctularia Sacalia_bealei Sacalia_quadriocellata  (kehreri messeliana )] 
[Cuora_amboinensis Cuora_aurocapitata Cuora_flavomarginata Cyclemys_dentata Cyclemys_oldhamii Geoemyda_spengleri Glyptemys_insculpta Gopherus_agassizii Graptemys_barbouri Graptemys_geographica Heosemys_annandalii Heosemys_grandis Heosemys_spinosa Leucocephalon_yuwonoi Malaclemys_terrapin Mauremys_annamensis Mauremys_caspica Mauremys_leprosa Mauremys_reevesii Mauremys_rivulata Mauremys_sinensis Melanochelys_trijuga Notochelys_platynota Rhinoclemmys_annulata Rhinoclemmys_areolata Rhinoclemmys_funerea Rhinoclemmys_melanosterna Rhinoclemmys_nasuta Rhinoclemmys_pulcherrima Rhinoclemmys_punctularia Sacalia_bealei Sacalia_quadriocellata Siebenrockiella_crassicollis  (kehreri messeliana )] 
[Cuora_amboinensis Cuora_aurocapitata Cuora_flavomarginata Cyclemys_dentata Cyclemys_oldhamii Geoemyda_spengleri Glyptemys_insculpta Gopherus_agassizii Graptemys_barbouri Graptemys_geographica Heosemys_annandalii Heosemys_grandis Heosemys_spinosa Leucocephalon_yuwonoi Malaclemys_terrapin Malayemys Mauremys_annamensis Mauremys_caspica Mauremys_leprosa Mauremys_reevesii Mauremys_rivulata Mauremys_sinensis Melanochelys_trijuga Notochelys_platynota Orlitia_borneensis Rhinoclemmys_annulata Rhinoclemmys_areolata Rhinoclemmys_funerea Rhinoclemmys_melanosterna Rhinoclemmys_nasuta Rhinoclemmys_pulcherrima Rhinoclemmys_punctularia Sacalia_bealei Sacalia_quadriocellata Siebenrockiella_crassicollis  (kehreri messeliana )] 
[Cuora_amboinensis Cuora_aurocapitata Cuora_flavomarginata Cyclemys_dentata Cyclemys_oldhamii Geoemyda_spengleri Glyptemys_insculpta Gopherus_agassizii Graptemys_barbouri Graptemys_geographica Heosemys_annandalii Heosemys_grandis Heosemys_spinosa Leucocephalon_yuwonoi Malaclemys_terrapin Malayemys Mauremys_annamensis Mauremys_caspica Mauremys_leprosa Mauremys_reevesii Mauremys_rivulata Mauremys_sinensis Melanochelys_trijuga Morenia_ocellata Morenia_petersi Notochelys_platynota Orlitia_borneensis Rhinoclemmys_annulata Rhinoclemmys_areolata Rhinoclemmys_funerea Rhinoclemmys_melanosterna Rhinoclemmys_nasuta Rhinoclemmys_pulcherrima Rhinoclemmys_punctularia Sacalia_bealei Sacalia_quadriocellata Siebenrockiella_crassicollis  (kehreri messeliana )] 
[Cuora_amboinensis Cuora_aurocapitata Cuora_flavomarginata Cyclemys_dentata Cyclemys_oldhamii Geoemyda_spengleri Glyptemys_insculpta Gopherus_agassizii Graptemys_barbouri Graptemys_geographica Heosemys_annandalii Heosemys_grandis Heosemys_spinosa Leucocephalon_yuwonoi Malaclemys_terrapin Malayemys Mauremys_annamensis Mauremys_caspica Mauremys_leprosa Mauremys_reevesii Mauremys_rivulata Mauremys_sinensis Melanochelys_trijuga Morenia_ocellata Morenia_petersi Notochelys_platynota Orlitia_borneensis Pangshura_smithii Pangshura_tecta Pangshura_tentoria Rhinoclemmys_annulata Rhinoclemmys_areolata Rhinoclemmys_funerea Rhinoclemmys_melanosterna Rhinoclemmys_nasuta Rhinoclemmys_pulcherrima Rhinoclemmys_punctularia Sacalia_bealei Sacalia_quadriocellata Siebenrockiella_crassicollis  (kehreri messeliana )] 
[Cuora_amboinensis Cuora_aurocapitata Cuora_flavomarginata Cyclemys_dentata Cyclemys_oldhamii Geoemyda_spengleri Glyptemys_insculpta Gopherus_agassizii Graptemys_barbouri Graptemys_geographica Hardella_thurjii Heosemys_annandalii Heosemys_grandis Heosemys_spinosa Leucocephalon_yuwonoi Malaclemys_terrapin Malayemys Mauremys_annamensis Mauremys_caspica Mauremys_leprosa Mauremys_reevesii Mauremys_rivulata Mauremys_sinensis Melanochelys_trijuga Morenia_ocellata Morenia_petersi Notochelys_platynota Orlitia_borneensis Pangshura_smithii Pangshura_tecta Pangshura_tentoria Rhinoclemmys_annulata Rhinoclemmys_areolata Rhinoclemmys_funerea Rhinoclemmys_melanosterna Rhinoclemmys_nasuta Rhinoclemmys_pulcherrima Rhinoclemmys_punctularia Sacalia_bealei Sacalia_quadriocellata Siebenrockiella_crassicollis  (kehreri messeliana )] 
[Cuora_aurocapitata Cuora_flavomarginata  (kehreri messeliana )] 
[Cyclemys_dentata Cyclemys_oldhamii  (kehreri messeliana )] 
[Cyclemys_dentata Cyclemys_oldhamii Heosemys_annandalii Heosemys_grandis Heosemys_spinosa Notochelys_platynota  (kehreri messeliana )] 
[Cyclemys_dentata Cyclemys_oldhamii Heosemys_annandalii Heosemys_grandis Heosemys_spinosa Leucocephalon_yuwonoi Notochelys_platynota  (kehreri messeliana )] 
[Cyclemys_dentata Cyclemys_oldhamii Heosemys_annandalii Heosemys_grandis Heosemys_spinosa Leucocephalon_yuwonoi Notochelys_platynota Sacalia_bealei Sacalia_quadriocellata  (kehreri messeliana )] 
[Geoemyda_spengleri Siebenrockiella_crassicollis  (kehreri messeliana )] 
[Glyptemys_insculpta Graptemys_barbouri Graptemys_geographica Malaclemys_terrapin  (kehreri messeliana )] 
[Glyptemys_insculpta Gopherus_agassizii Graptemys_barbouri Graptemys_geographica Malaclemys_terrapin  (kehreri messeliana )] 
[Glyptemys_insculpta Gopherus_agassizii Graptemys_barbouri Graptemys_geographica Malaclemys_terrapin Rhinoclemmys_annulata Rhinoclemmys_areolata Rhinoclemmys_funerea Rhinoclemmys_melanosterna Rhinoclemmys_nasuta Rhinoclemmys_pulcherrima Rhinoclemmys_punctularia  (kehreri messeliana )] 
[Graptemys_barbouri Graptemys_geographica  (kehreri messeliana )] 
[Graptemys_barbouri Graptemys_geographica Malaclemys_terrapin  (kehreri messeliana )] 
[Heosemys_annandalii Heosemys_grandis  (kehreri messeliana )] 
[Heosemys_annandalii Heosemys_grandis Heosemys_spinosa  (kehreri messeliana )] 
[Heosemys_annandalii Heosemys_grandis Heosemys_spinosa Notochelys_platynota  (kehreri messeliana )] 
[Malayemys Orlitia_borneensis  (kehreri messeliana )] 
[Mauremys_annamensis Mauremys_caspica Mauremys_leprosa Mauremys_reevesii Mauremys_rivulata Mauremys_sinensis  (kehreri messeliana )] 
[Mauremys_caspica Mauremys_rivulata  (kehreri messeliana )] 
[Mauremys_caspica Mauremys_leprosa Mauremys_rivulata  (kehreri messeliana )] 
[Mauremys_caspica Mauremys_leprosa Mauremys_reevesii Mauremys_rivulata Mauremys_sinensis  (kehreri messeliana )] 
[Mauremys_reevesii Mauremys_sinensis  (kehreri messeliana )] 
[Morenia_ocellata Morenia_petersi  (kehreri messeliana )] 
[Pangshura_smithii Pangshura_tentoria  (kehreri messeliana )] 
[Pangshura_smithii Pangshura_tecta Pangshura_tentoria  (kehreri messeliana )] 
[Rhinoclemmys_annulata Rhinoclemmys_pulcherrima  (kehreri messeliana )] 
[Rhinoclemmys_annulata Rhinoclemmys_areolata Rhinoclemmys_funerea Rhinoclemmys_melanosterna Rhinoclemmys_pulcherrima Rhinoclemmys_punctularia  (kehreri messeliana )] 
[Rhinoclemmys_annulata Rhinoclemmys_areolata Rhinoclemmys_funerea Rhinoclemmys_melanosterna Rhinoclemmys_nasuta Rhinoclemmys_pulcherrima Rhinoclemmys_punctularia  (kehreri messeliana )] 
[Rhinoclemmys_areolata Rhinoclemmys_funerea Rhinoclemmys_melanosterna Rhinoclemmys_punctularia  (kehreri messeliana )] 
[Rhinoclemmys_funerea Rhinoclemmys_melanosterna  (kehreri messeliana )] 
[Rhinoclemmys_funerea Rhinoclemmys_melanosterna Rhinoclemmys_punctularia  (kehreri messeliana )] 
[Sacalia_bealei Sacalia_quadriocellata  (kehreri messeliana )] 
; 
