# Supplementary material for: The phylogenetic relationships of geoemydid turtles from the Eocene Messel Pit Quarry: a first assessment using methods for continuous and discrete characters
Source: PeerJ. 2021 Aug 5;9:e11805. doi: 10.7717/peerj.11805 (PMC8349520; doi:10.7717/peerj.11805)
Supplement: Supplemental Information 2 — The raw landmark data, the raw segment measurements, and the matrices with combined discrete and continuous characters together with the files necessary for reproducing the main parsimony analyses. Consult the file README.md contained therein for a description of the contents and instructions for reproducing the analyses. [file peerj-09-11805-s002.zip › data_and_scripts/main_analyses/2_parsimony/place/input/ml.tnt]

TREAD
((((Rhinoclemmys_nasuta ((Rhinoclemmys_pulcherrima Rhinoclemmys_annulata) (((Rhinoclemmys_funerea Rhinoclemmys_melanosterna) Rhinoclemmys_punctularia) Rhinoclemmys_areolata))) ((Melanochelys_trijuga (((Mauremys_annamensis ((Mauremys_sinensis Mauremys_reevesii) ((Mauremys_caspica Mauremys_rivulata) Mauremys_leprosa))) ((Cuora_flavomarginata Cuora_aurocapitata) Cuora_amboinensis)) ((((Cyclemys_oldhamii Cyclemys_dentata) (((Heosemys_annandalii Heosemys_grandis) Heosemys_spinosa) Notochelys_platynota)) Leucocephalon_yuwonoi) (Sacalia_bealei Sacalia_quadriocellata)))) (((Malayemys Orlitia_borneensis) (((Pangshura_tecta (Pangshura_tentoria Pangshura_smithii)) (Hardella_thurjii ((Batagur_kachuga Batagur_baska) (Batagur_dhongoka Batagur_borneoensis)))) (Morenia_ocellata Morenia_petersi))) (Siebenrockiella_crassicollis Geoemyda_spengleri)))) Gopherus_agassizii) (Glyptemys_insculpta ((Graptemys_geographica Graptemys_barbouri) Malaclemys_terrapin))) *
((((Rhinoclemmys_nasuta ((Rhinoclemmys_pulcherrima Rhinoclemmys_annulata) (((Rhinoclemmys_funerea Rhinoclemmys_melanosterna) Rhinoclemmys_punctularia) Rhinoclemmys_areolata))) ((Melanochelys_trijuga ((( Mauremys_annamensis Mauremys_caspica Mauremys_leprosa Mauremys_reevesii Mauremys_rivulata Mauremys_sinensis messeliana kehreri ) ((Cuora_flavomarginata Cuora_aurocapitata) Cuora_amboinensis)) ((((Cyclemys_oldhamii Cyclemys_dentata) (((Heosemys_annandalii Heosemys_grandis) Heosemys_spinosa) Notochelys_platynota)) Leucocephalon_yuwonoi) (Sacalia_bealei Sacalia_quadriocellata)))) (((Malayemys Orlitia_borneensis) (((Pangshura_tecta (Pangshura_tentoria Pangshura_smithii)) (Hardella_thurjii ((Batagur_kachuga Batagur_baska) (Batagur_dhongoka Batagur_borneoensis)))) (Morenia_ocellata Morenia_petersi))) (Siebenrockiella_crassicollis Geoemyda_spengleri)))) Gopherus_agassizii) (Glyptemys_insculpta ((Graptemys_geographica Graptemys_barbouri) Malaclemys_terrapin))) 
;


PROC/;
