# Supplementary material for: The phylogenetic relationships of geoemydid turtles from the Eocene Messel Pit Quarry: a first assessment using methods for continuous and discrete characters
Source: PeerJ. 2021 Aug 5;9:e11805. doi: 10.7717/peerj.11805 (PMC8349520; doi:10.7717/peerj.11805)
Supplement: Supplemental Information 2 — The raw landmark data, the raw segment measurements, and the matrices with combined discrete and continuous characters together with the files necessary for reproducing the main parsimony analyses. Consult the file README.md contained therein for a description of the contents and instructions for reproducing the analyses. [file peerj-09-11805-s002.zip › data_and_scripts/main_analyses/2_parsimony/place/place.tnt]

MACRO =;
PIWE=;

QUOTE
	JOINT PLACEMENT OF KEHRERI AND MESSELIANA WITH COMBINED DATA
;

PROC input/combined_zscale.tnt;
PROC input/constraint_trees.tnt;
REROOT;

COLLAPSE 0 ;
COLLAPSE - ;
TAXNAME =;
FORCE /&0;
CONSTRAIN =;
KEEP 0;

XINACT;
LOG output/ccode.txt;
CCODE;
LOG /;
TABLE =;

PIWE =75;
XPIWE (* 0.0;
RUN search.run output/combined;

QUOTE
	JOINT PLACEMENT OF KEHRERI AND MESSELIANA WITH DISCRETE DATA
;

CCODE ] 0.24;
XPIWE (* 0.0;
PIWE -;
RUN search.run output/discrete;

QUOTE
	JOINT PLACEMENT OF KEHRERI AND MESSELIANA WITH RATIO DATA (Z-SCALE)
;

XPIWE -;
PIWE = 2;
CCODE [ 0.24;
CCODE ] 25.84;
XINACT;
RUN search.run output/ratios_zscale;

PIWE = 75;

CCODE [ 0.84;

QUOTE
	JOINT PLACEMENT OF KEHRERI AND MESSELIANA WITH COMBINED DATA FOLLOWING HYPOTHESIS A
;

PROC input/constraint_trees.tnt;
REROOT;
FORCE /&1 +
[Mauremys_annamensis Mauremys_caspica Mauremys_leprosa Mauremys_reevesii Mauremys_rivulata Mauremys_sinensis  (kehreri messeliana )] 
[Mauremys_caspica Mauremys_rivulata  (kehreri messeliana )] 
[Mauremys_caspica Mauremys_leprosa Mauremys_rivulata  (kehreri messeliana )] 
[Mauremys_caspica Mauremys_leprosa Mauremys_reevesii Mauremys_rivulata Mauremys_sinensis  (kehreri messeliana )] 
[Mauremys_reevesii Mauremys_sinensis  (kehreri messeliana )] ;
;
KEEP 0;
RUN search.run output/hypothesis_a;

QUOTE
	JOINT PLACEMENT OF KEHRERI AND MESSELIANA WITH COMBINED DATA FOLLOWING HYPOTHESIS B
;

KEEP 0;
PROC input/constraint_trees.tnt;
REROOT;
FORCE /&2;
KEEP 0;
RUN search.run output/hypothesis_b;

QUOTE
	JOINT PLACEMENT OF KEHRERI AND MESSELIANA WITH RATIO DATA
;

KEEP 0;
PROC input/combined.tnt;
PROC input/constraint_trees.tnt;
REROOT;

COLLAPSE 0 ;
COLLAPSE - ;
TAXNAME =;
FORCE /&0;
CONSTRAIN =;
KEEP 0;

XPIWE -;
PIWE = 10;
CCODE [ 0.24;
CCODE ] 25.84;
XINACT;
RUN search.run output/ratios;


QUOTE
	PLACEMENT OF KEHRERI ALONE WITH COMBINED DATA
;

KEEP 0;
PROC input/combined_zscale_kehreri.tnt;
PROC input/constraint_trees_kehreri.tnt;
REROOT;

COLLAPSE 0 ;
COLLAPSE - ;
TAXNAME =;
FORCE /&0;
CONSTRAIN =;
KEEP 0;

PIWE = 75;
CCODE [ 0.84;
XINACT;
RUN search.run output/combined_kehreri;

QUOTE
	PLACEMENT OF KEHRERI ALONE WITH RATIO DATA (Z-SCALE)
;

XPIWE -;
PIWE = 2;
CCODE [ 0.24;
CCODE ] 25.84;
XINACT;
RUN search.run output/ratios_zscale_kehreri;

QUOTE
	PLACEMENT OF KEHRERI ALONE WITH DISCRETE DATA
;

CCODE [ 25.84;
CCODE ] 0.24;
XPIWE (* 0.0;
PIWE -;
RUN search.run output/discrete_kehreri;

PIWE = 75;

CCODE [ 0.84;

QUOTE
	PLACEMENT OF KEHRERI ALONE WITH COMBINED DATA FOLLOWING HYPOTHESIS A
;

PROC input/constraint_trees_kehreri.tnt;
REROOT;
FORCE /&1 +
[Mauremys_annamensis Mauremys_caspica Mauremys_leprosa Mauremys_reevesii Mauremys_rivulata Mauremys_sinensis ( kehreri )] 
[Mauremys_caspica Mauremys_rivulata  (kehreri )] 
[Mauremys_caspica Mauremys_leprosa Mauremys_rivulata  (kehreri )] 
[Mauremys_caspica Mauremys_leprosa Mauremys_reevesii Mauremys_rivulata Mauremys_sinensis  (kehreri )] 
[Mauremys_reevesii Mauremys_sinensis  (kehreri )] ;
;
KEEP 0;
RUN search.run output/hypothesis_a_kehreri;

QUOTE
	PLACEMENT OF KEHRERI ALONE WITH COMBINED DATA FOLLOWING HYPOTHESIS B
;

KEEP 0;
PROC input/constraint_trees_kehreri.tnt;
REROOT;
FORCE /&2;
KEEP 0;
RUN search.run output/hypothesis_b_kehreri;

QUOTE
	PLACEMENT OF KEHRERI ALONE WITH RATIO DATA
;

KEEP 0;
PROC input/combined_kehreri.tnt;
PROC input/constraint_trees_kehreri.tnt;
REROOT;

COLLAPSE 0 ;
COLLAPSE - ;
TAXNAME =;
FORCE /&0;
CONSTRAIN =;
KEEP 0;

XPIWE -;
PIWE = 10;
CCODE [ 0.24;
CCODE ] 25.84;
XINACT;
RUN search.run output/ratios_kehreri;

QUIT /;
