# Supplementary material for: The phylogenetic relationships of geoemydid turtles from the Eocene Messel Pit Quarry: a first assessment using methods for continuous and discrete characters
Source: PeerJ. 2021 Aug 5;9:e11805. doi: 10.7717/peerj.11805 (PMC8349520; doi:10.7717/peerj.11805)
Supplement: Supplemental Information 2 — The raw landmark data, the raw segment measurements, and the matrices with combined discrete and continuous characters together with the files necessary for reproducing the main parsimony analyses. Consult the file README.md contained therein for a description of the contents and instructions for reproducing the analyses. [file peerj-09-11805-s002.zip › data_and_scripts/main_analyses/2_parsimony/replace/input/combined_rangescale.tnt]

nstates 32;
xread
'Data from 
   input/shell_ratios_rangescale.tnt, input/discrete.tnt
merged together'
85 47
&[cont] 
Batagur_baska     2.254 2.051 2.067 2.008 2.150 1.596 2.401 2.088 1.928 0.923 0.362 1.295 0.438 1.215 1.288 2.304 2.160 2.228 0.159 1.898 1.792 1.647 1.593 1.434 1.625 
Batagur_borneoensis  2.107 1.979 2.043 1.958 2.156 1.680 2.277 2.126 2.116 0.844 0.416 1.345 0.600 1.111 1.546 2.323 2.595 2.111 0.079 1.959 1.908 1.474 1.562 1.372 1.567 
Batagur_dhongoka  2.482 1.683 2.112 1.912 2.160 1.594 2.292 2.245 2.341 0.971 0.665 1.374 0.499 1.297 1.438 2.114 2.128 1.986 0.196 1.730 1.407 1.496 1.348 1.681 1.662 
Batagur_kachuga   2.070 1.937 2.089 1.865 1.908 1.526 1.891 2.153 2.405 0.987 0.537 1.510 0.461 1.207 1.269 2.338 2.151 2.044 0.277 1.446 1.300 1.445 1.481 1.513 1.667 
Cuora_amboinensis  1.889 1.957 2.059 1.983 1.968 1.779 1.776 2.095 2.045 1.559 1.114 0.680 0.648 0.356 1.462 1.603 1.985 1.731 0.748 1.940 1.695 1.568 0.723 1.188 1.084 
Cuora_aurocapitata  2.240 2.016 1.968 1.255 1.946 2.057 2.072 1.863 1.976 1.814 0.974 0.889 0.415 0.624 1.498 1.591 1.972 1.665 0.742 1.955 1.546 1.611 0.728 1.067 1.155 
Cuora_flavomarginata  1.801 2.078 1.970 1.985 1.917 1.750 1.697 2.075 2.126 1.466 0.982 0.852 0.510 0.434 1.386 1.613 2.020 1.632 0.726 1.996 1.486 1.611 0.787 0.794 0.842 
Cyclemys_dentata  2.450 1.981 1.979 2.005 2.321 1.864 1.919 1.990 2.033 1.287 0.726 0.972 0.292 1.041 1.896 1.592 1.916 1.872 0.790 2.115 1.329 1.655 0.903 1.548 1.063 
Cyclemys_oldhamii  2.399 2.050 2.018 2.111 2.294 1.700 2.065 2.133 2.129 1.572 0.803 1.066 0.345 1.098 1.735 1.583 1.824 1.853 0.763 1.867 1.238 1.732 0.678 1.610 1.091 
Geoemyda_spengleri  2.001 2.057 1.939 1.455 2.076 2.240 2.083 1.898 1.991 1.506 0.268 1.255 0.294 1.210 1.512 1.777 2.023 2.408 0.905 2.128 1.628 1.904 1.317 1.655 1.680 
Glyptemys_insculpta  2.081 2.086 1.962 1.837 2.235 1.840 2.147 2.127 2.084 1.771 0.979 1.083 0.000 1.124 1.528 1.764 1.807 1.711 1.079 1.861 1.515 1.631 1.022 1.527 1.710 
Gopherus_agassizii  1.967 2.034 1.927 2.123 1.753 1.728 2.129 2.056 2.097 1.656 0.995 1.507 1.000 1.048 1.502 2.091 1.622 1.671 0.634 2.446 1.330 1.751 1.160 1.781 1.842 
Graptemys_barbouri  2.066 2.044 1.961 1.694 2.199 1.767 2.112 1.973 1.911 1.204 0.919 1.210 0.251 1.116 1.015 2.179 2.099 2.146 0.722 1.951 1.489 1.026 1.457 1.439 1.697 
Graptemys_geographica  2.119 2.085 1.960 1.931 2.238 1.718 2.037 2.122 2.085 1.563 1.052 1.071 0.373 0.969 1.137 2.043 2.062 1.961 0.689 2.000 1.690 1.296 1.343 1.268 1.719 
Hardella_thurjii  2.078 2.098 2.010 2.206 2.074 1.725 2.331 2.091 2.144 1.195 0.748 1.348 0.506 1.201 1.448 2.093 2.208 1.875 0.387 1.717 1.576 1.532 1.302 1.602 1.653 
Heosemys_annandalii  1.806 2.210 2.013 2.131 2.039 1.759 2.002 2.070 1.977 1.367 1.021 0.588 0.403 1.318 1.604 1.338 1.601 1.775 0.675 1.846 1.605 1.628 0.593 1.783 1.581 
Heosemys_grandis  1.513 2.142 2.025 1.885 1.814 1.701 2.131 2.150 2.161 1.535 0.868 1.080 0.523 1.269 1.648 1.662 1.737 1.827 0.566 1.975 1.483 1.629 0.830 1.771 1.576 
Heosemys_spinosa  1.756 1.975 1.887 2.031 1.821 2.043 2.210 2.001 1.970 1.157 0.842 0.984 0.602 1.205 1.748 1.474 1.595 1.955 0.816 2.233 1.871 1.678 0.614 1.794 1.533 
Leucocephalon_yuwonoi  2.231 1.942 1.969 1.720 2.043 1.779 2.327 2.008 2.008 1.234 0.198 1.588 0.562 0.933 1.235 2.092 1.945 2.632 0.773 2.175 1.879 2.020 1.349 1.391 1.779 
Malaclemys_terrapin  2.328 1.990 1.946 1.725 2.481 1.857 2.235 1.989 2.027 1.578 1.018 1.292 0.190 1.027 1.294 2.073 1.837 1.975 0.657 2.131 1.531 1.345 1.210 1.102 1.712 
Malayemys         2.000 2.039 1.991 2.070 2.110 1.649 1.893 2.099 2.114 1.650 0.771 1.321 0.626 1.057 1.475 1.943 2.086 2.221 0.457 2.243 1.584 1.578 1.096 1.542 1.658 
Mauremys_annamensis  2.336 1.938 1.917 1.949 2.680 1.638 2.166 1.885 2.008 1.364 0.868 1.184 0.483 1.292 1.470 1.868 1.923 1.847 0.632 1.945 1.382 1.362 1.073 1.774 1.621 
Mauremys_caspica  2.076 2.079 1.937 1.719 2.130 2.067 2.210 2.022 2.029 1.475 0.834 1.196 0.489 1.300 1.262 1.798 1.997 1.961 0.583 2.023 1.486 1.703 1.128 1.761 1.734 
Mauremys_leprosa  2.176 2.152 1.939 1.664 2.272 1.921 2.229 2.066 1.980 1.722 0.907 1.189 0.688 1.243 1.035 1.679 1.993 1.919 0.574 1.910 1.264 1.880 1.052 1.792 1.808 
Mauremys_reevesii  2.110 2.223 1.931 2.072 2.376 1.786 2.260 2.127 2.083 1.677 1.043 0.863 0.568 1.155 1.512 1.726 1.991 1.852 0.416 2.164 1.787 1.688 1.051 1.620 1.652 
Mauremys_rivulata  2.121 2.006 1.936 1.623 2.134 1.828 2.355 1.980 1.991 1.827 0.877 1.092 0.440 1.330 1.324 1.708 2.020 1.926 0.607 1.979 1.576 1.671 1.029 1.781 1.689 
Mauremys_sinensis  2.111 2.174 1.998 1.805 2.230 1.842 2.290 2.138 2.027 1.174 0.744 0.869 0.661 1.211 1.192 1.434 1.894 2.008 0.392 2.134 1.463 1.789 1.179 1.713 1.757 
Melanochelys_trijuga  1.738 1.880 2.083 1.938 1.978 1.577 2.063 2.067 2.016 1.545 0.729 1.112 0.537 0.975 1.877 1.809 2.043 1.834 0.497 2.170 1.615 1.709 1.117 1.415 1.207 
Morenia_ocellata  1.937 2.333 1.993 1.907 2.215 1.652 2.151 2.052 2.297 1.547 0.864 1.198 0.509 0.807 1.804 1.982 1.911 1.735 0.544 2.096 1.648 1.683 1.160 1.171 1.470 
Morenia_petersi   1.829 2.220 1.922 2.241 2.328 1.709 2.276 2.089 2.332 1.755 0.719 1.286 0.547 0.934 2.015 2.056 1.982 1.992 0.522 2.071 1.516 1.827 1.180 1.395 1.078 
Notochelys_platynota  2.334 1.996 1.942 2.080 2.215 1.760 2.248 1.914 1.946 1.564 0.727 1.114 0.505 0.758 1.733 1.909 1.835 1.990 0.615 2.060 1.850 1.644 1.177 1.012 1.014 
Orlitia_borneensis  1.947 2.226 2.146 1.785 2.053 1.537 2.129 2.064 2.047 1.398 0.724 1.329 0.578 1.264 1.614 2.054 2.204 2.000 0.366 1.890 1.473 1.529 1.242 1.745 1.580 
Pangshura_smithii  2.303 1.333 2.475 1.832 2.198 1.702 2.034 1.825 1.882 1.324 0.709 1.410 0.282 1.153 1.354 2.135 2.252 1.875 0.446 1.948 1.694 1.595 1.327 1.319 1.694 
Pangshura_tecta   2.143 1.637 2.583 1.720 2.172 1.485 1.595 1.478 2.201 1.253 0.714 1.422 0.316 1.168 1.569 2.214 2.277 1.855 0.397 2.103 1.674 1.625 1.344 1.359 1.632 
Pangshura_tentoria  2.214 1.529 2.887 1.821 2.055 1.501 1.679 1.245 1.600 1.052 0.617 1.437 0.439 1.205 1.452 2.103 2.177 1.976 0.468 2.039 1.578 1.695 1.272 1.594 1.643 
Rhinoclemmys_annulata  1.781 1.875 1.958 1.828 1.680 1.730 2.029 1.969 2.047 1.771 0.641 1.254 0.589 0.971 1.580 1.715 2.039 2.062 0.836 1.934 1.675 1.834 0.998 1.600 1.668 
Rhinoclemmys_areolata  1.761 1.954 1.994 1.912 1.851 1.598 2.092 2.023 2.040 1.354 0.830 1.094 0.618 0.973 1.405 1.727 2.379 1.815 0.880 1.837 2.118 1.830 1.186 1.620 1.679 
Rhinoclemmys_funerea  1.945 1.993 2.011 1.739 2.079 1.401 2.595 2.076 2.033 1.530 0.999 0.807 0.592 1.096 1.409 1.500 2.056 1.829 0.759 1.946 1.547 1.648 0.975 1.663 1.762 
Rhinoclemmys_melanosterna  1.918 2.018 2.052 1.834 2.113 1.577 1.782 2.069 2.073 1.321 0.843 0.945 0.409 1.157 1.604 1.616 2.143 1.927 0.676 1.996 1.559 1.693 1.029 1.636 1.572 
Rhinoclemmys_nasuta  1.947 1.926 2.027 1.241 1.957 1.536 2.579 1.966 2.059 1.408 0.650 1.017 0.613 1.076 1.265 1.489 1.924 2.111 0.718 1.872 1.730 1.822 1.081 1.652 1.727 
Rhinoclemmys_pulcherrima  1.799 2.121 1.990 1.861 1.923 1.716 1.993 2.056 2.010 1.282 0.827 0.852 0.397 1.070 1.784 1.695 2.225 1.821 0.813 2.071 2.147 1.565 1.142 1.612 1.323 
Rhinoclemmys_punctularia  1.807 2.048 2.017 1.716 1.957 1.609 2.031 2.054 2.099 1.525 0.596 1.123 0.463 1.023 1.644 1.575 2.312 2.053 0.759 2.098 1.900 1.998 1.104 1.533 1.652 
Sacalia_bealei    2.142 2.129 1.959 1.710 2.096 1.893 2.097 2.004 2.042 1.844 0.744 1.240 0.415 1.039 1.173 1.790 1.855 2.165 0.744 1.863 1.498 1.746 1.170 1.434 1.773 
Sacalia_quadriocellata  2.249 2.038 1.956 1.932 2.232 1.784 2.311 1.994 1.970 1.795 0.592 1.258 0.594 1.047 1.028 1.670 1.757 2.135 0.595 1.768 1.285 1.860 1.161 1.520 1.806 
Siebenrockiella_crassicollis  2.054 2.121 2.217 2.138 2.367 1.240 1.970 2.011 2.054 1.805 0.940 0.624 0.261 1.184 1.483 1.645 1.945 2.008 0.415 2.316 1.828 1.448 1.228 1.384 1.656 
kehreri           2.483 2.040 2.042 2.072 2.462 1.823 1.989 1.525 1.405 1.129 0.114 1.474 0.537 1.193 1.262 1.897 2.012 2.539 0.433 2.091 1.147 2.026 1.188 1.637 1.690 
messeliana        2.513 2.248 2.017 1.815 2.155 1.679 2.181 2.086 2.176 1.028 0.256 1.450 0.454 1.356 1.231 2.108 1.913 2.358 0.096 2.197 1.500 1.867 1.376 1.745 1.671 
&[num] 
Batagur_baska    1?[01]01[01]1222222?100000[01][01]01001[23]0000000000[12]000020[01]01000[01]00000100 
Batagur_borneoensis 0?[01]0[01][012]1222222200[01]000[012][01]0100[01][0123]00[01]021101[01][012]00[012][01][01]01[01][01]000[12][01]000[01][01]0[01] 
Batagur_dhongoka 0?00[01][12][12]222222200[012]000[012][01]01100[12]0000[01]110110[01]0[012][01][012]01[01]1[01]0010[01]00000[01] 
Batagur_kachuga  1?[01][01][01][12]12[012][012][012][012]2200[012]0000[01]01[01][01][01][12]0[012][012][012]2[01][01]01[01][012]002000[01]0[01]0[012]?[12][01][01]0[01][01][01]00 
Cuora_amboinensis 20[01][01]0[01][01]00000000[01][012]000000100[12][123][01][12]22[12][01][01]01[01]200[234]001?????0[12][01][01]???[12][01]? 
Cuora_aurocapitata 1?0001100020220000001001001202222??01020121?1??????200???10? 
Cuora_flavomarginata 201[01]000000000?0100000001001302222??0102004[01]01??????[012][01]0???2[01]? 
Cyclemys_dentata 1?1001000000[012]20001102101001[12]022220[01]01[01]2?????1??????0[01]0???100 
Cyclemys_oldhamii 210[01]0100000[012]2[12]000010210[12]00[01]20222[12]0[01]0111?????1??????[01]00???100 
Geoemyda_spengleri 20100[01][012][012][012]00[012]0[012]00[012]110[01]00100[12][23]02222[01][01]00120[01]2010[01]00?[01]1[12][01]111?00[01] 
Glyptemys_insculpta 1?00011222222200000021010012022220000120121?01???00010000100 
Gopherus_agassizii 0?1001120202000000001001001100000111??2???1?0100???000000000 
Graptemys_barbouri 1?100112222222000010[12][01]1100[12]201[12]22[01]10?[01][12]?????0?0??[01]?10100000[01] 
Graptemys_geographica 1?10112222222200001010010012012120001111??1?0100?11000000100 
Hardella_thurjii 1?10[01][12][12]222222200[01]010[012][01]01001[12]00002[01][01]01[01][12][01][01][12][01]?0[01]0[01]0[012]0[12]0[01]00[01]00[01] 
Heosemys_annandalii 1?10[01]11200000200[012]010[012][01]0[12]0012021120001120??00000012?101000001 
Heosemys_grandis 1?1[01]011200000200001021010012020220001120020[01]00?1???[12][01]100100[01] 
Heosemys_spinosa 1?100[01][12]0000000000110[12][01]01001102[12]22??01120[01]20[01]000[01]12?2[01][01][01][01]0000 
kehreri          [12]10[01]0112[012][012][012]22200[012]0[01]0[012][01]0100[012]2[01]2[12]2[12]0[01]0[01][01][012]00200011[01][01][012][012]10[01]000[01]0[01] 
Leucocephalon_yuwonoi 200[01]0[01][01]0000002000110[12][01]01001[23]022220[01]00120[12]20[12]010102021[01][01][01]0000 
Malaclemys_terrapin 1?010[01]1202[12]22[12]00[012]010[01][01][01]1001[23][01][12]2220[01]00121??1?0101021[01]0[01]0[01]0[01]01 
Malayemys        21[01][01]01[01]22[012]2[012]2200[012]000[01][01]01001[12]02[12][12]20[01]01[01]20[01]20[01]0[01]0[01]0[12]0[12][01]100000[01] 
Mauremys_annamensis 211[01]011222222200[12]0000[01]01??2[23][01]2[12]22??0[01][01]2002000[01]?[01]?1?211000001 
Mauremys_caspica 20[01][01][01][12]12222[012]2200[012]00000010012[12][12][12]22[01][01]01[01]20020[01]01[01]1[01]2?[12]1[01][01][01][01]00[01] 
Mauremys_leprosa 1?0[01][01]1[012]222[012]22200[012]00000010012[012][12]1[12]20001[01]20[01]20[01]0[01]0[01][01][12]0[01][01]1000[01]0[01] 
Mauremys_reevesii 201[01][01][01][12]222222200[012]0000001001[23][01][12][12][12]2000[01]120[01]20[01]0[01]0[01][01]2?[12][01][01][01]0000[01] 
Mauremys_rivulata 20[01][01]0112222[012]2[012]000000[01][01]0[12]00[12][123][012][12][12][12]2000[01][01]20020[01]0[01]0[01][01]22[12]1[01]00000[01] 
Mauremys_sinensis 1?[01][01][01]1122222220000000[01]01[01]01202222?001[01]20[01]20[01]0[01]0[01]0[12]0[12][01][01]00000[01] 
Melanochelys_trijuga 2[01][01]1[01][12][12]2000[012][012]200[01]0000[01]01001[12]0[12][12][12][12][01][01]0[01]1[12]0020[01]0101[01]2221[01]0[01]0000 
messeliana       [12]10001122222[012][12]002000[01][01]010012[01]22[123][12]00000[012]00[012]0001[01]10[01][01][01]0[01]00?[01]0[01] 
Morenia_ocellata 0?100[01]022222[012]?002000[01]1010011000020001[01]2?????01010??10[01]00010? 
Morenia_petersi  1?100[012][01][012]2[012]2[012]220[01][012]00[01][12][01]0100110[01]0[01][12]0001[01][012]1??1?01[01]10[12][012]1[01][01]00[01][01]0[01] 
Notochelys_platynota 1?[01]0[01][12]1222[012]22200011[12]00010011022[01]2000012002[01][01][01]??????2[01][01]11?[12]0? 
Orlitia_borneensis 1?000112[012]2222200[012]0000[01]010012[01]2[12]220001[01]20020001010[01]0[12][01][01]000001 
Pangshura_smithii 1?[01]001[01]2220222002000[012][01]01[01][12]0200000[01]101[01]000[012]0[01]01[01]1[01]00[12][01]100[01]00[01] 
Pangshura_tecta  1?[01]0[01][01]1222022[012]0020000[01][01]1220[123]000001101[01]000[12]00011110221100000[01] 
Pangshura_tentoria 1?10[01]112220222002000[12]1[01]1[01][12]020[01]000[01][01]011[012]00[12]000[01]0[01]01?[12][01][01][01][01]0[01]0[01] 
Rhinoclemmys_annulata 1?[01][01]0[01][01]00[012][012][012]2[012]00[012]000[012][01]0[01]001[23]02222000[01][01][12]0120[12]0101[01]22[12][01][01][01]1?[01]00 
Rhinoclemmys_areolata 1?100[012]100000[012]20020000001001[23]02[12]220000121??1?0[01]0112?211000000 
Rhinoclemmys_funerea 1?[01]10????????????0000[01]0100??02[12]22??0011?????01?1???21100000[01] 
Rhinoclemmys_melanosterna 1?11010200002200201000020012022220000121??1?00?0?2021100?000 
Rhinoclemmys_nasuta 1?[01]1[01]1?0002022000000000[12]0012[01][12][01]221001120020[01]0110?002110??[01]00 
Rhinoclemmys_pulcherrima 1?[01][01]0[01][01]0000[012]2?0000000[01]0[01]001[23]02[12]22[01][01]00[01]2[01]12[01]10[01][01][01]0[012]?[12]1[01][01][01]000[01] 
Rhinoclemmys_punctularia 1?[01][01]0[01][01][012]0000[012]200[012]000[012][01]01001[123]02[12]22[01][01]0[01][01]20[01]2010[01]01[01][012][012][012][01]1[01][01]0[01]0[01] 
Sacalia_bealei   1?[01]001[01]222222200[012]00000010012222220001120020[01]010100?11111?[01]00 
Sacalia_quadriocellata 1?[01]001[01]2[012]222220000000001001222222000[01][01][012]0[01]20[01]01011201[01]1[01]1?10? 
Siebenrockiella_crassicollis 1?1[01]0[01]1222222200[012]0100000001[23]0[12][01][12][12]0001[01][012]0[01]20[01]0[01][01][01]000[12][01][01][01]0000[01] 
;
ccode
+[/1  0    +[/1  1    +[/1  2    +[/1  3    +[/1  4     
+[/1  5    +[/1  6    +[/1  7    +[/1  8    +[/1  9     
+[/1  10   +[/1  11   +[/1  12   +[/1  13   +[/1  14    
+[/1  15   +[/1  16   +[/1  17   +[/1  18   +[/1  19    
+[/1  20   +[/1  21   +[/1  22   +[/1  23   +[/1  24    
+[/1  25   -[/1  26   -[/1  27   -[/1  28   -[/1  29    
+[/1  30   +[/1  31   +[/1  32   +[/1  33   +[/1  34    
+[/1  35   +[/1  36   +[/1  37   +[/1  38   -[/1  39    
-[/1  40   +[/1  41   -[/1  42   -[/1  43   +[/1  44    
+[/1  45   -[/1  46   -[/1  47   -[/1  48   +[/1  49    
+[/1  50   +[/1  51   +[/1  52   +[/1  53   +[/1  54    
+[/1  55   +[/1  56   +[/1  57   -[/1  58   -[/1  59    
-[/1  60   -[/1  61   -[/1  62   +[/1  63   -[/1  64    
+[/1  65   +[/1  66   -[/1  67   +[/1  68   -[/1  69    
-[/1  70   -[/1  71   -[/1  72   -[/1  73   +[/1  74    
+[/1  75   +[/1  76   -[/1  77   -[/1  78   -[/1  79    
-[/1  80   -[/1  81   +[/1  82   -[/1  83   -[/1  84    
; 
blocks 
0 25 ; 
cnames
[1 block_1_(input/shell_ratios_rangescale.tnt);
[2 input/discrete.tnt;
{0 RC1; 
{1 RC2; 
{2 RC3; 
{3 RC4; 
{4 RC5; 
{5 RC6; 
{6 RC7; 
{7 RC8; 
{8 RC9; 
{9 RC10; 
{10 RP1; 
{11 RP2; 
{12 RP3; 
{13 RP4; 
{14 RP5; 
{15 RP6; 
{16 RP7; 
{17 RP8; 
{18 RP9; 
{19 RP10; 
{20 RP11; 
{21 RP12; 
{22 RP13; 
{23 RP14; 
{24 RP15; 
{25 carapace,_keels_or_traces_of_keels none medial medial_and_lateral; 
{26 carapace,_lateral_keels,_position_relative_to_neural_series half_way_between_neural_series_and_peripherals closer_to_neural_series; 
{27 carapace,_flared_posterior_peripherals present absent; 
{28 carapace,_lateral_margins,_gutter_formed_by_peripherals_fourth_to_seventh absent present; 
{29 carapace,_intercostal_fontanelles_in_adults absent present; 
{30 carapace,_neural_bones,_number six-seven eight nine; 
{31 Suprapygals,_number one two three; 
{32 costals,_medial_contact_of_costal_close_to_1st_and_2nd_neurals,_position anterior_to_interneural_suture at_the_interneural_suture posterior_to_interneural_suture; 
{33 costals,_medial_contact_of_costal_close_to_2nd_and_3rd_neurals,_position anterior_to_interneural_suture at_the_interneural_suture posterior_to_interneural_suture; 
{34 costals,_medial_contact_of_costal_close_to_3rd_and_4th_neurals,_position anterior_to_interneural_suture at_the_interneural_suture posterior_to_interneural_suture; 
{35 costals,_medial_contact_of_costal_close_to_4th_and_5th_neurals,_position anterior_to_interneural_suture at_the_interneural_suture posterior_to_interneural_suture; 
{36 costals,_medial_contact_of_costal_close_to_5th_and_6th_neurals,_position anterior_to_interneural_suture at_the_interneural_suture posterior_to_interneural_suture; 
{37 costals,_medial_contact_of_costal_close_to_6th_and_7th_neurals,_position anterior_to_interneural_suture at_the_interneural_suture posterior_to_interneural_suture; 
{38 costals,_medial_contact_of_costal_close_to_7th_and_8th_neurals,_position anterior_to_interneural_suture at_the_interneural_suture posterior_to_interneural_suture; 
{39 carapace,_seventh_costal_bones,_medial_contact absent present; 
{40 carapace,_eighth_costal_bones,_medial_contact absent present; 
{41 carapace,_last_suprapygal,_contact_with_10th_peripheral,_extension absent small_or_barely_touching long_contact; 
{42 carapace,_anterior_peripherals_(first_to_fourth),_serration absent present; 
{43 carapace,_posterior_peripherals_(seventh_to_eleventh),_serration absent present; 
{44 carapace,_vertebral_scutes,_number five six seven; 
{45 carapace,_first_vertebral_scute,_anterior_and_posterior_margins,_relative_width anterior_margin_wider subequal posterior_margin_wider; 
{46 carapace,_first_vertebral_scute,_anterolateral_step absent present; 
{47 carapace,_third_vertebral_scute,_prominent_posterodorsal_projection absent present; 
{48 carapace,_sulcus_between_third_vertebral_and_second_pleural,_shape convex,_rounded straight_or_partly_straight concave; 
{49 Carapace,_sulcus_between_first_and_second_pleural_scutes,_anteromedial_projection absent present,_does_not_cross_the_suture_between_costal_I_and_II present,_crosses_the_suture_between_costal_I_and_II; 
{50 Carapace,_sulcus_between_second_and_third_pleural_scutes,_anteromedial_projection absent present,_does_not_cross_the_suture_between_costal_III_and_IV present,_crosses_the_suture_between_costal_III_and_IV; 
{51 carapace,_fourth_vertebral_scute,_anterior_margin,_position_relative_to_neural_bones lies_over_the_fourth_neural,_or_on_the_suture_between_the_fourth_and_fifth_neural lies_over_the_fifth_neural lies_over_the_sixth_neural,_or_on_the_suture_between_the_fifth_and_sixth_neural; 
{52 carapace,_fourth_vertebral_scute,_posterior_margin,_position_relative_to_neural_bones over_the_sixth_neural,_or_suture_between_sixth_and_seventh_neurals on_the_seventh_neural,_or_on_the_suture_between_the_seventh_and_eighth_neural on_the_eighth_neural_or_on_the_homologue_of_the_eighth_neural_if_the_seventh_is_reduced posterior_to_the_last_neural_bone_or_on_its_posterior_suture; 
{53 carapace,_suture_between_vertebral_I_and_pleural_I,_contact_with_marginal_scutes first_marginal sulcus_between_first_and_second_marginals second_marginal; 
{54 carapace,_sulcus_between_first_and_second_pleural,_contact_with_marginal_scutes fourth_marginal sulcus_between_fourth_and_fifth_marginals fifth_marginal; 
{55 carapace,_sulcus_between_second_and_third_pleural,_contact_with_marginal_scutes sixth_marginal sulcus_between_sixth_and_seventh_marginals seventh_marginal; 
{56 carapace,_sulcus_between_third_and_fourth_pleural,_contact_with_marginal_scutes eighth_marginal sulcus_between_eighth_and_nineth_marginals nineth_marginal tenth_marginal; 
{57 carapace,_sulcus_between_fourth_pleural_and_fifth_vertebral,_contact_with_marginal_scutes tenth_marginal sulcus_between_tenth_and_eleventh_marginal eleventh_marginal; 
{58 carapace,_fourth_marginal_scute,_contact_with_costals absent present; 
{59 carapace,_sixth_marginal_scute,_contact_with_costals absent present; 
{60 carapace,_12th_marginal_scutes,_fusion absent present; 
{61 carapace,_pygal_bone,_subdivision_by_the_sulcus_between_the_twelfth_marginal_scutes partial complete; 
{62 carapace,_pygal_bone,_median_notch absent present; 
{63 carapace,_fourth_vertebral_scute,_relation_between_length_and_width longer_than_wide as_long_as_wide wider_than_long; 
{64 carapace,_anterior_musk_duct_foramen_or_notch present absent; 
{65 carapace,_anterior_musk_duct_foramen_or_notch,_position in_peripheral_series at_suture_between_peripheral_and_axillary_buttress only_in_axillary_butress; 
{66 peripherals,_anterior_musk_duct_foramen_or_notch,_position in_peripheral_II between_peripheral_II_and_III in_peripheral_III between_peripheral_III_and_IV in_peripheral_IV; 
{67 carapace,_posterior_musk_duct_foramen_or_notch present absent; 
{68 carapace,_posterior_musk_duct_foramen_or_notch,_position in_peripheral_series at_suture_between_peripheral_and_inguinal_buttress in_inguinal_butress; 
{69 shell,_sutured_contact_between_plastron_and_carapace_(bridge) present absent,_attachment_by_connective_tissue; 
{70 bridge,_fifth_marginal_scute,_contact_with_hyoplastron absent present; 
{71 bridge,_fifth_marginal_scute,_midlateral_extension_over_hyoplastron absent present; 
{72 bridge,_sixth_marginal_scute,_contact_with_hyoplastron absent present; 
{73 bridge,_sixth_marginal_scute,_midlateral_extension_over_hyoplastron absent present; 
{74 bridge._pectoral-abdominal_suture,_contacting_marginal_scute fifth_marginal sulcus_between_fifth_and_sixth_marginals sixth_marginal; 
{75 Hyo-hypoplastron_suture,_contact_with_peripheral in_peripheral_V between_peripheral_V_and_VI in_peripheral_IV; 
{76 plastron,_anterior_margin,_shape convex straight concave; 
{77 plastron,_anterior_margin,_notch absent present; 
{78 plastron,_anterior_margin,_lateral_spikes_or_tuberosities absent present; 
{79 axillary_scute present absent; 
{80 inguinal_scute present absent; 
{81 plastron,_femoral_scute,_contact_with_inguinal_scute absent present; 
{82 anal_notch,_depth deep shallow absent; 
{83 anal_scutes,_fusion absent present; 
{84 anal_notch,_shape triangular rounded; 
; 
 ancstates
-0    -1    -2    -3    -4    -5    -6    -7    -8    -9     
-10   -11   -12   -13   -14   -15   -16   -17   -18   -19    
-20   -21   -22   -23   -24   -25   -26   -27   -28   -29    
-30   -31   -32   -33   -34   -35   -36   -37   -38   -39    
-40   -41   -42   -43   -44   -45   -46   -47   -48   -49    
-50   -51   -52   -53   -54   -55   -56   -57   -58   -59    
-60   -61   -62   -63   -64   -65   -66   -67   -68   -69    
-70   -71   -72   -73   -74   -75   -76   -77   -78   -79    
-80   -81   -82   -83   -84   ; 
 
proc/; 
