# Supplementary material for: The phylogenetic relationships of geoemydid turtles from the Eocene Messel Pit Quarry: a first assessment using methods for continuous and discrete characters
Source: PeerJ. 2021 Aug 5;9:e11805. doi: 10.7717/peerj.11805 (PMC8349520; doi:10.7717/peerj.11805)
Supplement: Supplemental Information 2 — The raw landmark data, the raw segment measurements, and the matrices with combined discrete and continuous characters together with the files necessary for reproducing the main parsimony analyses. Consult the file README.md contained therein for a description of the contents and instructions for reproducing the analyses. [file peerj-09-11805-s002.zip › data_and_scripts/main_analyses/2_parsimony/replace/input/shell_ratios.tnt]

NSTATES CONT ;
XREAD
'TNT file generated with the R function `writecont.tnt` on Fri May  8 17:13:30 2020.'
25 47
&[continuous]
Batagur_baska 4.79484760342253 4.63724837191723 4.83421088742524 4.49903116626274 4.69361350393738 3.7888050010885 4.69129558319166 4.55673030401912 4.43723409184957 4.0847118469893 2.78505606647853 3.3188824193227 3.61442867525366 3.44396506836825 4.06389845800904 4.90291184717312 4.63526024841337 4.84454431811458 3.4020739632292 4.41448616184145 4.28588761108384 4.09240372165038 4.10025799125271 3.09727001006164 3.06585107617186
Batagur_borneoensis 4.61957575451306 4.45832361330952 4.72807067683138 4.44658035893431 4.7014066914555 3.93680554743143 4.62692421085953 4.58679046775634 4.56070860459759 4.05571476683825 2.84080062098747 3.40189528405553 3.70468238834258 3.30559799334283 4.21622108706533 4.9292030877884 5.03470033317231 4.66713953437289 3.35513993539115 4.45677412130193 4.39894917883051 3.89733434105306 4.07102940910898 2.94041248216709 2.8386413241971
Batagur_dhongoka 5.06787648348346 3.7196710956955 5.03110474097498 4.39813242300378 4.70657845929343 3.7855273742817 4.63465231932081 4.68082885943789 4.70871886905361 4.10258147517573 3.09969465829377 3.45126421241248 3.64889088606442 3.55450195072938 4.15255876837079 4.64847600531869 4.60605433869316 4.47637441249227 3.42382425049403 4.29767286379308 3.90968596304466 3.92166430546211 3.86647528653979 3.71377809206044 3.20884510949516
Batagur_kachuga 4.57593271990527 4.35388208391847 4.92822010272198 4.34874588150613 4.37167466892531 3.66430376047236 4.42635597937902 4.607801586639 4.75076415446693 4.10849706649494 2.96729694905643 3.67799612960021 3.62727031273783 3.43354721488529 4.05244024590206 4.94963721232511 4.62741818507709 4.56412426594443 3.47156097064882 4.09967779261815 3.80463161290851 3.86465988755651 3.99391641475659 3.29280354206707 3.22729050980088
Cuora_amboinensis 4.3594035997951 4.40421163966695 4.79880420928999 4.47203611480497 4.45194020313645 4.11114975904179 4.36616894955739 4.56217227814944 4.51418802121492 4.3184151952318 3.56750974134268 2.2881507630144 3.73148027250459 2.29513752653416 4.16659519307688 3.95980524495456 4.47505916603557 4.0868848437229 3.74785509329122 4.44332296111345 4.19144360686385 4.00355220572284 3.2704138517857 2.48224872047778 0.947073814963647
Cuora_aurocapitata 4.77855325554585 4.55194882806264 4.39501788560583 3.70588410259276 4.42297060301319 4.60123523504241 4.51997143980284 4.3784218431757 4.46919953717869 4.41231743613823 3.4216171322692 2.63847002712741 3.60184448714094 2.65372519994227 4.18789588315753 3.94371929512609 4.46271365324451 3.9862108063271 3.74455805585661 4.45400243663682 4.0456096933166 4.05223381017044 3.27516134836761 2.17880961830212 1.22559859305771
Cuora_flavomarginata 4.25495516052006 4.70518362861588 4.40610351638942 4.47499842132985 4.38465927493737 4.06062208397534 4.32547789168374 4.54619134628887 4.5676636018146 4.28450975813304 3.43073671350436 2.57592019379088 3.65482339759736 2.39882620765212 4.12157645730477 3.97378958980161 4.50663105174435 3.9345333893232 3.7350829759424 4.48268705967549 3.98709667069347 4.05231552489796 3.33076153017826 1.49640119932592 0
Cyclemys_dentata 5.02950603342957 4.4633103037907 4.44639218369327 4.49515962584765 4.91959022981961 4.26040392579743 4.440724273776 4.47872589535309 4.50621404767359 4.21871414715998 3.16326852900619 2.77771149127325 3.53324208317285 3.21107426326019 4.42226909857496 3.94507239634983 4.41100182872085 4.30215698144611 3.77279086920133 4.56515594449524 3.83301127071751 4.10226846103387 3.44212093933384 3.3820973212324 0.865729863287452
Cyclemys_oldhamii 4.96776195009813 4.63518794835916 4.61658211679941 4.60739031558112 4.88392585132275 3.97146899700324 4.51677634970872 4.59209801389456 4.56938578987772 4.32349836919835 3.24365525046469 2.93441822297503 3.56305127822658 3.28717679083191 4.32767717660577 3.93386734656914 4.32662543697546 4.27195121545891 3.75699520666968 4.39271572394641 3.74365183553546 4.1887498790147 3.22679278383805 3.53555330065749 0.975123270786404
Geoemyda_spengleri 4.49310584888132 4.65278348575604 4.26947040419684 3.91710980725333 4.59436784570289 4.92413959872491 4.52604769672818 4.40590499437368 4.47895855789835 4.2989446663835 2.68701182092273 3.25087677720519 3.53476708151765 3.43711366077753 4.19578316130451 4.19479808747013 4.50921783796576 5.1205695598052 3.84005608576614 4.57406023531693 4.12570093667333 4.38319082754531 3.83657703347484 3.64967640768102 3.28063844721468
Glyptemys_insculpta 4.58849823683145 4.72530908773413 4.36909965034485 4.3189580874477 4.80599719919757 4.21828681367223 4.55921875849026 4.58738241241414 4.54005595601547 4.39632842023693 3.42706542027844 2.96224395473559 3.37086225709105 3.32180491956762 4.20571258381991 4.17674519031589 4.31148705382571 4.05542418440528 3.94273041396197 4.38834614984519 4.01502987315516 4.07436099698079 3.55525929191494 3.32803320247939 3.39537920520677
Gopherus_agassizii 4.45244553457151 4.59577692411116 4.21480292011658 4.61992779329998 4.16703438419141 4.02186114682781 4.54982751299506 4.5310771497694 4.54869176042657 4.35423617581042 3.44371023309891 3.67296410409177 3.92694968443225 3.22139359682117 4.19032196635725 4.61633526465287 4.14089763222539 3.99460076232986 3.68087083150657 4.79529334926289 3.83445264143453 4.21021771911258 3.68727868868256 3.96309597843312 3.91167193190254
Graptemys_barbouri 4.57132073510053 4.62146511861306 4.36612475626755 4.1680045532361 4.75750709049449 4.08999788919724 4.54112090653853 4.46545980734226 4.42642089009491 4.18801551641571 3.36485553257502 3.17636998799001 3.51081471794125 3.31149138559938 3.90273183518629 4.73540909222242 4.57921443855748 4.71996884341021 3.73288662230494 4.45145866648596 3.98914154923341 3.39183327120997 3.97039747047432 3.10839393279988 3.34602093613646
Graptemys_geographica 4.63465615564597 4.7221520910928 4.36237365211361 4.41742255398984 4.81023320026873 4.00390896724368 4.50182670720739 4.58304038746127 4.54080113882049 4.32004776671563 3.50266405702141 2.94280480105228 3.57838148418121 3.11513606234474 3.97467664782215 4.55166661671096 4.54572047226342 4.43774448970514 3.71340220965831 4.48542498650817 4.18655110171606 3.69667133620275 3.86167855192232 2.68179767020552 3.43286410384186
Hardella_thurjii 4.58498448965182 4.75478637050059 4.58014189819996 4.7066956575801 4.59165220911996 4.01625274472866 4.65481124442607 4.55849550281265 4.57920500877314 4.1849012739352 3.18609599402673 3.40687323456737 3.65233284668985 3.42580638476731 4.15826884042136 4.62005917933062 4.6791715682101 4.30636408273269 3.53595022468785 4.28827428149232 4.07431031365894 3.96333765633107 3.82224233159564 3.51555119683452 3.1738150663572
Heosemys_annandalii 4.26131399318644 5.03631057610851 4.59562929487742 4.6283341402233 4.54644343849606 4.07584440745722 4.4839349712082 4.54255604501295 4.46936677951629 4.24806708608308 3.47063418796878 2.1339720229734 3.59550742332289 3.58167162831728 4.25054139089384 3.60415595325047 4.12197787938094 4.15287815620943 3.7050063113782 4.37835746505672 4.10282192839904 4.07173725793515 3.14575533355154 3.96890118642495 2.89284728997061
Heosemys_grandis 3.91133415476898 4.86604898239772 4.64706259959209 4.36912646882725 4.24821386875526 3.97256279412384 4.55076221986561 4.60538452368994 4.59065145024806 4.30984617640634 3.31163179991534 2.95832781160397 3.66170441133705 3.51632722471245 4.27591203355024 4.04001261854612 4.24660032158649 4.23287075303907 3.64098769084396 4.46781113123411 3.98354072380609 4.07273403563866 3.37203459723026 3.93952131596809 2.87235767570686
Heosemys_spinosa 4.20181517793899 4.44930610755061 4.04131534742179 4.52280932116622 4.25654190754496 4.57664597511606 4.59202354753959 4.48767054969809 4.46517432536102 4.17083436752837 3.28493308746293 2.79696485206371 3.70583281555568 3.4303577834377 4.3352357465611 3.78624912643866 4.11622626485579 4.42806154752233 3.7880663756057 4.64746057059836 4.36355080590174 4.12742737144588 3.16561642653267 3.99529267626414 2.70593411333892
Leucocephalon_yuwonoi 4.76807842208215 4.36543230892455 4.40274420731015 4.19555361551202 4.55157212331686 4.11132818726533 4.65276858702658 4.49317931405745 4.48996273085168 4.19926423913925 2.61363141721974 3.80910353708752 3.68340113089433 3.06757016117903 4.03251657856539 4.61815412738572 4.43833785845026 5.46132328901924 3.76307240636739 4.60688149524171 4.3708419409512 4.51401305879082 3.86732582701265 2.9894988988799 3.66811519318604
Malaclemys_terrapin 4.88360395914076 4.48509605016957 4.3011727236072 4.20134611818367 5.13167072649195 4.24907819169126 4.60490413301596 4.47774434127592 4.50262705608747 4.32575173088555 3.46800840294377 3.31236445767547 3.47657561557312 3.19213677714205 4.06762916880924 4.59268575331342 4.33871972350712 4.459137638539 3.6944746836018 4.57634936613981 4.03024574068344 3.7520676435962 3.73496039996219 2.26772998829279 3.40473441629179
Malayemys 4.49255879740563 4.60886410439489 4.49632496325677 4.56390001746 4.64009809085415 3.88121520246149 4.42713927622551 4.56524615644434 4.56000848691495 4.35188683961507 3.21022048254716 3.36172923759662 3.71908650287892 3.233423140527 4.1743646095614 4.41753873670605 4.56749272147132 4.83416283018693 3.5771674349915 4.65433304330145 4.08211335883192 4.0150233644997 3.62582925426882 3.36654721959514 3.19137299817273
Mauremys_annamensis 4.89344913769782 4.35629599296797 4.1739631273225 4.43658090141805 5.39540959547126 3.86228275922512 4.56901718890557 4.39515001158612 4.49005709037678 4.24685102777464 3.31176113674794 3.13191741341261 3.63967353797181 3.54700907753933 4.17149013955702 4.31667393005456 4.41746542430249 4.26280321555419 3.67987142977658 4.44679565619588 3.88469593929806 3.77027274367657 3.60441268848066 3.94550696526959 3.04976716937527
Mauremys_caspica 4.5827235985152 4.70858791598065 4.26027149480704 4.19470917219353 4.66689377339054 4.6191731698977 4.59198345704669 4.50413400472636 4.50403970417555 4.28789768000625 3.27633616513585 3.15174456251677 3.64290465332834 3.55729344691185 4.04882314435546 4.22332631986907 4.48568099448325 4.4368449082303 3.65120068667785 4.50120611320885 3.98622616204885 4.15560809711897 3.6564202642217 3.91403108326534 3.48865604234442
Mauremys_leprosa 4.70253205823964 4.89005147425237 4.27030138958872 4.13636187240434 4.85533222344096 4.36139019903012 4.6016468909658 4.53905193481338 4.47145394089073 4.37831611206761 3.35220287544575 3.13978511990356 3.75367079779772 3.48117161097066 3.91462759041287 4.06301144459775 4.4816362287398 4.37314173646777 3.64582132341497 4.42276781858147 3.76903500829853 4.35632573872305 3.58444037561137 3.9904017167633 3.77819138596226
Mauremys_reevesii 4.6231954724224 5.06881614678955 4.23346435595953 4.56653808246905 4.99327296532425 4.12389272010015 4.61809737191814 4.58732992716715 4.53931362509335 4.36188781765296 3.49337411679355 2.59513540859539 3.68719545889543 3.36331688231758 4.19620364703688 4.12616006477001 4.47987777871944 4.27166287017989 3.55308338538682 4.5996949769361 4.28083977051341 4.1384848810154 3.58332533140877 3.56042502648127 3.17091015493242
Mauremys_rivulata 4.63610583410804 4.52509313846713 4.25443796440547 4.0933278026548 4.67238622344848 4.19649653491507 4.66748120761539 4.47048690550106 4.47880904353297 4.41702715224787 3.32063552742118 2.97877955452537 3.61561447621206 3.59830588562217 4.08539286013838 4.10197763461229 4.50700769088808 4.38421819388541 3.66515254133907 4.47088817709372 4.07424589748052 4.1198607255057 3.56212133397852 3.9641329560226 3.31332615909132
Mauremys_sinensis 4.62518578348898 4.94502121754784 4.52745773351083 4.28498717241015 4.79846736286914 4.2211230230485 4.63374937993656 4.59628874108498 4.50219383297243 4.17718421053484 3.18245288616687 2.60388991593351 3.73861757712407 3.43873399499959 4.00750978941681 3.73342777550637 4.39094925190912 4.50855709236283 3.53907326906268 4.57834201527753 3.96386702972237 4.25314337385034 3.70502600123447 3.79410644066807 3.5804403278033
Melanochelys_trijuga 4.17950744200982 4.21153991692312 4.90173709768893 4.42492797902172 4.46493114140034 3.75469539297127 4.51574490332141 4.54007326814657 4.49551274653569 4.31344783271573 3.16710281369506 3.01083172722962 3.66955225461439 3.12355264940184 4.41151347359341 4.23767413252622 4.52782612480041 4.24322071442858 3.60053752947868 4.60329375006722 4.11232348527298 4.16316817441075 3.64649215053015 3.0501869715393 1.42746297091114
Morenia_ocellata 4.41714233918025 5.34193831374936 4.5077753048212 4.39227688943352 4.77892760270489 3.88726994673691 4.56145248349347 4.52806612232897 4.67970570123228 4.31422679888113 3.30766333987598 3.15611519723774 3.65404755072228 2.89827307433238 4.36812113630823 4.47087963871793 4.40649594304633 4.09231695843129 3.62848863229371 4.55240558079824 4.14523060109628 4.13360971183234 3.68740745635267 2.43951064516753 2.45708755292982
Morenia_petersi 4.2885598863575 5.06036803814101 4.19463428224394 4.74366111973457 4.92916407788441 3.98740125432436 4.62606730865037 4.55758790740203 4.70311038659021 4.39046756778992 3.15639811518826 3.30294528682636 3.67523316384441 3.06831201047308 4.49248636477496 4.56970798877935 4.47152134645343 4.48460689766129 3.61521056668607 4.53492502129846 4.01580946713536 4.29636056753392 3.70654840273393 2.99860421378737 0.923463118833445
Notochelys_platynota 4.89042722521565 4.50042880496751 4.2848785441585 4.57423737791148 4.77913910538166 4.07784043698329 4.61146920686657 4.41870318761509 4.44953979212453 4.32057169570495 3.16515786768429 3.01429824119945 3.65190195411729 2.83234608129208 4.32615012698928 4.37230647000832 4.33655148756089 4.48125658692209 3.67007302838752 4.52719364599469 4.34212110272973 4.08890684642022 3.70318660752368 2.04070642176766 0.673959182621676
Orlitia_borneensis 4.42940633536345 5.0754746075336 5.17999696415736 4.26391420289324 4.56397526164132 3.68523032140313 4.54961876605963 4.53771385483762 4.51590817585896 4.25952133340113 3.16198435681183 3.37563271250006 3.69255785201905 3.51036978799062 4.25606451998624 4.5669373407683 4.67603528784799 4.49669732099896 3.5239004482305 4.40903958627011 3.97343129275788 3.95892895280224 3.76531941605275 3.87478659810713 2.88960217134219
Pangshura_smithii 4.85405010849846 2.8450646393287 6.62535760022841 4.31351555922429 4.75621888330234 3.97546567617868 4.50047886317646 4.34754059935633 4.40694851953035 4.23224172613434 3.14580459720237 3.51089866028056 3.52777649470038 3.36113933752908 4.10264022509592 4.67639012736224 4.7196656833955 4.30668571998353 3.57045989622209 4.44929064026468 4.18957290840675 4.03404018736154 3.84620640748932 2.80884395194624 3.33309304807095
Pangshura_tecta 4.66233546536603 3.60499052053353 7.09809148643428 4.19587083515091 4.72231035994336 3.59294854851459 4.27237885357433 4.07272308510543 4.61714212512783 4.2061756509168 3.15170847308926 3.5308447102975 3.54701934685907 3.38076845172169 4.22963339264795 4.78267897246756 4.74260020126661 4.27533630325379 3.54205261900608 4.55673334122164 4.17053188382182 4.06838836783961 3.86232696614265 2.9098619153666 3.09112830136461
Pangshura_tentoria 4.74771670227239 3.33489453392962 8.4364078287693 4.30186262136294 4.56656120129217 3.62110940984862 4.31601201805284 3.88791055342031 4.22200189549417 4.13216921573451 3.05026591313267 3.55661824108101 3.61515076484632 3.43064063945532 4.16076791424796 4.63330215322464 4.65091461852271 4.46000893712595 3.58344228759201 4.51264162248411 4.07705065125452 4.14726794957849 3.79395016328965 3.49654222678222 3.13549459760532
Rhinoclemmys_annulata 4.23052925689847 4.19901478368094 4.35510417175763 4.30959442332063 4.06968221839176 4.02443861865477 4.49802396867897 4.46187301282194 4.51534688460128 4.39645915124119 3.0756253875243 3.24880018796518 3.69865398917886 3.11774815622152 4.23602698772858 4.11103670212826 4.52427536036993 4.59204979425375 3.79955541718837 4.43921149655027 4.17151565910586 4.30381476783942 3.53265153543963 3.51028517759486 3.23240175922602
Rhinoclemmys_areolata 4.20740351319423 4.39586616219057 4.50984185741667 4.39757127305538 4.29632572034421 3.79263742667222 4.53058393408815 4.50500322521278 4.51119001274046 4.24330250122571 3.27212566585643 2.98091809707836 3.71467263323462 3.12053489663665 4.13313986835613 4.12700012959576 4.83651320314372 4.21525845285768 3.82542405963444 4.37223444427634 4.60505484754194 4.29924053933017 3.71199482614121 3.5602622395202 3.27422868205772
Rhinoclemmys_funerea 4.42697613288071 4.49368327266778 4.5853854830548 4.21601058662075 4.59913459058179 3.44533039913386 4.79221209916649 4.54694413709199 4.50615528941902 4.30802801695685 3.44796875772332 2.50133616975861 3.70054818862989 3.28461850671343 4.13536052710571 3.82237538993863 4.53955157402219 4.23548744360092 3.75430324011435 4.44802711657065 4.0461475542187 4.09349829003128 3.51043008137327 3.66855457422288 3.59787645819024
Rhinoclemmys_melanosterna 4.3950597676943 4.55558608770111 4.76782393991816 4.31584159765886 4.64441191252564 3.75550353977526 4.36929051439563 4.54167161357735 4.53278746437203 4.2311706233348 3.28593093357708 2.7310463918473 3.59884886983182 3.36673866888488 4.25032177751485 3.97788278712074 4.61991086368102 4.38567873762999 3.70569013993515 4.48222250905352 4.05846049801828 4.1442412594532 3.56228682007026 3.60133663694854 2.85748293378036
Rhinoclemmys_nasuta 4.42891915527666 4.32692139993971 4.65844892243732 3.69112343254112 4.43754673991089 3.6825361864105 4.78356089506685 4.45964103195466 4.52342006341649 4.26294986739736 3.08464395289124 2.85170768843969 3.71191659363469 3.25822544016258 4.05054717912824 3.80670396647742 4.41894038870707 4.6667364795653 3.73055946735405 4.39597896908121 4.2255923138206 4.29065360379555 3.61205973668876 3.64114058309771 3.46212111591114
Rhinoclemmys_pulcherrima 4.25230483381274 4.81349985042493 4.49365498942411 4.34391109479876 4.39264194755034 4.00034786529561 4.47892817737372 4.53073331195771 4.49107642031175 4.21682414540066 3.26868507404612 2.57528550743106 3.59206842469766 3.25080463283809 4.35621458124954 4.08407385965058 4.69554947129815 4.22346282333592 3.78624149208524 4.5348440870382 4.63303661935528 4.00051140854553 3.66989643293655 3.54241405984192 1.88150976883827
Rhinoclemmys_punctularia 4.26179873129871 4.63150359199231 4.6127298805335 4.19186609779489 4.4375205061107 3.81201084990631 4.49875744155096 4.52925464741877 4.54972882382812 4.30597809141091 3.0283968087582 3.03050178074494 3.62864660154471 3.1878799126784 4.27362905203942 3.92256447832348 4.77515365428047 4.57844892468059 3.75478521675573 4.55329821907823 4.39189560781394 4.48920317800762 3.63364166974428 3.34495214189169 3.17005801616112
Sacalia_bealei 4.66172133552902 4.83255459160115 4.35819952561435 4.18525579483998 4.62181774013994 4.31193986038819 4.53308034987145 4.48972836747635 4.51249041685477 4.4231906024352 3.18240009848267 3.22641113038135 3.60174985979124 3.20849193361962 3.99597648060326 4.2118554683527 4.35515555781605 4.74871925070281 3.74583960421068 4.39032984024358 3.99845543823651 4.20489710703855 3.69681484273949 3.09628163693848 3.64228884093948
Sacalia_quadriocellata 4.7897211172385 4.6053536235502 4.3433058417674 4.41857974751138 4.80174930872696 4.11966502949261 4.64458786990377 4.48181707567218 4.46472013838481 4.40541437087389 3.02407699815753 3.25560488839508 3.70136427365307 3.219028338672 3.91072824876221 4.05039393043589 4.26555997484646 4.70391961373024 3.65817160430989 4.32400411433319 3.79012885810313 4.33317754376756 3.6877519652501 3.31139041333592 3.77178529312229
Siebenrockiella_crassicollis 4.55700030956823 4.81193442213033 5.48976802649044 4.63564059276566 4.98056557556789 3.16177441983662 4.46733118722462 4.49547817988845 4.52055287745975 4.40909105538091 3.38611312971599 2.19345782541958 3.51609754837318 3.40270806294676 4.1786167654386 4.01732543785294 4.43802876819528 4.50917433833352 3.55254821803778 4.70527871426704 4.32135839147921 3.8676396617833 3.75160134994545 2.97242788015628 3.1837945097131
kehreri 5.06829758378476 4.61164964802403 4.72051007073258 4.56568665516098 5.10648241876586 4.18778658288207 4.47692344282687 4.1101968042723 4.09327993828644 4.16039663528392 2.52630744704307 3.61770478779771 3.66965451904827 3.41420033992451 4.04835547135222 4.35639993745426 4.49934992626452 5.31994515482044 3.56302200552711 4.54825653594526 3.65509693581535 4.52129263577034 3.71386272328559 3.60443817211667 3.31704426129237
messeliana 5.10430271986763 5.12970052399615 4.61294180772001 4.29556424323528 4.70010905583557 3.93511965666064 4.57672547571603 4.5544941517411 4.60049838428684 4.12339895846685 2.67481826511106 3.57842913635096 3.62384439611598 3.63296168916146 4.03018381247906 4.63967789232623 4.40862587553726 5.04297849045157 3.36526301052902 4.6225011769114 4.00069787563143 4.3407045308665 3.89294042621605 3.87309086565572 3.24399245903767
;

CNAMES
{  0 RC1;
{  1 RC2;
{  2 RC3;
{  3 RC4;
{  4 RC5;
{  5 RC6;
{  6 RC7;
{  7 RC8;
{  8 RC9;
{  9 RC10;
{  10 RP1;
{  11 RP2;
{  12 RP3;
{  13 RP4;
{  14 RP5;
{  15 RP6;
{  16 RP7;
{  17 RP8;
{  18 RP9;
{  19 RP10;
{  20 RP11;
{  21 RP12;
{  22 RP13;
{  23 RP14;
{  24 RP15;
;
PROC /;
