# Supplementary material for: The phylogenetic relationships of geoemydid turtles from the Eocene Messel Pit Quarry: a first assessment using methods for continuous and discrete characters
Source: PeerJ. 2021 Aug 5;9:e11805. doi: 10.7717/peerj.11805 (PMC8349520; doi:10.7717/peerj.11805)
Supplement: Supplemental Information 2 — The raw landmark data, the raw segment measurements, and the matrices with combined discrete and continuous characters together with the files necessary for reproducing the main parsimony analyses. Consult the file README.md contained therein for a description of the contents and instructions for reproducing the analyses. [file peerj-09-11805-s002.zip › data_and_scripts/main_analyses/2_parsimony/replace/input/shell_ratios_zscale.tnt]

NSTATES CONT ;
XREAD
'TNT file generated with the R function `writecont.tnt` on Fri May  8 17:13:30 2020.'
25 47
&[continuous]
Batagur_baska 5.05446421705306 4.46502734664823 4.42328175056742 4.92114021938721 4.42036179197654 3.55311257101266 5.63159147093137 4.74307666194656 3.52896622495824 2.35872990513738 2.59342487583176 4.85901157431541 4.00002974477242 4.89689721772348 3.51156249044229 6.04750418183085 5.02389219015549 5.43945382849142 2.28778259765507 3.65083526293089 5.18796382746312 4.19572058093327 6.25759621626658 3.90176140486538 4.51628394767732
Batagur_borneoensis 4.41180493320839 4.06581543279238 4.28796037805905 4.6854754785035 4.45026949821697 4.02574879920295 5.0410291022502 4.95625466835061 4.70422622706749 2.06385802471039 2.82249141397771 5.06513829424688 5.0252112023793 4.40432622530886 4.62209818483179 6.1227901854645 7.22049803615728 4.89607402506951 1.91974386541199 4.00629284946667 5.72263768155201 3.29038458037015 6.12588619082053 3.63124546843182 4.28115210019775
Batagur_dhongoka 6.05556362703023 2.41775460808747 4.67430769400335 4.46779588787436 4.47011705262018 3.54264554768295 5.11192909821059 5.62314780437475 6.1130233937488 2.5404465068922 3.88634350490934 5.187724778902 4.39148199977856 5.29039590108469 4.15795652882245 5.31891712142228 4.86328269081608 4.31177233804069 2.45834004860505 2.66894411638937 3.40888726696119 3.40330231561124 5.20412308386607 4.96498905711345 4.66426373702017
Batagur_kachuga 4.25178150936504 3.83278841540989 4.54313694937673 4.24589908403091 3.18486577926839 3.15552081730737 3.2009557035631 5.10525946003697 6.51322049616122 2.60060227178465 3.34229242798142 5.75071590737458 4.14589641533381 4.85981084852772 3.42802432137631 6.18130410637956 4.98076701863045 4.58054467390151 2.83267318761949 1.00466778232818 2.91207994865164 3.13873925828744 5.77839911811791 4.23897784085415 4.68335227091314
Cuora_amboinensis 3.45784654418192 3.94508231162757 4.37814070313198 4.79984977352041 3.49289866219794 4.5825128964881 2.64878175406336 4.78166957202331 4.26143216611004 4.73526386646581 5.80869776014511 2.29963314389821 5.32960526003897 0.807202308074432 4.26029162344563 3.34688125876223 4.14291241993724 3.11879004720823 4.99926623977354 3.89322716841455 4.74133336993192 3.78335203889202 2.51814720064328 2.84109786954435 2.32363153071169
Cuora_aurocapitata 4.99471866177823 4.27470939166985 3.8633412768323 1.35748111168151 3.38172280657094 6.14758921945695 4.05981214937289 3.47856451424631 3.83322099388851 5.69015760777151 5.20919319515327 3.16950025513233 3.85708741175741 2.08373349243199 4.41558815946417 3.30081850748479 4.07502182356628 2.81043174087601 4.97341213064449 3.98299505136367 4.05167744027168 4.0092881080825 2.53954040037269 2.3177878698433 2.61186759924705
Cuora_flavomarginata 3.07487141382964 4.61660259009692 3.87747468361907 4.81315960105525 3.23469645270635 4.4211539667224 2.2754697265052 4.66833741507646 4.77042555729375 4.39047880735193 5.24666754437501 3.01418466616412 4.45886871011381 1.17632217673576 3.93207438283625 3.38692598135159 4.31653292364568 2.65214703118173 4.89911217046289 4.22410781741097 3.77496640624109 4.0096673540942 2.79008629839377 1.14090873010836 1.34353620524046
Cyclemys_dentata 5.91487288801048 4.07694159703196 3.92883992706061 4.90374514740995 5.28758659814776 5.05915253167981 3.33277476637895 4.18989190635055 4.18553397503855 3.72140194063291 4.14758241172128 3.51524650031021 3.07784066291673 4.06783253614914 6.12432850318364 3.30469316616438 3.79064751965874 3.77815519740947 5.19480307682327 4.91731200924998 3.04628878124504 4.24150379751343 3.29189478644877 4.39297357579165 2.23945136910913
Cyclemys_oldhamii 5.6884793820235 4.46043018727034 4.14582023269759 5.40800461952114 5.15071837152661 4.13644570179222 4.03049942997959 4.99389425390088 4.78681775598843 4.78695476286799 4.4779089908753 3.9043602202237 3.41643985168536 4.33874884716013 5.43468897688009 3.27260706452893 3.32664382437537 3.68563681747543 5.07093952023377 3.46784068455147 2.62370350704254 4.64287248407022 2.32158166280379 4.65762321379571 2.35265898358763
Geoemyda_spengleri 3.94808494915565 4.49968885786569 3.70327698636051 2.30653134545807 4.03948939730966 7.17877663253214 4.11555756154198 3.67346709140132 3.92610969177698 4.53726767428032 2.1905396772246 4.69014883247859 3.09516294221643 4.87250698879241 4.47309178822944 4.01979252431981 4.33075821037355 6.2849019523015 5.72227123093077 4.99215831930307 4.43043296805866 5.54529187018491 5.06939538299397 4.85443951951954 4.73856028454068
Glyptemys_insculpta 4.29785477303607 4.6615059512323 3.83029733289355 4.1120606718913 4.85165367815783 4.92465253482845 4.41987887855242 4.9604525690392 4.5076493686051 5.52756498946545 5.23158139941993 3.97345344855592 1.23338705440429 4.4620210326398 4.54548404009866 3.96809734185809 3.2433946408443 3.02242800716075 6.52740412328543 3.43111159466339 3.9070639289882 4.11198253787592 3.80171956084599 4.2997347882866 4.85730169494847
Gopherus_agassizii 3.79899809557462 4.37249741296068 3.63357975346517 5.46433628701007 2.39952325972205 4.29737183491811 4.33372076224109 4.56115189504454 4.58984702449794 5.09952812503698 5.29997856725916 5.73822103786243 7.5499196358047 4.10456818566879 4.43327595810277 5.22688084386647 2.30528718730851 2.83612965356668 4.47400122581547 6.85176539773179 3.05310509603531 4.74250682153227 4.39662621838163 5.39496179993956 5.39159593898133
Graptemys_barbouri 4.23487100793451 4.42981219360033 3.82650455023979 3.43381705015435 4.66556449150788 4.51496490271693 4.25384373079286 4.09581263853112 3.42604357935183 3.40922695863682 4.97594739641811 4.50514328998855 2.8230908228102 4.42530602900828 2.33654805891798 5.56785344178421 4.7156843805971 5.05788690831968 4.88188920355547 3.96161302181995 3.78463673995293 0.94430486529256 5.6724178996432 3.92094568257739 4.80622245695791
Graptemys_geographica 4.46709937925016 4.65446214868072 3.82172215382572 4.55446764665164 4.86791006559568 4.24004197596759 3.89334690445988 4.92966018110338 4.5147421971209 4.75186551811003 5.54223269369998 3.92518467720488 3.59057388283041 3.72630349228727 2.86107473596709 5.04169962190816 4.53149394760208 4.19345129050433 4.72909987650878 4.24712185914934 4.71819646642305 2.35908802467352 5.18250800738313 3.18523928069945 4.89609357510348
Hardella_thurjii 4.28497111681792 4.72727483956301 4.09936149318886 5.85418970002945 4.02906767179758 4.27946153607249 5.29687315220411 4.75559494238577 4.88027943453975 3.37755816538074 4.24138544652828 5.07749889177944 4.43057883125766 4.83225437692764 4.19958684251242 5.23754442030483 5.26536986215568 3.7910412866223 3.33758914131462 2.58994296750183 4.18740412086718 3.59671239714346 5.00480025689496 4.62312765646455 4.62801230551809
Heosemys_annandalii 3.09818698260404 5.3554037681251 4.11910684476908 5.50210652679036 3.85557118808456 4.46976609507292 3.72920272656375 4.64255690750992 3.8348128465362 4.01989255593709 5.41061497272636 1.9167966031994 3.78510543894328 5.38711685186432 4.87231657116076 2.32846549591022 2.20124344886371 3.32092345313885 4.66326244679325 3.34715025358956 4.32223698444066 4.09980550933957 1.95641018144931 5.40497344105859 4.33724805895816
Heosemys_grandis 1.81493588599687 4.9755208653321 4.18468072433545 4.33747033097122 2.71106358535123 4.13993871690779 4.34229604475411 5.088118347123 4.98922940755501 4.64812534488657 4.75723946530345 3.96372939263878 4.53702934698998 5.15449823412987 5.05728583301039 3.57655823399594 2.88656872175649 3.56593579510472 4.16125285957706 4.09906603982907 3.75815015413082 4.10443165177556 2.97607125944741 5.35430502064158 4.31604403574125
Heosemys_spinosa 2.8800260729403 4.04569582631515 3.41239518713682 5.02797694887611 2.74302387593863 6.06906400213339 4.72083989931652 4.25332481369956 3.79490806319506 3.23451151646424 4.64752863007831 3.56305393497914 5.03827877164413 4.84845683664961 5.4897960990847 2.84989647358496 2.16961409925171 4.16379304167436 5.31458776759887 5.609135500584 5.55523699129525 4.35826875191676 2.0459083667895 5.45048811085835 4.14381780274024
Leucocephalon_yuwonoi 4.95631118782245 3.85855895418845 3.87319179862437 3.55759670109838 3.87525340395113 4.58308270278042 5.27813319764761 4.2923913808063 4.03085004701711 3.52361544205006 1.88900358653253 6.07626472382672 4.78347986763626 3.55697431381047 3.28276721888536 5.23208922898294 3.9409741518653 7.32860940195637 5.11859460068104 5.26804218763743 5.58971713654068 6.15245059113782 5.20795579483277 3.71589972864788 5.1395471363099
Malaclemys_terrapin 5.37990208033483 4.12554934463695 3.74369523454661 3.58362277601911 6.10148221904115 5.02298406891602 4.83901027215985 4.18293100809399 4.15139212952528 4.80986924234402 5.39982504910258 4.84282702196554 2.43417283072357 4.0004172472928 3.53876191271286 5.15915953612411 3.39315287419869 4.25897717296781 4.5806774415459 5.01139994098326 3.97902053366647 2.61618768443551 4.61148985340393 2.47113962464219 4.8669830930701
Malayemys 3.94607910673554 4.4016971633401 3.99250074161793 5.21260000404033 4.21498712979797 3.84822235339165 3.2081419048865 4.80346862982498 4.69756233918595 5.07563767889315 4.34051823391165 4.96540320576588 5.18882586852999 4.14739198808269 4.31693596043013 4.65761915156498 4.65122416926864 5.40765597755204 3.66079877248238 5.66690306827326 4.22430511489564 3.83659080438695 4.11972238053967 4.36615592564439 4.64618242766216
Mauremys_annamensis 5.41600083458527 3.83817426172329 3.58151186342678 4.64054729370373 7.11362578664729 3.78776204575919 4.50977263202983 3.59719585716577 4.03174818358963 4.00752643499489 4.75777093857039 4.39476445389323 4.28678321200073 5.2637221278436 4.29597911664339 4.36878880265945 3.82619220428747 3.65761706352579 4.46616429890662 3.92241741141808 3.29070818474374 2.7006793275942 4.02321491360015 5.3646278502035 4.49963924520791
Mauremys_caspica 4.27668123633936 4.62419814078973 3.69154901788143 3.55380256472604 4.31782020034153 6.20487358820436 4.72047209705296 4.37007888570431 4.16483805255859 4.42493065175452 4.612202000356 4.44399664487456 4.32348507652833 5.30033330884351 3.40165318793001 4.1014842420853 4.20132411008462 4.19069592847492 4.24133927474851 4.37977241220054 3.77084972697232 4.48905824535608 4.25757178697001 5.31034465570373 4.9538308045162
Mauremys_leprosa 4.71597607692049 5.02907455340281 3.70433643483093 3.29164451632872 5.04098537446371 5.38164979577166 4.8091273519918 4.61770676919753 3.85467894867121 5.34439747214822 4.9239548674172 4.41430051661778 5.58166486275761 5.02934826224127 2.42327621528369 3.64241627877324 4.17908108436744 3.99557708094667 4.19915636126889 3.72044793175873 2.74374181078021 5.4206083755501 3.93321554848231 5.44205317944519 5.25346134265905
Mauremys_reevesii 4.42507714625237 5.42792928769842 3.6573717838099 5.22445299426985 5.57035685144135 4.6232072398498 4.96004902175262 4.96008035881383 4.50058368499413 5.17733782196894 5.50405830220423 3.06189738169538 4.82657919926119 4.60979888141682 4.47615741556057 3.82324484130923 4.16941099430387 3.68475363384458 3.47194084802783 5.20763486401395 5.16409233490903 4.40958773113944 3.92819092910204 4.70051690396315 4.6250061088908
Mauremys_rivulata 4.47241483251912 4.21478972865189 3.68411167310801 3.09828976330855 4.33889842827985 4.85506579736376 5.41311121271312 4.13146336794361 3.92468657821725 5.73805080385514 4.79423774627169 4.0145124935333 4.01349912030673 5.44633290906035 3.66827131920975 3.75399749952854 4.31860414227528 4.0295035801496 4.35074439377381 4.12493059581309 4.18709949351179 4.32315121090554 3.83264133906848 5.39675016781354 4.77238771499485
Mauremys_sinensis 4.43237490623283 5.15172150621086 4.03219285431674 3.95942723691329 4.82275662769865 4.93370990208203 5.10364526019039 5.0236136817672 4.14726860809761 3.29908319533601 4.22641512139243 3.0836354326352 5.41067707528915 4.87827519366091 3.10045069688455 2.69864045351295 3.68037414166612 4.41034588207272 3.36207886327962 5.02814944278807 3.66511226292203 4.94172896732898 4.47659927271303 5.10352304230009 5.0488153217826
Melanochelys_trijuga 2.79823157093877 3.51519855612612 4.50937296333255 4.5881899883171 3.54275363674856 3.44418434794906 4.02103662998652 4.62494977045814 4.0836764263187 4.68475065898945 4.16333832416298 4.0941002688434 4.62617208843276 3.75626558145261 6.04591267270931 4.14256976907307 4.43308913109164 3.59763708222136 3.84405813341214 5.2378848743714 4.36717032593666 4.52414530063008 4.21283365699452 3.82056216357317 2.82077035844845
Morenia_ocellata 3.66955388414683 6.03731182277588 4.00709912923672 4.44148661120432 4.74776941538765 3.8675580353719 4.44037174488551 4.53979855736513 5.8368691096297 4.69267198130142 4.740932197069 4.45484923503574 4.45005595545746 2.9542960099897 5.72955298461355 4.81036292662875 3.7658686975232 3.13542827623542 4.0632400131421 4.81013697491365 4.52278973574011 4.38696159598314 4.39720647208751 2.76739193640168 3.88629473878993
Morenia_petersi 3.19808794389337 5.4090801041182 3.60786614555654 6.02027782152835 5.32432789750014 4.18732498699001 5.03316762314796 4.74915853764929 6.05964051362999 5.46796586524495 4.11935038219357 4.81943856527451 4.69070087739495 3.5596152126148 6.63626019029183 5.09336180183235 4.12345719880957 4.33698792737524 3.95911849069914 4.66320159258826 3.91075066822525 5.14230417377732 4.48345952817281 3.73160272245239 2.29919760323665
Notochelys_platynota 5.40492056057825 4.15975935802582 3.7229212911508 5.25904640775277 4.74858109352463 4.4761403679379 4.89924023811083 3.76422818454201 3.64609482914732 4.75719336234419 4.15534611661031 4.10270786426247 4.42568437250916 2.71960344036785 5.42355574528655 4.52809477328274 3.38122928431194 4.32672613424614 4.38932897512652 4.59821439431386 5.45389484457543 4.17949124229667 4.46831058490525 2.07961558677569 2.04099424283943
Orlitia_borneensis 3.71452157892044 5.44278545896087 4.86413490354185 3.8647450736864 3.92285259447549 3.22234929241582 4.33180565494772 4.60821749215511 4.27780501023465 4.13637102300873 4.14230546796349 4.99992650148297 4.8874900007184 5.13329043944477 4.91258394338139 5.08542794206209 5.24812279046462 4.37402014103908 3.24309939356752 3.60505328072668 3.71034214501756 3.5762511745352 4.74829384759502 5.24266375574997 4.33388979316297
Pangshura_smithii 5.27153866312432 0.466357160166857 6.70686899977524 4.08760705394235 4.66062077339636 4.14920900177621 3.88098137713488 3.25956364484854 3.24070088990567 3.85896415824292 4.07581930524463 5.33580126287267 3.01575767746253 4.60204707053765 3.7940163548501 5.39885030998315 5.48805560036494 3.79202644148932 3.60820081362647 3.9433893624617 4.73248674261346 3.92484973205891 5.1127873303091 3.40434284771855 4.79284381375077
Pangshura_tecta 4.56858952426027 2.16188251834007 7.30957176392721 3.55902198867372 4.53049094483663 2.9276496433504 1.78832314900504 1.3106371411522 5.24137399935918 3.59389772483972 4.10007961951148 5.38532869309463 3.23433500297508 4.67192447638944 4.7198830260326 5.70321260676134 5.61417738421471 3.69600513056006 3.38544178835953 4.84651459385845 4.64244077736168 4.08426298413063 5.18542989572652 3.57855806925156 4.54244251088631
Pangshura_tentoria 4.88165203204698 1.55925191217927 9.01583184464373 4.03524967907044 3.93277658555787 3.01758068490659 2.18862694918708 0 1.48033460120898 2.84132482466438 3.68323000550667 5.44932616358978 4.0082318766935 4.84946377178416 4.21780679252602 5.27546619795292 5.10997889554562 4.26164590627318 3.71000377155195 4.47589524668231 4.20036331551605 4.4503508080572 4.87730990552651 4.5903448541129 4.58835572152202
Rhinoclemmys_annulata 2.98531034725572 3.48725282937584 3.81245407291943 4.06998914634907 2.0259174700712 4.30560292995567 3.8584594352098 4.07037612687715 4.27246250553462 5.52889439562825 3.78743761931335 4.68499251688744 4.9567353155689 3.73560224831668 4.76649668807682 3.7799384963763 4.41356272349414 4.66607882784668 5.40468044648345 3.85866765574471 4.64709310027884 5.1768998436426 3.69984434274616 4.61404589835567 4.68864173366647
Rhinoclemmys_areolata 2.9005165028374 3.92646211584633 4.00973383979565 4.46527460624073 2.89570114484271 3.56535133105421 4.15717437011928 4.37624314655268 4.23289640299904 3.97144139847479 4.59490014007029 4.01982264351187 5.13868923524627 3.74552272608663 4.01637952384514 3.82565040004452 6.13062492368323 3.5119904165838 5.60753246684601 3.29568231291169 6.69732178009931 5.15567040347345 4.50800223647235 4.70023616214729 4.73192703086135
Rhinoclemmys_funerea 3.70561089419343 4.14470891514522 4.10604669849843 3.64951114514914 4.05778260599093 2.45623459077296 6.55743000060655 4.6736759902104 4.18497469989057 4.62963644555619 5.31747777416675 2.82898734424854 4.97825130740732 4.32964164772783 4.03256963835238 2.95334545284492 4.49756986622638 3.57395055532216 5.04983014599292 3.93276863049592 4.05422101159499 4.20080057943059 3.59970988305409 4.88699673860088 5.0668593956621
Rhinoclemmys_melanosterna 3.58858497975682 4.28282474357957 4.33864301843154 4.09805808935803 4.23154216726174 3.44676514556569 2.67741993060167 4.63628477499963 4.4384661233014 3.84807209273201 4.65162899749509 3.39937381104809 3.8230605422327 4.62198005099764 4.87071544007577 3.39864701318689 4.93948266411616 4.03397713467322 4.66862476932906 4.22020296967143 4.11244954360379 4.43630364430146 3.83338705356281 4.77107292231377 4.3006506579502
Rhinoclemmys_nasuta 3.71273526350455 3.77263449186249 4.19919749254817 1.2911605027115 3.43766125530489 3.21374563633065 6.47806124707636 4.05454756267573 4.34930495617666 4.17123585289195 3.82449687229053 3.69898420721153 5.10738370112947 4.23568534358954 3.41422257545571 2.90846971415651 3.83430334675257 4.89483949329702 4.86364054267313 3.4952703655928 4.9028243268027 5.11581759904973 4.05767409157611 4.83971866670884 4.92637068794654
Rhinoclemmys_pulcherrima 3.06515361217305 4.85827471276181 3.98909671102881 4.22417608652803 3.26533134080153 4.22866968150974 3.6832688910828 4.55871349650937 4.04145041018571 3.70218247543587 4.5807619975718 3.01260869576537 3.74604225248084 4.20926811660349 5.64274609011726 3.702729334342 5.35543542903579 3.53711989237154 5.30027772756395 4.66252128790616 6.82964898975906 3.76923940293346 4.3182981853844 4.66945525475883 3.2906483522885
Rhinoclemmys_punctularia 3.09996434417134 4.45220975445835 4.14090889988779 3.54102845455319 3.43756057855513 3.62721989783149 3.86518853637628 4.54822723431513 4.59971804247863 4.60879071221624 3.59336508371225 4.14294238054545 4.16152952024259 3.98526329572557 5.04064134313314 3.24024085586402 5.79319573496676 4.6244202114376 5.0536096228509 4.81764017565223 5.68928098859541 6.03730551724705 4.15492673756283 4.32891313120718 4.62412425869792
Sacalia_bealei 4.56633772944154 4.90078911799101 3.81640043339814 3.5113279520752 4.14483311927775 5.2237313142797 4.18007724083317 4.26791826353397 4.24527396099149 5.80072705046998 4.22619820527961 4.62939892886991 3.85601255066883 4.05863973740304 3.01636502168825 4.06863700670454 3.48353701716397 5.14594761521527 4.98346154368796 3.44778579248331 3.82868259062611 4.71781334252033 4.43959809732256 3.90005686008167 5.11282029969918
Sacalia_quadriocellata 5.03566722278293 4.39386467672692 3.79741202430608 4.55966698914597 4.83535166309133 4.60970621034633 5.2030808334284 4.21181366511472 3.79058500271281 5.61996020083947 3.57561403935536 4.70188906158862 4.98752112252023 4.09614813665323 2.39484735927917 3.60628552971742 2.990831881059 5.00872911739294 4.29600255011714 2.890275268019 2.84349568999291 5.31317534748037 4.39875890030396 4.27103269314051 5.24683188933894
Siebenrockiella_crassicollis 4.18236312104792 4.85478197296238 5.25907142273424 5.5349348726801 5.52159004337571 1.55070530829779 3.57687460859509 4.30869427386857 4.3220143931401 5.65734847816512 5.06329950155696 2.06450399024337 2.88309788088171 4.7500269879323 4.3479370724054 3.51159259798441 3.93927439891879 4.41223646803744 3.46774426994254 6.0951343065953 5.35570693627997 3.15256868078727 4.68647740959001 3.68645911028624 4.63833970094322
kehreri 6.05710765146851 4.40791219032671 4.27832113211673 5.22062747839775 6.00481772759735 4.82725077249852 3.66487685220481 1.57638994324515 0.255128165220214 3.12837001124088 1.53017033866213 5.60100831005201 4.62733369827462 4.7909381821235 3.39824353326072 4.48254579044135 4.2764924685068 6.89557698226153 3.5498757137355 4.7752615756586 2.20492292160173 6.18623581713409 4.5164193666365 4.77642181886754 4.77623545582486
messeliana 6.1891256287633 5.56377280615671 4.1411790922832 4.00695067424963 4.44528959688164 4.0203649470839 4.58049077819223 4.727218515304 5.08295488548261 2.75213990539418 2.14043369571531 5.5034841343481 4.10698182583027 5.56970361368166 3.26575976555042 5.29372337813675 3.77758164857562 6.04724533942197 1.99912515680679 5.39933569102704 3.83928719012344 5.3481088279455 5.32338046703479 5.23973930157687 4.70063656503531
;

CNAMES
{  0 RC1;
{  1 RC2;
{  2 RC3;
{  3 RC4;
{  4 RC5;
{  5 RC6;
{  6 RC7;
{  7 RC8;
{  8 RC9;
{  9 RC10;
{  10 RP1;
{  11 RP2;
{  12 RP3;
{  13 RP4;
{  14 RP5;
{  15 RP6;
{  16 RP7;
{  17 RP8;
{  18 RP9;
{  19 RP10;
{  20 RP11;
{  21 RP12;
{  22 RP13;
{  23 RP14;
{  24 RP15;
;
PROC /;
