# Supplementary material for: The phylogenetic relationships of geoemydid turtles from the Eocene Messel Pit Quarry: a first assessment using methods for continuous and discrete characters
Source: PeerJ. 2021 Aug 5;9:e11805. doi: 10.7717/peerj.11805 (PMC8349520; doi:10.7717/peerj.11805)
Supplement: Supplemental Information 2 — The raw landmark data, the raw segment measurements, and the matrices with combined discrete and continuous characters together with the files necessary for reproducing the main parsimony analyses. Consult the file README.md contained therein for a description of the contents and instructions for reproducing the analyses. [file peerj-09-11805-s002.zip › data_and_scripts/main_analyses/2_parsimony/replace/node_error.jl]

#!/usr/bin/env julia
using Phylodendron2
using Plots
import StatsBase.ecdf
import QuadGK.quadgk
import DelimitedFiles.writedlm
import Statistics.median

include("../../scripts/utils.jl")
pyplot() # Use this backend so that the text is not expanded to paths in the PDFs

EFDIRS = ["000", "025", "050", "075", "100"]
NDIRS = length(EFDIRS) + 1

LSTYLES = [:solid, :dash, :dot, :dashdot]

function errors_from_dir(dir::String, tree::AbstractTree)
	ne = zeros(Float64, length(tree.dir))
	flist = readdir(dir)
	bp0 = bipartitions(tree)
	stickiness = zeros(Float64, length(bp0))
	for (j, fname) in enumerate(flist)
		match(r"\.nwk$", fname) ≠ nothing || continue
		target_trees = read_newick(dir * "/" * fname)
		qname = replace(fname, ".nwk" => "")
		qind = tree.dir[qname]
		ne_sp = zeros(Int, length(target_trees))
		for (i, tq) in enumerate(target_trees)
			pluck_nonsplitting!(tq)
			tq.dir = tree.dir
			setspecies!(tq)
			compute_bipartitions!(tq, tq.dir)
			ne_sp[i] = node_error(tree, tq, qind)
			if ne_sp[i] > 0
				tip = findfirst(x -> x.species == qind, tq)
				a, b, c = get_tree_segment(tip)
				bp_ab = getbranch(a, b).bipart
				# bp_bc = getbranch(b, c).bipart

				bp_in_ref = findfirst(x-> maskedequal(x, bp_ab, qind), bp0)
				stickiness[bp_in_ref] += 1
			end
		end
		ne[qind] = median(ne_sp)
	end

	return ne
end

"""
Compute placement errors from newick trees in a directory
"""
# function errors_from_dir(dir::String, tree::AbstractTree)
# 	ne = zeros(Int, length(tree.dir))
# 	flist = readdir(dir)
# 	for (j, fname) in enumerate(flist)
# 		tq = read_newick(dir * "/" * fname)[1]
# 		pluck_nonsplitting!(tq)
# 		tq.dir = tree.dir
# 		setspecies!(tq)
# 		qname = replace(fname, ".nwk" => "")
# 		qind = tree.dir[qname]
# 		compute_bipartitions!(tq, tq.dir)
# 		ne[qind] = node_error(tree, tq, qind)
# 	end

# 	return ne
# end

function curveplot()
	return plot(;
	seriestype = :steppre,
	ylims = (0.0, 1.0),
	xlims = (0.0, 1.0),
	xtics = 0.0:0.25:1.0,
	ytics = 0.0:0.25:1.0,
	size = (750, 750),
	aspect_ratio = :equal,
	legend = :bottomright,
	legend_title = "Cost scheme (AUC, median)",
	legendtitlefontsize = 8,
	ylabel = "Cumulative frequency",
	xlabel = "Scaled placement error",
	dpi = 250
	);
end

function addcurve!(plt, nes, seriesname, i)
	f = ecdf(nes)
	auc = round(quadgk(f, 0.0, 1.0)[1], digits = 3)
	med = round(median(nes), digits = 3)
	plot!(plt, 0.0:0.01:1.0, f(0.0:0.01:1.0), 
	label = 
		seriesname * " (" * string(auc) * ", " * string(med) * ")",
	linestyle = LSTYLES[mod(i - 1, length(LSTYLES)) + 1],
	linewidth = 2
	);

	return nothing
end

function main()
	datadirs = readdir("output")
    t0 = read_newick("input/pereira.nwk")[1]
    pluck_nonsplitting!(t0)
    spp = tiplabels(t0);
    speciesdir = SpeciesDirectory(spp);
    nspp = length(speciesdir)
    t0.dir = speciesdir;
    setspecies!(t0)

	# Compute the excentricities of all the internal nodes of each spp
    ecclist = zeros(Int, length(speciesdir));
    for i in 1:length(speciesdir)
		sp = findfirst(x->x.species == i, t0)
		innersp = getinternal(sp)
		ecclist[i] = eccentricity(innersp)
    end

	compute_bipartitions!(t0, t0.dir)
	
    for datadir in datadirs
		# outdir = replace(datadir, "input" => "output")
		outdir = "output/" * datadir
		ispath(outdir) || mkdir(outdir)
		println("Processing ", datadir, "...                  \r")
		
		# Equal weights
		ne = errors_from_dir("output/" * datadir * "/ew", t0)
		nes = ne ./ ecclist
		plt = curveplot()
		addcurve!(plt, nes, "Equal weights", 1)
		savefig(plt, outdir * "/ew_curve.png")
		savefig(plt, outdir * "/ew_curve.pdf")
		writedlm(outdir * "/ew_node_error.txt", hcat(speciesdir.list, ne))
		writedlm(outdir * "/ew_scaled_node_error.txt", hcat(speciesdir.list, nes))

		for efdir in EFDIRS
			plt = curveplot()
			pathefdir = "output/" * datadir * "/" * efdir
			kdirs = readdir(pathefdir)
			ne = zeros(Int, nspp, length(kdirs));
			nes = zeros(Float64, nspp, length(kdirs));
			for (i, kdir) in enumerate(kdirs)
				ne[:, i] = errors_from_dir(pathefdir * "/" * kdir, t0)
				nes[:, i] = ne[:, i] ./ ecclist

				addcurve!(plt, nes[:, i], kdir, i)
			end
			try
				savefig(plt, outdir * "/" * efdir * "_curves.png")
			catch
				@warn "Could not output to png"
			end
			try
				savefig(plt, outdir * "/" * efdir * "_curves.pdf")
			catch
				@warn "Could not output to pdf"
			end

			# Raw node errors
			open(join([outdir, efdir * "_node_error.txt"], "/"), "w") do of
				write(of, join(kdirs, "\t"))
				write(of, "\n")
				writedlm(of, hcat(speciesdir.list, ne))
			end

			# Scaled node errors
			nes = mapslices(x -> x ./ ecclist, ne, dims=1)
			open(join([outdir, efdir * "_scaled_node_error.txt"], "/"), "w") do of
				write(of, join(kdirs, "\t"))
				write(of, "\n")
				writedlm(of, hcat(speciesdir.list, nes))
			end
		end
    end
end

main()
