# Supplementary material for: The phylogenetic relationships of geoemydid turtles from the Eocene Messel Pit Quarry: a first assessment using methods for continuous and discrete characters
Source: PeerJ. 2021 Aug 5;9:e11805. doi: 10.7717/peerj.11805 (PMC8349520; doi:10.7717/peerj.11805)
Supplement: Supplemental Information 2 — The raw landmark data, the raw segment measurements, and the matrices with combined discrete and continuous characters together with the files necessary for reproducing the main parsimony analyses. Consult the file README.md contained therein for a description of the contents and instructions for reproducing the analyses. [file peerj-09-11805-s002.zip › data_and_scripts/main_analyses/2_parsimony/replace/replace.run]

MACRO =;
quote
 This script performs leave-one-out cross-validation of species placement 
 using a reference tree as a skeletal constraint.                         
 To run this script you need provide three arguments. The first is the name of a file with the tree that will be used as a skeletal constraint, in the TNT parenthetical tree format. The second argument must be the file containing the matrix in TNT format. The third argument is the value for the implied weights concavity constant ().
 
 The script will output a Newick tree file for each ingroup species, with all its most parsimonious placements.
 
 Tree search is done with the IENUM command, which is fast enough for many datasets. Modify line 32 if you need another search strategy.       
;
/* Script written by Eduardo Ascarrunz, last revision: 17/03/2020           */

MXRAM 1024 ;

/* Configure implied weights */
if ( %3 > 0 )
  PIWE = %3;
else
  PIWE -;
end;

PROC %2 ; /* Load character data */
var: xiw;
set xiw 0;

/* Configure extended implied weights */
if ( %3 > 0)
  if ( %4 < 1)
  set xiw 1;
    XPIWE (* %4;
  end
end;

HOLD 100000 ;
COLLAPSE 0 ;
COLLAPSE - ;
TAXNAME = ;

/* Deactivate fossils */
TAXCODE - 45;
TAXCODE - 46;

/* Deactivate uninformative characters */
XINACT;

var: nspp ;
set nspp 44 ; /* Hard-coded number of species */

loop =x 0+1 'nspp'
  /* Make sure the current species is not set as the outgroup */
  if ( #x > 0 )
    OUTGROUP 0;
  else
    OUTGROUP 1;
  end;
  PROC [ %1 ;        /* Read constraint tree in Newick format */
  TCHOOSE / ;      /* Discard other trees in memory (from previous iteration) */
  REROOT;          /* Make sure the constraint tree is compatible w/ outgroup */
  FORCE /&0 >#x ;  /* Define the topological constraint, let x float */
  CONSTRAIN = ;    /* Enforce the topological constrain */
  KEEP 0 ;         /* Remove constraint tree from the tree buffer */
  if ( 'xiw' == 1)
    MULT 1;   /* Branch & bound can't be used with implied weights */
  else
    IENUM ;          /* Find trees by branch & bound, modify as needed */
  end;
  EXPORT = cv/$taxon #x..nwk ;    /* Save the trees for species x */
stop

quit;
