# Supplementary material for: The phylogenetic relationships of geoemydid turtles from the Eocene Messel Pit Quarry: a first assessment using methods for continuous and discrete characters
Source: PeerJ. 2021 Aug 5;9:e11805. doi: 10.7717/peerj.11805 (PMC8349520; doi:10.7717/peerj.11805)
Supplement: Supplemental Information 2 — The raw landmark data, the raw segment measurements, and the matrices with combined discrete and continuous characters together with the files necessary for reproducing the main parsimony analyses. Consult the file README.md contained therein for a description of the contents and instructions for reproducing the analyses. [file peerj-09-11805-s002.zip › data_and_scripts/main_analyses/3_parsimonyci/place/bootanalysis.jl]

#!/usr/bin/env julia
using Phylodendron2
using DelimitedFiles
include("../../scripts/ladderise.jl")

function getstem(p::AbstractNode) 
	@assert istip(p)
	return p.links[1].to
end

function findbr(p::Node, q::Node, bp::Bipartition)
	found = nothing
	br = getbranch(p, q)
	if br.bipart == bp
		found = br
	else
		for link in q.links
			link.to == p && continue
			found = findbr(q, link.to, bp)
			isnothing(found) || break
		end
	end

	return found
end

function findbr(tree::Tree, bp::Bipartition)
	found = nothing
	for link in tree.origin.links
		found = findbr(tree.origin, link.to, bp)
		isnothing(found) || break
	end

	return found
end

"""
Annotate positions of two labelled tips.
"""
function annotate_positions!(tree1::Tree, tree2::Tree, l1::String, l2::String)
	tip1 = findfirst(x -> label(x) == l1, tree2)
	tip2 = findfirst(x -> label(x) == l2, tree2)

	stem1 = getstem(tip1)
	stem2 = getstem(tip2)

	if stem1 == stem2
		outlink = filter(x -> ! istip(x), neighbours(stem1))[1]
		p, q = filter(x -> x ≠ stem1, neighbours(outlink))
		bp = getbranch(p, outlink).bipart
		@assert bp == getbranch(q, outlink).bipart "The inner node is not invisible"
		br = findbr(tree1, bp)
		br.annotations["cherry"] += 1
	else
		p, q = filter(x -> label(x) ≠ l1, neighbours(stem1))
		bp = getbranch(p, stem1).bipart
		br = findbr(tree1, bp)
		br.annotations[l1] += 1

		p, q = filter(x -> label(x) ≠ l2, neighbours(stem2))
		bp = getbranch(p, stem2).bipart
		br = findbr(tree1, bp)
		br.annotations[l2] += 1
	end

	return nothing
end

"""
Annotate positions of one labelled tip.
"""
function annotate_positions!(tree1::Tree, tree2::Tree, l1::String)
	tip1 = findfirst(x -> label(x) == l1, tree2)
	stem1 = getstem(tip1)

	p, q = filter(x -> label(x) ≠ l1, neighbours(stem1))
	bp = getbranch(p, stem1).bipart
	br = findbr(tree1, bp)
	br.annotations[l1] += 1

	return nothing
end

function main()
	prename = ARGS[1] # String with the name of the analysis not including "_boot.nwk"
	println("Processing ", prename, " bootstrap trees.")
	
	treefile0 = "input/pereira.nwk"
	if length(ARGS) > 1 && ARGS[2] == "blengths"
		treefile0 = prename * "_blengths.nwk"
	end

	tree0 = read_newick(treefile0)[1]
	print("Reading trees...\r")
	boottrees = read_newick(prename * "_boot.nwk")
	n_boottrees = length(boottrees)
	println(n_boottrees, " trees read.      ")

	dir = SpeciesDirectory(tiplabels(tree0))
	tree0.dir = dir
	setspecies!(tree0)
	pluck_nonsplitting!(tree0)
	ladderise!(tree0, sense=:left)
	compute_bipartitions!(tree0, tree0.dir)
	twospp = "messeliana" ∈ tiplabels(boottrees[1])
	println("Annotating positions for ", twospp ? "two" : "one", " species.")

	for (p, q) in preorder(tree0)[2:end]
		br = getbranch(p, q)
		br.annotations["kehreri"] = 0
		br.annotations["messeliana"] = 0
		br.annotations["cherry"] = 0
	end
	for (i, tree) in enumerate(boottrees)
		mod(i, 100) == 0 && 
			print("Processing tree ", i, " of ", n_boottrees, "             \r")
		pluck_nonsplitting!(tree)
		tree.dir = dir
		setspecies!(tree)
		compute_bipartitions!(tree, dir)
		if twospp
			# try
				annotate_positions!(tree0, tree, "kehreri", "messeliana")
			# catch
				# println("Error annotating tree #$(i)")
			# end	
		else
			annotate_positions!(tree0, tree, "kehreri")
		end
	end

	bootstats = zeros(Float64, (n_branch(tree0), twospp ? 3 : 1))

	if twospp
		for (i, (p, q)) in enumerate(preorder(tree0)[2:end])
			br = getbranch(p, q)
			bootstats[i, 1] = br.annotations["cherry"]
			bootstats[i, 2] = br.annotations["kehreri"]
			bootstats[i, 3] = br.annotations["messeliana"]
		end
	else
		for (i, (p, q)) in enumerate(preorder(tree0)[2:end])
			br = getbranch(p, q)
			bootstats[i, 1] = br.annotations["kehreri"]
		end
	end

	bootstats .= 100 .* bootstats ./ length(boottrees)

	open(prename * "_bootfreqs.txt", "w") do io
		if twospp
			println(io, "cherry\tkehreri\tmesseliana")
		else
			println(io, "kehreri")
		end
		writedlm(io, bootstats)
	end

	write_newick(prename * "_bootmap.nwk", tree0)
	println("Done. Results saved to ", prename, "_bootfreqs.txt and ", prename, "_bootmap.nwk")

	return nothing
end

main()
