# Supplementary material for: The phylogenetic relationships of geoemydid turtles from the Eocene Messel Pit Quarry: a first assessment using methods for continuous and discrete characters
Source: PeerJ. 2021 Aug 5;9:e11805. doi: 10.7717/peerj.11805 (PMC8349520; doi:10.7717/peerj.11805)
Supplement: Supplemental Information 2 — The raw landmark data, the raw segment measurements, and the matrices with combined discrete and continuous characters together with the files necessary for reproducing the main parsimony analyses. Consult the file README.md contained therein for a description of the contents and instructions for reproducing the analyses. [file peerj-09-11805-s002.zip › data_and_scripts/main_analyses/3_parsimonyci/place/input/combined_zscale.tnt]

nstates 32;
xread
'Data from 
   shell_ratios_zscale.tnt, discrete.tnt
merged together'
85 47
&[cont] 
Batagur_baska     5.687 5.547 5.561 5.653 5.491 4.874 5.598 5.518 5.398 3.533 3.769 6.047 5.183 6.085 4.692 4.621-8.273 4.253-6.986 5.756-5.857 3.462 5.355 6.111 5.420 7.453 5.084 5.702 
Batagur_borneoensis  5.492 5.350 5.465 5.579 5.500 5.256 5.533 5.549 5.477 3.236 3.999 6.254 6.214 5.590 5.809 6.489 6.116 5.641 3.092 5.408 6.495 5.050 7.320 4.812 5.466 
Batagur_dhongoka  5.709-6.271 4.538 5.409-6.067 5.511 5.020-5.991 4.866 5.198-5.883 5.136-6.159 5.077-6.067 3.716 5.069 6.377 5.577 6.480 5.342 5.617-6.461 5.081-6.086 4.843-6.081 3.633 5.207 4.834 5.096 6.394 6.153 5.851 
Batagur_kachuga   5.444 5.235 5.645 5.442 5.146 4.553 5.330 5.571 5.599 3.776 4.522 6.943 5.330 6.048 4.608 6.522 5.610 5.544 4.009 4.956 4.478 4.988 6.971 5.423 5.870 
Cuora_amboinensis  4.701-5.705 3.802-6.779 4.238-6.819 4.301-6.929 5.232 5.705 5.270 4.530-6.517 4.480-6.415 5.922 7.002 3.473 6.520 1.973 5.445 4.934 2.947-7.893 5.098 6.188 5.391 5.791 5.252 3.693 4.018 3.498 
Cuora_aurocapitata  5.669 5.453 5.165 4.540 5.201 6.969 5.425 5.332 5.418 6.882 6.399 4.348 5.039 3.256 5.601 4.908 5.405 5.004 6.162 5.405 5.296 5.344 3.715 3.492 3.787 
Cuora_flavomarginata  5.087 3.755-7.489 5.175 5.619 5.160 5.575 5.228 4.479-6.535 5.105-5.858 5.576 6.436 4.192 5.644 2.344 5.115 4.957 3.392-7.527 4.955 6.087 5.441 5.097 5.344 3.967 2.308 2.512 
Cyclemys_dentata  5.948 5.356 5.211 5.647 5.734 6.090 5.345 5.436 5.442 4.903 5.331 4.696 4.256 5.251 7.319 4.910 5.340 5.299 6.384 3.229-7.863 4.574 5.439 4.471 5.578 3.413 
Cyclemys_oldhamii  5.776-5.982 5.373-5.716 5.206-5.523 3.189-8.420 5.684-5.706 5.345 3.017-7.827 5.024-6.086 4.712-6.253 5.974 5.664 5.087 4.596 5.524 6.626 4.893 5.235 5.271 6.260 5.327 4.271 5.602 3.496 5.844 3.527 
Geoemyda_spengleri  5.352 5.564 5.052 4.836 5.385 7.801 5.431 5.360 5.424 5.723 3.364 5.877 4.273 6.060 5.659 5.311 5.463 6.064 6.915 5.557 5.568 5.971 6.258 6.042 5.926 
Glyptemys_insculpta  5.458 5.644 5.142 5.400 5.612 5.981 5.464 5.550 5.464 6.719 6.421 5.156 2.401 5.648 5.731 5.282 5.217 5.069 7.724 5.322 5.192 5.386 4.984 5.484 6.045 
Gopherus_agassizii  5.307 5.501 5.003 5.822 4.926 5.475 5.455 5.491 5.469 6.289 6.490 6.931 8.752 5.288 5.619 5.987 5.004 5.012 5.660 5.838 4.579 5.643 5.582 6.586 6.582 
Graptemys_barbouri  2.649-8.229 1.221-9.838 5.139 5.188 4.449-6.671 5.651 5.391-5.502 5.015-5.830 5.391 4.589 6.164 5.691 4.000 5.611 3.511 5.034-7.322 4.807-6.293 5.464-5.916 6.070 5.402 5.104 4.093 6.865 5.104 5.994 
Graptemys_geographica  4.699-6.319 4.873-6.407 5.136 5.538 5.165-6.068 5.429 5.407 4.160-6.931 5.189-5.740 5.939 6.734 5.108 4.771 4.908 4.038 3.233-8.534 5.508 5.426 5.916 5.445 5.774 4.670 6.372 4.364 6.084 
Hardella_thurjii  4.872-6.036 4.686-6.667 2.495-8.169 5.252-6.636 2.342-8.421 5.461 4.950-6.172 3.510-7.530 5.145-5.833 4.557 5.426 6.266 5.616 6.020 5.384 4.465-7.522 4.908-6.440 5.303 4.517 5.195 5.393 5.175 6.193 5.810 5.814 
Heosemys_annandalii  5.094 4.920-7.052 4.350-6.341 1.305-10.364 4.879-5.788 5.614 4.307-6.470 4.861-6.145 5.418 5.203 6.601 3.089 4.967 6.578 6.060 4.364 4.981 5.160 5.850 5.309 5.490 5.381 3.128 6.596 5.522 
Heosemys_grandis  4.706 5.286-6.311 4.821-5.963 5.471 5.013 5.348 4.395-6.517 5.069-6.069 5.477-5.515 5.835 5.944 5.147 5.723 6.344 6.246 5.063 5.136 5.234 5.345 5.422 5.085 5.383 4.154 6.545 5.501 
Heosemys_spinosa  5.028 5.340 4.847 4.725-6.648 5.022 4.604-9.206 3.203-7.792 5.446 5.416 4.413 5.834 4.744 6.227 6.036 6.681 4.656 4.974 5.417 6.505 5.639-5.662 6.375 5.486 3.218 6.641 5.328 
Leucocephalon_yuwonoi  4.404-6.910 5.248 5.172 5.227 4.336-6.341 5.706 3.506-7.612 2.858-8.045 4.261-6.602 4.704 3.061 7.271 5.971 4.738 4.462 5.990 5.374 6.383 6.308 5.599 6.400 6.218 6.398 4.897 6.329 
Malaclemys_terrapin  4.368-7.203 4.803-5.956 5.081 5.235 5.553-6.370 6.061 3.891-7.130 4.814-6.057 3.023-7.856 5.997 6.590 6.030 3.609 5.183 4.719 4.563-7.336 5.250 5.446 5.767 1.972-9.148 5.244 4.775 5.798 3.646 6.055 
Malayemys         5.351 5.060-5.971 5.256 5.088-6.400 4.014-6.853 5.113 5.331 4.631-6.423 2.832-8.121 6.265 5.525 6.154 6.378 5.331 5.502 5.668 3.285-7.785 2.233-9.360 4.842 5.344-5.974 5.420 5.273 5.303 5.551 5.833 
Mauremys_annamensis  5.796 5.238 4.966 5.565 6.244 5.064 5.474 5.349 5.432 5.191 5.945 5.580 5.471 6.454 5.481 5.507 5.348 5.262 5.652 5.396 4.749 4.810 5.206 6.555 5.685 
Mauremys_caspica  4.599-6.304 5.572-5.679 5.044 5.226 4.799-6.126 7.015 4.907-6.088 5.463 3.197-7.685 5.610 5.799 5.629 5.508 6.490 4.581 5.357 5.433 5.425 5.426 5.465 5.094 5.540 5.442 6.500 6.142 
Mauremys_leprosa  5.584 5.825 5.053 5.144 5.665 6.350 5.507 5.499 5.420 6.535 6.112 5.600 6.773 6.218 3.598 5.100 5.428 5.366 5.383 5.365 4.357 5.920 5.116 6.633 6.443 
Mauremys_reevesii  5.162-5.830 5.742-6.301 5.020 3.478-8.016 3.551-8.074 5.738 4.846-6.202 5.191-5.909 4.713-6.213 6.367 6.695 4.240 6.014 5.796 5.662 5.201 3.697-7.155 5.271 4.652 4.210-6.970 6.094 5.507 5.111 5.887 5.811 
Mauremys_rivulata  5.511 5.424 5.038 5.083 5.468 5.925 5.574 5.428 5.424 6.931 5.982 5.198 5.197 6.637 4.850 5.162 5.460 5.376 5.536 5.426 5.393 5.472 5.015 6.587 5.960 
Mauremys_sinensis  5.499 5.885 5.284 5.352 5.604 5.989 5.540 5.559 5.439 4.478 5.411 4.262 6.601 6.066 4.279 4.571 5.315 5.492 4.542 5.563 5.018 5.724 5.662 6.293 6.238 
Melanochelys_trijuga  5.004 5.079 5.240-6.003 3.888-7.210 2.430-8.061 4.786 4.138-6.703 4.288-6.713 4.537-6.333 5.872 5.347 5.278 5.813 4.938 7.240 5.380 3.898-7.074 5.244 5.026 4.582-6.607 5.522 5.554 5.397 5.003 3.997 
Morenia_ocellata  5.268 6.322 5.267 5.503 5.583 5.128 5.467 5.488 5.553 5.879 5.928 5.640 5.636 4.132 6.922 5.754 5.335 5.103 5.247 5.530 5.634 5.498 5.582 3.944 5.069 
Morenia_petersi   5.125 5.823-6.202 4.985 5.180-6.813 5.524-5.964 5.386 4.645-6.419 4.098-6.940 5.040-6.097 6.659 5.303 6.007 5.877 4.740 7.834 3.925-7.900 3.634-7.197 5.470 5.142 4.509-6.506 5.195 5.806 5.669 4.913 3.473 
Notochelys_platynota  4.812-6.774 3.885-6.908 5.066 4.469-7.048 4.955-6.211 5.619 5.124-5.910 5.374 3.926-6.885 5.944 5.339 5.286 5.611 3.896 6.614 5.596 5.248 4.190-6.743 5.574 4.103-6.893 6.302 5.413 5.654 3.252 3.213 
Orlitia_borneensis  5.281 5.812-6.246 4.994-6.750 5.323 3.645-7.059 4.607 4.747-6.163 4.765-6.231 4.232-6.664 5.320 5.326 6.188 6.075 6.322 6.101 2.803-9.013 4.123-7.218 3.659-7.303 4.422 5.348 5.051 5.167 5.935 6.432 5.519 
Pangshura_smithii  5.340-6.165 3.576 6.602-7.745 5.392 4.504-6.613 5.356 4.497-6.314 5.299 5.378 5.041 5.259 6.526 4.193 5.788 4.976 5.712-6.455 4.898-6.551 5.303 4.789 5.399 5.784 5.309 6.302 4.584 5.980 
Pangshura_tecta   4.863-6.216 4.412 7.584-7.615 5.227 5.390-5.654 4.370 5.175 5.012 5.421-5.605 4.775 5.284 6.576 4.413 5.859 5.907 6.006-6.502 5.069-6.437 5.274 4.565 4.053-7.017 5.720 5.374 6.375 4.759 5.728 
Pangshura_tentoria  4.616-6.654 4.115 8.025-9.584 5.376 4.344-6.366 4.442 5.219 4.819 5.260 4.018 4.865 6.640 5.191 6.037 5.402 4.804-7.225 4.963-6.314 5.447 4.891 2.597-8.362 5.402 5.524 6.065 5.777 5.775 
Rhinoclemmys_annulata  5.060 5.065 5.129 5.387 4.822 5.482 5.403 5.419 5.107-5.788 6.720 4.969 5.872 6.145 4.917 5.954 5.177 4.299-6.663 1.699-9.442 6.595 5.386 5.723 5.820 4.881 5.800 5.875 
Rhinoclemmys_areolata  5.035 5.281 5.268 5.510 5.065 4.884 3.604-7.268 2.164-8.764 3.910-6.981 5.154 5.781 5.203 6.328 4.927 5.200 5.202 5.510-6.230 5.218 6.799 5.301 7.195 5.812 5.694 5.887 5.919 
Rhinoclemmys_funerea  5.278 5.389 4.781-5.892 5.256 5.249-5.531 3.989 4.945-6.454 4.898-6.117 2.593-8.291 5.816 6.508 4.006 6.167 5.514 5.216 4.714 2.977-8.023 5.237 6.239 5.397 5.298 5.422 4.781 6.075 6.256 
Rhinoclemmys_melanosterna  5.243 5.457 5.501 5.396 5.438 4.789 5.273 5.502 5.459 5.030 5.838 4.579 5.005 5.808 6.058 4.963 5.600 5.377 5.855 5.441 5.339 5.518 5.016 5.958 5.485 
Rhinoclemmys_nasuta  5.281 5.206 3.777-7.028 4.519 5.217 4.600 5.575-5.806 5.416 5.344-5.562 5.355 5.007 4.880 6.296 5.420 4.594 4.689 5.350 3.724-7.556 6.051 5.331 5.907 5.795 5.241 6.027 6.114 
Rhinoclemmys_pulcherrima  5.084 4.502-6.980 3.054-7.454 5.435 5.168 5.420 5.383 4.142-6.839 5.289-5.575 4.884 5.767 4.190 4.928 5.393 6.835 5.133 3.670-7.719 5.226 6.490 4.122-6.893 2.515-12.065 5.246 5.503 5.856 4.470 
Rhinoclemmys_punctularia  5.095 5.541 4.946-5.776 5.222 5.217 4.934 5.403 2.869-8.109 5.340-5.600 5.795 4.774 5.327 5.345 5.168 6.229 4.874 5.192-6.395 3.564-7.551 6.242 4.432-6.630 6.471 6.171 5.339 5.514 5.811 
Sacalia_bealei    4.094-6.983 5.400-6.124 5.132 5.212 3.143-7.685 6.223 1.592-9.284 5.448 4.279-6.613 6.994 5.410 5.816 5.038 5.242 4.194 5.338 5.271 5.646-5.787 6.172 5.324 5.136 5.633 5.625 5.083 6.302 
Sacalia_quadriocellata  5.681 5.512 5.119 5.540 5.607 5.727 5.551 5.440 5.415 6.812 4.756 5.889 6.176 5.280 3.569 5.079 5.159 5.675 5.481 5.240 4.428 5.876 5.584 5.456 6.437 
Siebenrockiella_crassicollis  0.577-10.268 4.262-7.216 5.556-6.746 5.040-6.649 3.876-7.722 3.258 5.005-5.738 4.445-6.463 4.809-6.093 6.849 6.252 3.237 4.059 5.937 5.533 5.026 5.374 4.396-6.590 4.648 4.991-6.456 6.232 4.994 5.873 4.868 5.825 
kehreri           5.400-6.582 4.791-6.246 4.394-6.523 5.290-6.203 5.490-6.378 2.551-9.255 4.328-6.435 4.035-6.068 3.696-6.658 4.307 2.700 6.793 5.814 5.978 4.578 5.570 4.819-6.082 5.714-6.787 4.730 4.660-6.389 3.970 0.000-12.464 5.702 5.964 5.963 
messeliana        5.582-6.479 5.252-6.925 4.319-6.403 5.367 4.768-6.228 5.252 4.729-6.235 4.082-6.949 3.265-7.740 3.928 3.313 6.695 5.291 6.761 4.445 5.186-6.864 5.337 5.992 3.171 3.104-8.132 5.143 5.890 6.514 6.430 5.887 
&[num] 
Batagur_baska    1?[01]01[01]1222222?100000[01][01]01001[23]0000000000[12]000020[01]01000[01]00000100 
Batagur_borneoensis 0?[01]0[01][012]1222222200[01]000[012][01]0100[01][0123]00[01]021101[01][012]00[012][01][01]01[01][01]000[12][01]000[01][01]0[01] 
Batagur_dhongoka 0?00[01][12][12]222222200[012]000[012][01]01100[12]0000[01]110110[01]0[012][01][012]01[01]1[01]0010[01]00000[01] 
Batagur_kachuga  1?[01][01][01][12]12[012][012][012][012]2200[012]0000[01]01[01][01][01][12]0[012][012][012]2[01][01]01[01][012]002000[01]0[01]0[012]?[12][01][01]0[01][01][01]00 
Cuora_amboinensis 20[01][01]0[01][01]00000000[01][012]000000100[12][123][01][12]22[12][01][01]01[01]200[234]001?????0[12][01][01]???[12][01]? 
Cuora_aurocapitata 1?0001100020220000001001001202222??01020121?1??????200???10? 
Cuora_flavomarginata 201[01]000000000?0100000001001302222??0102004[01]01??????[012][01]0???2[01]? 
Cyclemys_dentata 1?1001000000[012]20001102101001[12]022220[01]01[01]2?????1??????0[01]0???100 
Cyclemys_oldhamii 210[01]0100000[012]2[12]000010210[12]00[01]20222[12]0[01]0111?????1??????[01]00???100 
Geoemyda_spengleri 20100[01][012][012][012]00[012]0[012]00[012]110[01]00100[12][23]02222[01][01]00120[01]2010[01]00?[01]1[12][01]111?00[01] 
Glyptemys_insculpta 1?00011222222200000021010012022220000120121?01???00010000100 
Gopherus_agassizii 0?1001120202000000001001001100000111??2???1?0100???000000000 
Graptemys_barbouri 1?100112222222000010[12][01]1100[12]201[12]22[01]10?[01][12]?????0?0??[01]?10100000[01] 
Graptemys_geographica 1?10112222222200001010010012012120001111??1?0100?11000000100 
Hardella_thurjii 1?10[01][12][12]222222200[01]010[012][01]01001[12]00002[01][01]01[01][12][01][01][12][01]?0[01]0[01]0[012]0[12]0[01]00[01]00[01] 
Heosemys_annandalii 1?10[01]11200000200[012]010[012][01]0[12]0012021120001120??00000012?101000001 
Heosemys_grandis 1?1[01]011200000200001021010012020220001120020[01]00?1???[12][01]100100[01] 
Heosemys_spinosa 1?100[01][12]0000000000110[12][01]01001102[12]22??01120[01]20[01]000[01]12?2[01][01][01][01]0000 
Leucocephalon_yuwonoi 200[01]0[01][01]0000002000110[12][01]01001[23]022220[01]00120[12]20[12]010102021[01][01][01]0000 
Malaclemys_terrapin 1?010[01]1202[12]22[12]00[012]010[01][01][01]1001[23][01][12]2220[01]00121??1?0101021[01]0[01]0[01]0[01]01 
Malayemys        21[01][01]01[01]22[012]2[012]2200[012]000[01][01]01001[12]02[12][12]20[01]01[01]20[01]20[01]0[01]0[01]0[12]0[12][01]100000[01] 
Mauremys_annamensis 211[01]011222222200[12]0000[01]01??2[23][01]2[12]22??0[01][01]2002000[01]?[01]?1?211000001 
Mauremys_caspica 20[01][01][01][12]12222[012]2200[012]00000010012[12][12][12]22[01][01]01[01]20020[01]01[01]1[01]2?[12]1[01][01][01][01]00[01] 
Mauremys_leprosa 1?0[01][01]1[012]222[012]22200[012]00000010012[012][12]1[12]20001[01]20[01]20[01]0[01]0[01][01][12]0[01][01]1000[01]0[01] 
Mauremys_reevesii 201[01][01][01][12]222222200[012]0000001001[23][01][12][12][12]2000[01]120[01]20[01]0[01]0[01][01]2?[12][01][01][01]0000[01] 
Mauremys_rivulata 20[01][01]0112222[012]2[012]000000[01][01]0[12]00[12][123][012][12][12][12]2000[01][01]20020[01]0[01]0[01][01]22[12]1[01]00000[01] 
Mauremys_sinensis 1?[01][01][01]1122222220000000[01]01[01]01202222?001[01]20[01]20[01]0[01]0[01]0[12]0[12][01][01]00000[01] 
Melanochelys_trijuga 2[01][01]1[01][12][12]2000[012][012]200[01]0000[01]01001[12]0[12][12][12][12][01][01]0[01]1[12]0020[01]0101[01]2221[01]0[01]0000 
Morenia_ocellata 0?100[01]022222[012]?002000[01]1010011000020001[01]2?????01010??10[01]00010? 
Morenia_petersi  1?100[012][01][012]2[012]2[012]220[01][012]00[01][12][01]0100110[01]0[01][12]0001[01][012]1??1?01[01]10[12][012]1[01][01]00[01][01]0[01] 
Notochelys_platynota 1?[01]0[01][12]1222[012]22200011[12]00010011022[01]2000012002[01][01][01]??????2[01][01]11?[12]0? 
Orlitia_borneensis 1?000112[012]2222200[012]0000[01]010012[01]2[12]220001[01]20020001010[01]0[12][01][01]000001 
Pangshura_smithii 1?[01]001[01]2220222002000[012][01]01[01][12]0200000[01]101[01]000[012]0[01]01[01]1[01]00[12][01]100[01]00[01] 
Pangshura_tecta  1?[01]0[01][01]1222022[012]0020000[01][01]1220[123]000001101[01]000[12]00011110221100000[01] 
Pangshura_tentoria 1?10[01]112220222002000[12]1[01]1[01][12]020[01]000[01][01]011[012]00[12]000[01]0[01]01?[12][01][01][01][01]0[01]0[01] 
Rhinoclemmys_annulata 1?[01][01]0[01][01]00[012][012][012]2[012]00[012]000[012][01]0[01]001[23]02222000[01][01][12]0120[12]0101[01]22[12][01][01][01]1?[01]00 
Rhinoclemmys_areolata 1?100[012]100000[012]20020000001001[23]02[12]220000121??1?0[01]0112?211000000 
Rhinoclemmys_funerea 1?[01]10????????????0000[01]0100??02[12]22??0011?????01?1???21100000[01] 
Rhinoclemmys_melanosterna 1?11010200002200201000020012022220000121??1?00?0?2021100?000 
Rhinoclemmys_nasuta 1?[01]1[01]1?0002022000000000[12]0012[01][12][01]221001120020[01]0110?002110??[01]00 
Rhinoclemmys_pulcherrima 1?[01][01]0[01][01]0000[012]2?0000000[01]0[01]001[23]02[12]22[01][01]00[01]2[01]12[01]10[01][01][01]0[012]?[12]1[01][01][01]000[01] 
Rhinoclemmys_punctularia 1?[01][01]0[01][01][012]0000[012]200[012]000[012][01]01001[123]02[12]22[01][01]0[01][01]20[01]2010[01]01[01][012][012][012][01]1[01][01]0[01]0[01] 
Sacalia_bealei   1?[01]001[01]222222200[012]00000010012222220001120020[01]010100?11111?[01]00 
Sacalia_quadriocellata 1?[01]001[01]2[012]222220000000001001222222000[01][01][012]0[01]20[01]01011201[01]1[01]1?10? 
Siebenrockiella_crassicollis 1?1[01]0[01]1222222200[012]0100000001[23]0[12][01][12][12]0001[01][012]0[01]20[01]0[01][01][01]000[12][01][01][01]0000[01] 
kehreri          [12]10[01]0112[012][012][012]22200[012]0[01]0[012][01]0100[012]2[01]2[12]2[12]0[01]0[01][01][012]00200011[01][01][012][012]10[01]000[01]0[01] 
messeliana       [12]10001122222[012][12]002000[01][01]010012[01]22[123][12]00000[012]00[012]0001[01]10[01][01][01]0[01]00?[01]0[01] 
;
ccode
+[/1  0    +[/1  1    +[/1  2    +[/1  3    +[/1  4     
+[/1  5    +[/1  6    +[/1  7    +[/1  8    +[/1  9     
+[/1  10   +[/1  11   +[/1  12   +[/1  13   +[/1  14    
+[/1  15   +[/1  16   +[/1  17   +[/1  18   +[/1  19    
+[/1  20   +[/1  21   +[/1  22   +[/1  23   +[/1  24    
+[/1  25   -[/1  26   -[/1  27   -[/1  28   -[/1  29    
+[/1  30   +[/1  31   +[/1  32   +[/1  33   +[/1  34    
+[/1  35   +[/1  36   +[/1  37   +[/1  38   -[/1  39    
-[/1  40   +[/1  41   -[/1  42   -[/1  43   +[/1  44    
+[/1  45   -[/1  46   -[/1  47   -[/1  48   +[/1  49    
+[/1  50   +[/1  51   +[/1  52   +[/1  53   +[/1  54    
+[/1  55   +[/1  56   +[/1  57   -[/1  58   -[/1  59    
-[/1  60   -[/1  61   -[/1  62   +[/1  63   -[/1  64    
+[/1  65   +[/1  66   -[/1  67   +[/1  68   -[/1  69    
-[/1  70   -[/1  71   -[/1  72   -[/1  73   +[/1  74    
+[/1  75   +[/1  76   -[/1  77   -[/1  78   -[/1  79    
-[/1  80   -[/1  81   +[/1  82   -[/1  83   -[/1  84    
; 
blocks 
0 25 ; 
cnames
[1 block_1_(shell_ratios_zscale.tnt);
[2 discrete.tnt;
{25 carapace,_keels_or_traces_of_keels none medial medial_and_lateral; 
{26 carapace,_lateral_keels,_position_relative_to_neural_series half_way_between_neural_series_and_peripherals closer_to_neural_series; 
{27 carapace,_flared_posterior_peripherals present absent; 
{28 carapace,_lateral_margins,_gutter_formed_by_peripherals_fourth_to_seventh absent present; 
{29 carapace,_intercostal_fontanelles_in_adults absent present; 
{30 carapace,_neural_bones,_number six-seven eight nine ten; 
{31 Suprapygals,_number one two three; 
{32 costals,_medial_contact_of_costal_close_to_1st_and_2nd_neurals,_position anterior_to_interneural_suture at_the_interneural_suture posterior_to_interneural_suture; 
{33 costals,_medial_contact_of_costal_close_to_2nd_and_3rd_neurals,_position anterior_to_interneural_suture at_the_interneural_suture posterior_to_interneural_suture; 
{34 costals,_medial_contact_of_costal_close_to_3rd_and_4th_neurals,_position anterior_to_interneural_suture at_the_interneural_suture posterior_to_interneural_suture; 
{35 costals,_medial_contact_of_costal_close_to_4th_and_5th_neurals,_position anterior_to_interneural_suture at_the_interneural_suture posterior_to_interneural_suture; 
{36 costals,_medial_contact_of_costal_close_to_5th_and_6th_neurals,_position anterior_to_interneural_suture at_the_interneural_suture posterior_to_interneural_suture; 
{37 costals,_medial_contact_of_costal_close_to_6th_and_7th_neurals,_position anterior_to_interneural_suture at_the_interneural_suture posterior_to_interneural_suture; 
{38 costals,_medial_contact_of_costal_close_to_7th_and_8th_neurals,_position anterior_to_interneural_suture at_the_interneural_suture posterior_to_interneural_suture; 
{39 carapace,_seventh_costal_bones,_medial_contact absent present; 
{40 carapace,_eighth_costal_bones,_medial_contact absent present; 
{41 carapace,_last_suprapygal,_contact_with_10th_peripheral,_extension absent small_or_barely_touching long_contact; 
{42 carapace,_anterior_peripherals_(first_to_fourth),_serration absent present; 
{43 carapace,_posterior_peripherals_(seventh_to_eleventh),_serration absent present; 
{44 carapace,_vertebral_scutes,_number five six seven eight nine ten; 
{45 carapace,_first_vertebral_scute,_anterior_and_posterior_margins,_relative_width anterior_margin_wider subequal posterior_margin_wider; 
{46 carapace,_first_vertebral_scute,_anterolateral_step absent present; 
{47 carapace,_third_vertebral_scute,_prominent_posterodorsal_projection absent present; 
{48 carapace,_sulcus_between_third_vertebral_and_second_pleural,_shape convex,_rounded straight_or_partly_straight concave; 
{49 Carapace,_sulcus_between_first_and_second_pleural_scutes,_anteromedial_projection absent present,_does_not_cross_the_suture_between_costal_I_and_II present,_crosses_the_suture_between_costal_I_and_II; 
{50 Carapace,_sulcus_between_second_and_third_pleural_scutes,_anteromedial_projection absent present,_does_not_cross_the_suture_between_costal_III_and_IV present,_crosses_the_suture_between_costal_III_and_IV; 
{51 carapace,_fourth_vertebral_scute,_anterior_margin,_position_relative_to_neural_bones lies_over_the_fourth_neural,_or_on_the_suture_between_the_fourth_and_fifth_neural lies_over_the_fifth_neural lies_over_the_sixth_neural,_or_on_the_suture_between_the_fifth_and_sixth_neural; 
{52 carapace,_fourth_vertebral_scute,_posterior_margin,_position_relative_to_neural_bones over_the_sixth_neural,_or_suture_between_sixth_and_seventh_neurals on_the_seventh_neural,_or_on_the_suture_between_the_seventh_and_eighth_neural on_the_eighth_neural_or_on_the_homologue_of_the_eighth_neural_if_the_seventh_is_reduced posterior_to_the_last_neural_bone_or_on_its_posterior_suture; 
{53 carapace,_suture_between_vertebral_I_and_pleural_I,_contact_with_marginal_scutes first_marginal sulcus_between_first_and_second_marginals second_marginal; 
{54 carapace,_sulcus_between_first_and_second_pleural,_contact_with_marginal_scutes fourth_marginal sulcus_between_fourth_and_fifth_marginals fifth_marginal between_fifth_and_sixth_marginals; 
{55 carapace,_sulcus_between_second_and_third_pleural,_contact_with_marginal_scutes sixth_marginal sulcus_between_sixth_and_seventh_marginals seventh_marginal; 
{56 carapace,_sulcus_between_third_and_fourth_pleural,_contact_with_marginal_scutes eighth_marginal sulcus_between_eighth_and_nineth_marginals nineth_marginal tenth_marginal; 
{57 carapace,_sulcus_between_fourth_pleural_and_fifth_vertebral,_contact_with_marginal_scutes tenth_marginal sulcus_between_tenth_and_eleventh_marginal eleventh_marginal; 
{58 carapace,_fourth_marginal_scute,_contact_with_costals absent present; 
{59 carapace,_sixth_marginal_scute,_contact_with_costals absent present; 
{60 carapace,_12th_marginal_scutes,_fusion absent present; 
{61 carapace,_pygal_bone,_subdivision_by_the_sulcus_between_the_twelfth_marginal_scutes partial complete; 
{62 carapace,_pygal_bone,_median_notch absent present; 
{63 carapace,_fourth_vertebral_scute,_relation_between_length_and_width longer_than_wide as_long_as_wide wider_than_long; 
{64 carapace,_anterior_musk_duct_foramen_or_notch present absent; 
{65 carapace,_anterior_musk_duct_foramen_or_notch,_position in_peripheral_series at_suture_between_peripheral_and_axillary_buttress only_in_axillary_butress; 
{66 peripherals,_anterior_musk_duct_foramen_or_notch,_position in_peripheral_II between_peripheral_II_and_III in_peripheral_III between_peripheral_III_and_IV in_peripheral_IV; 
{67 carapace,_posterior_musk_duct_foramen_or_notch present absent; 
{68 carapace,_posterior_musk_duct_foramen_or_notch,_position in_peripheral_series at_suture_between_peripheral_and_inguinal_buttress in_inguinal_butress; 
{69 shell,_sutured_contact_between_plastron_and_carapace_(bridge) present absent,_attachment_by_connective_tissue; 
{70 bridge,_fifth_marginal_scute,_contact_with_hyoplastron absent present; 
{71 bridge,_fifth_marginal_scute,_midlateral_extension_over_hyoplastron absent present; 
{72 bridge,_sixth_marginal_scute,_contact_with_hyoplastron absent present; 
{73 bridge,_sixth_marginal_scute,_midlateral_extension_over_hyoplastron absent present; 
{74 bridge._pectoral-abdominal_suture,_contacting_marginal_scute fifth_marginal sulcus_between_fifth_and_sixth_marginals sixth_marginal; 
{75 Hyo-hypoplastron_suture,_contact_with_peripheral in_peripheral_V between_peripheral_V_and_VI in_peripheral_IV; 
{76 plastron,_anterior_margin,_shape convex straight concave; 
{77 plastron,_anterior_margin,_notch absent present; 
{78 plastron,_anterior_margin,_lateral_spikes_or_tuberosities absent present; 
{79 axillary_scute present absent; 
{80 inguinal_scute present absent; 
{81 plastron,_femoral_scute,_contact_with_inguinal_scute absent present; 
{82 anal_notch,_depth deep shallow absent; 
{83 anal_scutes,_fusion absent present; 
{84 anal_notch,_shape triangular rounded rectangular; 
; 
 ancstates
-0    -1    -2    -3    -4    -5    -6    -7    -8    -9     
-10   -11   -12   -13   -14   -15   -16   -17   -18   -19    
-20   -21   -22   -23   -24   -25   -26   -27   -28   -29    
-30   -31   -32   -33   -34   -35   -36   -37   -38   -39    
-40   -41   -42   -43   -44   -45   -46   -47   -48   -49    
-50   -51   -52   -53   -54   -55   -56   -57   -58   -59    
-60   -61   -62   -63   -64   -65   -66   -67   -68   -69    
-70   -71   -72   -73   -74   -75   -76   -77   -78   -79    
-80   -81   -82   -83   -84   ; 
 
proc/; 
