# Supplementary material for: The phylogenetic relationships of geoemydid turtles from the Eocene Messel Pit Quarry: a first assessment using methods for continuous and discrete characters
Source: PeerJ. 2021 Aug 5;9:e11805. doi: 10.7717/peerj.11805 (PMC8349520; doi:10.7717/peerj.11805)
Supplement: Supplemental Information 2 — The raw landmark data, the raw segment measurements, and the matrices with combined discrete and continuous characters together with the files necessary for reproducing the main parsimony analyses. Consult the file README.md contained therein for a description of the contents and instructions for reproducing the analyses. [file peerj-09-11805-s002.zip › data_and_scripts/main_analyses/3_parsimonyci/place/input/shell_ratios_rangescale.tnt]

NSTATES CONT ;
XREAD
'TNT file generated with the R function `writerange.tnt` on Wed Apr 28 22:47:33 2021.'
25 47
&[continuous]
Batagur_baska 0.515 0.499 0.52 0.484 0.505 0.407 0.504 0.49 0.477 0.439 0.299 0.357 0.389 0.37 0.437 0.405-0.649 0.38-0.616 0.515-0.527 0.366 0.475 0.461 0.44 0.441 0.333 0.33
Batagur_borneoensis 0.497 0.479 0.508 0.478 0.505 0.423 0.497 0.493 0.49 0.436 0.305 0.366 0.398 0.355 0.453 0.53 0.541 0.502 0.361 0.479 0.473 0.419 0.438 0.316 0.305
Batagur_dhongoka 0.518-0.572 0.4 0.502-0.58 0.473 0.457-0.555 0.407 0.462-0.535 0.451-0.556 0.423-0.589 0.441 0.333 0.371 0.392 0.382 0.446 0.471-0.528 0.452-0.539 0.41-0.552 0.368 0.462 0.42 0.422 0.416 0.399 0.345
Batagur_kachuga 0.492 0.468 0.53 0.468 0.47 0.394 0.476 0.495 0.511 0.442 0.319 0.395 0.39 0.369 0.436 0.532 0.497 0.491 0.373 0.441 0.409 0.415 0.429 0.354 0.347
Cuora_amboinensis 0.42-0.517 0.328-0.619 0.362-0.67 0.38-0.581 0.479 0.442 0.469 0.388-0.593 0.323-0.647 0.464 0.384 0.246 0.401 0.247 0.448 0.426 0.267-0.695 0.439 0.403 0.478 0.451 0.43 0.352 0.267 0.102
Cuora_aurocapitata 0.514 0.489 0.472 0.398 0.476 0.495 0.486 0.471 0.48 0.474 0.368 0.284 0.387 0.285 0.45 0.424 0.48 0.429 0.403 0.479 0.435 0.436 0.352 0.234 0.132
Cuora_flavomarginata 0.457 0.323-0.688 0.474 0.481 0.471 0.437 0.465 0.383-0.594 0.428-0.554 0.461 0.369 0.277 0.393 0.258 0.443 0.427 0.306-0.663 0.423 0.402 0.482 0.429 0.436 0.358 0.161 0
Cyclemys_dentata 0.541 0.48 0.478 0.483 0.529 0.458 0.477 0.481 0.484 0.454 0.34 0.299 0.38 0.345 0.475 0.424 0.474 0.463 0.406 0.294-0.687 0.412 0.441 0.37 0.364 0.093
Cyclemys_oldhamii 0.524-0.544 0.482-0.515 0.477-0.515 0.295-0.696 0.524-0.526 0.427 0.229-0.742 0.439-0.548 0.362-0.62 0.465 0.349 0.315 0.383 0.353 0.465 0.423 0.465 0.459 0.404 0.472 0.402 0.45 0.347 0.38 0.105
Geoemyda_spengleri 0.483 0.5 0.459 0.421 0.494 0.529 0.487 0.474 0.482 0.462 0.289 0.349 0.38 0.37 0.451 0.451 0.485 0.551 0.413 0.492 0.444 0.471 0.412 0.392 0.353
Glyptemys_insculpta 0.493 0.508 0.47 0.464 0.517 0.453 0.49 0.493 0.488 0.473 0.368 0.318 0.362 0.357 0.452 0.449 0.464 0.436 0.424 0.472 0.432 0.438 0.382 0.358 0.365
Gopherus_agassizii 0.479 0.494 0.453 0.497 0.448 0.432 0.489 0.487 0.489 0.468 0.37 0.395 0.422 0.346 0.45 0.496 0.445 0.429 0.396 0.516 0.412 0.453 0.396 0.426 0.421
Graptemys_barbouri 0.221-0.762 0.076-0.918 0.469 0.448 0.4-0.623 0.44 0.482-0.494 0.438-0.522 0.476 0.45 0.362 0.341 0.377 0.356 0.42 0.432-0.586 0.428-0.557 0.481-0.533 0.401 0.479 0.429 0.365 0.427 0.334 0.36
Graptemys_geographica 0.42-0.577 0.433-0.583 0.469 0.475 0.472-0.562 0.43 0.484 0.35-0.635 0.442-0.534 0.464 0.377 0.316 0.385 0.335 0.427 0.312-0.667 0.489 0.477 0.399 0.482 0.45 0.397 0.415 0.288 0.369
Hardella_thurjii 0.437-0.549 0.414-0.608 0.154-0.831 0.453-0.559 0.189-0.798 0.432 0.435-0.565 0.283-0.697 0.435-0.55 0.45 0.343 0.366 0.393 0.368 0.447 0.394-0.599 0.437-0.569 0.463 0.38 0.461 0.438 0.426 0.411 0.378 0.341
Heosemys_annandalii 0.458 0.437-0.646 0.375-0.613 0.151-0.845 0.443-0.534 0.438 0.367-0.597 0.422-0.554 0.48 0.457 0.373 0.229 0.387 0.385 0.457 0.387 0.443 0.446 0.398 0.471 0.441 0.438 0.338 0.427 0.311
Heosemys_grandis 0.42 0.473-0.573 0.431-0.568 0.47 0.457 0.427 0.376-0.602 0.444-0.547 0.49-0.497 0.463 0.356 0.318 0.394 0.378 0.46 0.434 0.457 0.455 0.391 0.48 0.428 0.438 0.363 0.424 0.309
Heosemys_spinosa 0.452 0.478 0.434 0.413-0.56 0.458 0.396-0.588 0.249-0.738 0.482 0.48 0.448 0.353 0.301 0.398 0.369 0.466 0.407 0.443 0.476 0.407 0.499-0.501 0.469 0.444 0.34 0.43 0.291
Leucocephalon_yuwonoi 0.391-0.634 0.469 0.473 0.451 0.389-0.59 0.442 0.282-0.719 0.216-0.75 0.287-0.679 0.451 0.281 0.41 0.396 0.33 0.434 0.496 0.477 0.587 0.405 0.495 0.47 0.485 0.416 0.321 0.394
Malaclemys_terrapin 0.388-0.662 0.426-0.539 0.462 0.452 0.511-0.593 0.457 0.323-0.667 0.417-0.545 0.079-0.889 0.465 0.373 0.356 0.374 0.343 0.437 0.401-0.587 0.466 0.479 0.397 0.188-0.796 0.433 0.403 0.402 0.244 0.366
Malayemys 0.483 0.451-0.54 0.483 0.44-0.541 0.357-0.641 0.417 0.476 0.399-0.583 0.047-0.933 0.468 0.345 0.361 0.4 0.348 0.449 0.475 0.297-0.685 0.11-0.929 0.385 0.474-0.527 0.439 0.432 0.39 0.362 0.343
Mauremys_annamensis 0.526 0.468 0.449 0.477 0.58 0.415 0.491 0.473 0.483 0.457 0.356 0.337 0.391 0.381 0.448 0.464 0.475 0.458 0.396 0.478 0.418 0.405 0.388 0.424 0.328
Mauremys_caspica 0.41-0.575 0.501-0.511 0.458 0.451 0.435-0.568 0.497 0.431-0.557 0.484 0.108-0.86 0.461 0.352 0.339 0.392 0.382 0.435 0.454 0.482 0.477 0.393 0.484 0.429 0.447 0.393 0.421 0.375
Mauremys_leprosa 0.506 0.526 0.459 0.445 0.522 0.469 0.495 0.488 0.481 0.471 0.36 0.338 0.404 0.374 0.421 0.437 0.482 0.47 0.392 0.475 0.405 0.468 0.385 0.429 0.406
Mauremys_reevesii 0.465-0.529 0.518-0.572 0.455 0.317-0.665 0.31-0.764 0.443 0.424-0.569 0.456-0.53 0.362-0.614 0.469 0.376 0.279 0.396 0.362 0.451 0.444 0.332-0.631 0.459 0.382 0.377-0.612 0.46 0.445 0.385 0.383 0.341
Mauremys_rivulata 0.498 0.486 0.457 0.44 0.502 0.451 0.502 0.481 0.482 0.475 0.357 0.32 0.389 0.387 0.439 0.441 0.485 0.471 0.394 0.481 0.438 0.443 0.383 0.426 0.356
Mauremys_sinensis 0.497 0.532 0.487 0.461 0.516 0.454 0.498 0.494 0.484 0.449 0.342 0.28 0.402 0.37 0.431 0.401 0.472 0.485 0.38 0.492 0.426 0.457 0.398 0.408 0.385
Melanochelys_trijuga 0.449 0.453 0.481-0.573 0.348-0.603 0.198-0.762 0.404 0.349-0.622 0.363-0.613 0.333-0.634 0.464 0.34 0.324 0.395 0.336 0.474 0.456 0.35-0.624 0.456 0.387 0.409-0.581 0.442 0.448 0.392 0.328 0.153
Morenia_ocellata 0.475 0.574 0.485 0.472 0.514 0.418 0.49 0.487 0.503 0.464 0.356 0.339 0.393 0.312 0.47 0.481 0.474 0.44 0.39 0.489 0.446 0.444 0.396 0.262 0.264
Morenia_petersi 0.461 0.525-0.563 0.451 0.447-0.573 0.508-0.552 0.429 0.403-0.592 0.344-0.636 0.417-0.594 0.472 0.339 0.355 0.395 0.33 0.483 0.358-0.624 0.327-0.635 0.482 0.389 0.403-0.572 0.432 0.462 0.398 0.322 0.099
Notochelys_platynota 0.431-0.621 0.336-0.632 0.461 0.393-0.591 0.451-0.577 0.438 0.454-0.538 0.475 0.231-0.726 0.464 0.34 0.324 0.393 0.304 0.465 0.47 0.466 0.335-0.629 0.395 0.368-0.605 0.467 0.44 0.398 0.219 0.072
Orlitia_borneensis 0.476 0.524-0.567 0.452-0.662 0.458 0.32-0.662 0.396 0.414-0.564 0.412-0.563 0.282-0.689 0.458 0.34 0.363 0.397 0.377 0.458 0.283-0.699 0.369-0.636 0.274-0.693 0.379 0.474 0.427 0.426 0.405 0.417 0.311
Pangshura_smithii 0.482-0.562 0.306 0.644-0.781 0.464 0.406-0.617 0.427 0.387-0.581 0.467 0.474 0.455 0.338 0.377 0.379 0.361 0.441 0.478-0.528 0.436-0.579 0.463 0.384 0.478 0.45 0.434 0.413 0.302 0.358
Pangshura_tecta 0.436-0.567 0.388 0.761-0.765 0.451 0.494-0.521 0.386 0.459 0.438 0.481-0.512 0.452 0.339 0.38 0.381 0.363 0.455 0.498-0.531 0.451-0.569 0.46 0.381 0.364-0.616 0.448 0.437 0.415 0.313 0.332
Pangshura_tentoria 0.412-0.609 0.359 0.814-1 0.462 0.39-0.592 0.389 0.464 0.418 0.454 0.444 0.328 0.382 0.389 0.369 0.447 0.417-0.579 0.442-0.558 0.479 0.385 0.241-0.73 0.438 0.446 0.408 0.376 0.337
Rhinoclemmys_annulata 0.455 0.451 0.468 0.463 0.438 0.433 0.484 0.48 0.428-0.542 0.473 0.331 0.349 0.398 0.335 0.455 0.442 0.384-0.589 0.049-0.939 0.408 0.477 0.448 0.463 0.38 0.377 0.348
Rhinoclemmys_areolata 0.452 0.473 0.485 0.473 0.462 0.408 0.292-0.682 0.145-0.824 0.228-0.742 0.456 0.352 0.32 0.399 0.335 0.444 0.444 0.489-0.551 0.453 0.411 0.47 0.495 0.462 0.399 0.383 0.352
Rhinoclemmys_funerea 0.476 0.483 0.427-0.559 0.453 0.48-0.509 0.37 0.435-0.596 0.426-0.552 0.007-0.962 0.463 0.371 0.269 0.398 0.353 0.445 0.411 0.27-0.706 0.455 0.404 0.478 0.435 0.44 0.377 0.394 0.387
Rhinoclemmys_melanosterna 0.473 0.49 0.513 0.464 0.499 0.404 0.47 0.488 0.487 0.455 0.353 0.294 0.387 0.362 0.457 0.428 0.497 0.471 0.398 0.482 0.436 0.446 0.383 0.387 0.307
Rhinoclemmys_nasuta 0.476 0.465 0.307-0.695 0.397 0.477 0.396 0.502-0.527 0.479 0.468-0.505 0.458 0.332 0.307 0.399 0.35 0.435 0.409 0.475 0.281-0.722 0.401 0.473 0.454 0.461 0.388 0.391 0.372
Rhinoclemmys_pulcherrima 0.457 0.396-0.639 0.22-0.746 0.467 0.472 0.43 0.482 0.348-0.626 0.459-0.507 0.453 0.351 0.277 0.386 0.349 0.468 0.439 0.33-0.68 0.454 0.407 0.37-0.605 0.347-0.649 0.43 0.395 0.381 0.202
Rhinoclemmys_punctularia 0.458 0.498 0.446-0.545 0.451 0.477 0.41 0.484 0.217-0.757 0.467-0.511 0.463 0.326 0.326 0.39 0.343 0.459 0.422 0.461-0.565 0.263-0.721 0.404 0.396-0.583 0.472 0.483 0.391 0.36 0.341
Sacalia_bealei 0.361-0.641 0.484-0.555 0.469 0.45 0.269-0.724 0.464 0.078-0.897 0.483 0.29-0.681 0.476 0.342 0.347 0.387 0.345 0.43 0.453 0.468 0.502-0.519 0.403 0.472 0.43 0.452 0.397 0.333 0.392
Sacalia_quadriocellata 0.515 0.495 0.467 0.475 0.516 0.443 0.499 0.482 0.48 0.474 0.325 0.35 0.398 0.346 0.42 0.435 0.459 0.506 0.393 0.465 0.407 0.466 0.396 0.356 0.405
Siebenrockiella_crassicollis 0.021-0.959 0.373-0.662 0.519-0.661 0.437-0.56 0.343-0.728 0.34 0.441-0.519 0.38-0.587 0.378-0.594 0.474 0.364 0.236 0.378 0.366 0.449 0.432 0.477 0.359-0.611 0.382 0.444-0.568 0.465 0.416 0.403 0.32 0.342
kehreri 0.488-0.602 0.425-0.567 0.38-0.635 0.456-0.526 0.504-0.593 0.31-0.59 0.369-0.593 0.337-0.546 0.192-0.688 0.447 0.272 0.389 0.395 0.367 0.435 0.468 0.429-0.538 0.51-0.634 0.383 0.416-0.562 0.393 0.132-0.84 0.399 0.388 0.357
messeliana 0.505-0.592 0.47-0.633 0.372-0.62 0.462 0.432-0.578 0.423 0.412-0.572 0.342-0.637 0.12-0.869 0.443 0.288 0.385 0.39 0.391 0.433 0.443-0.555 0.474 0.542 0.362 0.284-0.71 0.43 0.467 0.419 0.416 0.349
;
PROC /;
