# Supplementary material for: The phylogenetic relationships of geoemydid turtles from the Eocene Messel Pit Quarry: a first assessment using methods for continuous and discrete characters
Source: PeerJ. 2021 Aug 5;9:e11805. doi: 10.7717/peerj.11805 (PMC8349520; doi:10.7717/peerj.11805)
Supplement: Supplemental Information 2 — The raw landmark data, the raw segment measurements, and the matrices with combined discrete and continuous characters together with the files necessary for reproducing the main parsimony analyses. Consult the file README.md contained therein for a description of the contents and instructions for reproducing the analyses. [file peerj-09-11805-s002.zip › data_and_scripts/main_analyses/3_parsimonyci/place/input/shell_ratios_zscale.tnt]

NSTATES CONT ;
XREAD
'TNT file generated with the R function `writerange.tnt` on Wed Apr 28 22:47:33 2021.'
25 47
&[continuous]
Batagur_baska 5.687 5.547 5.561 5.653 5.491 4.874 5.598 5.518 5.398 3.533 3.769 6.047 5.183 6.085 4.692 4.621-8.273 4.253-6.986 5.756-5.857 3.462 5.355 6.111 5.42 7.453 5.084 5.702
Batagur_borneoensis 5.492 5.35 5.465 5.579 5.5 5.256 5.533 5.549 5.477 3.236 3.999 6.254 6.214 5.59 5.809 6.489 6.116 5.641 3.092 5.408 6.495 5.05 7.32 4.812 5.466
Batagur_dhongoka 5.709-6.271 4.538 5.409-6.067 5.511 5.02-5.991 4.866 5.198-5.883 5.136-6.159 5.077-6.067 3.716 5.069 6.377 5.577 6.48 5.342 5.617-6.461 5.081-6.086 4.843-6.081 3.633 5.207 4.834 5.096 6.394 6.153 5.851
Batagur_kachuga 5.444 5.235 5.645 5.442 5.146 4.553 5.33 5.571 5.599 3.776 4.522 6.943 5.33 6.048 4.608 6.522 5.61 5.544 4.009 4.956 4.478 4.988 6.971 5.423 5.87
Cuora_amboinensis 4.701-5.705 3.802-6.779 4.238-6.819 4.301-6.929 5.232 5.705 5.27 4.53-6.517 4.48-6.415 5.922 7.002 3.473 6.52 1.973 5.445 4.934 2.947-7.893 5.098 6.188 5.391 5.791 5.252 3.693 4.018 3.498
Cuora_aurocapitata 5.669 5.453 5.165 4.54 5.201 6.969 5.425 5.332 5.418 6.882 6.399 4.348 5.039 3.256 5.601 4.908 5.405 5.004 6.162 5.405 5.296 5.344 3.715 3.492 3.787
Cuora_flavomarginata 5.087 3.755-7.489 5.175 5.619 5.16 5.575 5.228 4.479-6.535 5.105-5.858 5.576 6.436 4.192 5.644 2.344 5.115 4.957 3.392-7.527 4.955 6.087 5.441 5.097 5.344 3.967 2.308 2.512
Cyclemys_dentata 5.948 5.356 5.211 5.647 5.734 6.09 5.345 5.436 5.442 4.903 5.331 4.696 4.256 5.251 7.319 4.91 5.34 5.299 6.384 3.229-7.863 4.574 5.439 4.471 5.578 3.413
Cyclemys_oldhamii 5.776-5.982 5.373-5.716 5.206-5.523 3.189-8.42 5.684-5.706 5.345 3.017-7.827 5.024-6.086 4.712-6.253 5.974 5.664 5.087 4.596 5.524 6.626 4.893 5.235 5.271 6.26 5.327 4.271 5.602 3.496 5.844 3.527
Geoemyda_spengleri 5.352 5.564 5.052 4.836 5.385 7.801 5.431 5.36 5.424 5.723 3.364 5.877 4.273 6.06 5.659 5.311 5.463 6.064 6.915 5.557 5.568 5.971 6.258 6.042 5.926
Glyptemys_insculpta 5.458 5.644 5.142 5.4 5.612 5.981 5.464 5.55 5.464 6.719 6.421 5.156 2.401 5.648 5.731 5.282 5.217 5.069 7.724 5.322 5.192 5.386 4.984 5.484 6.045
Gopherus_agassizii 5.307 5.501 5.003 5.822 4.926 5.475 5.455 5.491 5.469 6.289 6.49 6.931 8.752 5.288 5.619 5.987 5.004 5.012 5.66 5.838 4.579 5.643 5.582 6.586 6.582
Graptemys_barbouri 2.649-8.229 1.221-9.838 5.139 5.188 4.449-6.671 5.651 5.391-5.502 5.015-5.83 5.391 4.589 6.164 5.691 4 5.611 3.511 5.034-7.322 4.807-6.293 5.464-5.916 6.07 5.402 5.104 4.093 6.865 5.104 5.994
Graptemys_geographica 4.699-6.319 4.873-6.407 5.136 5.538 5.165-6.068 5.429 5.407 4.16-6.931 5.189-5.74 5.939 6.734 5.108 4.771 4.908 4.038 3.233-8.534 5.508 5.426 5.916 5.445 5.774 4.67 6.372 4.364 6.084
Hardella_thurjii 4.872-6.036 4.686-6.667 2.495-8.169 5.252-6.636 2.342-8.421 5.461 4.95-6.172 3.51-7.53 5.145-5.833 4.557 5.426 6.266 5.616 6.02 5.384 4.465-7.522 4.908-6.44 5.303 4.517 5.195 5.393 5.175 6.193 5.81 5.814
Heosemys_annandalii 5.094 4.92-7.052 4.35-6.341 1.305-10.364 4.879-5.788 5.614 4.307-6.47 4.861-6.145 5.418 5.203 6.601 3.089 4.967 6.578 6.06 4.364 4.981 5.16 5.85 5.309 5.49 5.381 3.128 6.596 5.522
Heosemys_grandis 4.706 5.286-6.311 4.821-5.963 5.471 5.013 5.348 4.395-6.517 5.069-6.069 5.477-5.515 5.835 5.944 5.147 5.723 6.344 6.246 5.063 5.136 5.234 5.345 5.422 5.085 5.383 4.154 6.545 5.501
Heosemys_spinosa 5.028 5.34 4.847 4.725-6.648 5.022 4.604-9.206 3.203-7.792 5.446 5.416 4.413 5.834 4.744 6.227 6.036 6.681 4.656 4.974 5.417 6.505 5.639-5.662 6.375 5.486 3.218 6.641 5.328
Leucocephalon_yuwonoi 4.404-6.91 5.248 5.172 5.227 4.336-6.341 5.706 3.506-7.612 2.858-8.045 4.261-6.602 4.704 3.061 7.271 5.971 4.738 4.462 5.99 5.374 6.383 6.308 5.599 6.4 6.218 6.398 4.897 6.329
Malaclemys_terrapin 4.368-7.203 4.803-5.956 5.081 5.235 5.553-6.37 6.061 3.891-7.13 4.814-6.057 3.023-7.856 5.997 6.59 6.03 3.609 5.183 4.719 4.563-7.336 5.25 5.446 5.767 1.972-9.148 5.244 4.775 5.798 3.646 6.055
Malayemys 5.351 5.06-5.971 5.256 5.088-6.4 4.014-6.853 5.113 5.331 4.631-6.423 2.832-8.121 6.265 5.525 6.154 6.378 5.331 5.502 5.668 3.285-7.785 2.233-9.36 4.842 5.344-5.974 5.42 5.273 5.303 5.551 5.833
Mauremys_annamensis 5.796 5.238 4.966 5.565 6.244 5.064 5.474 5.349 5.432 5.191 5.945 5.58 5.471 6.454 5.481 5.507 5.348 5.262 5.652 5.396 4.749 4.81 5.206 6.555 5.685
Mauremys_caspica 4.599-6.304 5.572-5.679 5.044 5.226 4.799-6.126 7.015 4.907-6.088 5.463 3.197-7.685 5.61 5.799 5.629 5.508 6.49 4.581 5.357 5.433 5.425 5.426 5.465 5.094 5.54 5.442 6.5 6.142
Mauremys_leprosa 5.584 5.825 5.053 5.144 5.665 6.35 5.507 5.499 5.42 6.535 6.112 5.6 6.773 6.218 3.598 5.1 5.428 5.366 5.383 5.365 4.357 5.92 5.116 6.633 6.443
Mauremys_reevesii 5.162-5.83 5.742-6.301 5.02 3.478-8.017 3.551-8.075 5.738 4.846-6.202 5.191-5.909 4.713-6.213 6.367 6.695 4.24 6.014 5.796 5.662 5.201 3.697-7.155 5.271 4.652 4.21-6.97 6.094 5.507 5.111 5.887 5.811
Mauremys_rivulata 5.511 5.424 5.038 5.083 5.468 5.925 5.574 5.428 5.424 6.931 5.982 5.198 5.197 6.637 4.85 5.162 5.46 5.376 5.536 5.426 5.393 5.472 5.015 6.587 5.96
Mauremys_sinensis 5.499 5.885 5.284 5.352 5.604 5.989 5.54 5.559 5.439 4.478 5.411 4.262 6.601 6.066 4.279 4.571 5.315 5.492 4.542 5.563 5.018 5.724 5.662 6.293 6.238
Melanochelys_trijuga 5.004 5.079 5.24-6.003 3.888-7.21 2.43-8.062 4.786 4.138-6.703 4.288-6.713 4.537-6.333 5.872 5.347 5.278 5.813 4.938 7.24 5.38 3.898-7.074 5.244 5.026 4.582-6.607 5.522 5.554 5.397 5.003 3.997
Morenia_ocellata 5.268 6.322 5.267 5.503 5.583 5.128 5.467 5.488 5.553 5.879 5.928 5.64 5.636 4.132 6.922 5.754 5.335 5.103 5.247 5.53 5.634 5.498 5.582 3.944 5.069
Morenia_petersi 5.125 5.823-6.202 4.985 5.18-6.813 5.524-5.964 5.386 4.645-6.419 4.098-6.94 5.04-6.097 6.659 5.303 6.007 5.877 4.74 7.834 3.925-7.9 3.634-7.197 5.47 5.142 4.509-6.506 5.195 5.806 5.669 4.913 3.473
Notochelys_platynota 4.812-6.774 3.885-6.908 5.066 4.469-7.048 4.955-6.211 5.619 5.124-5.91 5.374 3.926-6.885 5.944 5.339 5.286 5.611 3.896 6.614 5.596 5.248 4.19-6.743 5.574 4.103-6.893 6.302 5.413 5.654 3.252 3.213
Orlitia_borneensis 5.281 5.812-6.246 4.994-6.75 5.323 3.645-7.059 4.607 4.747-6.163 4.765-6.231 4.232-6.664 5.32 5.326 6.188 6.075 6.322 6.101 2.803-9.013 4.123-7.218 3.659-7.303 4.422 5.348 5.051 5.167 5.935 6.432 5.519
Pangshura_smithii 5.34-6.165 3.576 6.602-7.745 5.392 4.504-6.613 5.356 4.497-6.314 5.299 5.378 5.041 5.259 6.526 4.193 5.788 4.976 5.712-6.455 4.898-6.551 5.303 4.789 5.399 5.784 5.309 6.302 4.584 5.98
Pangshura_tecta 4.863-6.216 4.412 7.584-7.615 5.227 5.39-5.654 4.37 5.175 5.012 5.421-5.605 4.775 5.284 6.576 4.413 5.859 5.907 6.006-6.502 5.069-6.437 5.274 4.565 4.053-7.017 5.72 5.374 6.375 4.759 5.728
Pangshura_tentoria 4.616-6.654 4.115 8.025-9.584 5.376 4.344-6.366 4.442 5.219 4.819 5.26 4.018 4.865 6.64 5.191 6.037 5.402 4.804-7.225 4.963-6.314 5.447 4.891 2.597-8.362 5.402 5.524 6.065 5.777 5.775
Rhinoclemmys_annulata 5.06 5.065 5.129 5.387 4.822 5.482 5.403 5.419 5.107-5.788 6.72 4.969 5.872 6.145 4.917 5.954 5.177 4.299-6.663 1.699-9.442 6.595 5.386 5.723 5.82 4.881 5.8 5.875
Rhinoclemmys_areolata 5.035 5.281 5.268 5.51 5.065 4.884 3.604-7.268 2.164-8.764 3.91-6.981 5.154 5.781 5.203 6.328 4.927 5.2 5.202 5.51-6.23 5.218 6.799 5.301 7.195 5.812 5.694 5.887 5.919
Rhinoclemmys_funerea 5.278 5.389 4.781-5.892 5.256 5.249-5.531 3.989 4.945-6.454 4.898-6.117 2.593-8.291 5.816 6.508 4.006 6.167 5.514 5.216 4.714 2.977-8.023 5.237 6.239 5.397 5.298 5.422 4.781 6.075 6.256
Rhinoclemmys_melanosterna 5.243 5.457 5.501 5.396 5.438 4.789 5.273 5.502 5.459 5.03 5.838 4.579 5.005 5.808 6.058 4.963 5.6 5.377 5.855 5.441 5.339 5.518 5.016 5.958 5.485
Rhinoclemmys_nasuta 5.281 5.206 3.777-7.028 4.519 5.217 4.6 5.575-5.806 5.416 5.344-5.562 5.355 5.007 4.88 6.296 5.42 4.594 4.689 5.35 3.724-7.556 6.051 5.331 5.907 5.795 5.241 6.027 6.114
Rhinoclemmys_pulcherrima 5.084 4.502-6.98 3.054-7.454 5.435 5.168 5.42 5.383 4.142-6.839 5.289-5.575 4.884 5.767 4.19 4.928 5.393 6.835 5.133 3.67-7.719 5.226 6.49 4.122-6.893 2.515-12.065 5.246 5.503 5.856 4.47
Rhinoclemmys_punctularia 5.095 5.541 4.946-5.776 5.222 5.217 4.934 5.403 2.869-8.11 5.34-5.6 5.795 4.774 5.327 5.345 5.168 6.229 4.874 5.192-6.395 3.564-7.551 6.242 4.432-6.63 6.471 6.171 5.339 5.514 5.811
Sacalia_bealei 4.095-6.983 5.4-6.124 5.132 5.212 3.143-7.685 6.223 1.592-9.284 5.448 4.279-6.613 6.994 5.41 5.816 5.038 5.242 4.194 5.338 5.271 5.646-5.787 6.172 5.324 5.136 5.633 5.625 5.083 6.302
Sacalia_quadriocellata 5.681 5.512 5.119 5.54 5.607 5.727 5.551 5.44 5.415 6.812 4.756 5.889 6.176 5.28 3.569 5.079 5.159 5.675 5.481 5.24 4.428 5.876 5.584 5.456 6.437
Siebenrockiella_crassicollis 0.577-10.268 4.262-7.216 5.556-6.746 5.04-6.649 3.876-7.722 3.258 5.005-5.738 4.445-6.463 4.809-6.093 6.849 6.252 3.237 4.06 5.937 5.533 5.026 5.374 4.396-6.59 4.648 4.991-6.456 6.232 4.994 5.873 4.868 5.825
kehreri 5.4-6.582 4.791-6.246 4.394-6.523 5.29-6.203 5.49-6.378 2.551-9.255 4.328-6.435 4.035-6.068 3.696-6.658 4.307 2.7 6.793 5.814 5.978 4.578 5.57 4.819-6.082 5.714-6.787 4.73 4.66-6.389 3.97 0-12.464 5.702 5.964 5.963
messeliana 5.582-6.479 5.252-6.925 4.319-6.403 5.367 4.768-6.228 5.252 4.729-6.235 4.082-6.949 3.265-7.74 3.928 3.313 6.695 5.291 6.761 4.445 5.186-6.864 5.337 5.992 3.171 3.104-8.133 5.143 5.89 6.514 6.43 5.887
;
PROC /;
