# Supplementary material for: The phylogenetic relationships of geoemydid turtles from the Eocene Messel Pit Quarry: a first assessment using methods for continuous and discrete characters
Source: PeerJ. 2021 Aug 5;9:e11805. doi: 10.7717/peerj.11805 (PMC8349520; doi:10.7717/peerj.11805)
Supplement: Supplemental Information 2 — The raw landmark data, the raw segment measurements, and the matrices with combined discrete and continuous characters together with the files necessary for reproducing the main parsimony analyses. Consult the file README.md contained therein for a description of the contents and instructions for reproducing the analyses. [file peerj-09-11805-s002.zip › data_and_scripts/main_analyses/3_parsimonyci/place/output/geoemyda_scores.txt]

0 4.750000
1 6.930000
2 5.404000
3 5.995000
4 4.398000
5 18.394000
6 1.905000
7 1.884000
8 0.792000
9 26.316000
10 20.634000
11 22.584000
12 27.339000
13 18.505000
14 24.025000
15 8.453000
16 2.871000
17 5.207000
18 18.267000
19 3.015000
20 20.788000
21 8.990000
22 18.894000
23 23.244000
24 19.701000
25 12
26 4
27 9
28 4
29 2
31 5
32 12
33 12
34 12
35 16
36 8
37 12
38 6
41 7
42 4
43 6
45 9
46 4
49 3
50 2
51 3
52 5
53 3
54 5
55 9
56 7
57 7
58 4
59 4
61 7
62 3
63 6
64 4
65 4
67 5
68 5
69 2
70 2
71 3
72 6
73 4
74 11
75 10
76 10
77 6
78 5
79 3
80 4
82 9
84 4
