# Supplementary material for: The phylogenetic relationships of geoemydid turtles from the Eocene Messel Pit Quarry: a first assessment using methods for continuous and discrete characters
Source: PeerJ. 2021 Aug 5;9:e11805. doi: 10.7717/peerj.11805 (PMC8349520; doi:10.7717/peerj.11805)
Supplement: Supplemental Information 2 — The raw landmark data, the raw segment measurements, and the matrices with combined discrete and continuous characters together with the files necessary for reproducing the main parsimony analyses. Consult the file README.md contained therein for a description of the contents and instructions for reproducing the analyses. [file peerj-09-11805-s002.zip › data_and_scripts/main_analyses/3_parsimonyci/place/output/hypothesis_a_apomorphies.txt]

 
Synapomorphies for tree 0 
   ,-- Batagur_baska
   |  ,--2,4,5,6,7,8,11,14,19,20,21,24 Batagur_kachuga
|--|  |            ,--0,1,5,11,13,20,23,24,49,57 Batagur_dhongoka
   `--|       ,--25---3,5,9,10,11,12,13,14,16,18,19,20,21,22,23,24 Batagur_borneoensis
      |       |               ,--5,10,19,23,43 Hardella_thurjii
      `--12,14|               |                                                 ,--3,5,6,14,17,22,24,49,71,73,75 Pangshura_tecta
              |               |                  ,--1,2,6,7,11,12,35,50,51,57,63|        ,--2,7,8,9,10,11,13,17,18,20,21,22,23,74 Pangshura_tentoria
              `--9,10,17,18,22|                  |                              `--1,8,10---1,5,9,12,13,14,20,21,23,24 Pangshura_smithii
                              |                  |                                                  ,--0,2,5,9,12,14,17,20,21,24 Morenia_petersi
                              `--9,13,14,18,19,21|                            ,--0,1,4,5,13,14,24,52---1,10,11,13,17,18,20,22,23,25 Morenia_ocellata
                                                 |                            |                       ,--0,5,9,11,13,14,18,20,21,22,23,24 Orlitia_borneensis
                                                 |                            |               ,--12,21---9,10,12,14,22,25 Malayemys
                                                 `--1,2,9,11,12,15,18,22,63,74|               |                     ,--2,5,9,10,11,12,14,15,18,20,21,23 Siebenrockiella_crassicollis
                                                                              |               |       ,--12,13,20,43---2,3,5,9,10,13,14,16,18,21,22,23,24,25,37,42,61,75,80 Geoemyda_spengleri
                                                                              |               |       |                                              ,--2,3,4,8,11,12,15,16,17,19,20,23,24,25,37,38,52,54,55,56,57,58,59 Gopherus_agassizii
                                                                              `--3,15,54,55,56|       |                 ,--5,7,9,10,16,20,45,67,76,78|           ,--6,9,11,12,13,14,18,19,22,45,46,74 Glyptemys_insculpta
                                                                                              |       |                 |                            `--4,5,12,21|                         ,--2,5,11,23,28,74,84 Malaclemys_terrapin
                                                                                              |       |                 |                                        `--14,17,21,22,23,43,64,75|            ,--3,5,10,11,12,13,19,20,24,29,31,56 Graptemys_geographica
                                                                                              |       |            ,--17|                                                                  `--9,14,21,22---3,9,10,13,14,17,18,20,21,22,24,59,76,78 Graptemys_barbouri
                                                                                              `--11,15|            |    |                               ,--3,5,6,7,10,11,12,13,14,15,19,22,23,24,58,71,74 Rhinoclemmys_nasuta
                                                                                                      |            |    |                               |               ,--3,6,9,11,12,13,14,21,24 Rhinoclemmys_pulcherrima
                                                                                                      |            |    `--0,1,9,11,15,18,19,20,21,32,36|           ,--5---0,4,5,9,10,11,13,18,21,22,23 Rhinoclemmys_annulata
                                                                                                      |            |                                    `--0,6,18,74|      ,--0,3,4,9,12,13,14,15,17,18,19,20,22 Rhinoclemmys_areolata
                                                                                                      |            |                                                `--2,41|      ,--1,3,10,11,14,21,23 Rhinoclemmys_punctularia
                                                                                                      |            |                                                       `--1,15|                               ,--3,9,12,13,17,18,19,24,43,70,72 Rhinoclemmys_melanosterna
                                                                                                      `--1,13,22,33|                                                              `--0,4,5,10,11,13,18,20,21,22,23---0,5,9,10,11,12,14,15,20,21,22,23,24,63 Rhinoclemmys_funerea
                                                                                                                   |       ,--0,1,5,11,13,14,15,23,24,28,75 Melanochelys_trijuga
                                                                                                                   |       |                                 ,--2,3,10,11,12,13,14,15,16,19,20,21,24,73 Sacalia_quadriocellata
                                                                                                                   |       |           ,--2,5,7,9,14,19,20,53---3,5,7,9,10,12,15,22,74 Sacalia_bealei
                                                                                                                   |       |           |               ,--1,3,9,10,11,12,13,15,16,17,18,19,20,21,22,23,24,27,37,61,65 Leucocephalon_yuwonoi
                                                                                                                   |       |        ,--|               |                                            ,--1,5,9,10,13,15,16,17,20,22,23,27,42,63 Cyclemys_oldhamii
                                                                                                                   `--13,74|        |  `--1,36,42,43,45|                  ,--0,2,4,12,14,20,31,69,78---4,5,9,10,11,12,14,18,24 Cyclemys_dentata
                                                                                                                           |        |                  `--3,11,12,14,24,77|   ,--7,9,13,15,18,22,23,24,33,34,36,45,56,61 Notochelys_platynota
                                                                                                                           |        |                                     `--2|                   ,--8,9,12,14,16,18,19,20,23,38 Heosemys_spinosa
                                                                                                                           |        |                                         `--10,13,16,22,23,37|                      ,--0,5,8,18,20,55 Heosemys_grandis
                                                                                                                           `--0,5,14|                                                             `--10,13,14,17,21,24,42---10,11,12,13,14,15,17,19,21,22,24,56,72 Heosemys_annandalii
                                                                                                                                    |                                                 ,--10,11,12,13,18,19,20,21,22,38 Cuora_amboinensis
                                                                                                                                    |       ,--4,6,10,11,13,15,17,21,22,23,24,32,36,69|               ,--0,2,3,4,5,6,9,17,19,20,23,24,31,52,82 Cuora_flavomarginata
                                                                                                                                    |       |                                         `--4,12,17,19,23---3,5,9,12,14,15,25,27,45,65 Cuora_aurocapitata
                                                                                                                                    |       |                                   ,--1,3,4,5,14,21,23,24,51 Mauremys_annamensis
                                                                                                                                    `--10,22|                 ,--5,9,15,26,41,74|                           ,--9,12,13,14,18,20,22 messeliana
                                                                                                                                            |                 |                 `--9,10,11,14,17,18,22,27,77---10,11,12,13,20,23,24 kehreri
                                                                                                                                            `--2,6,13,20,23,33|                 ,--2,9,10,12,14,15,17,18,21,22,24,25 Mauremys_sinensis
                                                                                                                                                              |         ,--11,18---2,10,11,13,14,20,21,22,23,24 Mauremys_reevesii
                                                                                                                                                              `--1,5,6,7|         ,--4,8,10,12,14,15,19,20,21,23,24,25 Mauremys_leprosa
                                                                                                                                                                        `--3,16,23|             ,--1,2,3,7,9,11,12,13,16,18,20,21,22 Mauremys_rivulata
                                                                                                                                                                                  `--12,13,16,17---5,9,10,11,15,17,19,22 Mauremys_caspica
 
Tree 0 : 
    Batagur_baska : 
      No autapomorphies 
    Batagur_borneoensis : 
      Char. 3: 5.511 --> 5.579 
      Char. 5: 4.874-5.113 --> 5.256 
      Char. 9: 3.716 --> 3.236 
      Char. 10: 4.522-5.069 --> 3.999 
      Char. 11: 6.266 --> 6.254 
      Char. 12: 5.577-5.616 --> 6.214 
      Char. 13: 6.020-6.048 --> 5.590 
      Char. 14: 5.342-5.384 --> 5.809 
      Char. 16: 5.610-6.086 --> 6.116 
      Char. 18: 3.633 --> 3.092 
      Char. 19: 5.207-5.355 --> 5.408 
      Char. 20: 5.393-5.522 --> 6.495 
      Char. 21: 5.096 --> 5.050 
      Char. 22: 6.394-6.971 --> 7.320 
      Char. 23: 5.084-5.423 --> 4.812 
      Char. 24: 5.775-5.814 --> 5.466 
    Batagur_dhongoka : 
      Char. 0: 5.492 --> 5.709-6.271 
      Char. 1: 5.235-5.350 --> 4.538 
      Char. 5: 4.874-5.113 --> 4.866 
      Char. 11: 6.266 --> 6.377 
      Char. 13: 6.020-6.048 --> 6.480 
      Char. 20: 5.393-5.522 --> 4.834 
      Char. 23: 5.084-5.423 --> 6.153 
      Char. 24: 5.775-5.814 --> 5.851 
      Char. 49: 0 --> 1 
      Char. 57: 2 --> 01 
    Batagur_kachuga : 
      Char. 2: 5.561 --> 5.645 
      Char. 4: 5.491 --> 5.146 
      Char. 5: 4.874 --> 4.553 
      Char. 6: 5.431-5.533 --> 5.330 
      Char. 7: 5.518-5.549 --> 5.571 
      Char. 8: 5.424-5.477 --> 5.599 
      Char. 11: 6.266 --> 6.943 
      Char. 14: 4.692 --> 4.608 
      Char. 19: 5.207-5.355 --> 4.956 
      Char. 20: 5.393-5.522 --> 4.478 
      Char. 21: 5.096-5.175 --> 4.988 
      Char. 24: 5.775-5.814 --> 5.870 
    Cuora_amboinensis : 
      Char. 10: 6.399-6.436 --> 7.002 
      Char. 11: 4.192-4.348 --> 3.473 
      Char. 12: 5.813 --> 6.520 
      Char. 13: 2.344-3.256 --> 1.973 
      Char. 18: 6.087-6.162 --> 6.188 
      Char. 19: 5.399-5.402 --> 5.391 
      Char. 20: 5.296-5.522 --> 5.791 
      Char. 21: 5.344 --> 5.252 
      Char. 22: 3.715-3.967 --> 3.693 
      Char. 38: 2 --> 0 
    Cuora_aurocapitata : 
      Char. 3: 5.352-5.367 --> 4.540 
      Char. 5: 5.705 --> 6.969 
      Char. 9: 5.872-5.922 --> 6.882 
      Char. 12: 5.644 --> 5.039 
      Char. 14: 5.115-5.445 --> 5.601 
      Char. 15: 4.934-4.957 --> 4.908 
      Char. 25: 2 --> 1 
      Char. 27: 1 --> 0 
      Char. 45: 0 --> 1 
      Char. 65: 0 --> 1 
    Cuora_flavomarginata : 
      Char. 0: 5.511-5.669 --> 5.087 
      Char. 2: 5.165-5.172 --> 5.175 
      Char. 3: 5.352-5.367 --> 5.619 
      Char. 4: 5.201 --> 5.160 
      Char. 5: 5.705 --> 5.575 
      Char. 6: 5.270-5.425 --> 5.228 
      Char. 9: 5.872-5.922 --> 5.576 
      Char. 17: 5.004 --> 4.955 
      Char. 19: 5.405 --> 5.441 
      Char. 20: 5.296 --> 5.097 
      Char. 23: 3.492 --> 2.308 
      Char. 24: 3.498-3.787 --> 2.512 
      Char. 31: 1 --> 0 
      Char. 52: 2 --> 3 
      Char. 82: 1 --> 2 
    Cyclemys_dentata : 
      Char. 4: 5.684-5.706 --> 5.734 
      Char. 5: 5.619-5.706 --> 6.090 
      Char. 9: 5.203-5.922 --> 4.903 
      Char. 10: 5.339-5.347 --> 5.331 
      Char. 11: 5.087 --> 4.696 
      Char. 12: 4.596 --> 4.256 
      Char. 14: 6.626 --> 7.319 
      Char. 18: 6.260 --> 6.384 
      Char. 24: 3.527 --> 3.413 
    Cyclemys_oldhamii : 
      Char. 1: 5.356 --> 5.373-5.716 
      Char. 5: 5.619-5.706 --> 5.345 
      Char. 9: 5.203-5.922 --> 5.974 
      Char. 10: 5.339-5.347 --> 5.664 
      Char. 13: 5.251 --> 5.524 
      Char. 15: 4.910 --> 4.893 
      Char. 16: 5.248-5.340 --> 5.235 
      Char. 17: 5.299 --> 5.271 
      Char. 20: 4.574 --> 4.271 
      Char. 22: 4.471 --> 3.496 
      Char. 23: 5.578 --> 5.844 
      Char. 27: 1 --> 0 
      Char. 42: 1 --> 0 
      Char. 63: 2 --> 1 
    Geoemyda_spengleri : 
      Char. 2: 5.165-5.256 --> 5.052 
      Char. 3: 5.040-5.367 --> 4.836 
      Char. 5: 4.884-5.113 --> 7.801 
      Char. 9: 5.872-5.879 --> 5.723 
      Char. 10: 5.326-5.347 --> 3.364 
      Char. 13: 5.937 --> 6.060 
      Char. 14: 5.619 --> 5.659 
      Char. 16: 5.374 --> 5.463 
      Char. 18: 4.842-5.916 --> 6.915 
      Char. 21: 5.374-5.554 --> 5.971 
      Char. 22: 5.873 --> 6.258 
      Char. 23: 5.083-5.551 --> 6.042 
      Char. 24: 5.825-5.887 --> 5.926 
      Char. 25: 1 --> 2 
      Char. 37: 2 --> 0 
      Char. 42: 0 --> 1 
      Char. 61: 1 --> 0 
      Char. 75: 0 --> 1 
      Char. 80: 0 --> 1 
    Glyptemys_insculpta : 
      Char. 6: 5.431-5.455 --> 5.464 
      Char. 9: 5.997-6.289 --> 6.719 
      Char. 11: 5.580-5.691 --> 5.156 
      Char. 12: 3.609-4.000 --> 2.401 
      Char. 13: 5.288 --> 5.648 
      Char. 14: 5.619 --> 5.731 
      Char. 18: 5.767-5.916 --> 7.724 
      Char. 19: 5.399-5.402 --> 5.322 
      Char. 22: 5.397-5.582 --> 4.984 
      Char. 45: 1 --> 2 
      Char. 46: 0 --> 1 
      Char. 74: 1 --> 0 
    Gopherus_agassizii : 
      Char. 2: 5.136-5.142 --> 5.003 
      Char. 3: 5.352-5.400 --> 5.822 
      Char. 4: 5.217-5.500 --> 4.926 
      Char. 8: 5.459-5.464 --> 5.469 
      Char. 11: 5.580-5.691 --> 6.931 
      Char. 12: 5.813-6.145 --> 8.752 
      Char. 15: 5.282-5.311 --> 5.987 
      Char. 16: 5.217-5.250 --> 5.004 
      Char. 17: 5.069-5.226 --> 5.012 
      Char. 19: 5.399-5.402 --> 5.838 
      Char. 20: 5.192-5.244 --> 4.579 
      Char. 23: 5.484-5.887 --> 6.586 
      Char. 24: 6.045-6.055 --> 6.582 
      Char. 25: 1 --> 0 
      Char. 37: 2 --> 0 
      Char. 38: 2 --> 0 
      Char. 52: 2 --> 1 
      Char. 54: 12 --> 0 
      Char. 55: 12 --> 0 
      Char. 56: 2 --> 0 
      Char. 57: 2 --> 0 
      Char. 58: 0 --> 1 
      Char. 59: 0 --> 1 
    Graptemys_barbouri : 
      Char. 3: 5.235-5.400 --> 5.188 
      Char. 9: 5.939 --> 4.589 
      Char. 10: 6.421-6.590 --> 6.164 
      Char. 13: 5.183-5.288 --> 5.611 
      Char. 14: 4.038 --> 3.511 
      Char. 17: 5.426-5.446 --> 5.464-5.916 
      Char. 18: 5.916 --> 6.070 
      Char. 20: 5.192-5.244 --> 5.104 
      Char. 21: 4.670 --> 4.093 
      Char. 22: 6.372 --> 6.865 
      Char. 24: 6.045-6.055 --> 5.994 
      Char. 59: 0 --> 1 
      Char. 76: 0 --> 1 
      Char. 78: 0 --> 1 
    Graptemys_geographica : 
      Char. 3: 5.235-5.400 --> 5.538 
      Char. 5: 5.651 --> 5.429 
      Char. 10: 6.421-6.590 --> 6.734 
      Char. 11: 5.580-5.691 --> 5.108 
      Char. 12: 4.000 --> 4.771 
      Char. 13: 5.183-5.288 --> 4.908 
      Char. 19: 5.402 --> 5.445 
      Char. 20: 5.192-5.244 --> 5.774 
      Char. 24: 6.045-6.055 --> 6.084 
      Char. 29: 0 --> 1 
      Char. 31: 1 --> 2 
      Char. 56: 2 --> 1 
    Hardella_thurjii : 
      Char. 5: 4.874-5.113 --> 5.461 
      Char. 10: 5.284-5.347 --> 5.426 
      Char. 19: 5.207-5.355 --> 5.195 
      Char. 23: 5.084-5.423 --> 5.810 
      Char. 43: 0 --> 1 
    Heosemys_annandalii : 
      Char. 10: 5.944 --> 6.601 
      Char. 11: 4.744-5.147 --> 3.089 
      Char. 12: 5.611-5.723 --> 4.967 
      Char. 13: 6.344 --> 6.578 
      Char. 14: 6.246 --> 6.060 
      Char. 15: 4.656-5.063 --> 4.364 
      Char. 17: 5.234 --> 5.160 
      Char. 19: 5.399-5.422 --> 5.309 
      Char. 21: 5.383 --> 5.381 
      Char. 22: 3.218-4.154 --> 3.128 
      Char. 24: 5.501 --> 5.522 
      Char. 56: 2 --> 1 
      Char. 72: 1 --> 0 
    Heosemys_grandis : 
      Char. 0: 5.028-5.094 --> 4.706 
      Char. 5: 5.614 --> 5.348 
      Char. 8: 5.418-5.432 --> 5.477-5.515 
      Char. 18: 5.850 --> 5.345 
      Char. 20: 5.490 --> 5.085 
      Char. 55: 1 --> 0 
    Heosemys_spinosa : 
      Char. 8: 5.418-5.432 --> 5.416 
      Char. 9: 5.203-5.835 --> 4.413 
      Char. 12: 5.611-5.723 --> 6.227 
      Char. 14: 6.614 --> 6.681 
      Char. 16: 4.981-5.136 --> 4.974 
      Char. 18: 5.850-6.260 --> 6.505 
      Char. 19: 5.399-5.422 --> 5.639-5.662 
      Char. 20: 5.490-6.302 --> 6.375 
      Char. 23: 6.545-6.596 --> 6.641 
      Char. 38: 2 --> 0 
    Leucocephalon_yuwonoi : 
      Char. 1: 5.340-5.356 --> 5.248 
      Char. 3: 5.352-5.367 --> 5.227 
      Char. 9: 5.203-5.922 --> 4.704 
      Char. 10: 5.339-5.347 --> 3.061 
      Char. 11: 5.580-5.816 --> 7.271 
      Char. 12: 5.813 --> 5.971 
      Char. 13: 5.242-5.251 --> 4.738 
      Char. 15: 5.162-5.311 --> 5.990 
      Char. 16: 5.271-5.350 --> 5.374 
      Char. 17: 5.299-5.675 --> 6.383 
      Char. 18: 5.850-6.260 --> 6.308 
      Char. 19: 5.399-5.422 --> 5.599 
      Char. 20: 5.296-6.302 --> 6.400 
      Char. 21: 5.554-5.633 --> 6.218 
      Char. 22: 5.397-5.584 --> 6.398 
      Char. 23: 5.083-5.456 --> 4.897 
      Char. 24: 5.825-6.302 --> 6.329 
      Char. 27: 1 --> 0 
      Char. 37: 2 --> 0 
      Char. 61: 1 --> 0 
      Char. 65: 0 --> 12 
    Malaclemys_terrapin : 
      Char. 2: 5.136-5.139 --> 5.081 
      Char. 5: 5.651-5.981 --> 6.061 
      Char. 11: 5.580-5.691 --> 6.030 
      Char. 23: 4.364-5.104 --> 3.646 
      Char. 28: 0 --> 1 
      Char. 74: 1 --> 2 
      Char. 84: 0 --> 1 
    Malayemys : 
      Char. 9: 5.872-5.879 --> 6.265 
      Char. 10: 5.326-5.347 --> 5.525 
      Char. 12: 6.075 --> 6.378 
      Char. 14: 5.619 --> 5.502 
      Char. 22: 5.669-5.873 --> 5.303 
      Char. 25: 1 --> 2 
    Mauremys_annamensis : 
      Char. 1: 5.252-5.453 --> 5.238 
      Char. 3: 5.367 --> 5.565 
      Char. 4: 5.604-6.228 --> 6.244 
      Char. 5: 5.252 --> 5.064 
      Char. 14: 4.581-5.445 --> 5.481 
      Char. 21: 5.540-5.554 --> 4.810 
      Char. 23: 6.293-6.430 --> 6.555 
      Char. 24: 5.825-5.887 --> 5.685 
      Char. 51: 1 --> 2 
    Mauremys_caspica : 
      Char. 5: 5.925-6.350 --> 7.015 
      Char. 9: 5.872-6.535 --> 5.610 
      Char. 10: 5.945-5.982 --> 5.799 
      Char. 11: 5.580-5.600 --> 5.629 
      Char. 15: 5.162-5.201 --> 5.357 
      Char. 17: 5.376 --> 5.425 
      Char. 19: 5.426 --> 5.465 
      Char. 22: 5.116-5.206 --> 5.442 
    Mauremys_leprosa : 
      Char. 4: 5.604 --> 5.665 
      Char. 8: 5.424 --> 5.420 
      Char. 10: 5.945-5.982 --> 6.112 
      Char. 12: 5.813-6.014 --> 6.773 
      Char. 14: 4.581-4.850 --> 3.598 
      Char. 15: 5.162-5.201 --> 5.100 
      Char. 19: 5.399-5.426 --> 5.365 
      Char. 20: 5.018-5.094 --> 4.357 
      Char. 21: 5.540-5.554 --> 5.920 
      Char. 23: 6.500-6.587 --> 6.633 
      Char. 24: 5.960-6.142 --> 6.443 
      Char. 25: 2 --> 1 
    Mauremys_reevesii : 
      Char. 2: 5.044-5.053 --> 5.020 
      Char. 10: 5.945-5.982 --> 6.695 
      Char. 11: 4.262 --> 4.240 
      Char. 13: 6.066 --> 5.796 
      Char. 14: 4.581-5.445 --> 5.662 
      Char. 20: 5.018-5.094 --> 6.094 
      Char. 21: 5.540-5.554 --> 5.507 
      Char. 22: 5.116-5.206 --> 5.111 
      Char. 23: 6.293 --> 5.887 
      Char. 24: 5.825-6.142 --> 5.811 
    Mauremys_rivulata : 
      Char. 1: 5.572-5.679 --> 5.424 
      Char. 2: 5.044 --> 5.038 
      Char. 3: 5.144-5.226 --> 5.083 
      Char. 7: 5.463 --> 5.428 
      Char. 9: 5.872-6.535 --> 6.931 
      Char. 11: 5.580-5.600 --> 5.198 
      Char. 12: 5.508 --> 5.197 
      Char. 13: 6.490 --> 6.637 
      Char. 16: 5.433 --> 5.460 
      Char. 18: 5.426 --> 5.536 
      Char. 20: 5.094 --> 5.393 
      Char. 21: 5.540 --> 5.472 
      Char. 22: 5.116-5.206 --> 5.015 
    Mauremys_sinensis : 
      Char. 2: 5.044-5.053 --> 5.284 
      Char. 9: 5.872-6.367 --> 4.478 
      Char. 10: 5.945-5.982 --> 5.411 
      Char. 12: 6.014 --> 6.601 
      Char. 14: 4.581-5.445 --> 4.279 
      Char. 15: 5.162-5.201 --> 4.571 
      Char. 17: 5.271-5.366 --> 5.492 
      Char. 18: 4.652 --> 4.542 
      Char. 21: 5.540-5.554 --> 5.724 
      Char. 22: 5.116-5.206 --> 5.662 
      Char. 24: 5.825-6.142 --> 6.238 
      Char. 25: 2 --> 1 
    Melanochelys_trijuga : 
      Char. 0: 5.307-5.351 --> 5.004 
      Char. 1: 5.453 --> 5.079 
      Char. 5: 4.884-5.113 --> 4.786 
      Char. 11: 5.580-5.691 --> 5.278 
      Char. 13: 5.242-5.251 --> 4.938 
      Char. 14: 5.619 --> 7.240 
      Char. 15: 5.282-5.311 --> 5.380 
      Char. 23: 5.083-5.456 --> 5.003 
      Char. 24: 5.825-5.887 --> 3.997 
      Char. 28: 0 --> 1 
      Char. 75: 0 --> 2 
    Morenia_ocellata : 
      Char. 1: 5.823-6.202 --> 6.322 
      Char. 10: 5.303-5.347 --> 5.928 
      Char. 11: 6.007 --> 5.640 
      Char. 13: 4.740 --> 4.132 
      Char. 17: 5.303 --> 5.103 
      Char. 18: 5.142 --> 5.247 
      Char. 20: 5.420-5.522 --> 5.634 
      Char. 22: 5.669 --> 5.582 
      Char. 23: 4.913 --> 3.944 
      Char. 25: 1 --> 0 
    Morenia_petersi : 
      Char. 0: 5.268 --> 5.125 
      Char. 2: 5.256-5.267 --> 4.985 
      Char. 5: 5.128 --> 5.386 
      Char. 9: 5.879 --> 6.659 
      Char. 12: 5.636-5.813 --> 5.877 
      Char. 14: 6.922 --> 7.834 
      Char. 17: 5.303 --> 5.470 
      Char. 20: 5.420-5.522 --> 5.195 
      Char. 21: 5.498 --> 5.806 
      Char. 24: 5.069 --> 3.473 
    Notochelys_platynota : 
      Char. 7: 5.436 --> 5.374 
      Char. 9: 5.203-5.922 --> 5.944 
      Char. 13: 5.242-5.251 --> 3.896 
      Char. 15: 4.910-5.311 --> 5.596 
      Char. 18: 5.850-6.260 --> 5.574 
      Char. 22: 4.471-5.584 --> 5.654 
      Char. 23: 5.083-5.578 --> 3.252 
      Char. 24: 3.527-5.328 --> 3.213 
      Char. 33: 0 --> 2 
      Char. 34: 0 --> 2 
      Char. 36: 0 --> 2 
      Char. 45: 12 --> 0 
      Char. 56: 2 --> 01 
      Char. 61: 1 --> 0 
    Orlitia_borneensis : 
      Char. 0: 5.307-5.351 --> 5.281 
      Char. 5: 4.884-5.113 --> 4.607 
      Char. 9: 5.872-5.879 --> 5.320 
      Char. 11: 6.154 --> 6.188 
      Char. 13: 5.331-5.859 --> 6.322 
      Char. 14: 5.619 --> 6.101 
      Char. 18: 4.842 --> 4.422 
      Char. 20: 5.420 --> 5.051 
      Char. 21: 5.273 --> 5.167 
      Char. 22: 5.669-5.873 --> 5.935 
      Char. 23: 5.551 --> 6.432 
      Char. 24: 5.775-5.833 --> 5.519 
    Pangshura_smithii : 
      Char. 1: 4.115 --> 3.576 
      Char. 5: 4.442-5.113 --> 5.356 
      Char. 9: 4.775 --> 5.041 
      Char. 12: 4.413-5.191 --> 4.193 
      Char. 13: 5.859 --> 5.788 
      Char. 14: 5.402 --> 4.976 
      Char. 20: 5.420-5.720 --> 5.784 
      Char. 21: 5.374 --> 5.309 
      Char. 23: 4.759-5.423 --> 4.584 
      Char. 24: 5.775-5.814 --> 5.980 
    Pangshura_tecta : 
      Char. 3: 5.376-5.392 --> 5.227 
      Char. 5: 4.442-5.113 --> 4.370 
      Char. 6: 5.219 --> 5.175 
      Char. 14: 5.402-5.619 --> 5.907 
      Char. 17: 5.303 --> 5.274 
      Char. 22: 6.193-6.302 --> 6.375 
      Char. 24: 5.775-5.814 --> 5.728 
      Char. 49: 01 --> 2 
      Char. 71: 0 --> 1 
      Char. 73: 0 --> 1 
      Char. 75: 0 --> 2 
    Pangshura_tentoria : 
      Char. 2: 7.584-7.745 --> 8.025-9.584 
      Char. 7: 5.012-5.299 --> 4.819 
      Char. 8: 5.378 --> 5.260 
      Char. 9: 4.775 --> 4.018 
      Char. 10: 5.259 --> 4.865 
      Char. 11: 6.526-6.576 --> 6.640 
      Char. 13: 5.859 --> 6.037 
      Char. 17: 5.303 --> 5.447 
      Char. 18: 4.789 --> 4.891 
      Char. 20: 5.420-5.720 --> 5.402 
      Char. 21: 5.374 --> 5.524 
      Char. 22: 6.193-6.302 --> 6.065 
      Char. 23: 4.759-5.423 --> 5.777 
      Char. 74: 0 --> 1 
    Rhinoclemmys_annulata : 
      Char. 0: 5.084 --> 5.060 
      Char. 4: 5.168 --> 4.822 
      Char. 5: 5.420 --> 5.482 
      Char. 9: 5.355-5.795 --> 6.720 
      Char. 10: 5.347-5.767 --> 4.969 
      Char. 11: 5.203 --> 5.872 
      Char. 13: 5.168-5.288 --> 4.917 
      Char. 18: 6.490 --> 6.595 
      Char. 21: 5.795-5.812 --> 5.820 
      Char. 22: 5.339-5.503 --> 4.881 
      Char. 23: 5.856 --> 5.800 
    Rhinoclemmys_areolata : 
      Char. 0: 5.084-5.095 --> 5.035 
      Char. 3: 5.352-5.387 --> 5.510 
      Char. 4: 5.168-5.217 --> 5.065 
      Char. 9: 5.355-5.795 --> 5.154 
      Char. 12: 5.813-6.145 --> 6.328 
      Char. 13: 5.168-5.288 --> 4.927 
      Char. 14: 5.619-5.954 --> 5.200 
      Char. 15: 5.133-5.177 --> 5.202 
      Char. 17: 5.226 --> 5.218 
      Char. 18: 6.242-6.490 --> 6.799 
      Char. 19: 5.386 --> 5.301 
      Char. 20: 5.723-6.471 --> 7.195 
      Char. 22: 5.339-5.503 --> 5.694 
    Rhinoclemmys_funerea : 
      Char. 0: 5.243 --> 5.278 
      Char. 5: 4.789 --> 3.989 
      Char. 9: 5.355-5.795 --> 5.816 
      Char. 10: 5.838 --> 6.508 
      Char. 11: 4.579 --> 4.006 
      Char. 12: 5.345-6.145 --> 6.167 
      Char. 14: 5.619-6.058 --> 5.216 
      Char. 15: 4.874-4.963 --> 4.714 
      Char. 20: 5.339 --> 5.298 
      Char. 21: 5.518 --> 5.422 
      Char. 22: 5.016 --> 4.781 
      Char. 23: 5.958 --> 6.075 
      Char. 24: 5.811-5.919 --> 6.256 
      Char. 63: 2 --> 1 
    Rhinoclemmys_melanosterna : 
      Char. 3: 5.256-5.387 --> 5.396 
      Char. 9: 5.355-5.795 --> 5.030 
      Char. 12: 5.345-6.145 --> 5.005 
      Char. 13: 5.514 --> 5.808 
      Char. 17: 5.237 --> 5.377 
      Char. 18: 6.239 --> 5.855 
      Char. 19: 5.397 --> 5.441 
      Char. 24: 5.811-5.919 --> 5.485 
      Char. 43: 0 --> 1 
      Char. 70: 1 --> 0 
      Char. 72: 1 --> 0 
    Rhinoclemmys_nasuta : 
      Char. 3: 5.352-5.387 --> 4.519 
      Char. 5: 4.884-5.113 --> 4.600 
      Char. 6: 5.431-5.455 --> 5.575-5.806 
      Char. 7: 5.419-5.436 --> 5.416 
      Char. 10: 5.347-5.767 --> 5.007 
      Char. 11: 5.203 --> 4.880 
      Char. 12: 5.813-6.145 --> 6.296 
      Char. 13: 5.288 --> 5.420 
      Char. 14: 5.619 --> 4.594 
      Char. 15: 5.133-5.177 --> 4.689 
      Char. 19: 5.386 --> 5.331 
      Char. 22: 5.339-5.503 --> 5.241 
      Char. 23: 5.856-5.887 --> 6.027 
      Char. 24: 5.875-6.055 --> 6.114 
      Char. 58: 0 --> 1 
      Char. 71: 0 --> 1 
      Char. 74: 1 --> 0 
    Rhinoclemmys_pulcherrima : 
      Char. 3: 5.387 --> 5.435 
      Char. 6: 5.403 --> 5.383 
      Char. 9: 5.355-5.795 --> 4.884 
      Char. 11: 5.203 --> 4.190 
      Char. 12: 5.813-6.145 --> 4.928 
      Char. 13: 5.168-5.288 --> 5.393 
      Char. 14: 5.954 --> 6.835 
      Char. 21: 5.795-5.812 --> 5.246 
      Char. 24: 5.875 --> 4.470 
    Rhinoclemmys_punctularia : 
      Char. 1: 5.389-5.457 --> 5.541 
      Char. 3: 5.256-5.387 --> 5.222 
      Char. 10: 5.347-5.781 --> 4.774 
      Char. 11: 5.203 --> 5.327 
      Char. 14: 5.619-6.058 --> 6.229 
      Char. 21: 5.795-5.812 --> 6.171 
      Char. 23: 5.856-5.887 --> 5.514 
    Sacalia_bealei : 
      Char. 3: 5.352-5.367 --> 5.212 
      Char. 5: 5.727 --> 6.223 
      Char. 7: 5.440 --> 5.448 
      Char. 9: 6.812 --> 6.994 
      Char. 10: 5.339-5.347 --> 5.410 
      Char. 12: 5.813 --> 5.038 
      Char. 15: 5.162-5.311 --> 5.338 
      Char. 22: 5.584 --> 5.625 
      Char. 74: 2 --> 0 
    Sacalia_quadriocellata : 
      Char. 2: 5.132 --> 5.119 
      Char. 3: 5.352-5.367 --> 5.540 
      Char. 10: 5.339-5.347 --> 4.756 
      Char. 11: 5.816 --> 5.889 
      Char. 12: 5.813 --> 6.176 
      Char. 13: 5.242-5.251 --> 5.280 
      Char. 14: 4.194 --> 3.569 
      Char. 15: 5.162-5.311 --> 5.079 
      Char. 16: 5.271 --> 5.159 
      Char. 19: 5.324 --> 5.240 
      Char. 20: 5.136 --> 4.428 
      Char. 21: 5.633 --> 5.876 
      Char. 24: 6.302 --> 6.437 
      Char. 73: 0 --> 1 
    Siebenrockiella_crassicollis : 
      Char. 2: 5.165-5.256 --> 5.556-6.746 
      Char. 5: 4.884-5.113 --> 3.258 
      Char. 9: 5.872-5.879 --> 6.849 
      Char. 10: 5.326-5.347 --> 6.252 
      Char. 11: 5.580-5.877 --> 3.237 
      Char. 12: 4.273 --> 4.059 
      Char. 14: 5.619 --> 5.533 
      Char. 15: 5.282-5.311 --> 5.026 
      Char. 18: 4.842-5.916 --> 4.648 
      Char. 20: 5.568 --> 6.232 
      Char. 21: 5.374-5.554 --> 4.994 
      Char. 23: 5.083-5.551 --> 4.868 
    kehreri : 
      Char. 10: 3.313 --> 2.700 
      Char. 11: 6.695 --> 6.793 
      Char. 12: 5.471-5.813 --> 5.814 
      Char. 13: 6.066-6.454 --> 5.978 
      Char. 20: 4.749-5.094 --> 3.970 
      Char. 23: 6.293-6.430 --> 5.964 
      Char. 24: 5.887 --> 5.963 
    messeliana : 
      Char. 9: 4.307 --> 3.928 
      Char. 12: 5.471-5.813 --> 5.291 
      Char. 13: 6.066-6.454 --> 6.761 
      Char. 14: 4.578 --> 4.445 
      Char. 18: 4.730 --> 3.171 
      Char. 20: 4.749-5.094 --> 5.143 
      Char. 22: 5.702 --> 6.514 
   Node 48 : 
      Char. 25: 1 --> 0 
   Node 49 : 
      Char. 12: 5.330 --> 5.577-5.616 
      Char. 14: 4.692 --> 5.342-5.384 
   Node 50 : 
      No synapomorphies 
   Node 51 : 
      Char. 4: 5.385-5.604 --> 5.232 
      Char. 6: 5.431-5.455 --> 5.270-5.425 
      Char. 10: 5.945-5.982 --> 6.399-6.436 
      Char. 11: 5.580-5.600 --> 4.192-4.348 
      Char. 13: 5.242-5.251 --> 2.344-3.256 
      Char. 15: 5.162-5.311 --> 4.934-4.957 
      Char. 17: 5.244-5.366 --> 5.098 
      Char. 21: 5.540-5.554 --> 5.344 
      Char. 22: 5.116-5.206 --> 3.715-3.967 
      Char. 23: 5.083-5.456 --> 4.018 
      Char. 24: 5.825-5.887 --> 3.498-3.787 
      Char. 32: 2 --> 0 
      Char. 36: 2 --> 0 
      Char. 69: 0 --> 1 
   Node 52 : 
      Char. 10: 5.347 --> 5.945-5.982 
      Char. 22: 5.397-5.582 --> 5.116-5.206 
   Node 53 : 
      Char. 0: 5.307-5.351 --> 5.511-5.669 
      Char. 5: 4.884-5.113 --> 5.705 
      Char. 14: 5.619 --> 4.581-5.445 
   Node 54 : 
      Char. 13: 5.288 --> 5.242-5.251 
      Char. 74: 1 --> 2 
   Node 55 : 
      Char. 1: 5.564 --> 5.453-5.501 
      Char. 13: 5.331-5.859 --> 5.288 
      Char. 22: 5.669-5.873 --> 5.397-5.582 
      Char. 33: 2 --> 0 
   Node 56 : 
      Char. 11: 6.007-6.154 --> 5.580-5.877 
      Char. 15: 5.668 --> 5.282-5.311 
   Node 57 : 
      Char. 3: 5.376-5.503 --> 5.323-5.367 
      Char. 15: 5.754 --> 5.668 
      Char. 54: 0 --> 2 
      Char. 55: 0 --> 12 
      Char. 56: 0 --> 2 
   Node 58 : 
      Char. 1: 5.235-5.350 --> 5.564-5.812 
      Char. 2: 5.465-5.561 --> 5.256-5.267 
      Char. 9: 4.775 --> 5.872-5.879 
      Char. 11: 6.266 --> 6.007-6.154 
      Char. 12: 5.577-5.616 --> 5.636-5.813 
      Char. 15: 6.006-6.455 --> 5.754 
      Char. 18: 4.565-4.789 --> 4.842-5.142 
      Char. 22: 6.193-6.302 --> 5.669-5.873 
      Char. 63: 1 --> 2 
      Char. 74: 0 --> 1 
   Node 59 : 
      Char. 9: 4.557 --> 4.775 
      Char. 13: 6.020 --> 5.859 
      Char. 14: 5.384 --> 5.402-5.619 
      Char. 18: 4.517 --> 4.565-4.789 
      Char. 19: 5.207-5.355 --> 5.399 
      Char. 21: 5.175 --> 5.374 
   Node 60 : 
      Char. 9: 3.716-3.776 --> 4.557 
      Char. 10: 4.522-5.069 --> 5.284-5.347 
      Char. 17: 5.544-5.641 --> 5.303 
      Char. 18: 3.633-4.009 --> 4.517 
      Char. 22: 6.394-6.971 --> 6.193-6.302 
   Node 61 : 
      Char. 4: 5.232 --> 5.201 
      Char. 12: 5.813 --> 5.644 
      Char. 17: 5.098 --> 5.004 
      Char. 19: 5.399-5.402 --> 5.405 
      Char. 23: 4.018 --> 3.492 
   Node 62 : 
      Char. 0: 5.511-5.681 --> 5.776-5.948 
      Char. 2: 5.165-5.172 --> 5.206-5.211 
      Char. 4: 5.385-5.607 --> 5.684-5.706 
      Char. 12: 5.611-5.723 --> 4.596 
      Char. 14: 6.614 --> 6.626 
      Char. 20: 5.296-6.302 --> 4.574 
      Char. 31: 1 --> 0 
      Char. 69: 0 --> 1 
      Char. 78: 1 --> 0 
   Node 63 : 
      Char. 3: 5.352-5.367 --> 5.471 
      Char. 11: 5.580-5.816 --> 5.087-5.286 
      Char. 12: 5.813 --> 5.611-5.723 
      Char. 14: 4.462-5.445 --> 6.614 
      Char. 24: 5.825-6.302 --> 3.527-5.328 
      Char. 77: 1 --> 0 
   Node 64 : 
      Char. 1: 5.453 --> 5.340-5.356 
      Char. 36: 2 --> 0 
      Char. 42: 0 --> 1 
      Char. 43: 0 --> 1 
      Char. 45: 0 --> 12 
   Node 65 : 
      No synapomorphies 
   Node 66 : 
      Char. 12: 5.636-5.813 --> 4.273 
      Char. 13: 5.331-5.859 --> 5.937 
      Char. 20: 5.420-5.522 --> 5.568 
      Char. 43: 0 --> 1 
   Node 67 : 
      Char. 4: 5.217-5.500 --> 5.553-5.612 
      Char. 5: 5.475 --> 5.651-5.981 
      Char. 12: 5.813-6.145 --> 3.609-4.000 
      Char. 21: 5.554-5.643 --> 5.386 
   Node 68 : 
      Char. 5: 4.884-5.113 --> 5.475 
      Char. 7: 5.419-5.436 --> 5.491 
      Char. 9: 5.872-5.879 --> 5.997-6.289 
      Char. 10: 5.347-5.767 --> 6.421-6.490 
      Char. 16: 5.348-5.350 --> 5.217-5.250 
      Char. 20: 5.420-5.522 --> 5.192-5.244 
      Char. 45: 0 --> 1 
      Char. 67: 0 --> 1 
      Char. 76: 12 --> 0 
      Char. 78: 1 --> 0 
   Node 69 : 
      Char. 17: 5.244-5.303 --> 5.226 
   Node 70 : 
      Char. 9: 5.997 --> 5.939 
      Char. 14: 4.719 --> 4.038 
      Char. 21: 4.775 --> 4.670 
      Char. 22: 5.798 --> 6.372 
   Node 71 : 
      Char. 14: 5.619 --> 4.719 
      Char. 17: 5.069-5.226 --> 5.426-5.446 
      Char. 21: 5.386 --> 4.775 
      Char. 22: 5.397-5.582 --> 5.798 
      Char. 23: 5.484 --> 4.364-5.104 
      Char. 43: 0 --> 1 
      Char. 64: 0 --> 1 
      Char. 75: 0 --> 1 
   Node 72 : 
      Char. 10: 5.834 --> 5.944 
      Char. 13: 6.036 --> 6.344 
      Char. 14: 6.614 --> 6.246 
      Char. 17: 5.299-5.417 --> 5.234 
      Char. 21: 5.413-5.486 --> 5.383 
      Char. 24: 5.328 --> 5.501 
      Char. 42: 1 --> 0 
   Node 73 : 
      Char. 10: 5.339-5.347 --> 5.834 
      Char. 13: 5.242-5.251 --> 6.036 
      Char. 16: 5.248 --> 4.981-5.136 
      Char. 22: 4.471-5.584 --> 3.218-4.154 
      Char. 23: 5.083-5.578 --> 6.545-6.596 
      Char. 37: 2 --> 0 
   Node 74 : 
      Char. 2: 5.165-5.172 --> 5.066 
   Node 75 : 
      Char. 12: 5.636-5.813 --> 6.075 
      Char. 21: 5.374-5.498 --> 5.273 
   Node 76 : 
      Char. 5: 5.705 --> 5.252 
      Char. 9: 5.872-5.922 --> 5.191 
      Char. 15: 5.162-5.311 --> 5.507 
      Char. 26: 0 --> 1 
      Char. 41: 0 --> 12 
      Char. 74: 2 --> 1 
   Node 77 : 
      Char. 2: 5.165-5.172 --> 5.044-5.053 
      Char. 6: 5.431-5.455 --> 5.474 
      Char. 13: 5.242-5.251 --> 6.066-6.218 
      Char. 20: 5.296-5.522 --> 5.018-5.094 
      Char. 23: 5.083-5.456 --> 6.293-6.430 
      Char. 33: 0 --> 2 
   Node 78 : 
      Char. 12: 5.813-6.014 --> 5.508 
      Char. 13: 6.218 --> 6.490 
      Char. 16: 5.428 --> 5.433 
      Char. 17: 5.366 --> 5.376 
   Node 79 : 
      Char. 3: 5.352 --> 5.144-5.226 
      Char. 16: 5.348-5.350 --> 5.428 
      Char. 23: 6.293-6.430 --> 6.500-6.587 
   Node 80 : 
      Char. 1: 5.453 --> 5.572-5.825 
      Char. 5: 5.705 --> 5.738-5.989 
      Char. 6: 5.474 --> 5.507-5.540 
      Char. 7: 5.349-5.436 --> 5.463-5.499 
   Node 81 : 
      Char. 11: 5.580-5.600 --> 4.262 
      Char. 18: 5.383-5.426 --> 4.652 
   Node 82 : 
      Char. 0: 5.307-5.351 --> 5.268 
      Char. 1: 5.564-5.812 --> 5.823-6.202 
      Char. 4: 5.491-5.500 --> 5.524-5.583 
      Char. 5: 4.884-5.113 --> 5.128 
      Char. 13: 5.331-5.859 --> 4.740 
      Char. 14: 5.619 --> 6.922 
      Char. 24: 5.775-5.814 --> 5.069 
      Char. 52: 2 --> 1 
   Node 83 : 
      Char. 1: 4.412 --> 4.115 
      Char. 8: 5.421-5.477 --> 5.378 
      Char. 10: 5.284 --> 5.259 
   Node 84 : 
      Char. 1: 5.235-5.350 --> 4.412 
      Char. 2: 5.465-5.561 --> 7.584-7.615 
      Char. 6: 5.431-5.467 --> 5.219 
      Char. 7: 5.419-5.488 --> 5.012-5.299 
      Char. 11: 6.266 --> 6.526-6.576 
      Char. 12: 5.577-5.616 --> 4.413-5.191 
      Char. 35: 2 --> 0 
      Char. 50: 0 --> 12 
      Char. 51: 1 --> 0 
      Char. 57: 2 --> 0 
      Char. 63: 1 --> 0 
   Node 85 : 
      Char. 5: 4.884-5.113 --> 5.420 
   Node 86 : 
      Char. 0: 5.281 --> 5.084-5.095 
      Char. 6: 5.431-5.455 --> 5.403 
      Char. 18: 6.051 --> 6.242-6.490 
      Char. 74: 1 --> 2 
   Node 87 : 
      Char. 0: 5.307-5.351 --> 5.281 
      Char. 1: 5.453-5.501 --> 5.206-5.281 
      Char. 9: 5.872-5.879 --> 5.355-5.795 
      Char. 11: 5.580-5.691 --> 5.203 
      Char. 15: 5.282-5.311 --> 5.133-5.177 
      Char. 18: 5.660-5.916 --> 6.051 
      Char. 19: 5.399-5.402 --> 5.386 
      Char. 20: 5.420-5.522 --> 5.723-5.907 
      Char. 21: 5.554-5.643 --> 5.795 
      Char. 32: 2 --> 0 
      Char. 36: 2 --> 0 
   Node 88 : 
      Char. 2: 5.136-5.240 --> 5.268 
      Char. 41: 0 --> 2 
   Node 89 : 
      Char. 0: 5.095 --> 5.243 
      Char. 4: 5.217 --> 5.249-5.438 
      Char. 5: 4.884-4.934 --> 4.789 
      Char. 10: 5.347-5.781 --> 5.838 
      Char. 11: 5.203 --> 4.579 
      Char. 13: 5.168-5.288 --> 5.514 
      Char. 18: 6.242 --> 6.239 
      Char. 20: 5.723-6.471 --> 5.339 
      Char. 21: 5.795-5.812 --> 5.518 
      Char. 22: 5.339 --> 5.016 
      Char. 23: 5.856-5.887 --> 5.958 
   Node 90 : 
      Char. 1: 5.281 --> 5.389-5.457 
      Char. 15: 5.133-5.177 --> 4.874-4.963 
   Node 91 : 
      Char. 2: 5.165-5.172 --> 5.132 
      Char. 5: 5.705-5.706 --> 5.727 
      Char. 7: 5.436 --> 5.440 
      Char. 9: 5.872-5.922 --> 6.812 
      Char. 14: 4.462-5.445 --> 4.194 
      Char. 19: 5.399-5.402 --> 5.324 
      Char. 20: 5.296-5.522 --> 5.136 
      Char. 53: 0 --> 2 
   Node 92 : 
      Char. 9: 5.191 --> 4.307 
      Char. 10: 5.945 --> 3.313 
      Char. 11: 5.580-5.600 --> 6.695 
      Char. 14: 4.581-5.445 --> 4.578 
      Char. 17: 5.262-5.366 --> 5.714-5.992 
      Char. 18: 5.383-5.652 --> 4.730 
      Char. 22: 5.206 --> 5.702 
      Char. 27: 1 --> 0 
      Char. 77: 1 --> 0 
