# Supplementary material for: The phylogenetic relationships of geoemydid turtles from the Eocene Messel Pit Quarry: a first assessment using methods for continuous and discrete characters
Source: PeerJ. 2021 Aug 5;9:e11805. doi: 10.7717/peerj.11805 (PMC8349520; doi:10.7717/peerj.11805)
Supplement: Supplemental Information 2 — The raw landmark data, the raw segment measurements, and the matrices with combined discrete and continuous characters together with the files necessary for reproducing the main parsimony analyses. Consult the file README.md contained therein for a description of the contents and instructions for reproducing the analyses. [file peerj-09-11805-s002.zip › data_and_scripts/main_analyses/3_parsimonyci/place/output/hypothesis_a_map.txt]

 
Tree 0, char. 0 (4.520 steps) 
              ,--5.687 Batagur_baska
              |             ,--5.444 Batagur_kachuga
|--5.444-5.687|             |                     ,--5.709-6.271 Batagur_dhongoka
              `--5.444-5.492|             ,--5.492---5.492 Batagur_borneoensis
                            |             |             ,--4.872-6.036 Hardella_thurjii
                            `--5.444-5.492|             |                           ,--4.863-6.216 Pangshura_tecta
                                          |             |             ,--5.340-5.492|             ,--4.616-6.654 Pangshura_tentoria
                                          `--5.340-5.492|             |             `--5.340-5.492---5.340-6.165 Pangshura_smithii
                                                        |             |                     ,--5.125 Morenia_petersi
                                                        `--5.340-5.492|             ,--5.268---5.268 Morenia_ocellata
                                                                      |             |                           ,--5.281 Orlitia_borneensis
                                                                      |             |             ,--5.307-5.351---5.351 Malayemys
                                                                      `--5.307-5.351|             |                           ,--0.577-10.268 Siebenrockiella_crassicollis
                                                                                    |             |             ,--5.307-5.352---5.352 Geoemyda_spengleri
                                                                                    |             |             |                                         ,--5.307 Gopherus_agassizii
                                                                                    `--5.307-5.351|             |                           ,--5.307-5.351|             ,--5.458 Glyptemys_insculpta
                                                                                                  |             |                           |             `--5.307-5.458|             ,--4.368-7.203 Malaclemys_terrapin
                                                                                                  |             |                           |                           `--5.307-5.458|             ,--4.699-6.319 Graptemys_geographica
                                                                                                  |             |             ,--5.307-5.351|                                         `--5.307-5.458---2.649-8.229 Graptemys_barbouri
                                                                                                  `--5.307-5.351|             |             |       ,--5.281 Rhinoclemmys_nasuta
                                                                                                                |             |             |       |                     ,--5.084 Rhinoclemmys_pulcherrima
                                                                                                                |             |             `--5.281|             ,--5.084---5.060 Rhinoclemmys_annulata
                                                                                                                |             |                     `--5.084-5.095|             ,--5.035 Rhinoclemmys_areolata
                                                                                                                |             |                                   `--5.084-5.095|       ,--5.095 Rhinoclemmys_punctularia
                                                                                                                |             |                                                 `--5.095|       ,--5.243 Rhinoclemmys_melanosterna
                                                                                                                `--5.307-5.351|                                                         `--5.243---5.278 Rhinoclemmys_funerea
                                                                                                                              |             ,--5.004 Melanochelys_trijuga
                                                                                                                              |             |                                         ,--5.681 Sacalia_quadriocellata
                                                                                                                              |             |                           ,--5.511-5.681---4.094-6.983 Sacalia_bealei
                                                                                                                              |             |                           |             ,--4.404-6.910 Leucocephalon_yuwonoi
                                                                                                                              |             |             ,--5.511-5.681|             |                           ,--5.776-5.982 Cyclemys_oldhamii
                                                                                                                              `--5.307-5.351|             |             `--5.511-5.681|             ,--5.776-5.948---5.948 Cyclemys_dentata
                                                                                                                                            |             |                           `--5.511-5.681|             ,--4.812-6.774 Notochelys_platynota
                                                                                                                                            |             |                                         `--5.028-5.681|             ,--5.028 Heosemys_spinosa
                                                                                                                                            |             |                                                       `--5.028-5.094|             ,--4.706 Heosemys_grandis
                                                                                                                                            `--5.511-5.669|                                                                     `--5.028-5.094---5.094 Heosemys_annandalii
                                                                                                                                                          |                           ,--4.701-5.705 Cuora_amboinensis
                                                                                                                                                          |             ,--5.511-5.669|             ,--5.087 Cuora_flavomarginata
                                                                                                                                                          |             |             `--5.511-5.669---5.669 Cuora_aurocapitata
                                                                                                                                                          |             |                           ,--5.796 Mauremys_annamensis
                                                                                                                                                          `--5.511-5.669|             ,--5.582-5.796|             ,--5.582-6.479 messeliana
                                                                                                                                                                        |             |             `--5.582-5.796---5.400-6.582 kehreri
                                                                                                                                                                        `--5.511-5.669|                           ,--5.499 Mauremys_sinensis
                                                                                                                                                                                      |             ,--5.499-5.584---5.162-5.830 Mauremys_reevesii
                                                                                                                                                                                      `--5.511-5.584|             ,--5.584 Mauremys_leprosa
                                                                                                                                                                                                    `--5.511-5.584|             ,--5.511 Mauremys_rivulata
                                                                                                                                                                                                                  `--5.511-5.584---4.599-6.304 Mauremys_caspica
 
Tree 0, char. 1 (6.930 steps) 
              ,--5.547 Batagur_baska
              |             ,--5.235 Batagur_kachuga
|--5.235-5.547|             |                           ,--4.538 Batagur_dhongoka
              `--5.235-5.350|             ,--5.235-5.350---5.350 Batagur_borneoensis
                            |             |             ,--4.686-6.667 Hardella_thurjii
                            `--5.235-5.350|             |                     ,--4.412 Pangshura_tecta
                                          |             |             ,--4.412|       ,--4.115 Pangshura_tentoria
                                          `--5.235-5.350|             |       `--4.115---3.576 Pangshura_smithii
                                                        |             |                           ,--5.823-6.202 Morenia_petersi
                                                        `--5.235-5.350|             ,--5.823-6.202---6.322 Morenia_ocellata
                                                                      |             |                           ,--5.812-6.246 Orlitia_borneensis
                                                                      |             |             ,--5.564-5.812---5.060-5.971 Malayemys
                                                                      `--5.564-5.812|             |               ,--4.262-7.216 Siebenrockiella_crassicollis
                                                                                    |             |       ,--5.564---5.564 Geoemyda_spengleri
                                                                                    |             |       |                                   ,--5.501 Gopherus_agassizii
                                                                                    `--5.564-5.812|       |                           ,--5.501|             ,--5.644 Glyptemys_insculpta
                                                                                                  |       |                           |       `--5.501-5.644|             ,--4.803-5.956 Malaclemys_terrapin
                                                                                                  |       |                           |                     `--5.501-5.644|             ,--4.873-6.407 Graptemys_geographica
                                                                                                  |       |             ,--5.453-5.501|                                   `--5.501-5.644---1.221-9.838 Graptemys_barbouri
                                                                                                  `--5.564|             |             |             ,--5.206 Rhinoclemmys_nasuta
                                                                                                          |             |             |             |                           ,--4.502-6.980 Rhinoclemmys_pulcherrima
                                                                                                          |             |             `--5.206-5.281|             ,--5.065-5.281---5.065 Rhinoclemmys_annulata
                                                                                                          |             |                           `--5.206-5.281|       ,--5.281 Rhinoclemmys_areolata
                                                                                                          |             |                                         `--5.281|             ,--5.541 Rhinoclemmys_punctularia
                                                                                                          |             |                                                 `--5.389-5.457|             ,--5.457 Rhinoclemmys_melanosterna
                                                                                                          `--5.453-5.501|                                                               `--5.389-5.457---5.389 Rhinoclemmys_funerea
                                                                                                                        |       ,--5.079 Melanochelys_trijuga
                                                                                                                        |       |                             ,--5.512 Sacalia_quadriocellata
                                                                                                                        |       |               ,--5.453-5.512---5.400-6.124 Sacalia_bealei
                                                                                                                        |       |               |             ,--5.248 Leucocephalon_yuwonoi
                                                                                                                        |       |       ,--5.453|             |                     ,--5.373-5.716 Cyclemys_oldhamii
                                                                                                                        `--5.453|       |       `--5.340-5.356|             ,--5.356---5.356 Cyclemys_dentata
                                                                                                                                |       |                     `--5.340-5.356|             ,--3.885-6.908 Notochelys_platynota
                                                                                                                                |       |                                   `--5.340-5.356|             ,--5.340 Heosemys_spinosa
                                                                                                                                |       |                                                 `--5.340-5.356|             ,--5.286-6.311 Heosemys_grandis
                                                                                                                                `--5.453|                                                               `--5.340-5.356---4.920-7.052 Heosemys_annandalii
                                                                                                                                        |               ,--3.802-6.779 Cuora_amboinensis
                                                                                                                                        |       ,--5.453|       ,--3.755-7.489 Cuora_flavomarginata
                                                                                                                                        |       |       `--5.453---5.453 Cuora_aurocapitata
                                                                                                                                        |       |                     ,--5.238 Mauremys_annamensis
                                                                                                                                        `--5.453|       ,--5.252-5.453|             ,--5.252-6.925 messeliana
                                                                                                                                                |       |             `--5.252-5.453---4.791-6.246 kehreri
                                                                                                                                                `--5.453|                           ,--5.885 Mauremys_sinensis
                                                                                                                                                        |             ,--5.742-5.885---5.742-6.301 Mauremys_reevesii
                                                                                                                                                        `--5.572-5.825|             ,--5.825 Mauremys_leprosa
                                                                                                                                                                      `--5.572-5.825|             ,--5.424 Mauremys_rivulata
                                                                                                                                                                                    `--5.572-5.679---5.572-5.679 Mauremys_caspica
 
Tree 0, char. 2 (5.404 steps) 
        ,--5.561 Batagur_baska
        |       ,--5.645 Batagur_kachuga
|--5.561|       |                           ,--5.409-6.067 Batagur_dhongoka
        `--5.561|             ,--5.465-5.561---5.465 Batagur_borneoensis
                |             |             ,--2.495-8.169 Hardella_thurjii
                `--5.465-5.561|             |                           ,--7.584-7.615 Pangshura_tecta
                              |             |             ,--7.584-7.615|             ,--8.025-9.584 Pangshura_tentoria
                              `--5.465-5.561|             |             `--7.584-7.745---6.602-7.745 Pangshura_smithii
                                            |             |                           ,--4.985 Morenia_petersi
                                            `--5.465-5.561|             ,--5.256-5.267---5.267 Morenia_ocellata
                                                          |             |               ,--4.994-6.750 Orlitia_borneensis
                                                          |             |       ,--5.256---5.256 Malayemys
                                                          `--5.256-5.267|       |                           ,--5.556-6.746 Siebenrockiella_crassicollis
                                                                        |       |             ,--5.165-5.256---5.052 Geoemyda_spengleri
                                                                        |       |             |                                         ,--5.003 Gopherus_agassizii
                                                                        `--5.256|             |                           ,--5.136-5.142|             ,--5.142 Glyptemys_insculpta
                                                                                |             |                           |             `--5.136-5.142|             ,--5.081 Malaclemys_terrapin
                                                                                |             |                           |                           `--5.136-5.139|             ,--5.136 Graptemys_geographica
                                                                                |             |             ,--5.136-5.240|                                         `--5.136-5.139---5.139 Graptemys_barbouri
                                                                                `--5.165-5.256|             |             |             ,--3.777-7.028 Rhinoclemmys_nasuta
                                                                                              |             |             |             |                           ,--3.054-7.454 Rhinoclemmys_pulcherrima
                                                                                              |             |             `--5.136-5.240|             ,--5.129-5.240---5.129 Rhinoclemmys_annulata
                                                                                              |             |                           `--5.136-5.240|       ,--5.268 Rhinoclemmys_areolata
                                                                                              |             |                                         `--5.268|             ,--4.946-5.776 Rhinoclemmys_punctularia
                                                                                              |             |                                                 `--5.268-5.501|             ,--5.501 Rhinoclemmys_melanosterna
                                                                                              `--5.165-5.240|                                                               `--5.268-5.501---4.781-5.892 Rhinoclemmys_funerea
                                                                                                            |             ,--5.240-6.003 Melanochelys_trijuga
                                                                                                            |             |                                   ,--5.119 Sacalia_quadriocellata
                                                                                                            |             |                           ,--5.132---5.132 Sacalia_bealei
                                                                                                            |             |                           |             ,--5.172 Leucocephalon_yuwonoi
                                                                                                            |             |             ,--5.165-5.172|             |                           ,--5.206-5.523 Cyclemys_oldhamii
                                                                                                            `--5.165-5.240|             |             `--5.165-5.172|             ,--5.206-5.211---5.211 Cyclemys_dentata
                                                                                                                          |             |                           `--5.165-5.172|       ,--5.066 Notochelys_platynota
                                                                                                                          |             |                                         `--5.066|             ,--4.847 Heosemys_spinosa
                                                                                                                          |             |                                                 `--4.847-5.066|             ,--4.821-5.963 Heosemys_grandis
                                                                                                                          `--5.165-5.172|                                                               `--4.847-5.066---4.350-6.341 Heosemys_annandalii
                                                                                                                                        |                           ,--4.238-6.819 Cuora_amboinensis
                                                                                                                                        |             ,--5.165-5.172|             ,--5.175 Cuora_flavomarginata
                                                                                                                                        |             |             `--5.165-5.172---5.165 Cuora_aurocapitata
                                                                                                                                        |             |                           ,--4.966 Mauremys_annamensis
                                                                                                                                        `--5.165-5.172|             ,--4.966-5.053|             ,--4.319-6.403 messeliana
                                                                                                                                                      |             |             `--4.966-5.053---4.394-6.523 kehreri
                                                                                                                                                      `--5.044-5.053|                           ,--5.284 Mauremys_sinensis
                                                                                                                                                                    |             ,--5.044-5.053---5.020 Mauremys_reevesii
                                                                                                                                                                    `--5.044-5.053|             ,--5.053 Mauremys_leprosa
                                                                                                                                                                                  `--5.044-5.053|       ,--5.038 Mauremys_rivulata
                                                                                                                                                                                                `--5.044---5.044 Mauremys_caspica
 
Tree 0, char. 3 (5.995 steps) 
              ,--5.653 Batagur_baska
              |             ,--5.442 Batagur_kachuga
|--5.442-5.653|             |                     ,--5.511 Batagur_dhongoka
              `--5.442-5.511|             ,--5.511---5.579 Batagur_borneoensis
                            |             |             ,--5.252-6.636 Hardella_thurjii
                            `--5.442-5.511|             |                           ,--5.227 Pangshura_tecta
                                          |             |             ,--5.376-5.392|             ,--5.376 Pangshura_tentoria
                                          `--5.376-5.511|             |             `--5.376-5.392---5.392 Pangshura_smithii
                                                        |             |                           ,--5.180-6.813 Morenia_petersi
                                                        `--5.376-5.503|             ,--5.376-5.503---5.503 Morenia_ocellata
                                                                      |             |                           ,--5.323 Orlitia_borneensis
                                                                      |             |             ,--5.323-5.367---5.088-6.400 Malayemys
                                                                      `--5.376-5.503|             |                           ,--5.040-6.649 Siebenrockiella_crassicollis
                                                                                    |             |             ,--5.040-5.367---4.836 Geoemyda_spengleri
                                                                                    |             |             |                                         ,--5.822 Gopherus_agassizii
                                                                                    `--5.323-5.367|             |                           ,--5.352-5.400|             ,--5.400 Glyptemys_insculpta
                                                                                                  |             |                           |             `--5.352-5.400|             ,--5.235 Malaclemys_terrapin
                                                                                                  |             |                           |                           `--5.235-5.400|             ,--5.538 Graptemys_geographica
                                                                                                  |             |             ,--5.352-5.387|                                         `--5.235-5.400---5.188 Graptemys_barbouri
                                                                                                  `--5.323-5.367|             |             |             ,--4.519 Rhinoclemmys_nasuta
                                                                                                                |             |             |             |                     ,--5.435 Rhinoclemmys_pulcherrima
                                                                                                                |             |             `--5.352-5.387|             ,--5.387---5.387 Rhinoclemmys_annulata
                                                                                                                |             |                           `--5.352-5.387|             ,--5.510 Rhinoclemmys_areolata
                                                                                                                |             |                                         `--5.352-5.387|             ,--5.222 Rhinoclemmys_punctularia
                                                                                                                |             |                                                       `--5.256-5.387|             ,--5.396 Rhinoclemmys_melanosterna
                                                                                                                `--5.352-5.367|                                                                     `--5.256-5.387---5.256 Rhinoclemmys_funerea
                                                                                                                              |             ,--3.888-7.210 Melanochelys_trijuga
                                                                                                                              |             |                                         ,--5.540 Sacalia_quadriocellata
                                                                                                                              |             |                           ,--5.352-5.367---5.212 Sacalia_bealei
                                                                                                                              |             |                           |             ,--5.227 Leucocephalon_yuwonoi
                                                                                                                              |             |             ,--5.352-5.367|             |                     ,--3.189-8.420 Cyclemys_oldhamii
                                                                                                                              `--5.352-5.367|             |             `--5.352-5.367|       ,--5.471-5.647---5.647 Cyclemys_dentata
                                                                                                                                            |             |                           `--5.471|       ,--4.469-7.048 Notochelys_platynota
                                                                                                                                            |             |                                   `--5.471|       ,--4.725-6.648 Heosemys_spinosa
                                                                                                                                            |             |                                           `--5.471|       ,--5.471 Heosemys_grandis
                                                                                                                                            `--5.352-5.367|                                                   `--5.471---1.305-10.364 Heosemys_annandalii
                                                                                                                                                          |                           ,--4.301-6.929 Cuora_amboinensis
                                                                                                                                                          |             ,--5.352-5.367|             ,--5.619 Cuora_flavomarginata
                                                                                                                                                          |             |             `--5.352-5.367---4.540 Cuora_aurocapitata
                                                                                                                                                          |             |                     ,--5.565 Mauremys_annamensis
                                                                                                                                                          `--5.352-5.367|             ,--5.367|       ,--5.367 messeliana
                                                                                                                                                                        |             |       `--5.367---5.290-6.203 kehreri
                                                                                                                                                                        `--5.352-5.367|               ,--5.352 Mauremys_sinensis
                                                                                                                                                                                      |       ,--5.352---3.478-8.016 Mauremys_reevesii
                                                                                                                                                                                      `--5.352|             ,--5.144 Mauremys_leprosa
                                                                                                                                                                                              `--5.144-5.226|             ,--5.083 Mauremys_rivulata
                                                                                                                                                                                                            `--5.144-5.226---5.226 Mauremys_caspica
 
Tree 0, char. 4 (4.398 steps) 
        ,--5.491 Batagur_baska
        |       ,--5.146 Batagur_kachuga
|--5.491|       |                           ,--5.020-5.991 Batagur_dhongoka
        `--5.491|             ,--5.491-5.500---5.500 Batagur_borneoensis
                |             |             ,--2.342-8.421 Hardella_thurjii
                `--5.491-5.500|             |                           ,--5.390-5.654 Pangshura_tecta
                              |             |             ,--5.491-5.500|             ,--4.344-6.366 Pangshura_tentoria
                              `--5.491-5.500|             |             `--5.491-5.500---4.504-6.613 Pangshura_smithii
                                            |             |                           ,--5.524-5.964 Morenia_petersi
                                            `--5.491-5.500|             ,--5.524-5.583---5.583 Morenia_ocellata
                                                          |             |                           ,--3.645-7.059 Orlitia_borneensis
                                                          |             |             ,--5.385-5.500---4.014-6.853 Malayemys
                                                          `--5.491-5.500|             |                           ,--3.876-7.722 Siebenrockiella_crassicollis
                                                                        |             |             ,--5.385-5.500---5.385 Geoemyda_spengleri
                                                                        |             |             |                                         ,--4.926 Gopherus_agassizii
                                                                        `--5.385-5.500|             |                           ,--5.217-5.500|             ,--5.612 Glyptemys_insculpta
                                                                                      |             |                           |             `--5.553-5.612|             ,--5.553-6.370 Malaclemys_terrapin
                                                                                      |             |                           |                           `--5.553-5.612|             ,--5.165-6.068 Graptemys_geographica
                                                                                      |             |             ,--5.217-5.500|                                         `--5.553-5.612---4.449-6.671 Graptemys_barbouri
                                                                                      `--5.385-5.500|             |             |       ,--5.217 Rhinoclemmys_nasuta
                                                                                                    |             |             |       |                     ,--5.168 Rhinoclemmys_pulcherrima
                                                                                                    |             |             `--5.217|             ,--5.168---4.822 Rhinoclemmys_annulata
                                                                                                    |             |                     `--5.168-5.217|             ,--5.065 Rhinoclemmys_areolata
                                                                                                    |             |                                   `--5.168-5.217|       ,--5.217 Rhinoclemmys_punctularia
                                                                                                    |             |                                                 `--5.217|             ,--5.438 Rhinoclemmys_melanosterna
                                                                                                    `--5.385-5.500|                                                         `--5.249-5.438---5.249-5.531 Rhinoclemmys_funerea
                                                                                                                  |             ,--2.430-8.061 Melanochelys_trijuga
                                                                                                                  |             |                                         ,--5.607 Sacalia_quadriocellata
                                                                                                                  |             |                           ,--5.385-5.607---3.143-7.685 Sacalia_bealei
                                                                                                                  |             |                           |             ,--4.336-6.341 Leucocephalon_yuwonoi
                                                                                                                  |             |             ,--5.385-5.607|             |                           ,--5.684-5.706 Cyclemys_oldhamii
                                                                                                                  `--5.385-5.604|             |             `--5.385-5.607|             ,--5.684-5.706---5.734 Cyclemys_dentata
                                                                                                                                |             |                           `--5.385-5.607|             ,--4.955-6.211 Notochelys_platynota
                                                                                                                                |             |                                         `--5.022-5.607|       ,--5.022 Heosemys_spinosa
                                                                                                                                |             |                                                       `--5.022|             ,--5.013 Heosemys_grandis
                                                                                                                                `--5.385-5.604|                                                               `--5.013-5.022---4.879-5.788 Heosemys_annandalii
                                                                                                                                              |                     ,--5.232 Cuora_amboinensis
                                                                                                                                              |             ,--5.232|       ,--5.160 Cuora_flavomarginata
                                                                                                                                              |             |       `--5.201---5.201 Cuora_aurocapitata
                                                                                                                                              |             |                     ,--6.244 Mauremys_annamensis
                                                                                                                                              `--5.385-5.604|       ,--5.604-6.228|             ,--4.768-6.228 messeliana
                                                                                                                                                            |       |             `--5.604-6.228---5.490-6.378 kehreri
                                                                                                                                                            `--5.604|               ,--5.604 Mauremys_sinensis
                                                                                                                                                                    |       ,--5.604---3.551-8.074 Mauremys_reevesii
                                                                                                                                                                    `--5.604|       ,--5.665 Mauremys_leprosa
                                                                                                                                                                            `--5.604|             ,--5.468 Mauremys_rivulata
                                                                                                                                                                                    `--5.468-5.604---4.799-6.126 Mauremys_caspica
 
Tree 0, char. 5 (18.394 steps) 
        ,--4.874 Batagur_baska
        |       ,--4.553 Batagur_kachuga
|--4.874|       |                           ,--4.866 Batagur_dhongoka
        `--4.874|             ,--4.874-5.113---5.256 Batagur_borneoensis
                |             |             ,--5.461 Hardella_thurjii
                `--4.874-5.113|             |                           ,--4.370 Pangshura_tecta
                              |             |             ,--4.442-5.113|             ,--4.442 Pangshura_tentoria
                              `--4.874-5.113|             |             `--4.442-5.113---5.356 Pangshura_smithii
                                            |             |                     ,--5.386 Morenia_petersi
                                            `--4.874-5.113|             ,--5.128---5.128 Morenia_ocellata
                                                          |             |                           ,--4.607 Orlitia_borneensis
                                                          |             |             ,--4.884-5.113---5.113 Malayemys
                                                          `--4.884-5.113|             |                           ,--3.258 Siebenrockiella_crassicollis
                                                                        |             |             ,--4.884-5.113---7.801 Geoemyda_spengleri
                                                                        |             |             |                                   ,--5.475 Gopherus_agassizii
                                                                        `--4.884-5.113|             |                           ,--5.475|             ,--5.981 Glyptemys_insculpta
                                                                                      |             |                           |       `--5.651-5.981|             ,--6.061 Malaclemys_terrapin
                                                                                      |             |                           |                     `--5.651-5.981|       ,--5.429 Graptemys_geographica
                                                                                      |             |             ,--4.884-5.113|                                   `--5.651---5.651 Graptemys_barbouri
                                                                                      `--4.884-5.113|             |             |             ,--4.600 Rhinoclemmys_nasuta
                                                                                                    |             |             |             |                     ,--5.420 Rhinoclemmys_pulcherrima
                                                                                                    |             |             `--4.884-5.113|             ,--5.420---5.482 Rhinoclemmys_annulata
                                                                                                    |             |                           `--4.884-5.113|             ,--4.884 Rhinoclemmys_areolata
                                                                                                    |             |                                         `--4.884-4.934|             ,--4.934 Rhinoclemmys_punctularia
                                                                                                    |             |                                                       `--4.884-4.934|       ,--4.789 Rhinoclemmys_melanosterna
                                                                                                    `--4.884-5.113|                                                                     `--4.789---3.989 Rhinoclemmys_funerea
                                                                                                                  |             ,--4.786 Melanochelys_trijuga
                                                                                                                  |             |                             ,--5.727 Sacalia_quadriocellata
                                                                                                                  |             |                     ,--5.727---6.223 Sacalia_bealei
                                                                                                                  |             |                     |             ,--5.706 Leucocephalon_yuwonoi
                                                                                                                  |             |       ,--5.705-5.706|             |                           ,--5.345 Cyclemys_oldhamii
                                                                                                                  `--4.884-5.113|       |             `--5.705-5.706|             ,--5.619-5.706---6.090 Cyclemys_dentata
                                                                                                                                |       |                           `--5.619-5.706|       ,--5.619 Notochelys_platynota
                                                                                                                                |       |                                         `--5.619|             ,--4.604-9.206 Heosemys_spinosa
                                                                                                                                |       |                                                 `--5.614-5.619|       ,--5.348 Heosemys_grandis
                                                                                                                                `--5.705|                                                               `--5.614---5.614 Heosemys_annandalii
                                                                                                                                        |               ,--5.705 Cuora_amboinensis
                                                                                                                                        |       ,--5.705|       ,--5.575 Cuora_flavomarginata
                                                                                                                                        |       |       `--5.705---6.969 Cuora_aurocapitata
                                                                                                                                        |       |               ,--5.064 Mauremys_annamensis
                                                                                                                                        `--5.705|       ,--5.252|       ,--5.252 messeliana
                                                                                                                                                |       |       `--5.252---2.551-9.255 kehreri
                                                                                                                                                `--5.705|                           ,--5.989 Mauremys_sinensis
                                                                                                                                                        |             ,--5.738-5.989---5.738 Mauremys_reevesii
                                                                                                                                                        `--5.738-5.989|             ,--6.350 Mauremys_leprosa
                                                                                                                                                                      `--5.925-6.350|             ,--5.925 Mauremys_rivulata
                                                                                                                                                                                    `--5.925-6.350---7.015 Mauremys_caspica
 
Tree 0, char. 6 (1.905 steps) 
              ,--5.598 Batagur_baska
              |             ,--5.330 Batagur_kachuga
|--5.431-5.598|             |                           ,--5.198-5.883 Batagur_dhongoka
              `--5.431-5.533|             ,--5.431-5.533---5.533 Batagur_borneoensis
                            |             |             ,--4.950-6.172 Hardella_thurjii
                            `--5.431-5.533|             |                     ,--5.175 Pangshura_tecta
                                          |             |             ,--5.219|       ,--5.219 Pangshura_tentoria
                                          `--5.431-5.533|             |       `--5.219---4.497-6.314 Pangshura_smithii
                                                        |             |                           ,--4.645-6.419 Morenia_petersi
                                                        `--5.431-5.467|             ,--5.431-5.467---5.467 Morenia_ocellata
                                                                      |             |                           ,--4.747-6.163 Orlitia_borneensis
                                                                      |             |             ,--5.331-5.455---5.331 Malayemys
                                                                      `--5.431-5.467|             |                           ,--5.005-5.738 Siebenrockiella_crassicollis
                                                                                    |             |             ,--5.431-5.455---5.431 Geoemyda_spengleri
                                                                                    |             |             |                                         ,--5.455 Gopherus_agassizii
                                                                                    `--5.431-5.455|             |                           ,--5.431-5.455|             ,--5.464 Glyptemys_insculpta
                                                                                                  |             |                           |             `--5.431-5.455|             ,--3.891-7.130 Malaclemys_terrapin
                                                                                                  |             |                           |                           `--5.407-5.455|             ,--5.407 Graptemys_geographica
                                                                                                  |             |             ,--5.431-5.455|                                         `--5.407-5.455---5.391-5.502 Graptemys_barbouri
                                                                                                  `--5.431-5.455|             |             |             ,--5.575-5.806 Rhinoclemmys_nasuta
                                                                                                                |             |             |             |               ,--5.383 Rhinoclemmys_pulcherrima
                                                                                                                |             |             `--5.431-5.455|       ,--5.403---5.403 Rhinoclemmys_annulata
                                                                                                                |             |                           `--5.403|       ,--3.604-7.268 Rhinoclemmys_areolata
                                                                                                                |             |                                   `--5.403|       ,--5.403 Rhinoclemmys_punctularia
                                                                                                                |             |                                           `--5.403|             ,--5.273 Rhinoclemmys_melanosterna
                                                                                                                `--5.431-5.455|                                                   `--5.273-5.403---4.945-6.454 Rhinoclemmys_funerea
                                                                                                                              |             ,--4.138-6.703 Melanochelys_trijuga
                                                                                                                              |             |                                         ,--5.551 Sacalia_quadriocellata
                                                                                                                              |             |                           ,--5.431-5.551---1.592-9.284 Sacalia_bealei
                                                                                                                              |             |                           |             ,--3.506-7.612 Leucocephalon_yuwonoi
                                                                                                                              |             |             ,--5.431-5.455|             |                           ,--3.017-7.827 Cyclemys_oldhamii
                                                                                                                              `--5.431-5.455|             |             `--5.345-5.455|             ,--5.345-5.455---5.345 Cyclemys_dentata
                                                                                                                                            |             |                           `--5.345-5.455|             ,--5.124-5.910 Notochelys_platynota
                                                                                                                                            |             |                                         `--5.345-5.455|             ,--3.203-7.792 Heosemys_spinosa
                                                                                                                                            |             |                                                       `--5.345-5.455|             ,--4.395-6.517 Heosemys_grandis
                                                                                                                                            `--5.431-5.455|                                                                     `--5.345-5.455---4.307-6.470 Heosemys_annandalii
                                                                                                                                                          |                           ,--5.270 Cuora_amboinensis
                                                                                                                                                          |             ,--5.270-5.425|             ,--5.228 Cuora_flavomarginata
                                                                                                                                                          |             |             `--5.270-5.425---5.425 Cuora_aurocapitata
                                                                                                                                                          |             |               ,--5.474 Mauremys_annamensis
                                                                                                                                                          `--5.431-5.455|       ,--5.474|       ,--4.729-6.235 messeliana
                                                                                                                                                                        |       |       `--5.474---4.328-6.435 kehreri
                                                                                                                                                                        `--5.474|                           ,--5.540 Mauremys_sinensis
                                                                                                                                                                                |             ,--5.507-5.540---4.846-6.202 Mauremys_reevesii
                                                                                                                                                                                `--5.507-5.540|             ,--5.507 Mauremys_leprosa
                                                                                                                                                                                              `--5.507-5.540|             ,--5.574 Mauremys_rivulata
                                                                                                                                                                                                            `--5.507-5.574---4.907-6.088 Mauremys_caspica
 
Tree 0, char. 7 (1.884 steps) 
              ,--5.518 Batagur_baska
              |             ,--5.571 Batagur_kachuga
|--5.518-5.549|             |                           ,--5.136-6.159 Batagur_dhongoka
              `--5.518-5.549|             ,--5.518-5.549---5.549 Batagur_borneoensis
                            |             |             ,--3.510-7.530 Hardella_thurjii
                            `--5.518-5.549|             |                           ,--5.012 Pangshura_tecta
                                          |             |             ,--5.012-5.299|             ,--4.819 Pangshura_tentoria
                                          `--5.419-5.549|             |             `--5.012-5.299---5.299 Pangshura_smithii
                                                        |             |                           ,--4.098-6.940 Morenia_petersi
                                                        `--5.419-5.488|             ,--5.419-5.488---5.488 Morenia_ocellata
                                                                      |             |                           ,--4.765-6.231 Orlitia_borneensis
                                                                      |             |             ,--5.419-5.488---4.631-6.423 Malayemys
                                                                      `--5.419-5.488|             |                           ,--4.445-6.463 Siebenrockiella_crassicollis
                                                                                    |             |             ,--5.360-5.436---5.360 Geoemyda_spengleri
                                                                                    |             |             |                                   ,--5.491 Gopherus_agassizii
                                                                                    `--5.419-5.488|             |                           ,--5.491|             ,--5.550 Glyptemys_insculpta
                                                                                                  |             |                           |       `--5.491-5.550|             ,--4.814-6.057 Malaclemys_terrapin
                                                                                                  |             |                           |                     `--5.491-5.550|             ,--4.160-6.931 Graptemys_geographica
                                                                                                  |             |             ,--5.419-5.436|                                   `--5.491-5.550---5.015-5.830 Graptemys_barbouri
                                                                                                  `--5.419-5.436|             |             |             ,--5.416 Rhinoclemmys_nasuta
                                                                                                                |             |             |             |                           ,--4.142-6.839 Rhinoclemmys_pulcherrima
                                                                                                                |             |             `--5.419-5.436|             ,--5.419-5.436---5.419 Rhinoclemmys_annulata
                                                                                                                |             |                           `--5.419-5.436|             ,--2.164-8.764 Rhinoclemmys_areolata
                                                                                                                |             |                                         `--5.419-5.502|             ,--2.869-8.109 Rhinoclemmys_punctularia
                                                                                                                |             |                                                       `--5.419-5.502|             ,--5.502 Rhinoclemmys_melanosterna
                                                                                                                `--5.419-5.436|                                                                     `--5.419-5.502---4.898-6.117 Rhinoclemmys_funerea
                                                                                                                              |             ,--4.288-6.713 Melanochelys_trijuga
                                                                                                                              |             |                             ,--5.440 Sacalia_quadriocellata
                                                                                                                              |             |                     ,--5.440---5.448 Sacalia_bealei
                                                                                                                              |             |                     |       ,--2.858-8.045 Leucocephalon_yuwonoi
                                                                                                                              |             |             ,--5.436|       |               ,--5.024-6.086 Cyclemys_oldhamii
                                                                                                                              `--5.419-5.436|             |       `--5.436|       ,--5.436---5.436 Cyclemys_dentata
                                                                                                                                            |             |               `--5.436|       ,--5.374 Notochelys_platynota
                                                                                                                                            |             |                       `--5.436|             ,--5.446 Heosemys_spinosa
                                                                                                                                            |             |                               `--5.436-5.446|             ,--5.069-6.069 Heosemys_grandis
                                                                                                                                            `--5.419-5.436|                                             `--5.436-5.446---4.861-6.145 Heosemys_annandalii
                                                                                                                                                          |                           ,--4.530-6.517 Cuora_amboinensis
                                                                                                                                                          |             ,--5.332-5.436|             ,--4.479-6.535 Cuora_flavomarginata
                                                                                                                                                          |             |             `--5.332-5.436---5.332 Cuora_aurocapitata
                                                                                                                                                          |             |                           ,--5.349 Mauremys_annamensis
                                                                                                                                                          `--5.349-5.436|             ,--5.349-5.436|             ,--4.082-6.949 messeliana
                                                                                                                                                                        |             |             `--5.349-5.436---4.035-6.068 kehreri
                                                                                                                                                                        `--5.349-5.436|                           ,--5.559 Mauremys_sinensis
                                                                                                                                                                                      |             ,--5.463-5.559---5.191-5.909 Mauremys_reevesii
                                                                                                                                                                                      `--5.463-5.499|             ,--5.499 Mauremys_leprosa
                                                                                                                                                                                                    `--5.463-5.499|       ,--5.428 Mauremys_rivulata
                                                                                                                                                                                                                  `--5.463---5.463 Mauremys_caspica
 
Tree 0, char. 8 (0.792 steps) 
              ,--5.398 Batagur_baska
              |             ,--5.599 Batagur_kachuga
|--5.398-5.477|             |                           ,--5.077-6.067 Batagur_dhongoka
              `--5.424-5.477|             ,--5.424-5.477---5.477 Batagur_borneoensis
                            |             |             ,--5.145-5.833 Hardella_thurjii
                            `--5.424-5.477|             |                           ,--5.421-5.605 Pangshura_tecta
                                          |             |             ,--5.421-5.477|       ,--5.260 Pangshura_tentoria
                                          `--5.424-5.477|             |             `--5.378---5.378 Pangshura_smithii
                                                        |             |                           ,--5.040-6.097 Morenia_petersi
                                                        `--5.424-5.477|             ,--5.424-5.553---5.553 Morenia_ocellata
                                                                      |             |                           ,--4.232-6.664 Orlitia_borneensis
                                                                      |             |             ,--5.424-5.477---2.832-8.121 Malayemys
                                                                      `--5.424-5.477|             |                           ,--4.809-6.093 Siebenrockiella_crassicollis
                                                                                    |             |             ,--5.424-5.459---5.424 Geoemyda_spengleri
                                                                                    |             |             |                                   ,--5.469 Gopherus_agassizii
                                                                                    `--5.424-5.477|             |                     ,--5.459-5.464|             ,--5.464 Glyptemys_insculpta
                                                                                                  |             |                     |             `--5.459-5.464|             ,--3.023-7.856 Malaclemys_terrapin
                                                                                                  |             |                     |                           `--5.391-5.464|             ,--5.189-5.740 Graptemys_geographica
                                                                                                  |             |             ,--5.459|                                         `--5.391-5.464---5.391 Graptemys_barbouri
                                                                                                  `--5.424-5.459|             |       |       ,--5.344-5.562 Rhinoclemmys_nasuta
                                                                                                                |             |       |       |               ,--5.289-5.575 Rhinoclemmys_pulcherrima
                                                                                                                |             |       `--5.459|       ,--5.459---5.107-5.788 Rhinoclemmys_annulata
                                                                                                                |             |               `--5.459|       ,--3.910-6.981 Rhinoclemmys_areolata
                                                                                                                |             |                       `--5.459|       ,--5.340-5.600 Rhinoclemmys_punctularia
                                                                                                                |             |                               `--5.459|       ,--5.459 Rhinoclemmys_melanosterna
                                                                                                                `--5.424-5.459|                                       `--5.459---2.593-8.291 Rhinoclemmys_funerea
                                                                                                                              |             ,--4.537-6.333 Melanochelys_trijuga
                                                                                                                              |             |                                         ,--5.415 Sacalia_quadriocellata
                                                                                                                              |             |                           ,--5.415-5.432---4.279-6.613 Sacalia_bealei
                                                                                                                              |             |                           |             ,--4.261-6.602 Leucocephalon_yuwonoi
                                                                                                                              |             |             ,--5.418-5.432|             |                           ,--4.712-6.253 Cyclemys_oldhamii
                                                                                                                              `--5.418-5.459|             |             `--5.418-5.432|             ,--5.418-5.442---5.442 Cyclemys_dentata
                                                                                                                                            |             |                           `--5.418-5.432|             ,--3.926-6.885 Notochelys_platynota
                                                                                                                                            |             |                                         `--5.418-5.432|             ,--5.416 Heosemys_spinosa
                                                                                                                                            |             |                                                       `--5.418-5.432|             ,--5.477-5.515 Heosemys_grandis
                                                                                                                                            `--5.418-5.432|                                                                     `--5.418-5.432---5.418 Heosemys_annandalii
                                                                                                                                                          |                           ,--4.480-6.415 Cuora_amboinensis
                                                                                                                                                          |             ,--5.418-5.432|             ,--5.105-5.858 Cuora_flavomarginata
                                                                                                                                                          |             |             `--5.418-5.432---5.418 Cuora_aurocapitata
                                                                                                                                                          |             |                           ,--5.432 Mauremys_annamensis
                                                                                                                                                          `--5.418-5.432|             ,--5.424-5.432|             ,--3.265-7.740 messeliana
                                                                                                                                                                        |             |             `--5.424-5.432---3.696-6.658 kehreri
                                                                                                                                                                        `--5.424-5.432|                           ,--5.439 Mauremys_sinensis
                                                                                                                                                                                      |             ,--5.424-5.439---4.713-6.213 Mauremys_reevesii
                                                                                                                                                                                      `--5.424-5.432|       ,--5.420 Mauremys_leprosa
                                                                                                                                                                                                    `--5.424|       ,--5.424 Mauremys_rivulata
                                                                                                                                                                                                            `--5.424---3.197-7.685 Mauremys_caspica
 
Tree 0, char. 9 (25.784 steps) 
              ,--3.533 Batagur_baska
              |             ,--3.776 Batagur_kachuga
|--3.533-3.776|             |                     ,--3.716 Batagur_dhongoka
              `--3.716-3.776|             ,--3.716---3.236 Batagur_borneoensis
                            |             |       ,--4.557 Hardella_thurjii
                            `--3.716-3.776|       |               ,--4.775 Pangshura_tecta
                                          |       |       ,--4.775|       ,--4.018 Pangshura_tentoria
                                          `--4.557|       |       `--4.775---5.041 Pangshura_smithii
                                                  |       |                     ,--6.659 Morenia_petersi
                                                  `--4.775|             ,--5.879---5.879 Morenia_ocellata
                                                          |             |                           ,--5.320 Orlitia_borneensis
                                                          |             |             ,--5.872-5.879---6.265 Malayemys
                                                          `--5.872-5.879|             |                           ,--6.849 Siebenrockiella_crassicollis
                                                                        |             |             ,--5.872-5.879---5.723 Geoemyda_spengleri
                                                                        |             |             |                                         ,--6.289 Gopherus_agassizii
                                                                        `--5.872-5.879|             |                           ,--5.997-6.289|             ,--6.719 Glyptemys_insculpta
                                                                                      |             |                           |             `--5.997-6.289|       ,--5.997 Malaclemys_terrapin
                                                                                      |             |                           |                           `--5.997|       ,--5.939 Graptemys_geographica
                                                                                      |             |             ,--5.872-5.879|                                   `--5.939---4.589 Graptemys_barbouri
                                                                                      `--5.872-5.879|             |             |             ,--5.355 Rhinoclemmys_nasuta
                                                                                                    |             |             |             |                           ,--4.884 Rhinoclemmys_pulcherrima
                                                                                                    |             |             `--5.355-5.795|             ,--5.355-5.795---6.720 Rhinoclemmys_annulata
                                                                                                    |             |                           `--5.355-5.795|             ,--5.154 Rhinoclemmys_areolata
                                                                                                    |             |                                         `--5.355-5.795|             ,--5.795 Rhinoclemmys_punctularia
                                                                                                    |             |                                                       `--5.355-5.795|             ,--5.030 Rhinoclemmys_melanosterna
                                                                                                    `--5.872-5.879|                                                                     `--5.355-5.795---5.816 Rhinoclemmys_funerea
                                                                                                                  |             ,--5.872 Melanochelys_trijuga
                                                                                                                  |             |                                   ,--6.812 Sacalia_quadriocellata
                                                                                                                  |             |                           ,--6.812---6.994 Sacalia_bealei
                                                                                                                  |             |                           |             ,--4.704 Leucocephalon_yuwonoi
                                                                                                                  |             |             ,--5.872-5.922|             |                           ,--5.974 Cyclemys_oldhamii
                                                                                                                  `--5.872-5.879|             |             `--5.203-5.922|             ,--5.203-5.922---4.903 Cyclemys_dentata
                                                                                                                                |             |                           `--5.203-5.922|             ,--5.944 Notochelys_platynota
                                                                                                                                |             |                                         `--5.203-5.922|             ,--4.413 Heosemys_spinosa
                                                                                                                                |             |                                                       `--5.203-5.835|             ,--5.835 Heosemys_grandis
                                                                                                                                `--5.872-5.922|                                                                     `--5.203-5.835---5.203 Heosemys_annandalii
                                                                                                                                              |                           ,--5.922 Cuora_amboinensis
                                                                                                                                              |             ,--5.872-5.922|             ,--5.576 Cuora_flavomarginata
                                                                                                                                              |             |             `--5.872-5.922---6.882 Cuora_aurocapitata
                                                                                                                                              |             |                     ,--5.191 Mauremys_annamensis
                                                                                                                                              `--5.872-5.922|             ,--5.191|       ,--3.928 messeliana
                                                                                                                                                            |             |       `--4.307---4.307 kehreri
                                                                                                                                                            `--5.872-5.922|                           ,--4.478 Mauremys_sinensis
                                                                                                                                                                          |             ,--5.872-6.367---6.367 Mauremys_reevesii
                                                                                                                                                                          `--5.872-6.367|             ,--6.535 Mauremys_leprosa
                                                                                                                                                                                        `--5.872-6.535|             ,--6.931 Mauremys_rivulata
                                                                                                                                                                                                      `--5.872-6.535---5.610 Mauremys_caspica
 
Tree 0, char. 10 (23.215 steps) 
              ,--3.769 Batagur_baska
              |       ,--4.522 Batagur_kachuga
|--3.769-4.522|       |                           ,--5.069 Batagur_dhongoka
              `--4.522|             ,--4.522-5.069---3.999 Batagur_borneoensis
                      |             |             ,--5.426 Hardella_thurjii
                      `--4.522-5.069|             |                     ,--5.284 Pangshura_tecta
                                    |             |             ,--5.284|       ,--4.865 Pangshura_tentoria
                                    `--5.284-5.347|             |       `--5.259---5.259 Pangshura_smithii
                                                  |             |                           ,--5.303 Morenia_petersi
                                                  `--5.284-5.347|             ,--5.303-5.347---5.928 Morenia_ocellata
                                                                |             |                           ,--5.326 Orlitia_borneensis
                                                                |             |             ,--5.326-5.347---5.525 Malayemys
                                                                `--5.303-5.347|             |                           ,--6.252 Siebenrockiella_crassicollis
                                                                              |             |             ,--5.326-5.347---3.364 Geoemyda_spengleri
                                                                              |             |             |                                   ,--6.490 Gopherus_agassizii
                                                                              `--5.326-5.347|             |                     ,--6.421-6.490|             ,--6.421 Glyptemys_insculpta
                                                                                            |             |                     |             `--6.421-6.490|             ,--6.590 Malaclemys_terrapin
                                                                                            |             |                     |                           `--6.421-6.590|             ,--6.734 Graptemys_geographica
                                                                                            |             |       ,--5.347-5.767|                                         `--6.421-6.590---6.164 Graptemys_barbouri
                                                                                            `--5.326-5.347|       |             |             ,--5.007 Rhinoclemmys_nasuta
                                                                                                          |       |             |             |                           ,--5.767 Rhinoclemmys_pulcherrima
                                                                                                          |       |             `--5.347-5.767|             ,--5.347-5.767---4.969 Rhinoclemmys_annulata
                                                                                                          |       |                           `--5.347-5.767|             ,--5.781 Rhinoclemmys_areolata
                                                                                                          |       |                                         `--5.347-5.781|             ,--4.774 Rhinoclemmys_punctularia
                                                                                                          |       |                                                       `--5.347-5.781|       ,--5.838 Rhinoclemmys_melanosterna
                                                                                                          `--5.347|                                                                     `--5.838---6.508 Rhinoclemmys_funerea
                                                                                                                  |       ,--5.347 Melanochelys_trijuga
                                                                                                                  |       |                                   ,--4.756 Sacalia_quadriocellata
                                                                                                                  |       |                     ,--5.339-5.347---5.410 Sacalia_bealei
                                                                                                                  |       |                     |             ,--3.061 Leucocephalon_yuwonoi
                                                                                                                  |       |       ,--5.339-5.347|             |                           ,--5.664 Cyclemys_oldhamii
                                                                                                                  `--5.347|       |             `--5.339-5.347|             ,--5.339-5.347---5.331 Cyclemys_dentata
                                                                                                                          |       |                           `--5.339-5.347|             ,--5.339 Notochelys_platynota
                                                                                                                          |       |                                         `--5.339-5.347|       ,--5.834 Heosemys_spinosa
                                                                                                                          |       |                                                       `--5.834|       ,--5.944 Heosemys_grandis
                                                                                                                          `--5.347|                                                               `--5.944---6.601 Heosemys_annandalii
                                                                                                                                  |                           ,--7.002 Cuora_amboinensis
                                                                                                                                  |             ,--6.399-6.436|             ,--6.436 Cuora_flavomarginata
                                                                                                                                  |             |             `--6.399-6.436---6.399 Cuora_aurocapitata
                                                                                                                                  |             |                     ,--5.945 Mauremys_annamensis
                                                                                                                                  `--5.945-5.982|             ,--5.945|       ,--3.313 messeliana
                                                                                                                                                |             |       `--3.313---2.700 kehreri
                                                                                                                                                `--5.945-5.982|                           ,--5.411 Mauremys_sinensis
                                                                                                                                                              |             ,--5.945-5.982---6.695 Mauremys_reevesii
                                                                                                                                                              `--5.945-5.982|             ,--6.112 Mauremys_leprosa
                                                                                                                                                                            `--5.945-5.982|             ,--5.982 Mauremys_rivulata
                                                                                                                                                                                          `--5.945-5.982---5.799 Mauremys_caspica
 
Tree 0, char. 11 (22.881 steps) 
              ,--6.047 Batagur_baska
              |       ,--6.943 Batagur_kachuga
|--6.047-6.266|       |               ,--6.377 Batagur_dhongoka
              `--6.266|       ,--6.266---6.254 Batagur_borneoensis
                      |       |       ,--6.266 Hardella_thurjii
                      `--6.266|       |                     ,--6.576 Pangshura_tecta
                              |       |       ,--6.526-6.576|             ,--6.640 Pangshura_tentoria
                              `--6.266|       |             `--6.526-6.576---6.526 Pangshura_smithii
                                      |       |                     ,--6.007 Morenia_petersi
                                      `--6.266|             ,--6.007---5.640 Morenia_ocellata
                                              |             |                     ,--6.188 Orlitia_borneensis
                                              |             |             ,--6.154---6.154 Malayemys
                                              `--6.007-6.154|             |                           ,--3.237 Siebenrockiella_crassicollis
                                                            |             |             ,--5.580-5.877---5.877 Geoemyda_spengleri
                                                            |             |             |                                         ,--6.931 Gopherus_agassizii
                                                            `--6.007-6.154|             |                           ,--5.580-5.691|             ,--5.156 Glyptemys_insculpta
                                                                          |             |                           |             `--5.580-5.691|             ,--6.030 Malaclemys_terrapin
                                                                          |             |                           |                           `--5.580-5.691|             ,--5.108 Graptemys_geographica
                                                                          |             |             ,--5.580-5.691|                                         `--5.580-5.691---5.691 Graptemys_barbouri
                                                                          `--5.580-5.877|             |             |       ,--4.880 Rhinoclemmys_nasuta
                                                                                        |             |             |       |               ,--4.190 Rhinoclemmys_pulcherrima
                                                                                        |             |             `--5.203|       ,--5.203---5.872 Rhinoclemmys_annulata
                                                                                        |             |                     `--5.203|       ,--5.203 Rhinoclemmys_areolata
                                                                                        |             |                             `--5.203|       ,--5.327 Rhinoclemmys_punctularia
                                                                                        |             |                                     `--5.203|       ,--4.579 Rhinoclemmys_melanosterna
                                                                                        `--5.580-5.691|                                             `--4.579---4.006 Rhinoclemmys_funerea
                                                                                                      |             ,--5.278 Melanochelys_trijuga
                                                                                                      |             |                                   ,--5.889 Sacalia_quadriocellata
                                                                                                      |             |                           ,--5.816---5.816 Sacalia_bealei
                                                                                                      |             |                           |             ,--7.271 Leucocephalon_yuwonoi
                                                                                                      |             |             ,--5.580-5.816|             |                     ,--5.087 Cyclemys_oldhamii
                                                                                                      `--5.580-5.691|             |             `--5.580-5.816|             ,--5.087---4.696 Cyclemys_dentata
                                                                                                                    |             |                           `--5.087-5.286|             ,--5.286 Notochelys_platynota
                                                                                                                    |             |                                         `--5.087-5.286|             ,--4.744 Heosemys_spinosa
                                                                                                                    |             |                                                       `--4.744-5.147|             ,--5.147 Heosemys_grandis
                                                                                                                    `--5.580-5.691|                                                                     `--4.744-5.147---3.089 Heosemys_annandalii
                                                                                                                                  |                           ,--3.473 Cuora_amboinensis
                                                                                                                                  |             ,--4.192-4.348|             ,--4.192 Cuora_flavomarginata
                                                                                                                                  |             |             `--4.192-4.348---4.348 Cuora_aurocapitata
                                                                                                                                  |             |                           ,--5.580 Mauremys_annamensis
                                                                                                                                  `--5.580-5.600|             ,--5.580-5.600|       ,--6.695 messeliana
                                                                                                                                                |             |             `--6.695---6.793 kehreri
                                                                                                                                                `--5.580-5.600|                     ,--4.262 Mauremys_sinensis
                                                                                                                                                              |             ,--4.262---4.240 Mauremys_reevesii
                                                                                                                                                              `--5.580-5.600|             ,--5.600 Mauremys_leprosa
                                                                                                                                                                            `--5.580-5.600|             ,--5.198 Mauremys_rivulata
                                                                                                                                                                                          `--5.580-5.600---5.629 Mauremys_caspica
 
Tree 0, char. 12 (26.321 steps) 
              ,--5.183 Batagur_baska
              |       ,--5.330 Batagur_kachuga
|--5.183-5.330|       |                           ,--5.577 Batagur_dhongoka
              `--5.330|             ,--5.577-5.616---6.214 Batagur_borneoensis
                      |             |             ,--5.616 Hardella_thurjii
                      `--5.577-5.616|             |                           ,--4.413 Pangshura_tecta
                                    |             |             ,--4.413-5.191|             ,--5.191 Pangshura_tentoria
                                    `--5.577-5.616|             |             `--4.413-5.191---4.193 Pangshura_smithii
                                                  |             |                           ,--5.877 Morenia_petersi
                                                  `--5.577-5.616|             ,--5.636-5.813---5.636 Morenia_ocellata
                                                                |             |                     ,--6.075 Orlitia_borneensis
                                                                |             |             ,--6.075---6.378 Malayemys
                                                                `--5.636-5.813|             |                     ,--4.059 Siebenrockiella_crassicollis
                                                                              |             |             ,--4.273---4.273 Geoemyda_spengleri
                                                                              |             |             |                                   ,--8.752 Gopherus_agassizii
                                                                              `--5.636-5.813|             |                     ,--5.813-6.145|             ,--2.401 Glyptemys_insculpta
                                                                                            |             |                     |             `--3.609-4.000|             ,--3.609 Malaclemys_terrapin
                                                                                            |             |                     |                           `--3.609-4.000|       ,--4.771 Graptemys_geographica
                                                                                            |             |       ,--5.813-6.145|                                         `--4.000---4.000 Graptemys_barbouri
                                                                                            `--5.636-5.813|       |             |             ,--6.296 Rhinoclemmys_nasuta
                                                                                                          |       |             |             |                           ,--4.928 Rhinoclemmys_pulcherrima
                                                                                                          |       |             `--5.813-6.145|             ,--5.813-6.145---6.145 Rhinoclemmys_annulata
                                                                                                          |       |                           `--5.813-6.145|             ,--6.328 Rhinoclemmys_areolata
                                                                                                          |       |                                         `--5.813-6.145|             ,--5.345 Rhinoclemmys_punctularia
                                                                                                          |       |                                                       `--5.345-6.145|             ,--5.005 Rhinoclemmys_melanosterna
                                                                                                          `--5.813|                                                                     `--5.345-6.145---6.167 Rhinoclemmys_funerea
                                                                                                                  |       ,--5.813 Melanochelys_trijuga
                                                                                                                  |       |                       ,--6.176 Sacalia_quadriocellata
                                                                                                                  |       |               ,--5.813---5.038 Sacalia_bealei
                                                                                                                  |       |               |       ,--5.971 Leucocephalon_yuwonoi
                                                                                                                  |       |       ,--5.813|       |                     ,--4.596 Cyclemys_oldhamii
                                                                                                                  `--5.813|       |       `--5.813|             ,--4.596---4.256 Cyclemys_dentata
                                                                                                                          |       |               `--5.611-5.723|             ,--5.611 Notochelys_platynota
                                                                                                                          |       |                             `--5.611-5.723|             ,--6.227 Heosemys_spinosa
                                                                                                                          |       |                                           `--5.611-5.723|             ,--5.723 Heosemys_grandis
                                                                                                                          `--5.813|                                                         `--5.611-5.723---4.967 Heosemys_annandalii
                                                                                                                                  |               ,--6.520 Cuora_amboinensis
                                                                                                                                  |       ,--5.813|       ,--5.644 Cuora_flavomarginata
                                                                                                                                  |       |       `--5.644---5.039 Cuora_aurocapitata
                                                                                                                                  |       |                     ,--5.471 Mauremys_annamensis
                                                                                                                                  `--5.813|       ,--5.471-5.813|             ,--5.291 messeliana
                                                                                                                                          |       |             `--5.471-5.813---5.814 kehreri
                                                                                                                                          `--5.813|                     ,--6.601 Mauremys_sinensis
                                                                                                                                                  |             ,--6.014---6.014 Mauremys_reevesii
                                                                                                                                                  `--5.813-6.014|             ,--6.773 Mauremys_leprosa
                                                                                                                                                                `--5.813-6.014|       ,--5.197 Mauremys_rivulata
                                                                                                                                                                              `--5.508---5.508 Mauremys_caspica
 
Tree 0, char. 13 (18.505 steps) 
              ,--6.085 Batagur_baska
              |       ,--6.048 Batagur_kachuga
|--6.048-6.085|       |                           ,--6.480 Batagur_dhongoka
              `--6.048|             ,--6.020-6.048---5.590 Batagur_borneoensis
                      |             |       ,--6.020 Hardella_thurjii
                      `--6.020-6.048|       |               ,--5.859 Pangshura_tecta
                                    |       |       ,--5.859|       ,--6.037 Pangshura_tentoria
                                    `--6.020|       |       `--5.859---5.788 Pangshura_smithii
                                            |       |                     ,--4.740 Morenia_petersi
                                            `--5.859|             ,--4.740---4.132 Morenia_ocellata
                                                    |             |                           ,--6.322 Orlitia_borneensis
                                                    |             |             ,--5.331-5.859---5.331 Malayemys
                                                    `--5.331-5.859|             |                     ,--5.937 Siebenrockiella_crassicollis
                                                                  |             |             ,--5.937---6.060 Geoemyda_spengleri
                                                                  |             |             |                       ,--5.288 Gopherus_agassizii
                                                                  `--5.331-5.859|             |               ,--5.288|       ,--5.648 Glyptemys_insculpta
                                                                                |             |               |       `--5.288|             ,--5.183 Malaclemys_terrapin
                                                                                |             |               |               `--5.183-5.288|             ,--4.908 Graptemys_geographica
                                                                                |             |       ,--5.288|                             `--5.183-5.288---5.611 Graptemys_barbouri
                                                                                `--5.331-5.859|       |       |       ,--5.420 Rhinoclemmys_nasuta
                                                                                              |       |       |       |                           ,--5.393 Rhinoclemmys_pulcherrima
                                                                                              |       |       `--5.288|             ,--5.168-5.288---4.917 Rhinoclemmys_annulata
                                                                                              |       |               `--5.168-5.288|             ,--4.927 Rhinoclemmys_areolata
                                                                                              |       |                             `--5.168-5.288|             ,--5.168 Rhinoclemmys_punctularia
                                                                                              |       |                                           `--5.168-5.288|       ,--5.808 Rhinoclemmys_melanosterna
                                                                                              `--5.288|                                                         `--5.514---5.514 Rhinoclemmys_funerea
                                                                                                      |             ,--4.938 Melanochelys_trijuga
                                                                                                      |             |                                         ,--5.280 Sacalia_quadriocellata
                                                                                                      |             |                           ,--5.242-5.251---5.242 Sacalia_bealei
                                                                                                      |             |                           |             ,--4.738 Leucocephalon_yuwonoi
                                                                                                      |             |             ,--5.242-5.251|             |                     ,--5.524 Cyclemys_oldhamii
                                                                                                      `--5.242-5.251|             |             `--5.242-5.251|             ,--5.251---5.251 Cyclemys_dentata
                                                                                                                    |             |                           `--5.242-5.251|             ,--3.896 Notochelys_platynota
                                                                                                                    |             |                                         `--5.242-5.251|       ,--6.036 Heosemys_spinosa
                                                                                                                    |             |                                                       `--6.036|       ,--6.344 Heosemys_grandis
                                                                                                                    `--5.242-5.251|                                                               `--6.344---6.578 Heosemys_annandalii
                                                                                                                                  |                           ,--1.973 Cuora_amboinensis
                                                                                                                                  |             ,--2.344-3.256|             ,--2.344 Cuora_flavomarginata
                                                                                                                                  |             |             `--2.344-3.256---3.256 Cuora_aurocapitata
                                                                                                                                  |             |                           ,--6.454 Mauremys_annamensis
                                                                                                                                  `--5.242-5.251|             ,--6.066-6.454|             ,--6.761 messeliana
                                                                                                                                                |             |             `--6.066-6.454---5.978 kehreri
                                                                                                                                                `--6.066-6.218|                     ,--6.066 Mauremys_sinensis
                                                                                                                                                              |             ,--6.066---5.796 Mauremys_reevesii
                                                                                                                                                              `--6.066-6.218|       ,--6.218 Mauremys_leprosa
                                                                                                                                                                            `--6.218|       ,--6.637 Mauremys_rivulata
                                                                                                                                                                                    `--6.490---6.490 Mauremys_caspica
 
Tree 0, char. 14 (23.851 steps) 
        ,--4.692 Batagur_baska
        |       ,--4.608 Batagur_kachuga
|--4.692|       |                           ,--5.342 Batagur_dhongoka
        `--4.692|             ,--5.342-5.384---5.809 Batagur_borneoensis
                |             |       ,--5.384 Hardella_thurjii
                `--5.342-5.384|       |                           ,--5.907 Pangshura_tecta
                              |       |             ,--5.402-5.619|       ,--5.402 Pangshura_tentoria
                              `--5.384|             |             `--5.402---4.976 Pangshura_smithii
                                      |             |               ,--7.834 Morenia_petersi
                                      `--5.402-5.619|       ,--6.922---6.922 Morenia_ocellata
                                                    |       |               ,--6.101 Orlitia_borneensis
                                                    |       |       ,--5.619---5.502 Malayemys
                                                    `--5.619|       |               ,--5.533 Siebenrockiella_crassicollis
                                                            |       |       ,--5.619---5.659 Geoemyda_spengleri
                                                            |       |       |                       ,--5.619 Gopherus_agassizii
                                                            `--5.619|       |               ,--5.619|       ,--5.731 Glyptemys_insculpta
                                                                    |       |               |       `--5.619|       ,--4.719 Malaclemys_terrapin
                                                                    |       |               |               `--4.719|       ,--4.038 Graptemys_geographica
                                                                    |       |       ,--5.619|                       `--4.038---3.511 Graptemys_barbouri
                                                                    `--5.619|       |       |       ,--4.594 Rhinoclemmys_nasuta
                                                                            |       |       |       |                     ,--6.835 Rhinoclemmys_pulcherrima
                                                                            |       |       `--5.619|             ,--5.954---5.954 Rhinoclemmys_annulata
                                                                            |       |               `--5.619-5.954|             ,--5.200 Rhinoclemmys_areolata
                                                                            |       |                             `--5.619-5.954|             ,--6.229 Rhinoclemmys_punctularia
                                                                            |       |                                           `--5.619-6.058|             ,--6.058 Rhinoclemmys_melanosterna
                                                                            `--5.619|                                                         `--5.619-6.058---5.216 Rhinoclemmys_funerea
                                                                                    |       ,--7.240 Melanochelys_trijuga
                                                                                    |       |                                   ,--3.569 Sacalia_quadriocellata
                                                                                    |       |                           ,--4.194---4.194 Sacalia_bealei
                                                                                    |       |                           |             ,--4.462 Leucocephalon_yuwonoi
                                                                                    |       |             ,--4.462-5.445|             |               ,--6.626 Cyclemys_oldhamii
                                                                                    `--5.619|             |             `--4.462-5.445|       ,--6.626---7.319 Cyclemys_dentata
                                                                                            |             |                           `--6.614|       ,--6.614 Notochelys_platynota
                                                                                            |             |                                   `--6.614|       ,--6.681 Heosemys_spinosa
                                                                                            |             |                                           `--6.614|       ,--6.246 Heosemys_grandis
                                                                                            `--4.581-5.445|                                                   `--6.246---6.060 Heosemys_annandalii
                                                                                                          |                           ,--5.445 Cuora_amboinensis
                                                                                                          |             ,--5.115-5.445|             ,--5.115 Cuora_flavomarginata
                                                                                                          |             |             `--5.115-5.445---5.601 Cuora_aurocapitata
                                                                                                          |             |                           ,--5.481 Mauremys_annamensis
                                                                                                          `--4.581-5.445|             ,--4.581-5.445|       ,--4.445 messeliana
                                                                                                                        |             |             `--4.578---4.578 kehreri
                                                                                                                        `--4.581-5.445|                           ,--4.279 Mauremys_sinensis
                                                                                                                                      |             ,--4.581-5.445---5.662 Mauremys_reevesii
                                                                                                                                      `--4.581-5.445|             ,--3.598 Mauremys_leprosa
                                                                                                                                                    `--4.581-4.850|             ,--4.850 Mauremys_rivulata
                                                                                                                                                                  `--4.581-4.850---4.581 Mauremys_caspica
 
Tree 0, char. 15 (8.257 steps) 
              ,--4.621-8.273 Batagur_baska
              |             ,--6.522 Batagur_kachuga
|--6.461-6.522|             |                           ,--5.617-6.461 Batagur_dhongoka
              `--6.461-6.522|             ,--6.461-6.489---6.489 Batagur_borneoensis
                            |             |             ,--4.465-7.522 Hardella_thurjii
                            `--6.461-6.489|             |                           ,--6.006-6.502 Pangshura_tecta
                                          |             |             ,--6.006-6.455|             ,--4.804-7.225 Pangshura_tentoria
                                          `--6.006-6.489|             |             `--6.006-6.455---5.712-6.455 Pangshura_smithii
                                                        |             |               ,--3.925-7.900 Morenia_petersi
                                                        `--6.006-6.455|       ,--5.754---5.754 Morenia_ocellata
                                                                      |       |               ,--2.803-9.013 Orlitia_borneensis
                                                                      |       |       ,--5.668---5.668 Malayemys
                                                                      `--5.754|       |                           ,--5.026 Siebenrockiella_crassicollis
                                                                              |       |             ,--5.282-5.311---5.311 Geoemyda_spengleri
                                                                              |       |             |                                         ,--5.987 Gopherus_agassizii
                                                                              `--5.668|             |                           ,--5.282-5.311|             ,--5.282 Glyptemys_insculpta
                                                                                      |             |                           |             `--5.282-5.311|             ,--4.563-7.336 Malaclemys_terrapin
                                                                                      |             |                           |                           `--5.282-5.311|             ,--3.233-8.534 Graptemys_geographica
                                                                                      |             |             ,--5.282-5.311|                                         `--5.282-5.311---5.034-7.322 Graptemys_barbouri
                                                                                      `--5.282-5.311|             |             |             ,--4.689 Rhinoclemmys_nasuta
                                                                                                    |             |             |             |                           ,--5.133 Rhinoclemmys_pulcherrima
                                                                                                    |             |             `--5.133-5.177|             ,--5.133-5.177---5.177 Rhinoclemmys_annulata
                                                                                                    |             |                           `--5.133-5.177|             ,--5.202 Rhinoclemmys_areolata
                                                                                                    |             |                                         `--5.133-5.177|             ,--4.874 Rhinoclemmys_punctularia
                                                                                                    |             |                                                       `--4.874-4.963|             ,--4.963 Rhinoclemmys_melanosterna
                                                                                                    `--5.282-5.311|                                                                     `--4.874-4.963---4.714 Rhinoclemmys_funerea
                                                                                                                  |             ,--5.380 Melanochelys_trijuga
                                                                                                                  |             |                                         ,--5.079 Sacalia_quadriocellata
                                                                                                                  |             |                           ,--5.162-5.311---5.338 Sacalia_bealei
                                                                                                                  |             |                           |             ,--5.990 Leucocephalon_yuwonoi
                                                                                                                  |             |             ,--5.162-5.311|             |                     ,--4.893 Cyclemys_oldhamii
                                                                                                                  `--5.282-5.311|             |             `--5.162-5.311|             ,--4.910---4.910 Cyclemys_dentata
                                                                                                                                |             |                           `--4.910-5.311|             ,--5.596 Notochelys_platynota
                                                                                                                                |             |                                         `--4.910-5.311|             ,--4.656 Heosemys_spinosa
                                                                                                                                |             |                                                       `--4.656-5.063|             ,--5.063 Heosemys_grandis
                                                                                                                                `--5.162-5.311|                                                                     `--4.656-5.063---4.364 Heosemys_annandalii
                                                                                                                                              |                           ,--4.934 Cuora_amboinensis
                                                                                                                                              |             ,--4.934-4.957|             ,--4.957 Cuora_flavomarginata
                                                                                                                                              |             |             `--4.934-4.957---4.908 Cuora_aurocapitata
                                                                                                                                              |             |                     ,--5.507 Mauremys_annamensis
                                                                                                                                              `--5.162-5.311|             ,--5.507|             ,--5.186-6.864 messeliana
                                                                                                                                                            |             |       `--5.507-5.570---5.570 kehreri
                                                                                                                                                            `--5.162-5.311|                           ,--4.571 Mauremys_sinensis
                                                                                                                                                                          |             ,--5.162-5.201---5.201 Mauremys_reevesii
                                                                                                                                                                          `--5.162-5.201|             ,--5.100 Mauremys_leprosa
                                                                                                                                                                                        `--5.162-5.201|             ,--5.162 Mauremys_rivulata
                                                                                                                                                                                                      `--5.162-5.201---5.357 Mauremys_caspica
 
Tree 0, char. 16 (2.845 steps) 
        ,--4.253-6.986 Batagur_baska
        |       ,--5.610 Batagur_kachuga
|--5.610|       |                     ,--5.081-6.086 Batagur_dhongoka
        `--5.610|       ,--5.610-6.086---6.116 Batagur_borneoensis
                |       |             ,--4.908-6.440 Hardella_thurjii
                `--5.610|             |                           ,--5.069-6.437 Pangshura_tecta
                        |             |             ,--5.348-5.610|             ,--4.963-6.314 Pangshura_tentoria
                        `--5.348-5.610|             |             `--5.348-5.610---4.898-6.551 Pangshura_smithii
                                      |             |                           ,--3.634-7.197 Morenia_petersi
                                      `--5.348-5.610|             ,--5.335-5.374---5.335 Morenia_ocellata
                                                    |             |                           ,--4.123-7.218 Orlitia_borneensis
                                                    |             |             ,--5.348-5.374---3.285-7.785 Malayemys
                                                    `--5.348-5.374|             |                     ,--5.374 Siebenrockiella_crassicollis
                                                                  |             |             ,--5.374---5.463 Geoemyda_spengleri
                                                                  |             |             |                                         ,--5.004 Gopherus_agassizii
                                                                  `--5.348-5.374|             |                           ,--5.217-5.250|             ,--5.217 Glyptemys_insculpta
                                                                                |             |                           |             `--5.217-5.250|       ,--5.250 Malaclemys_terrapin
                                                                                |             |                           |                           `--5.250|             ,--5.508 Graptemys_geographica
                                                                                |             |             ,--5.348-5.350|                                   `--5.250-5.508---4.807-6.293 Graptemys_barbouri
                                                                                `--5.348-5.374|             |             |       ,--5.350 Rhinoclemmys_nasuta
                                                                                              |             |             |       |                           ,--3.670-7.719 Rhinoclemmys_pulcherrima
                                                                                              |             |             `--5.350|             ,--5.350-5.600---4.299-6.663 Rhinoclemmys_annulata
                                                                                              |             |                     `--5.350-5.600|             ,--5.510-6.230 Rhinoclemmys_areolata
                                                                                              |             |                                   `--5.510-5.600|             ,--5.192-6.395 Rhinoclemmys_punctularia
                                                                                              |             |                                                 `--5.510-5.600|             ,--5.600 Rhinoclemmys_melanosterna
                                                                                              `--5.348-5.350|                                                               `--5.510-5.600---2.977-8.023 Rhinoclemmys_funerea
                                                                                                            |             ,--3.898-7.074 Melanochelys_trijuga
                                                                                                            |             |                                   ,--5.159 Sacalia_quadriocellata
                                                                                                            |             |                           ,--5.271---5.271 Sacalia_bealei
                                                                                                            |             |                           |             ,--5.374 Leucocephalon_yuwonoi
                                                                                                            |             |             ,--5.271-5.350|             |                           ,--5.235 Cyclemys_oldhamii
                                                                                                            `--5.348-5.350|             |             `--5.271-5.350|             ,--5.248-5.340---5.340 Cyclemys_dentata
                                                                                                                          |             |                           `--5.248-5.340|       ,--5.248 Notochelys_platynota
                                                                                                                          |             |                                         `--5.248|             ,--4.974 Heosemys_spinosa
                                                                                                                          |             |                                                 `--4.981-5.136|             ,--5.136 Heosemys_grandis
                                                                                                                          `--5.348-5.350|                                                               `--4.981-5.136---4.981 Heosemys_annandalii
                                                                                                                                        |                           ,--2.947-7.893 Cuora_amboinensis
                                                                                                                                        |             ,--5.348-5.405|             ,--3.392-7.527 Cuora_flavomarginata
                                                                                                                                        |             |             `--5.348-5.405---5.405 Cuora_aurocapitata
                                                                                                                                        |             |                     ,--5.348 Mauremys_annamensis
                                                                                                                                        `--5.348-5.350|             ,--5.348|             ,--5.337 messeliana
                                                                                                                                                      |             |       `--5.337-5.348---4.819-6.082 kehreri
                                                                                                                                                      `--5.348-5.350|                           ,--5.315 Mauremys_sinensis
                                                                                                                                                                    |             ,--5.315-5.350---3.697-7.155 Mauremys_reevesii
                                                                                                                                                                    `--5.348-5.350|       ,--5.428 Mauremys_leprosa
                                                                                                                                                                                  `--5.428|       ,--5.460 Mauremys_rivulata
                                                                                                                                                                                          `--5.433---5.433 Mauremys_caspica
 
Tree 0, char. 17 (5.937 steps) 
              ,--5.756-5.857 Batagur_baska
              |             ,--5.544 Batagur_kachuga
|--5.544-5.756|             |                           ,--4.843-6.081 Batagur_dhongoka
              `--5.544-5.641|             ,--5.544-5.641---5.641 Batagur_borneoensis
                            |             |       ,--5.303 Hardella_thurjii
                            `--5.544-5.641|       |               ,--5.274 Pangshura_tecta
                                          |       |       ,--5.303|       ,--5.447 Pangshura_tentoria
                                          `--5.303|       |       `--5.303---5.303 Pangshura_smithii
                                                  |       |               ,--5.470 Morenia_petersi
                                                  `--5.303|       ,--5.303---5.103 Morenia_ocellata
                                                          |       |               ,--3.659-7.303 Orlitia_borneensis
                                                          |       |       ,--5.303---2.233-9.360 Malayemys
                                                          `--5.303|       |                     ,--4.396-6.590 Siebenrockiella_crassicollis
                                                                  |       |       ,--5.303-6.064---6.064 Geoemyda_spengleri
                                                                  |       |       |                                   ,--5.012 Gopherus_agassizii
                                                                  `--5.303|       |                     ,--5.069-5.226|             ,--5.069 Glyptemys_insculpta
                                                                          |       |                     |             `--5.069-5.226|             ,--5.446 Malaclemys_terrapin
                                                                          |       |                     |                           `--5.426-5.446|             ,--5.426 Graptemys_geographica
                                                                          |       |             ,--5.226|                                         `--5.426-5.446---5.464-5.916 Graptemys_barbouri
                                                                          `--5.303|             |       |       ,--3.724-7.556 Rhinoclemmys_nasuta
                                                                                  |             |       |       |               ,--5.226 Rhinoclemmys_pulcherrima
                                                                                  |             |       `--5.226|       ,--5.226---1.699-9.442 Rhinoclemmys_annulata
                                                                                  |             |               `--5.226|       ,--5.218 Rhinoclemmys_areolata
                                                                                  |             |                       `--5.226|             ,--3.564-7.551 Rhinoclemmys_punctularia
                                                                                  |             |                               `--5.226-5.237|       ,--5.377 Rhinoclemmys_melanosterna
                                                                                  `--5.244-5.303|                                             `--5.237---5.237 Rhinoclemmys_funerea
                                                                                                |             ,--5.244 Melanochelys_trijuga
                                                                                                |             |                                         ,--5.675 Sacalia_quadriocellata
                                                                                                |             |                           ,--5.646-5.675---5.646-5.787 Sacalia_bealei
                                                                                                |             |                           |             ,--6.383 Leucocephalon_yuwonoi
                                                                                                |             |             ,--5.299-5.675|             |                     ,--5.271 Cyclemys_oldhamii
                                                                                                `--5.244-5.303|             |             `--5.299-5.675|             ,--5.299---5.299 Cyclemys_dentata
                                                                                                              |             |                           `--5.299-5.417|             ,--4.190-6.743 Notochelys_platynota
                                                                                                              |             |                                         `--5.299-5.417|             ,--5.417 Heosemys_spinosa
                                                                                                              |             |                                                       `--5.299-5.417|       ,--5.234 Heosemys_grandis
                                                                                                              `--5.244-5.366|                                                                     `--5.234---5.160 Heosemys_annandalii
                                                                                                                            |                     ,--5.098 Cuora_amboinensis
                                                                                                                            |             ,--5.098|       ,--4.955 Cuora_flavomarginata
                                                                                                                            |             |       `--5.004---5.004 Cuora_aurocapitata
                                                                                                                            |             |                           ,--5.262 Mauremys_annamensis
                                                                                                                            `--5.244-5.366|             ,--5.262-5.366|             ,--5.992 messeliana
                                                                                                                                          |             |             `--5.714-5.992---5.714-6.787 kehreri
                                                                                                                                          `--5.262-5.366|                           ,--5.492 Mauremys_sinensis
                                                                                                                                                        |             ,--5.271-5.366---5.271 Mauremys_reevesii
                                                                                                                                                        `--5.271-5.366|       ,--5.366 Mauremys_leprosa
                                                                                                                                                                      `--5.366|       ,--5.376 Mauremys_rivulata
                                                                                                                                                                              `--5.376---5.425 Mauremys_caspica
 
Tree 0, char. 18 (19.077 steps) 
              ,--3.462 Batagur_baska
              |             ,--4.009 Batagur_kachuga
|--3.462-4.009|             |                     ,--3.633 Batagur_dhongoka
              `--3.633-4.009|             ,--3.633---3.092 Batagur_borneoensis
                            |             |       ,--4.517 Hardella_thurjii
                            `--3.633-4.009|       |                           ,--4.565 Pangshura_tecta
                                          |       |             ,--4.565-4.789|       ,--4.891 Pangshura_tentoria
                                          `--4.517|             |             `--4.789---4.789 Pangshura_smithii
                                                  |             |                     ,--5.142 Morenia_petersi
                                                  `--4.565-4.789|             ,--5.142---5.247 Morenia_ocellata
                                                                |             |                     ,--4.422 Orlitia_borneensis
                                                                |             |             ,--4.842---4.842 Malayemys
                                                                `--4.842-5.142|             |                           ,--4.648 Siebenrockiella_crassicollis
                                                                              |             |             ,--4.842-5.916---6.915 Geoemyda_spengleri
                                                                              |             |             |                                         ,--5.660 Gopherus_agassizii
                                                                              `--4.842-5.142|             |                           ,--5.660-5.916|             ,--7.724 Glyptemys_insculpta
                                                                                            |             |                           |             `--5.767-5.916|             ,--5.767 Malaclemys_terrapin
                                                                                            |             |                           |                           `--5.767-5.916|       ,--5.916 Graptemys_geographica
                                                                                            |             |             ,--5.660-5.916|                                         `--5.916---6.070 Graptemys_barbouri
                                                                                            `--4.842-5.916|             |             |       ,--6.051 Rhinoclemmys_nasuta
                                                                                                          |             |             |       |                     ,--6.490 Rhinoclemmys_pulcherrima
                                                                                                          |             |             `--6.051|             ,--6.490---6.595 Rhinoclemmys_annulata
                                                                                                          |             |                     `--6.242-6.490|             ,--6.799 Rhinoclemmys_areolata
                                                                                                          |             |                                   `--6.242-6.490|       ,--6.242 Rhinoclemmys_punctularia
                                                                                                          |             |                                                 `--6.242|       ,--5.855 Rhinoclemmys_melanosterna
                                                                                                          `--5.026-5.916|                                                         `--6.239---6.239 Rhinoclemmys_funerea
                                                                                                                        |             ,--5.026 Melanochelys_trijuga
                                                                                                                        |             |                                         ,--5.481 Sacalia_quadriocellata
                                                                                                                        |             |                           ,--5.481-6.172---6.172 Sacalia_bealei
                                                                                                                        |             |                           |             ,--6.308 Leucocephalon_yuwonoi
                                                                                                                        |             |             ,--5.481-6.172|             |                     ,--6.260 Cyclemys_oldhamii
                                                                                                                        `--5.026-5.916|             |             `--5.850-6.260|             ,--6.260---6.384 Cyclemys_dentata
                                                                                                                                      |             |                           `--5.850-6.260|             ,--5.574 Notochelys_platynota
                                                                                                                                      |             |                                         `--5.850-6.260|             ,--6.505 Heosemys_spinosa
                                                                                                                                      |             |                                                       `--5.850-6.260|       ,--5.345 Heosemys_grandis
                                                                                                                                      `--5.383-6.162|                                                                     `--5.850---5.850 Heosemys_annandalii
                                                                                                                                                    |                           ,--6.188 Cuora_amboinensis
                                                                                                                                                    |             ,--6.087-6.162|             ,--6.087 Cuora_flavomarginata
                                                                                                                                                    |             |             `--6.087-6.162---6.162 Cuora_aurocapitata
                                                                                                                                                    |             |                           ,--5.652 Mauremys_annamensis
                                                                                                                                                    `--5.383-6.162|             ,--5.383-5.652|       ,--3.171 messeliana
                                                                                                                                                                  |             |             `--4.730---4.730 kehreri
                                                                                                                                                                  `--5.383-5.652|                     ,--4.542 Mauremys_sinensis
                                                                                                                                                                                |             ,--4.652---4.652 Mauremys_reevesii
                                                                                                                                                                                `--5.383-5.426|             ,--5.383 Mauremys_leprosa
                                                                                                                                                                                              `--5.383-5.426|       ,--5.536 Mauremys_rivulata
                                                                                                                                                                                                            `--5.426---5.426 Mauremys_caspica
 
Tree 0, char. 19 (3.015 steps) 
              ,--5.355 Batagur_baska
              |             ,--4.956 Batagur_kachuga
|--5.207-5.355|             |                           ,--5.207 Batagur_dhongoka
              `--5.207-5.355|             ,--5.207-5.355---5.408 Batagur_borneoensis
                            |             |             ,--5.195 Hardella_thurjii
                            `--5.207-5.355|             |               ,--4.053-7.017 Pangshura_tecta
                                          |             |       ,--5.399|       ,--2.597-8.362 Pangshura_tentoria
                                          `--5.207-5.355|       |       `--5.399---5.399 Pangshura_smithii
                                                        |       |                           ,--4.509-6.506 Morenia_petersi
                                                        `--5.399|             ,--5.399-5.530---5.530 Morenia_ocellata
                                                                |             |                           ,--5.348 Orlitia_borneensis
                                                                |             |             ,--5.348-5.402---5.344-5.974 Malayemys
                                                                `--5.399-5.402|             |                           ,--4.991-6.456 Siebenrockiella_crassicollis
                                                                              |             |             ,--5.399-5.557---5.557 Geoemyda_spengleri
                                                                              |             |             |                                         ,--5.838 Gopherus_agassizii
                                                                              `--5.399-5.402|             |                           ,--5.399-5.402|             ,--5.322 Glyptemys_insculpta
                                                                                            |             |                           |             `--5.399-5.402|             ,--1.972-9.148 Malaclemys_terrapin
                                                                                            |             |                           |                           `--5.399-5.402|       ,--5.445 Graptemys_geographica
                                                                                            |             |             ,--5.399-5.402|                                         `--5.402---5.402 Graptemys_barbouri
                                                                                            `--5.399-5.402|             |             |       ,--5.331 Rhinoclemmys_nasuta
                                                                                                          |             |             |       |               ,--4.122-6.893 Rhinoclemmys_pulcherrima
                                                                                                          |             |             `--5.386|       ,--5.386---5.386 Rhinoclemmys_annulata
                                                                                                          |             |                     `--5.386|       ,--5.301 Rhinoclemmys_areolata
                                                                                                          |             |                             `--5.386|             ,--4.432-6.630 Rhinoclemmys_punctularia
                                                                                                          |             |                                     `--5.386-5.397|       ,--5.441 Rhinoclemmys_melanosterna
                                                                                                          `--5.399-5.402|                                                   `--5.397---5.397 Rhinoclemmys_funerea
                                                                                                                        |             ,--4.582-6.607 Melanochelys_trijuga
                                                                                                                        |             |                                   ,--5.240 Sacalia_quadriocellata
                                                                                                                        |             |                           ,--5.324---5.324 Sacalia_bealei
                                                                                                                        |             |                           |             ,--5.599 Leucocephalon_yuwonoi
                                                                                                                        |             |             ,--5.399-5.402|             |                           ,--5.327 Cyclemys_oldhamii
                                                                                                                        `--5.399-5.402|             |             `--5.399-5.422|             ,--5.327-5.422---3.229-7.863 Cyclemys_dentata
                                                                                                                                      |             |                           `--5.399-5.422|             ,--4.103-6.893 Notochelys_platynota
                                                                                                                                      |             |                                         `--5.399-5.422|             ,--5.639-5.662 Heosemys_spinosa
                                                                                                                                      |             |                                                       `--5.399-5.422|             ,--5.422 Heosemys_grandis
                                                                                                                                      `--5.399-5.402|                                                                     `--5.399-5.422---5.309 Heosemys_annandalii
                                                                                                                                                    |                           ,--5.391 Cuora_amboinensis
                                                                                                                                                    |             ,--5.399-5.402|       ,--5.441 Cuora_flavomarginata
                                                                                                                                                    |             |             `--5.405---5.405 Cuora_aurocapitata
                                                                                                                                                    |             |                           ,--5.396 Mauremys_annamensis
                                                                                                                                                    `--5.399-5.402|             ,--5.396-5.402|             ,--3.104-8.132 messeliana
                                                                                                                                                                  |             |             `--5.396-5.402---4.660-6.389 kehreri
                                                                                                                                                                  `--5.399-5.402|                           ,--5.563 Mauremys_sinensis
                                                                                                                                                                                |             ,--5.399-5.563---4.210-6.970 Mauremys_reevesii
                                                                                                                                                                                `--5.399-5.426|             ,--5.365 Mauremys_leprosa
                                                                                                                                                                                              `--5.399-5.426|       ,--5.426 Mauremys_rivulata
                                                                                                                                                                                                            `--5.426---5.465 Mauremys_caspica
 
Tree 0, char. 20 (20.363 steps) 
              ,--6.111 Batagur_baska
              |             ,--4.478 Batagur_kachuga
|--5.393-6.111|             |                           ,--4.834 Batagur_dhongoka
              `--5.393-5.522|             ,--5.393-5.522---6.495 Batagur_borneoensis
                            |             |             ,--5.393 Hardella_thurjii
                            `--5.393-5.522|             |                           ,--5.720 Pangshura_tecta
                                          |             |             ,--5.420-5.720|             ,--5.402 Pangshura_tentoria
                                          `--5.393-5.522|             |             `--5.420-5.720---5.784 Pangshura_smithii
                                                        |             |                           ,--5.195 Morenia_petersi
                                                        `--5.420-5.522|             ,--5.420-5.522---5.634 Morenia_ocellata
                                                                      |             |                     ,--5.051 Orlitia_borneensis
                                                                      |             |             ,--5.420---5.420 Malayemys
                                                                      `--5.420-5.522|             |                     ,--6.232 Siebenrockiella_crassicollis
                                                                                    |             |             ,--5.568---5.568 Geoemyda_spengleri
                                                                                    |             |             |                                         ,--4.579 Gopherus_agassizii
                                                                                    `--5.420-5.522|             |                           ,--5.192-5.244|             ,--5.192 Glyptemys_insculpta
                                                                                                  |             |                           |             `--5.192-5.244|             ,--5.244 Malaclemys_terrapin
                                                                                                  |             |                           |                           `--5.192-5.244|             ,--5.774 Graptemys_geographica
                                                                                                  |             |             ,--5.420-5.522|                                         `--5.192-5.244---5.104 Graptemys_barbouri
                                                                                                  `--5.420-5.522|             |             |             ,--5.907 Rhinoclemmys_nasuta
                                                                                                                |             |             |             |                           ,--2.515-12.065 Rhinoclemmys_pulcherrima
                                                                                                                |             |             `--5.723-5.907|             ,--5.723-5.907---5.723 Rhinoclemmys_annulata
                                                                                                                |             |                           `--5.723-5.907|             ,--7.195 Rhinoclemmys_areolata
                                                                                                                |             |                                         `--5.723-6.471|             ,--6.471 Rhinoclemmys_punctularia
                                                                                                                |             |                                                       `--5.723-6.471|       ,--5.339 Rhinoclemmys_melanosterna
                                                                                                                `--5.420-5.522|                                                                     `--5.339---5.298 Rhinoclemmys_funerea
                                                                                                                              |             ,--5.522 Melanochelys_trijuga
                                                                                                                              |             |                                   ,--4.428 Sacalia_quadriocellata
                                                                                                                              |             |                           ,--5.136---5.136 Sacalia_bealei
                                                                                                                              |             |                           |             ,--6.400 Leucocephalon_yuwonoi
                                                                                                                              |             |             ,--5.296-5.522|             |                     ,--4.271 Cyclemys_oldhamii
                                                                                                                              `--5.420-5.522|             |             `--5.296-6.302|             ,--4.574---4.574 Cyclemys_dentata
                                                                                                                                            |             |                           `--5.296-6.302|             ,--6.302 Notochelys_platynota
                                                                                                                                            |             |                                         `--5.490-6.302|             ,--6.375 Heosemys_spinosa
                                                                                                                                            |             |                                                       `--5.490-6.302|       ,--5.085 Heosemys_grandis
                                                                                                                                            `--5.296-5.522|                                                                     `--5.490---5.490 Heosemys_annandalii
                                                                                                                                                          |                           ,--5.791 Cuora_amboinensis
                                                                                                                                                          |             ,--5.296-5.522|       ,--5.097 Cuora_flavomarginata
                                                                                                                                                          |             |             `--5.296---5.296 Cuora_aurocapitata
                                                                                                                                                          |             |                           ,--4.749 Mauremys_annamensis
                                                                                                                                                          `--5.296-5.522|             ,--4.749-5.094|             ,--5.143 messeliana
                                                                                                                                                                        |             |             `--4.749-5.094---3.970 kehreri
                                                                                                                                                                        `--5.018-5.094|                           ,--5.018 Mauremys_sinensis
                                                                                                                                                                                      |             ,--5.018-5.094---6.094 Mauremys_reevesii
                                                                                                                                                                                      `--5.018-5.094|             ,--4.357 Mauremys_leprosa
                                                                                                                                                                                                    `--5.018-5.094|       ,--5.393 Mauremys_rivulata
                                                                                                                                                                                                                  `--5.094---5.094 Mauremys_caspica
 
Tree 0, char. 21 (9.340 steps) 
              ,--5.420 Batagur_baska
              |             ,--4.988 Batagur_kachuga
|--5.096-5.420|             |                     ,--5.096 Batagur_dhongoka
              `--5.096-5.175|             ,--5.096---5.050 Batagur_borneoensis
                            |             |       ,--5.175 Hardella_thurjii
                            `--5.096-5.175|       |               ,--5.374 Pangshura_tecta
                                          |       |       ,--5.374|       ,--5.524 Pangshura_tentoria
                                          `--5.175|       |       `--5.374---5.309 Pangshura_smithii
                                                  |       |                     ,--5.806 Morenia_petersi
                                                  `--5.374|             ,--5.498---5.498 Morenia_ocellata
                                                          |             |                     ,--5.167 Orlitia_borneensis
                                                          |             |             ,--5.273---5.273 Malayemys
                                                          `--5.374-5.498|             |                           ,--4.994 Siebenrockiella_crassicollis
                                                                        |             |             ,--5.374-5.554---5.971 Geoemyda_spengleri
                                                                        |             |             |                                   ,--5.643 Gopherus_agassizii
                                                                        `--5.374-5.498|             |                     ,--5.554-5.643|       ,--5.386 Glyptemys_insculpta
                                                                                      |             |                     |             `--5.386|       ,--4.775 Malaclemys_terrapin
                                                                                      |             |                     |                     `--4.775|       ,--4.670 Graptemys_geographica
                                                                                      |             |       ,--5.554-5.643|                             `--4.670---4.093 Graptemys_barbouri
                                                                                      `--5.374-5.554|       |             |       ,--5.795 Rhinoclemmys_nasuta
                                                                                                    |       |             |       |                           ,--5.246 Rhinoclemmys_pulcherrima
                                                                                                    |       |             `--5.795|             ,--5.795-5.812---5.820 Rhinoclemmys_annulata
                                                                                                    |       |                     `--5.795-5.812|             ,--5.812 Rhinoclemmys_areolata
                                                                                                    |       |                                   `--5.795-5.812|             ,--6.171 Rhinoclemmys_punctularia
                                                                                                    |       |                                                 `--5.795-5.812|       ,--5.518 Rhinoclemmys_melanosterna
                                                                                                    `--5.554|                                                               `--5.518---5.422 Rhinoclemmys_funerea
                                                                                                            |       ,--5.554 Melanochelys_trijuga
                                                                                                            |       |                             ,--5.876 Sacalia_quadriocellata
                                                                                                            |       |                     ,--5.633---5.633 Sacalia_bealei
                                                                                                            |       |                     |             ,--6.218 Leucocephalon_yuwonoi
                                                                                                            |       |       ,--5.554-5.633|             |                           ,--5.602 Cyclemys_oldhamii
                                                                                                            `--5.554|       |             `--5.554-5.633|             ,--5.439-5.602---5.439 Cyclemys_dentata
                                                                                                                    |       |                           `--5.439-5.602|             ,--5.413 Notochelys_platynota
                                                                                                                    |       |                                         `--5.413-5.486|             ,--5.486 Heosemys_spinosa
                                                                                                                    |       |                                                       `--5.413-5.486|       ,--5.383 Heosemys_grandis
                                                                                                                    `--5.554|                                                                     `--5.383---5.381 Heosemys_annandalii
                                                                                                                            |                     ,--5.252 Cuora_amboinensis
                                                                                                                            |             ,--5.344|       ,--5.344 Cuora_flavomarginata
                                                                                                                            |             |       `--5.344---5.344 Cuora_aurocapitata
                                                                                                                            |             |                           ,--4.810 Mauremys_annamensis
                                                                                                                            `--5.540-5.554|             ,--5.540-5.554|             ,--5.890 messeliana
                                                                                                                                          |             |             `--5.540-5.890---0.000-12.464 kehreri
                                                                                                                                          `--5.540-5.554|                           ,--5.724 Mauremys_sinensis
                                                                                                                                                        |             ,--5.540-5.554---5.507 Mauremys_reevesii
                                                                                                                                                        `--5.540-5.554|             ,--5.920 Mauremys_leprosa
                                                                                                                                                                      `--5.540-5.554|       ,--5.472 Mauremys_rivulata
                                                                                                                                                                                    `--5.540---5.540 Mauremys_caspica
 
Tree 0, char. 22 (19.390 steps) 
              ,--7.453 Batagur_baska
              |       ,--6.971 Batagur_kachuga
|--6.971-7.453|       |                           ,--6.394 Batagur_dhongoka
              `--6.971|             ,--6.394-6.971---7.320 Batagur_borneoensis
                      |             |             ,--6.193 Hardella_thurjii
                      `--6.394-6.971|             |                           ,--6.375 Pangshura_tecta
                                    |             |             ,--6.193-6.302|             ,--6.065 Pangshura_tentoria
                                    `--6.193-6.302|             |             `--6.193-6.302---6.302 Pangshura_smithii
                                                  |             |                     ,--5.669 Morenia_petersi
                                                  `--6.193-6.302|             ,--5.669---5.582 Morenia_ocellata
                                                                |             |                           ,--5.935 Orlitia_borneensis
                                                                |             |             ,--5.669-5.873---5.303 Malayemys
                                                                `--5.669-5.873|             |                     ,--5.873 Siebenrockiella_crassicollis
                                                                              |             |             ,--5.873---6.258 Geoemyda_spengleri
                                                                              |             |             |                                         ,--5.582 Gopherus_agassizii
                                                                              `--5.669-5.873|             |                           ,--5.397-5.582|             ,--4.984 Glyptemys_insculpta
                                                                                            |             |                           |             `--5.397-5.582|       ,--5.798 Malaclemys_terrapin
                                                                                            |             |                           |                           `--5.798|       ,--6.372 Graptemys_geographica
                                                                                            |             |             ,--5.397-5.582|                                   `--6.372---6.865 Graptemys_barbouri
                                                                                            `--5.669-5.873|             |             |             ,--5.241 Rhinoclemmys_nasuta
                                                                                                          |             |             |             |                           ,--5.503 Rhinoclemmys_pulcherrima
                                                                                                          |             |             `--5.339-5.503|             ,--5.339-5.503---4.881 Rhinoclemmys_annulata
                                                                                                          |             |                           `--5.339-5.503|             ,--5.694 Rhinoclemmys_areolata
                                                                                                          |             |                                         `--5.339-5.503|       ,--5.339 Rhinoclemmys_punctularia
                                                                                                          |             |                                                       `--5.339|       ,--5.016 Rhinoclemmys_melanosterna
                                                                                                          `--5.397-5.582|                                                               `--5.016---4.781 Rhinoclemmys_funerea
                                                                                                                        |             ,--5.397 Melanochelys_trijuga
                                                                                                                        |             |                                   ,--5.584 Sacalia_quadriocellata
                                                                                                                        |             |                           ,--5.584---5.625 Sacalia_bealei
                                                                                                                        |             |                           |             ,--6.398 Leucocephalon_yuwonoi
                                                                                                                        |             |             ,--5.397-5.584|             |                     ,--3.496 Cyclemys_oldhamii
                                                                                                                        `--5.397-5.582|             |             `--5.397-5.584|             ,--4.471---4.471 Cyclemys_dentata
                                                                                                                                      |             |                           `--4.471-5.584|             ,--5.654 Notochelys_platynota
                                                                                                                                      |             |                                         `--4.471-5.584|             ,--3.218 Heosemys_spinosa
                                                                                                                                      |             |                                                       `--3.218-4.154|             ,--4.154 Heosemys_grandis
                                                                                                                                      `--5.397-5.582|                                                                     `--3.218-4.154---3.128 Heosemys_annandalii
                                                                                                                                                    |                           ,--3.693 Cuora_amboinensis
                                                                                                                                                    |             ,--3.715-3.967|             ,--3.967 Cuora_flavomarginata
                                                                                                                                                    |             |             `--3.715-3.967---3.715 Cuora_aurocapitata
                                                                                                                                                    |             |                     ,--5.206 Mauremys_annamensis
                                                                                                                                                    `--5.116-5.206|             ,--5.206|       ,--6.514 messeliana
                                                                                                                                                                  |             |       `--5.702---5.702 kehreri
                                                                                                                                                                  `--5.116-5.206|                           ,--5.662 Mauremys_sinensis
                                                                                                                                                                                |             ,--5.116-5.206---5.111 Mauremys_reevesii
                                                                                                                                                                                `--5.116-5.206|             ,--5.116 Mauremys_leprosa
                                                                                                                                                                                              `--5.116-5.206|             ,--5.015 Mauremys_rivulata
                                                                                                                                                                                                            `--5.116-5.206---5.442 Mauremys_caspica
 
Tree 0, char. 23 (23.244 steps) 
              ,--5.084 Batagur_baska
              |             ,--5.423 Batagur_kachuga
|--5.084-5.423|             |                           ,--6.153 Batagur_dhongoka
              `--5.084-5.423|             ,--5.084-5.423---4.812 Batagur_borneoensis
                            |             |             ,--5.810 Hardella_thurjii
                            `--5.084-5.423|             |                           ,--4.759 Pangshura_tecta
                                          |             |             ,--4.759-5.423|             ,--5.777 Pangshura_tentoria
                                          `--5.084-5.423|             |             `--4.759-5.423---4.584 Pangshura_smithii
                                                        |             |                     ,--4.913 Morenia_petersi
                                                        `--4.913-5.423|             ,--4.913---3.944 Morenia_ocellata
                                                                      |             |                     ,--6.432 Orlitia_borneensis
                                                                      |             |             ,--5.551---5.551 Malayemys
                                                                      `--4.913-5.423|             |                           ,--4.868 Siebenrockiella_crassicollis
                                                                                    |             |             ,--5.083-5.551---6.042 Geoemyda_spengleri
                                                                                    |             |             |                                         ,--6.586 Gopherus_agassizii
                                                                                    `--5.083-5.551|             |                           ,--5.484-5.887|       ,--5.484 Glyptemys_insculpta
                                                                                                  |             |                           |             `--5.484|             ,--3.646 Malaclemys_terrapin
                                                                                                  |             |                           |                     `--4.364-5.104|             ,--4.364 Graptemys_geographica
                                                                                                  |             |             ,--5.484-5.887|                                   `--4.364-5.104---5.104 Graptemys_barbouri
                                                                                                  `--5.083-5.551|             |             |             ,--6.027 Rhinoclemmys_nasuta
                                                                                                                |             |             |             |                     ,--5.856 Rhinoclemmys_pulcherrima
                                                                                                                |             |             `--5.856-5.887|             ,--5.856---5.800 Rhinoclemmys_annulata
                                                                                                                |             |                           `--5.856-5.887|             ,--5.887 Rhinoclemmys_areolata
                                                                                                                |             |                                         `--5.856-5.887|             ,--5.514 Rhinoclemmys_punctularia
                                                                                                                |             |                                                       `--5.856-5.887|       ,--5.958 Rhinoclemmys_melanosterna
                                                                                                                `--5.083-5.551|                                                                     `--5.958---6.075 Rhinoclemmys_funerea
                                                                                                                              |             ,--5.003 Melanochelys_trijuga
                                                                                                                              |             |                                         ,--5.456 Sacalia_quadriocellata
                                                                                                                              |             |                           ,--5.083-5.456---5.083 Sacalia_bealei
                                                                                                                              |             |                           |             ,--4.897 Leucocephalon_yuwonoi
                                                                                                                              |             |             ,--5.083-5.456|             |                     ,--5.844 Cyclemys_oldhamii
                                                                                                                              `--5.083-5.456|             |             `--5.083-5.456|             ,--5.578---5.578 Cyclemys_dentata
                                                                                                                                            |             |                           `--5.083-5.578|             ,--3.252 Notochelys_platynota
                                                                                                                                            |             |                                         `--5.083-5.578|             ,--6.641 Heosemys_spinosa
                                                                                                                                            |             |                                                       `--6.545-6.596|             ,--6.545 Heosemys_grandis
                                                                                                                                            `--5.083-5.456|                                                                     `--6.545-6.596---6.596 Heosemys_annandalii
                                                                                                                                                          |                     ,--4.018 Cuora_amboinensis
                                                                                                                                                          |             ,--4.018|       ,--2.308 Cuora_flavomarginata
                                                                                                                                                          |             |       `--3.492---3.492 Cuora_aurocapitata
                                                                                                                                                          |             |                           ,--6.555 Mauremys_annamensis
                                                                                                                                                          `--5.083-5.456|             ,--6.293-6.430|             ,--6.430 messeliana
                                                                                                                                                                        |             |             `--6.293-6.430---5.964 kehreri
                                                                                                                                                                        `--6.293-6.430|                     ,--6.293 Mauremys_sinensis
                                                                                                                                                                                      |             ,--6.293---5.887 Mauremys_reevesii
                                                                                                                                                                                      `--6.293-6.430|             ,--6.633 Mauremys_leprosa
                                                                                                                                                                                                    `--6.500-6.587|             ,--6.587 Mauremys_rivulata
                                                                                                                                                                                                                  `--6.500-6.587---6.500 Mauremys_caspica
 
Tree 0, char. 24 (19.763 steps) 
              ,--5.702 Batagur_baska
              |             ,--5.870 Batagur_kachuga
|--5.702-5.814|             |                           ,--5.851 Batagur_dhongoka
              `--5.775-5.814|             ,--5.775-5.814---5.466 Batagur_borneoensis
                            |             |             ,--5.814 Hardella_thurjii
                            `--5.775-5.814|             |                           ,--5.728 Pangshura_tecta
                                          |             |             ,--5.775-5.814|             ,--5.775 Pangshura_tentoria
                                          `--5.775-5.814|             |             `--5.775-5.814---5.980 Pangshura_smithii
                                                        |             |                     ,--3.473 Morenia_petersi
                                                        `--5.775-5.814|             ,--5.069---5.069 Morenia_ocellata
                                                                      |             |                           ,--5.519 Orlitia_borneensis
                                                                      |             |             ,--5.775-5.833---5.833 Malayemys
                                                                      `--5.775-5.814|             |                           ,--5.825 Siebenrockiella_crassicollis
                                                                                    |             |             ,--5.825-5.887---5.926 Geoemyda_spengleri
                                                                                    |             |             |                                         ,--6.582 Gopherus_agassizii
                                                                                    `--5.775-5.833|             |                           ,--6.045-6.055|             ,--6.045 Glyptemys_insculpta
                                                                                                  |             |                           |             `--6.045-6.055|             ,--6.055 Malaclemys_terrapin
                                                                                                  |             |                           |                           `--6.045-6.055|             ,--6.084 Graptemys_geographica
                                                                                                  |             |             ,--5.875-6.055|                                         `--6.045-6.055---5.994 Graptemys_barbouri
                                                                                                  `--5.825-5.887|             |             |             ,--6.114 Rhinoclemmys_nasuta
                                                                                                                |             |             |             |                     ,--4.470 Rhinoclemmys_pulcherrima
                                                                                                                |             |             `--5.875-6.055|             ,--5.875---5.875 Rhinoclemmys_annulata
                                                                                                                |             |                           `--5.875-5.919|             ,--5.919 Rhinoclemmys_areolata
                                                                                                                |             |                                         `--5.875-5.919|             ,--5.811 Rhinoclemmys_punctularia
                                                                                                                |             |                                                       `--5.811-5.919|             ,--5.485 Rhinoclemmys_melanosterna
                                                                                                                `--5.825-5.887|                                                                     `--5.811-5.919---6.256 Rhinoclemmys_funerea
                                                                                                                              |             ,--3.997 Melanochelys_trijuga
                                                                                                                              |             |                                   ,--6.437 Sacalia_quadriocellata
                                                                                                                              |             |                           ,--6.302---6.302 Sacalia_bealei
                                                                                                                              |             |                           |             ,--6.329 Leucocephalon_yuwonoi
                                                                                                                              |             |             ,--5.825-6.302|             |                     ,--3.527 Cyclemys_oldhamii
                                                                                                                              `--5.825-5.887|             |             `--5.825-6.302|             ,--3.527---3.413 Cyclemys_dentata
                                                                                                                                            |             |                           `--3.527-5.328|             ,--3.213 Notochelys_platynota
                                                                                                                                            |             |                                         `--3.527-5.328|       ,--5.328 Heosemys_spinosa
                                                                                                                                            |             |                                                       `--5.328|       ,--5.501 Heosemys_grandis
                                                                                                                                            `--5.825-5.887|                                                               `--5.501---5.522 Heosemys_annandalii
                                                                                                                                                          |                           ,--3.498 Cuora_amboinensis
                                                                                                                                                          |             ,--3.498-3.787|             ,--2.512 Cuora_flavomarginata
                                                                                                                                                          |             |             `--3.498-3.787---3.787 Cuora_aurocapitata
                                                                                                                                                          |             |                           ,--5.685 Mauremys_annamensis
                                                                                                                                                          `--5.825-5.887|             ,--5.825-5.887|       ,--5.887 messeliana
                                                                                                                                                                        |             |             `--5.887---5.963 kehreri
                                                                                                                                                                        `--5.825-5.887|                           ,--6.238 Mauremys_sinensis
                                                                                                                                                                                      |             ,--5.825-6.142---5.811 Mauremys_reevesii
                                                                                                                                                                                      `--5.825-6.142|             ,--6.443 Mauremys_leprosa
                                                                                                                                                                                                    `--5.960-6.142|             ,--5.960 Mauremys_rivulata
                                                                                                                                                                                                                  `--5.960-6.142---6.142 Mauremys_caspica
 
Tree 0, char. 25 (12 steps) - carapace,_keels_or_traces_of_keels 
    ,--1 Batagur_baska
    |   ,--1 Batagur_kachuga
|--1|   |       ,--0 Batagur_dhongoka
    `--1|   ,--0---0 Batagur_borneoensis
        |   |   ,--1 Hardella_thurjii
        `--1|   |       ,--1 Pangshura_tecta
            |   |   ,--1|   ,--1 Pangshura_tentoria
            `--1|   |   `--1---1 Pangshura_smithii
                |   |       ,--1 Morenia_petersi
                `--1|   ,--1---0 Morenia_ocellata
                    |   |       ,--1 Orlitia_borneensis
                    |   |   ,--1---2 Malayemys
                    `--1|   |       ,--1 Siebenrockiella_crassicollis
                        |   |   ,--1---2 Geoemyda_spengleri
                        |   |   |           ,--0 Gopherus_agassizii
                        `--1|   |       ,--1|   ,--1 Glyptemys_insculpta
                            |   |       |   `--1|   ,--1 Malaclemys_terrapin
                            |   |       |       `--1|   ,--1 Graptemys_geographica
                            |   |   ,--1|           `--1---1 Graptemys_barbouri
                            `--1|   |   |   ,--1 Rhinoclemmys_nasuta
                                |   |   |   |       ,--1 Rhinoclemmys_pulcherrima
                                |   |   `--1|   ,--1---1 Rhinoclemmys_annulata
                                |   |       `--1|   ,--1 Rhinoclemmys_areolata
                                |   |           `--1|   ,--1 Rhinoclemmys_punctularia
                                |   |               `--1|   ,--1 Rhinoclemmys_melanosterna
                                `--1|                   `--1---1 Rhinoclemmys_funerea
                                    |    ,--2 Melanochelys_trijuga
                                    |    |             ,--1 Sacalia_quadriocellata
                                    |    |         ,--1---1 Sacalia_bealei
                                    |    |         |    ,--2 Leucocephalon_yuwonoi
                                    |    |    ,--12|    |         ,--2 Cyclemys_oldhamii
                                    `--12|    |    `--12|    ,--12---1 Cyclemys_dentata
                                         |    |         `--12|   ,--1 Notochelys_platynota
                                         |    |              `--1|   ,--1 Heosemys_spinosa
                                         |    |                  `--1|   ,--1 Heosemys_grandis
                                         `--12|                      `--1---1 Heosemys_annandalii
                                              |       ,--2 Cuora_amboinensis
                                              |   ,--2|   ,--2 Cuora_flavomarginata
                                              |   |   `--2---1 Cuora_aurocapitata
                                              |   |       ,--2 Mauremys_annamensis
                                              `--2|   ,--2|   ,--12 messeliana
                                                  |   |   `--2---12 kehreri
                                                  `--2|       ,--1 Mauremys_sinensis
                                                      |   ,--2---2 Mauremys_reevesii
                                                      `--2|   ,--1 Mauremys_leprosa
                                                          `--2|   ,--2 Mauremys_rivulata
                                                              `--2---2 Mauremys_caspica
 
Tree 0, char. 26 (3 steps) - carapace,_lateral_keels,_position_relative_to_neural_series 
     ,--?=01 Batagur_baska
     |    ,--?=01 Batagur_kachuga
|--01|    |         ,--?=01 Batagur_dhongoka
     `--01|    ,--01---?=01 Batagur_borneoensis
          |    |    ,--?=01 Hardella_thurjii
          `--01|    |         ,--?=01 Pangshura_tecta
               |    |    ,--01|    ,--?=01 Pangshura_tentoria
               `--01|    |    `--01---?=01 Pangshura_smithii
                    |    |         ,--?=01 Morenia_petersi
                    `--01|    ,--01---?=01 Morenia_ocellata
                         |    |         ,--?=01 Orlitia_borneensis
                         |    |    ,--01---1 Malayemys
                         `--01|    |       ,--?=0 Siebenrockiella_crassicollis
                              |    |   ,--0---0 Geoemyda_spengleri
                              |    |   |           ,--?=0 Gopherus_agassizii
                              `--01|   |       ,--0|   ,--?=0 Glyptemys_insculpta
                                   |   |       |   `--0|   ,--?=0 Malaclemys_terrapin
                                   |   |       |       `--0|   ,--?=0 Graptemys_geographica
                                   |   |   ,--0|           `--0---?=0 Graptemys_barbouri
                                   `--0|   |   |   ,--?=0 Rhinoclemmys_nasuta
                                       |   |   |   |       ,--?=0 Rhinoclemmys_pulcherrima
                                       |   |   `--0|   ,--0---?=0 Rhinoclemmys_annulata
                                       |   |       `--0|   ,--?=0 Rhinoclemmys_areolata
                                       |   |           `--0|   ,--?=0 Rhinoclemmys_punctularia
                                       |   |               `--0|   ,--?=0 Rhinoclemmys_melanosterna
                                       `--0|                   `--0---?=0 Rhinoclemmys_funerea
                                           |   ,--01 Melanochelys_trijuga
                                           |   |           ,--?=0 Sacalia_quadriocellata
                                           |   |       ,--0---?=0 Sacalia_bealei
                                           |   |       |   ,--0 Leucocephalon_yuwonoi
                                           |   |   ,--0|   |         ,--1 Cyclemys_oldhamii
                                           `--0|   |   `--0|    ,--01---?=01 Cyclemys_dentata
                                               |   |       `--01|    ,--?=01 Notochelys_platynota
                                               |   |            `--01|    ,--?=01 Heosemys_spinosa
                                               |   |                 `--01|    ,--?=01 Heosemys_grandis
                                               `--0|                      `--01---?=01 Heosemys_annandalii
                                                   |       ,--0 Cuora_amboinensis
                                                   |   ,--0|   ,--0 Cuora_flavomarginata
                                                   |   |   `--0---?=0 Cuora_aurocapitata
                                                   |   |       ,--1 Mauremys_annamensis
                                                   `--0|   ,--1|   ,--1 messeliana
                                                       |   |   `--1---1 kehreri
                                                       `--0|       ,--?=0 Mauremys_sinensis
                                                           |   ,--0---0 Mauremys_reevesii
                                                           `--0|   ,--?=0 Mauremys_leprosa
                                                               `--0|   ,--0 Mauremys_rivulata
                                                                   `--0---0 Mauremys_caspica
 
Tree 0, char. 27 (9 steps) - carapace,_flared_posterior_peripherals 
     ,--01 Batagur_baska
     |    ,--01 Batagur_kachuga
|--01|    |         ,--0 Batagur_dhongoka
     `--01|    ,--01---01 Batagur_borneoensis
          |    |   ,--1 Hardella_thurjii
          `--01|   |       ,--01 Pangshura_tecta
               |   |   ,--1|   ,--1 Pangshura_tentoria
               `--1|   |   `--1---01 Pangshura_smithii
                   |   |       ,--1 Morenia_petersi
                   `--1|   ,--1---1 Morenia_ocellata
                       |   |        ,--0 Orlitia_borneensis
                       |   |   ,--01---01 Malayemys
                       `--1|   |       ,--1 Siebenrockiella_crassicollis
                           |   |   ,--1---1 Geoemyda_spengleri
                           |   |   |           ,--1 Gopherus_agassizii
                           `--1|   |       ,--1|    ,--0 Glyptemys_insculpta
                               |   |       |   `--01|    ,--0 Malaclemys_terrapin
                               |   |       |        `--01|   ,--1 Graptemys_geographica
                               |   |   ,--1|             `--1---1 Graptemys_barbouri
                               `--1|   |   |   ,--01 Rhinoclemmys_nasuta
                                   |   |   |   |       ,--01 Rhinoclemmys_pulcherrima
                                   |   |   `--1|   ,--1---01 Rhinoclemmys_annulata
                                   |   |       `--1|   ,--1 Rhinoclemmys_areolata
                                   |   |           `--1|   ,--01 Rhinoclemmys_punctularia
                                   |   |               `--1|   ,--1 Rhinoclemmys_melanosterna
                                   `--1|                   `--1---01 Rhinoclemmys_funerea
                                       |   ,--01 Melanochelys_trijuga
                                       |   |           ,--01 Sacalia_quadriocellata
                                       |   |       ,--1---01 Sacalia_bealei
                                       |   |       |   ,--0 Leucocephalon_yuwonoi
                                       |   |   ,--1|   |       ,--0 Cyclemys_oldhamii
                                       `--1|   |   `--1|   ,--1---1 Cyclemys_dentata
                                           |   |       `--1|   ,--01 Notochelys_platynota
                                           |   |           `--1|   ,--1 Heosemys_spinosa
                                           |   |               `--1|   ,--1 Heosemys_grandis
                                           `--1|                   `--1---1 Heosemys_annandalii
                                               |       ,--01 Cuora_amboinensis
                                               |   ,--1|   ,--1 Cuora_flavomarginata
                                               |   |   `--1---0 Cuora_aurocapitata
                                               |   |       ,--1 Mauremys_annamensis
                                               `--1|   ,--1|   ,--0 messeliana
                                                   |   |   `--0---0 kehreri
                                                   `--1|       ,--01 Mauremys_sinensis
                                                       |   ,--1---1 Mauremys_reevesii
                                                       `--1|    ,--0 Mauremys_leprosa
                                                           `--01|    ,--01 Mauremys_rivulata
                                                                `--01---01 Mauremys_caspica
 
Tree 0, char. 28 (4 steps) - carapace,_lateral_margins,_gutter_formed_by_peripherals_fourth_to_seventh 
    ,--0 Batagur_baska
    |   ,--01 Batagur_kachuga
|--0|   |       ,--0 Batagur_dhongoka
    `--0|   ,--0---0 Batagur_borneoensis
        |   |   ,--0 Hardella_thurjii
        `--0|   |       ,--0 Pangshura_tecta
            |   |   ,--0|   ,--0 Pangshura_tentoria
            `--0|   |   `--0---0 Pangshura_smithii
                |   |       ,--0 Morenia_petersi
                `--0|   ,--0---0 Morenia_ocellata
                    |   |       ,--0 Orlitia_borneensis
                    |   |   ,--0---01 Malayemys
                    `--0|   |       ,--01 Siebenrockiella_crassicollis
                        |   |   ,--0---0 Geoemyda_spengleri
                        |   |   |           ,--0 Gopherus_agassizii
                        `--0|   |       ,--0|   ,--0 Glyptemys_insculpta
                            |   |       |   `--0|   ,--1 Malaclemys_terrapin
                            |   |       |       `--0|   ,--0 Graptemys_geographica
                            |   |   ,--0|           `--0---0 Graptemys_barbouri
                            `--0|   |   |    ,--1 Rhinoclemmys_nasuta
                                |   |   |    |         ,--01 Rhinoclemmys_pulcherrima
                                |   |   `--01|    ,--01---01 Rhinoclemmys_annulata
                                |   |        `--01|    ,--0 Rhinoclemmys_areolata
                                |   |             `--01|    ,--01 Rhinoclemmys_punctularia
                                |   |                  `--01|   ,--1 Rhinoclemmys_melanosterna
                                `--0|                       `--1---1 Rhinoclemmys_funerea
                                    |   ,--1 Melanochelys_trijuga
                                    |   |           ,--0 Sacalia_quadriocellata
                                    |   |       ,--0---0 Sacalia_bealei
                                    |   |       |   ,--01 Leucocephalon_yuwonoi
                                    |   |   ,--0|   |       ,--01 Cyclemys_oldhamii
                                    `--0|   |   `--0|   ,--0---0 Cyclemys_dentata
                                        |   |       `--0|   ,--0 Notochelys_platynota
                                        |   |           `--0|   ,--0 Heosemys_spinosa
                                        |   |               `--0|   ,--01 Heosemys_grandis
                                        `--0|                   `--0---0 Heosemys_annandalii
                                            |       ,--01 Cuora_amboinensis
                                            |   ,--0|   ,--01 Cuora_flavomarginata
                                            |   |   `--0---0 Cuora_aurocapitata
                                            |   |       ,--01 Mauremys_annamensis
                                            `--0|   ,--0|   ,--0 messeliana
                                                |   |   `--0---01 kehreri
                                                `--0|       ,--01 Mauremys_sinensis
                                                    |   ,--0---01 Mauremys_reevesii
                                                    `--0|   ,--01 Mauremys_leprosa
                                                        `--0|   ,--01 Mauremys_rivulata
                                                            `--0---01 Mauremys_caspica
 
Tree 0, char. 29 (2 steps) - carapace,_intercostal_fontanelles_in_adults 
     ,--1 Batagur_baska
     |    ,--01 Batagur_kachuga
|--01|    |         ,--01 Batagur_dhongoka
     `--01|    ,--01---01 Batagur_borneoensis
          |    |    ,--01 Hardella_thurjii
          `--01|    |       ,--01 Pangshura_tecta
               |    |   ,--0|   ,--01 Pangshura_tentoria
               `--01|   |   `--0---0 Pangshura_smithii
                    |   |       ,--0 Morenia_petersi
                    `--0|   ,--0---0 Morenia_ocellata
                        |   |       ,--0 Orlitia_borneensis
                        |   |   ,--0---0 Malayemys
                        `--0|   |       ,--0 Siebenrockiella_crassicollis
                            |   |   ,--0---0 Geoemyda_spengleri
                            |   |   |           ,--0 Gopherus_agassizii
                            `--0|   |       ,--0|   ,--0 Glyptemys_insculpta
                                |   |       |   `--0|   ,--0 Malaclemys_terrapin
                                |   |       |       `--0|   ,--1 Graptemys_geographica
                                |   |   ,--0|           `--0---0 Graptemys_barbouri
                                `--0|   |   |   ,--01 Rhinoclemmys_nasuta
                                    |   |   |   |       ,--0 Rhinoclemmys_pulcherrima
                                    |   |   `--0|   ,--0---0 Rhinoclemmys_annulata
                                    |   |       `--0|   ,--0 Rhinoclemmys_areolata
                                    |   |           `--0|   ,--0 Rhinoclemmys_punctularia
                                    |   |               `--0|   ,--0 Rhinoclemmys_melanosterna
                                    `--0|                   `--0---0 Rhinoclemmys_funerea
                                        |   ,--01 Melanochelys_trijuga
                                        |   |           ,--0 Sacalia_quadriocellata
                                        |   |       ,--0---0 Sacalia_bealei
                                        |   |       |   ,--0 Leucocephalon_yuwonoi
                                        |   |   ,--0|   |       ,--0 Cyclemys_oldhamii
                                        `--0|   |   `--0|   ,--0---0 Cyclemys_dentata
                                            |   |       `--0|   ,--01 Notochelys_platynota
                                            |   |           `--0|   ,--0 Heosemys_spinosa
                                            |   |               `--0|   ,--0 Heosemys_grandis
                                            `--0|                   `--0---01 Heosemys_annandalii
                                                |       ,--0 Cuora_amboinensis
                                                |   ,--0|   ,--0 Cuora_flavomarginata
                                                |   |   `--0---0 Cuora_aurocapitata
                                                |   |       ,--0 Mauremys_annamensis
                                                `--0|   ,--0|   ,--0 messeliana
                                                    |   |   `--0---0 kehreri
                                                    `--0|       ,--01 Mauremys_sinensis
                                                        |   ,--0---01 Mauremys_reevesii
                                                        `--0|   ,--01 Mauremys_leprosa
                                                            `--0|   ,--0 Mauremys_rivulata
                                                                `--0---01 Mauremys_caspica
 
Tree 0, char. 30 (1 steps) - carapace,_neural_bones,_number 
    ,--01 Batagur_baska
    |   ,--12 Batagur_kachuga
|--1|   |       ,--12 Batagur_dhongoka
    `--1|   ,--1---012 Batagur_borneoensis
        |   |   ,--12 Hardella_thurjii
        `--1|   |       ,--01 Pangshura_tecta
            |   |   ,--1|   ,--1 Pangshura_tentoria
            `--1|   |   `--1---1 Pangshura_smithii
                |   |       ,--012 Morenia_petersi
                `--1|   ,--1---01 Morenia_ocellata
                    |   |       ,--1 Orlitia_borneensis
                    |   |   ,--1---1 Malayemys
                    `--1|   |       ,--01 Siebenrockiella_crassicollis
                        |   |   ,--1---01 Geoemyda_spengleri
                        |   |   |           ,--1 Gopherus_agassizii
                        `--1|   |       ,--1|   ,--1 Glyptemys_insculpta
                            |   |       |   `--1|   ,--01 Malaclemys_terrapin
                            |   |       |       `--1|   ,--1 Graptemys_geographica
                            |   |   ,--1|           `--1---1 Graptemys_barbouri
                            `--1|   |   |   ,--1 Rhinoclemmys_nasuta
                                |   |   |   |       ,--01 Rhinoclemmys_pulcherrima
                                |   |   `--1|   ,--1---01 Rhinoclemmys_annulata
                                |   |       `--1|   ,--012 Rhinoclemmys_areolata
                                |   |           `--1|   ,--01 Rhinoclemmys_punctularia
                                |   |               `--1|   ,--1 Rhinoclemmys_melanosterna
                                `--1|                   `--1---?=1 Rhinoclemmys_funerea
                                    |   ,--12 Melanochelys_trijuga
                                    |   |           ,--1 Sacalia_quadriocellata
                                    |   |       ,--1---1 Sacalia_bealei
                                    |   |       |   ,--01 Leucocephalon_yuwonoi
                                    |   |   ,--1|   |       ,--1 Cyclemys_oldhamii
                                    `--1|   |   `--1|   ,--1---1 Cyclemys_dentata
                                        |   |       `--1|   ,--12 Notochelys_platynota
                                        |   |           `--1|   ,--01 Heosemys_spinosa
                                        |   |               `--1|   ,--1 Heosemys_grandis
                                        `--1|                   `--1---1 Heosemys_annandalii
                                            |       ,--01 Cuora_amboinensis
                                            |   ,--1|   ,--0 Cuora_flavomarginata
                                            |   |   `--1---1 Cuora_aurocapitata
                                            |   |       ,--1 Mauremys_annamensis
                                            `--1|   ,--1|   ,--1 messeliana
                                                |   |   `--1---1 kehreri
                                                `--1|       ,--1 Mauremys_sinensis
                                                    |   ,--1---01 Mauremys_reevesii
                                                    `--1|   ,--1 Mauremys_leprosa
                                                        `--1|   ,--1 Mauremys_rivulata
                                                            `--1---12 Mauremys_caspica
 
Tree 0, char. 31 (5 steps) - Suprapygals,_number 
    ,--1 Batagur_baska
    |   ,--1 Batagur_kachuga
|--1|   |       ,--12 Batagur_dhongoka
    `--1|   ,--1---1 Batagur_borneoensis
        |   |   ,--12 Hardella_thurjii
        `--1|   |       ,--1 Pangshura_tecta
            |   |   ,--1|   ,--1 Pangshura_tentoria
            `--1|   |   `--1---01 Pangshura_smithii
                |   |        ,--01 Morenia_petersi
                `--1|   ,--01---0 Morenia_ocellata
                    |   |       ,--1 Orlitia_borneensis
                    |   |   ,--1---01 Malayemys
                    `--1|   |       ,--1 Siebenrockiella_crassicollis
                        |   |   ,--1---012 Geoemyda_spengleri
                        |   |   |           ,--1 Gopherus_agassizii
                        `--1|   |       ,--1|   ,--1 Glyptemys_insculpta
                            |   |       |   `--1|   ,--1 Malaclemys_terrapin
                            |   |       |       `--1|   ,--2 Graptemys_geographica
                            |   |   ,--1|           `--1---1 Graptemys_barbouri
                            `--1|   |   |   ,--?=1 Rhinoclemmys_nasuta
                                |   |   |   |       ,--01 Rhinoclemmys_pulcherrima
                                |   |   `--1|   ,--1---01 Rhinoclemmys_annulata
                                |   |       `--1|   ,--1 Rhinoclemmys_areolata
                                |   |           `--1|    ,--01 Rhinoclemmys_punctularia
                                |   |               `--01|    ,--0 Rhinoclemmys_melanosterna
                                `--1|                    `--01---?=01 Rhinoclemmys_funerea
                                    |   ,--12 Melanochelys_trijuga
                                    |   |           ,--01 Sacalia_quadriocellata
                                    |   |       ,--1---01 Sacalia_bealei
                                    |   |       |   ,--01 Leucocephalon_yuwonoi
                                    |   |   ,--1|   |       ,--0 Cyclemys_oldhamii
                                    `--1|   |   `--1|   ,--0---0 Cyclemys_dentata
                                        |   |       `--1|   ,--1 Notochelys_platynota
                                        |   |           `--1|   ,--12 Heosemys_spinosa
                                        |   |               `--1|   ,--1 Heosemys_grandis
                                        `--1|                   `--1---1 Heosemys_annandalii
                                            |       ,--01 Cuora_amboinensis
                                            |   ,--1|   ,--0 Cuora_flavomarginata
                                            |   |   `--1---1 Cuora_aurocapitata
                                            |   |       ,--1 Mauremys_annamensis
                                            `--1|   ,--1|   ,--1 messeliana
                                                |   |   `--1---1 kehreri
                                                `--1|       ,--1 Mauremys_sinensis
                                                    |   ,--1---12 Mauremys_reevesii
                                                    `--1|   ,--012 Mauremys_leprosa
                                                        `--1|   ,--1 Mauremys_rivulata
                                                            `--1---1 Mauremys_caspica
 
Tree 0, char. 32 (12 steps) - costals,_medial_contact_of_costal_close_to_1st_and_2nd_neurals,_position 
    ,--2 Batagur_baska
    |   ,--2 Batagur_kachuga
|--2|   |       ,--2 Batagur_dhongoka
    `--2|   ,--2---2 Batagur_borneoensis
        |   |   ,--2 Hardella_thurjii
        `--2|   |       ,--2 Pangshura_tecta
            |   |   ,--2|   ,--2 Pangshura_tentoria
            `--2|   |   `--2---2 Pangshura_smithii
                |   |       ,--012 Morenia_petersi
                `--2|   ,--2---2 Morenia_ocellata
                    |   |       ,--2 Orlitia_borneensis
                    |   |   ,--2---2 Malayemys
                    `--2|   |       ,--2 Siebenrockiella_crassicollis
                        |   |   ,--2---012 Geoemyda_spengleri
                        |   |   |           ,--2 Gopherus_agassizii
                        `--2|   |       ,--2|   ,--2 Glyptemys_insculpta
                            |   |       |   `--2|   ,--2 Malaclemys_terrapin
                            |   |       |       `--2|   ,--2 Graptemys_geographica
                            |   |   ,--2|           `--2---2 Graptemys_barbouri
                            `--2|   |   |   ,--0 Rhinoclemmys_nasuta
                                |   |   |   |       ,--0 Rhinoclemmys_pulcherrima
                                |   |   `--0|   ,--0---0 Rhinoclemmys_annulata
                                |   |       `--0|   ,--0 Rhinoclemmys_areolata
                                |   |           `--0|     ,--012 Rhinoclemmys_punctularia
                                |   |               `--012|     ,--2 Rhinoclemmys_melanosterna
                                `--2|                     `--012---?=012 Rhinoclemmys_funerea
                                    |   ,--2 Melanochelys_trijuga
                                    |   |           ,--2 Sacalia_quadriocellata
                                    |   |       ,--2---2 Sacalia_bealei
                                    |   |       |     ,--0 Leucocephalon_yuwonoi
                                    |   |   ,--2|     |         ,--0 Cyclemys_oldhamii
                                    `--2|   |   `--012|     ,--0---0 Cyclemys_dentata
                                        |   |         `--012|     ,--2 Notochelys_platynota
                                        |   |               `--012|     ,--0 Heosemys_spinosa
                                        |   |                     `--012|   ,--2 Heosemys_grandis
                                        `--2|                           `--2---2 Heosemys_annandalii
                                            |       ,--0 Cuora_amboinensis
                                            |   ,--0|   ,--0 Cuora_flavomarginata
                                            |   |   `--0---0 Cuora_aurocapitata
                                            |   |       ,--2 Mauremys_annamensis
                                            `--2|   ,--2|   ,--2 messeliana
                                                |   |   `--2---2 kehreri
                                                `--2|       ,--2 Mauremys_sinensis
                                                    |   ,--2---2 Mauremys_reevesii
                                                    `--2|   ,--2 Mauremys_leprosa
                                                        `--2|   ,--2 Mauremys_rivulata
                                                            `--2---2 Mauremys_caspica
 
Tree 0, char. 33 (12 steps) - costals,_medial_contact_of_costal_close_to_2nd_and_3rd_neurals,_position 
    ,--2 Batagur_baska
    |   ,--012 Batagur_kachuga
|--2|   |       ,--2 Batagur_dhongoka
    `--2|   ,--2---2 Batagur_borneoensis
        |   |   ,--2 Hardella_thurjii
        `--2|   |       ,--2 Pangshura_tecta
            |   |   ,--2|   ,--2 Pangshura_tentoria
            `--2|   |   `--2---2 Pangshura_smithii
                |   |       ,--2 Morenia_petersi
                `--2|   ,--2---2 Morenia_ocellata
                    |   |       ,--012 Orlitia_borneensis
                    |   |   ,--2---2 Malayemys
                    `--2|   |       ,--2 Siebenrockiella_crassicollis
                        |   |   ,--2---012 Geoemyda_spengleri
                        |   |   |           ,--0 Gopherus_agassizii
                        `--2|   |       ,--0|     ,--2 Glyptemys_insculpta
                            |   |       |   `--012|     ,--0 Malaclemys_terrapin
                            |   |       |         `--012|   ,--2 Graptemys_geographica
                            |   |   ,--0|               `--2---2 Graptemys_barbouri
                            `--2|   |   |   ,--0 Rhinoclemmys_nasuta
                                |   |   |   |       ,--0 Rhinoclemmys_pulcherrima
                                |   |   `--0|   ,--0---0 Rhinoclemmys_annulata
                                |   |       `--0|   ,--0 Rhinoclemmys_areolata
                                |   |           `--0|   ,--0 Rhinoclemmys_punctularia
                                |   |               `--0|   ,--0 Rhinoclemmys_melanosterna
                                `--0|                   `--0---?=0 Rhinoclemmys_funerea
                                    |   ,--0 Melanochelys_trijuga
                                    |   |             ,--012 Sacalia_quadriocellata
                                    |   |       ,--012---2 Sacalia_bealei
                                    |   |       |   ,--0 Leucocephalon_yuwonoi
                                    |   |   ,--0|   |       ,--0 Cyclemys_oldhamii
                                    `--0|   |   `--0|   ,--0---0 Cyclemys_dentata
                                        |   |       `--0|   ,--2 Notochelys_platynota
                                        |   |           `--0|   ,--0 Heosemys_spinosa
                                        |   |               `--0|   ,--0 Heosemys_grandis
                                        `--0|                   `--0---0 Heosemys_annandalii
                                            |       ,--0 Cuora_amboinensis
                                            |   ,--0|   ,--0 Cuora_flavomarginata
                                            |   |   `--0---0 Cuora_aurocapitata
                                            |   |       ,--2 Mauremys_annamensis
                                            `--0|   ,--2|   ,--2 messeliana
                                                |   |   `--2---012 kehreri
                                                `--2|       ,--2 Mauremys_sinensis
                                                    |   ,--2---2 Mauremys_reevesii
                                                    `--2|   ,--2 Mauremys_leprosa
                                                        `--2|   ,--2 Mauremys_rivulata
                                                            `--2---2 Mauremys_caspica
 
Tree 0, char. 34 (12 steps) - costals,_medial_contact_of_costal_close_to_3rd_and_4th_neurals,_position 
    ,--2 Batagur_baska
    |   ,--012 Batagur_kachuga
|--2|   |       ,--2 Batagur_dhongoka
    `--2|   ,--2---2 Batagur_borneoensis
        |   |   ,--2 Hardella_thurjii
        `--2|   |       ,--2 Pangshura_tecta
            |   |   ,--2|   ,--2 Pangshura_tentoria
            `--2|   |   `--2---2 Pangshura_smithii
                |   |       ,--012 Morenia_petersi
                `--2|   ,--2---2 Morenia_ocellata
                    |   |       ,--2 Orlitia_borneensis
                    |   |   ,--2---012 Malayemys
                    `--2|   |           ,--2 Siebenrockiella_crassicollis
                        |   |     ,--012---0 Geoemyda_spengleri
                        |   |     |               ,--2 Gopherus_agassizii
                        `--2|     |           ,--2|   ,--2 Glyptemys_insculpta
                            |     |           |   `--2|   ,--2 Malaclemys_terrapin
                            |     |           |       `--2|   ,--2 Graptemys_geographica
                            |     |     ,--012|           `--2---2 Graptemys_barbouri
                            `--012|     |     |   ,--0 Rhinoclemmys_nasuta
                                  |     |     |   |       ,--0 Rhinoclemmys_pulcherrima
                                  |     |     `--0|   ,--0---012 Rhinoclemmys_annulata
                                  |     |         `--0|   ,--0 Rhinoclemmys_areolata
                                  |     |             `--0|   ,--0 Rhinoclemmys_punctularia
                                  |     |                 `--0|   ,--0 Rhinoclemmys_melanosterna
                                  `--012|                     `--0---?=0 Rhinoclemmys_funerea
                                        |     ,--0 Melanochelys_trijuga
                                        |     |               ,--2 Sacalia_quadriocellata
                                        |     |           ,--2---2 Sacalia_bealei
                                        |     |           |   ,--0 Leucocephalon_yuwonoi
                                        |     |     ,--012|   |       ,--0 Cyclemys_oldhamii
                                        `--012|     |     `--0|   ,--0---0 Cyclemys_dentata
                                              |     |         `--0|   ,--2 Notochelys_platynota
                                              |     |             `--0|   ,--0 Heosemys_spinosa
                                              |     |                 `--0|   ,--0 Heosemys_grandis
                                              `--012|                     `--0---0 Heosemys_annandalii
                                                    |         ,--0 Cuora_amboinensis
                                                    |     ,--0|   ,--0 Cuora_flavomarginata
                                                    |     |   `--0---0 Cuora_aurocapitata
                                                    |     |       ,--2 Mauremys_annamensis
                                                    `--012|   ,--2|   ,--2 messeliana
                                                          |   |   `--2---012 kehreri
                                                          `--2|       ,--2 Mauremys_sinensis
                                                              |   ,--2---2 Mauremys_reevesii
                                                              `--2|   ,--2 Mauremys_leprosa
                                                                  `--2|   ,--2 Mauremys_rivulata
                                                                      `--2---2 Mauremys_caspica
 
Tree 0, char. 35 (16 steps) - costals,_medial_contact_of_costal_close_to_4th_and_5th_neurals,_position 
    ,--2 Batagur_baska
    |   ,--012 Batagur_kachuga
|--2|   |       ,--2 Batagur_dhongoka
    `--2|   ,--2---2 Batagur_borneoensis
        |   |   ,--2 Hardella_thurjii
        `--2|   |       ,--0 Pangshura_tecta
            |   |   ,--0|   ,--0 Pangshura_tentoria
            `--2|   |   `--0---0 Pangshura_smithii
                |   |       ,--2 Morenia_petersi
                `--2|   ,--2---2 Morenia_ocellata
                    |   |       ,--2 Orlitia_borneensis
                    |   |   ,--2---2 Malayemys
                    `--2|   |           ,--2 Siebenrockiella_crassicollis
                        |   |     ,--012---0 Geoemyda_spengleri
                        |   |     |                 ,--0 Gopherus_agassizii
                        `--2|     |           ,--012|   ,--2 Glyptemys_insculpta
                            |     |           |     `--2|   ,--12 Malaclemys_terrapin
                            |     |           |         `--2|   ,--2 Graptemys_geographica
                            |     |     ,--012|             `--2---2 Graptemys_barbouri
                            `--012|     |     |     ,--2 Rhinoclemmys_nasuta
                                  |     |     |     |       ,--0 Rhinoclemmys_pulcherrima
                                  |     |     `--012|   ,--0---012 Rhinoclemmys_annulata
                                  |     |           `--0|   ,--0 Rhinoclemmys_areolata
                                  |     |               `--0|   ,--0 Rhinoclemmys_punctularia
                                  |     |                   `--0|   ,--0 Rhinoclemmys_melanosterna
                                  `--012|                       `--0---?=0 Rhinoclemmys_funerea
                                        |     ,--0 Melanochelys_trijuga
                                        |     |               ,--2 Sacalia_quadriocellata
                                        |     |           ,--2---2 Sacalia_bealei
                                        |     |           |   ,--0 Leucocephalon_yuwonoi
                                        |     |     ,--012|   |       ,--0 Cyclemys_oldhamii
                                        `--012|     |     `--0|   ,--0---0 Cyclemys_dentata
                                              |     |         `--0|   ,--012 Notochelys_platynota
                                              |     |             `--0|   ,--0 Heosemys_spinosa
                                              |     |                 `--0|   ,--0 Heosemys_grandis
                                              `--012|                     `--0---0 Heosemys_annandalii
                                                    |           ,--0 Cuora_amboinensis
                                                    |     ,--012|     ,--0 Cuora_flavomarginata
                                                    |     |     `--012---2 Cuora_aurocapitata
                                                    |     |       ,--2 Mauremys_annamensis
                                                    `--012|   ,--2|   ,--2 messeliana
                                                          |   |   `--2---012 kehreri
                                                          `--2|       ,--2 Mauremys_sinensis
                                                              |   ,--2---2 Mauremys_reevesii
                                                              `--2|   ,--012 Mauremys_leprosa
                                                                  `--2|   ,--2 Mauremys_rivulata
                                                                      `--2---2 Mauremys_caspica
 
Tree 0, char. 36 (8 steps) - costals,_medial_contact_of_costal_close_to_5th_and_6th_neurals,_position 
    ,--2 Batagur_baska
    |   ,--012 Batagur_kachuga
|--2|   |       ,--2 Batagur_dhongoka
    `--2|   ,--2---2 Batagur_borneoensis
        |   |   ,--2 Hardella_thurjii
        `--2|   |       ,--2 Pangshura_tecta
            |   |   ,--2|   ,--2 Pangshura_tentoria
            `--2|   |   `--2---2 Pangshura_smithii
                |   |       ,--012 Morenia_petersi
                `--2|   ,--2---2 Morenia_ocellata
                    |   |       ,--2 Orlitia_borneensis
                    |   |   ,--2---012 Malayemys
                    `--2|   |       ,--2 Siebenrockiella_crassicollis
                        |   |   ,--2---012 Geoemyda_spengleri
                        |   |   |           ,--2 Gopherus_agassizii
                        `--2|   |       ,--2|   ,--2 Glyptemys_insculpta
                            |   |       |   `--2|   ,--2 Malaclemys_terrapin
                            |   |       |       `--2|   ,--2 Graptemys_geographica
                            |   |   ,--2|           `--2---2 Graptemys_barbouri
                            `--2|   |   |   ,--0 Rhinoclemmys_nasuta
                                |   |   |   |       ,--012 Rhinoclemmys_pulcherrima
                                |   |   `--0|   ,--0---012 Rhinoclemmys_annulata
                                |   |       `--0|   ,--0 Rhinoclemmys_areolata
                                |   |           `--0|   ,--0 Rhinoclemmys_punctularia
                                |   |               `--0|   ,--0 Rhinoclemmys_melanosterna
                                `--2|                   `--0---?=0 Rhinoclemmys_funerea
                                    |   ,--012 Melanochelys_trijuga
                                    |   |           ,--2 Sacalia_quadriocellata
                                    |   |       ,--2---2 Sacalia_bealei
                                    |   |       |   ,--0 Leucocephalon_yuwonoi
                                    |   |   ,--2|   |       ,--012 Cyclemys_oldhamii
                                    `--2|   |   `--0|   ,--0---0 Cyclemys_dentata
                                        |   |       `--0|   ,--2 Notochelys_platynota
                                        |   |           `--0|   ,--0 Heosemys_spinosa
                                        |   |               `--0|   ,--0 Heosemys_grandis
                                        `--2|                   `--0---0 Heosemys_annandalii
                                            |       ,--0 Cuora_amboinensis
                                            |   ,--0|   ,--0 Cuora_flavomarginata
                                            |   |   `--0---0 Cuora_aurocapitata
                                            |   |       ,--2 Mauremys_annamensis
                                            `--2|   ,--2|   ,--2 messeliana
                                                |   |   `--2---2 kehreri
                                                `--2|       ,--2 Mauremys_sinensis
                                                    |   ,--2---2 Mauremys_reevesii
                                                    `--2|   ,--2 Mauremys_leprosa
                                                        `--2|   ,--012 Mauremys_rivulata
                                                            `--2---012 Mauremys_caspica
 
Tree 0, char. 37 (12 steps) - costals,_medial_contact_of_costal_close_to_6th_and_7th_neurals,_position 
    ,--2 Batagur_baska
    |   ,--2 Batagur_kachuga
|--2|   |       ,--2 Batagur_dhongoka
    `--2|   ,--2---2 Batagur_borneoensis
        |   |   ,--2 Hardella_thurjii
        `--2|   |       ,--2 Pangshura_tecta
            |   |   ,--2|   ,--2 Pangshura_tentoria
            `--2|   |   `--2---2 Pangshura_smithii
                |   |       ,--2 Morenia_petersi
                `--2|   ,--2---012 Morenia_ocellata
                    |   |       ,--2 Orlitia_borneensis
                    |   |   ,--2---2 Malayemys
                    `--2|   |       ,--2 Siebenrockiella_crassicollis
                        |   |   ,--2---0 Geoemyda_spengleri
                        |   |   |           ,--0 Gopherus_agassizii
                        `--2|   |       ,--2|   ,--2 Glyptemys_insculpta
                            |   |       |   `--2|   ,--2 Malaclemys_terrapin
                            |   |       |       `--2|   ,--2 Graptemys_geographica
                            |   |   ,--2|           `--2---2 Graptemys_barbouri
                            `--2|   |   |   ,--2 Rhinoclemmys_nasuta
                                |   |   |   |       ,--2 Rhinoclemmys_pulcherrima
                                |   |   `--2|   ,--2---2 Rhinoclemmys_annulata
                                |   |       `--2|   ,--012 Rhinoclemmys_areolata
                                |   |           `--2|   ,--012 Rhinoclemmys_punctularia
                                |   |               `--2|   ,--2 Rhinoclemmys_melanosterna
                                `--2|                   `--2---?=2 Rhinoclemmys_funerea
                                    |   ,--012 Melanochelys_trijuga
                                    |   |           ,--2 Sacalia_quadriocellata
                                    |   |       ,--2---2 Sacalia_bealei
                                    |   |       |   ,--0 Leucocephalon_yuwonoi
                                    |   |   ,--2|   |       ,--2 Cyclemys_oldhamii
                                    `--2|   |   `--2|   ,--2---012 Cyclemys_dentata
                                        |   |       `--2|   ,--2 Notochelys_platynota
                                        |   |           `--2|   ,--0 Heosemys_spinosa
                                        |   |               `--0|   ,--0 Heosemys_grandis
                                        `--2|                   `--0---0 Heosemys_annandalii
                                            |         ,--0 Cuora_amboinensis
                                            |   ,--012|     ,--0 Cuora_flavomarginata
                                            |   |     `--012---2 Cuora_aurocapitata
                                            |   |       ,--2 Mauremys_annamensis
                                            `--2|   ,--2|   ,--012 messeliana
                                                |   |   `--2---2 kehreri
                                                `--2|       ,--2 Mauremys_sinensis
                                                    |   ,--2---2 Mauremys_reevesii
                                                    `--2|   ,--2 Mauremys_leprosa
                                                        `--2|   ,--2 Mauremys_rivulata
                                                            `--2---2 Mauremys_caspica
 
Tree 0, char. 38 (6 steps) - costals,_medial_contact_of_costal_close_to_7th_and_8th_neurals,_position 
    ,--?=2 Batagur_baska
    |   ,--2 Batagur_kachuga
|--2|   |       ,--2 Batagur_dhongoka
    `--2|   ,--2---2 Batagur_borneoensis
        |   |   ,--2 Hardella_thurjii
        `--2|   |       ,--012 Pangshura_tecta
            |   |   ,--2|   ,--2 Pangshura_tentoria
            `--2|   |   `--2---2 Pangshura_smithii
                |   |       ,--2 Morenia_petersi
                `--2|   ,--2---?=2 Morenia_ocellata
                    |   |       ,--2 Orlitia_borneensis
                    |   |   ,--2---2 Malayemys
                    `--2|   |       ,--2 Siebenrockiella_crassicollis
                        |   |   ,--2---012 Geoemyda_spengleri
                        |   |   |           ,--0 Gopherus_agassizii
                        `--2|   |       ,--2|   ,--2 Glyptemys_insculpta
                            |   |       |   `--2|   ,--12 Malaclemys_terrapin
                            |   |       |       `--2|   ,--2 Graptemys_geographica
                            |   |   ,--2|           `--2---2 Graptemys_barbouri
                            `--2|   |   |   ,--2 Rhinoclemmys_nasuta
                                |   |   |   |       ,--?=2 Rhinoclemmys_pulcherrima
                                |   |   `--2|   ,--2---012 Rhinoclemmys_annulata
                                |   |       `--2|   ,--2 Rhinoclemmys_areolata
                                |   |           `--2|   ,--2 Rhinoclemmys_punctularia
                                |   |               `--2|   ,--2 Rhinoclemmys_melanosterna
                                `--2|                   `--2---?=2 Rhinoclemmys_funerea
                                    |   ,--2 Melanochelys_trijuga
                                    |   |           ,--2 Sacalia_quadriocellata
                                    |   |       ,--2---2 Sacalia_bealei
                                    |   |       |   ,--2 Leucocephalon_yuwonoi
                                    |   |   ,--2|   |       ,--12 Cyclemys_oldhamii
                                    `--2|   |   `--2|   ,--2---2 Cyclemys_dentata
                                        |   |       `--2|   ,--2 Notochelys_platynota
                                        |   |           `--2|   ,--0 Heosemys_spinosa
                                        |   |               `--2|   ,--2 Heosemys_grandis
                                        `--2|                   `--2---2 Heosemys_annandalii
                                            |       ,--0 Cuora_amboinensis
                                            |   ,--2|   ,--?=2 Cuora_flavomarginata
                                            |   |   `--2---2 Cuora_aurocapitata
                                            |   |       ,--2 Mauremys_annamensis
                                            `--2|   ,--2|   ,--12 messeliana
                                                |   |   `--2---2 kehreri
                                                `--2|       ,--2 Mauremys_sinensis
                                                    |   ,--2---2 Mauremys_reevesii
                                                    `--2|   ,--2 Mauremys_leprosa
                                                        `--2|   ,--012 Mauremys_rivulata
                                                            `--2---2 Mauremys_caspica
 
Tree 0, char. 39 (1 steps) - carapace,_seventh_costal_bones,_medial_contact 
     ,--1 Batagur_baska
     |   ,--0 Batagur_kachuga
|--01|   |       ,--0 Batagur_dhongoka
     `--0|   ,--0---0 Batagur_borneoensis
         |   |   ,--0 Hardella_thurjii
         `--0|   |       ,--0 Pangshura_tecta
             |   |   ,--0|   ,--0 Pangshura_tentoria
             `--0|   |   `--0---0 Pangshura_smithii
                 |   |       ,--0 Morenia_petersi
                 `--0|   ,--0---0 Morenia_ocellata
                     |   |       ,--0 Orlitia_borneensis
                     |   |   ,--0---0 Malayemys
                     `--0|   |       ,--0 Siebenrockiella_crassicollis
                         |   |   ,--0---0 Geoemyda_spengleri
                         |   |   |           ,--0 Gopherus_agassizii
                         `--0|   |       ,--0|   ,--0 Glyptemys_insculpta
                             |   |       |   `--0|   ,--0 Malaclemys_terrapin
                             |   |       |       `--0|   ,--0 Graptemys_geographica
                             |   |   ,--0|           `--0---0 Graptemys_barbouri
                             `--0|   |   |   ,--0 Rhinoclemmys_nasuta
                                 |   |   |   |       ,--0 Rhinoclemmys_pulcherrima
                                 |   |   `--0|   ,--0---0 Rhinoclemmys_annulata
                                 |   |       `--0|   ,--0 Rhinoclemmys_areolata
                                 |   |           `--0|   ,--0 Rhinoclemmys_punctularia
                                 |   |               `--0|   ,--0 Rhinoclemmys_melanosterna
                                 `--0|                   `--0---?=0 Rhinoclemmys_funerea
                                     |   ,--0 Melanochelys_trijuga
                                     |   |           ,--0 Sacalia_quadriocellata
                                     |   |       ,--0---0 Sacalia_bealei
                                     |   |       |   ,--0 Leucocephalon_yuwonoi
                                     |   |   ,--0|   |       ,--0 Cyclemys_oldhamii
                                     `--0|   |   `--0|   ,--0---0 Cyclemys_dentata
                                         |   |       `--0|   ,--0 Notochelys_platynota
                                         |   |           `--0|   ,--0 Heosemys_spinosa
                                         |   |               `--0|   ,--0 Heosemys_grandis
                                         `--0|                   `--0---0 Heosemys_annandalii
                                             |       ,--0 Cuora_amboinensis
                                             |   ,--0|   ,--0 Cuora_flavomarginata
                                             |   |   `--0---0 Cuora_aurocapitata
                                             |   |       ,--0 Mauremys_annamensis
                                             `--0|   ,--0|   ,--0 messeliana
                                                 |   |   `--0---0 kehreri
                                                 `--0|       ,--0 Mauremys_sinensis
                                                     |   ,--0---0 Mauremys_reevesii
                                                     `--0|   ,--0 Mauremys_leprosa
                                                         `--0|   ,--0 Mauremys_rivulata
                                                             `--0---0 Mauremys_caspica
 
Tree 0, char. 40 (1 steps) - carapace,_eighth_costal_bones,_medial_contact 
    ,--0 Batagur_baska
    |   ,--0 Batagur_kachuga
|--0|   |       ,--0 Batagur_dhongoka
    `--0|   ,--0---0 Batagur_borneoensis
        |   |   ,--0 Hardella_thurjii
        `--0|   |       ,--0 Pangshura_tecta
            |   |   ,--0|   ,--0 Pangshura_tentoria
            `--0|   |   `--0---0 Pangshura_smithii
                |   |       ,--01 Morenia_petersi
                `--0|   ,--0---0 Morenia_ocellata
                    |   |       ,--0 Orlitia_borneensis
                    |   |   ,--0---0 Malayemys
                    `--0|   |       ,--0 Siebenrockiella_crassicollis
                        |   |   ,--0---0 Geoemyda_spengleri
                        |   |   |           ,--0 Gopherus_agassizii
                        `--0|   |       ,--0|   ,--0 Glyptemys_insculpta
                            |   |       |   `--0|   ,--0 Malaclemys_terrapin
                            |   |       |       `--0|   ,--0 Graptemys_geographica
                            |   |   ,--0|           `--0---0 Graptemys_barbouri
                            `--0|   |   |   ,--0 Rhinoclemmys_nasuta
                                |   |   |   |       ,--0 Rhinoclemmys_pulcherrima
                                |   |   `--0|   ,--0---0 Rhinoclemmys_annulata
                                |   |       `--0|   ,--0 Rhinoclemmys_areolata
                                |   |           `--0|   ,--0 Rhinoclemmys_punctularia
                                |   |               `--0|   ,--0 Rhinoclemmys_melanosterna
                                `--0|                   `--0---?=0 Rhinoclemmys_funerea
                                    |   ,--0 Melanochelys_trijuga
                                    |   |           ,--0 Sacalia_quadriocellata
                                    |   |       ,--0---0 Sacalia_bealei
                                    |   |       |   ,--0 Leucocephalon_yuwonoi
                                    |   |   ,--0|   |       ,--0 Cyclemys_oldhamii
                                    `--0|   |   `--0|   ,--0---0 Cyclemys_dentata
                                        |   |       `--0|   ,--0 Notochelys_platynota
                                        |   |           `--0|   ,--0 Heosemys_spinosa
                                        |   |               `--0|   ,--0 Heosemys_grandis
                                        `--0|                   `--0---0 Heosemys_annandalii
                                            |       ,--01 Cuora_amboinensis
                                            |   ,--0|   ,--1 Cuora_flavomarginata
                                            |   |   `--0---0 Cuora_aurocapitata
                                            |   |       ,--0 Mauremys_annamensis
                                            `--0|   ,--0|   ,--0 messeliana
                                                |   |   `--0---0 kehreri
                                                `--0|       ,--0 Mauremys_sinensis
                                                    |   ,--0---0 Mauremys_reevesii
                                                    `--0|   ,--0 Mauremys_leprosa
                                                        `--0|   ,--0 Mauremys_rivulata
                                                            `--0---0 Mauremys_caspica
 
Tree 0, char. 41 (8 steps) - carapace,_last_suprapygal,_contact_with_10th_peripheral,_extension 
     ,--0 Batagur_baska
     |    ,--012 Batagur_kachuga
|--01|    |         ,--012 Batagur_dhongoka
     `--01|    ,--01---01 Batagur_borneoensis
          |    |    ,--01 Hardella_thurjii
          `--01|    |         ,--2 Pangshura_tecta
               |    |     ,--2|   ,--2 Pangshura_tentoria
               `--01|     |   `--2---2 Pangshura_smithii
                    |     |           ,--012 Morenia_petersi
                    `--012|     ,--012---2 Morenia_ocellata
                          |     |           ,--012 Orlitia_borneensis
                          |     |     ,--012---012 Malayemys
                          `--012|     |           ,--012 Siebenrockiella_crassicollis
                                |     |     ,--012---012 Geoemyda_spengleri
                                |     |     |           ,--0 Gopherus_agassizii
                                `--012|     |       ,--0|   ,--0 Glyptemys_insculpta
                                      |     |       |   `--0|   ,--012 Malaclemys_terrapin
                                      |     |       |       `--0|   ,--0 Graptemys_geographica
                                      |     |   ,--0|           `--0---0 Graptemys_barbouri
                                      `--012|   |   |   ,--0 Rhinoclemmys_nasuta
                                            |   |   |   |       ,--0 Rhinoclemmys_pulcherrima
                                            |   |   `--0|   ,--0---012 Rhinoclemmys_annulata
                                            |   |       `--0|   ,--2 Rhinoclemmys_areolata
                                            |   |           `--2|   ,--012 Rhinoclemmys_punctularia
                                            |   |               `--2|   ,--2 Rhinoclemmys_melanosterna
                                            `--0|                   `--2---?=2 Rhinoclemmys_funerea
                                                |   ,--01 Melanochelys_trijuga
                                                |   |           ,--0 Sacalia_quadriocellata
                                                |   |       ,--0---012 Sacalia_bealei
                                                |   |       |   ,--0 Leucocephalon_yuwonoi
                                                |   |   ,--0|   |       ,--0 Cyclemys_oldhamii
                                                `--0|   |   `--0|   ,--0---0 Cyclemys_dentata
                                                    |   |       `--0|   ,--0 Notochelys_platynota
                                                    |   |           `--0|   ,--0 Heosemys_spinosa
                                                    |   |               `--0|   ,--0 Heosemys_grandis
                                                    `--0|                   `--0---012 Heosemys_annandalii
                                                        |       ,--012 Cuora_amboinensis
                                                        |   ,--0|   ,--0 Cuora_flavomarginata
                                                        |   |   `--0---0 Cuora_aurocapitata
                                                        |   |        ,--12 Mauremys_annamensis
                                                        `--0|   ,--12|    ,--2 messeliana
                                                            |   |    `--12---012 kehreri
                                                            `--0|       ,--0 Mauremys_sinensis
                                                                |   ,--0---012 Mauremys_reevesii
                                                                `--0|   ,--012 Mauremys_leprosa
                                                                    `--0|   ,--0 Mauremys_rivulata
                                                                        `--0---012 Mauremys_caspica
 
Tree 0, char. 42 (4 steps) - carapace,_anterior_peripherals_(first_to_fourth),_serration 
    ,--0 Batagur_baska
    |   ,--0 Batagur_kachuga
|--0|   |       ,--0 Batagur_dhongoka
    `--0|   ,--0---0 Batagur_borneoensis
        |   |   ,--0 Hardella_thurjii
        `--0|   |       ,--0 Pangshura_tecta
            |   |   ,--0|   ,--0 Pangshura_tentoria
            `--0|   |   `--0---0 Pangshura_smithii
                |   |       ,--0 Morenia_petersi
                `--0|   ,--0---0 Morenia_ocellata
                    |   |       ,--0 Orlitia_borneensis
                    |   |   ,--0---0 Malayemys
                    `--0|   |       ,--0 Siebenrockiella_crassicollis
                        |   |   ,--0---1 Geoemyda_spengleri
                        |   |   |           ,--0 Gopherus_agassizii
                        `--0|   |       ,--0|   ,--0 Glyptemys_insculpta
                            |   |       |   `--0|   ,--0 Malaclemys_terrapin
                            |   |       |       `--0|   ,--0 Graptemys_geographica
                            |   |   ,--0|           `--0---0 Graptemys_barbouri
                            `--0|   |   |   ,--0 Rhinoclemmys_nasuta
                                |   |   |   |       ,--0 Rhinoclemmys_pulcherrima
                                |   |   `--0|   ,--0---0 Rhinoclemmys_annulata
                                |   |       `--0|   ,--0 Rhinoclemmys_areolata
                                |   |           `--0|   ,--0 Rhinoclemmys_punctularia
                                |   |               `--0|   ,--0 Rhinoclemmys_melanosterna
                                `--0|                   `--0---0 Rhinoclemmys_funerea
                                    |   ,--0 Melanochelys_trijuga
                                    |   |           ,--0 Sacalia_quadriocellata
                                    |   |       ,--0---0 Sacalia_bealei
                                    |   |       |   ,--1 Leucocephalon_yuwonoi
                                    |   |   ,--0|   |       ,--0 Cyclemys_oldhamii
                                    `--0|   |   `--1|   ,--1---1 Cyclemys_dentata
                                        |   |       `--1|   ,--1 Notochelys_platynota
                                        |   |           `--1|   ,--1 Heosemys_spinosa
                                        |   |               `--1|   ,--0 Heosemys_grandis
                                        `--0|                   `--0---0 Heosemys_annandalii
                                            |       ,--0 Cuora_amboinensis
                                            |   ,--0|   ,--0 Cuora_flavomarginata
                                            |   |   `--0---0 Cuora_aurocapitata
                                            |   |       ,--0 Mauremys_annamensis
                                            `--0|   ,--0|   ,--0 messeliana
                                                |   |   `--0---0 kehreri
                                                `--0|       ,--0 Mauremys_sinensis
                                                    |   ,--0---0 Mauremys_reevesii
                                                    `--0|   ,--0 Mauremys_leprosa
                                                        `--0|   ,--0 Mauremys_rivulata
                                                            `--0---0 Mauremys_caspica
 
Tree 0, char. 43 (5 steps) - carapace,_posterior_peripherals_(seventh_to_eleventh),_serration 
    ,--0 Batagur_baska
    |   ,--0 Batagur_kachuga
|--0|   |       ,--0 Batagur_dhongoka
    `--0|   ,--0---0 Batagur_borneoensis
        |   |   ,--1 Hardella_thurjii
        `--0|   |       ,--0 Pangshura_tecta
            |   |   ,--0|   ,--0 Pangshura_tentoria
            `--0|   |   `--0---0 Pangshura_smithii
                |   |       ,--0 Morenia_petersi
                `--0|   ,--0---0 Morenia_ocellata
                    |   |       ,--0 Orlitia_borneensis
                    |   |   ,--0---0 Malayemys
                    `--0|   |       ,--1 Siebenrockiella_crassicollis
                        |   |   ,--1---1 Geoemyda_spengleri
                        |   |   |           ,--0 Gopherus_agassizii
                        `--0|   |       ,--0|   ,--0 Glyptemys_insculpta
                            |   |       |   `--0|   ,--1 Malaclemys_terrapin
                            |   |       |       `--1|   ,--1 Graptemys_geographica
                            |   |   ,--0|           `--1---1 Graptemys_barbouri
                            `--0|   |   |   ,--0 Rhinoclemmys_nasuta
                                |   |   |   |       ,--0 Rhinoclemmys_pulcherrima
                                |   |   `--0|   ,--0---0 Rhinoclemmys_annulata
                                |   |       `--0|   ,--0 Rhinoclemmys_areolata
                                |   |           `--0|   ,--0 Rhinoclemmys_punctularia
                                |   |               `--0|   ,--1 Rhinoclemmys_melanosterna
                                `--0|                   `--0---0 Rhinoclemmys_funerea
                                    |   ,--0 Melanochelys_trijuga
                                    |   |           ,--0 Sacalia_quadriocellata
                                    |   |       ,--0---0 Sacalia_bealei
                                    |   |       |   ,--1 Leucocephalon_yuwonoi
                                    |   |   ,--0|   |       ,--1 Cyclemys_oldhamii
                                    `--0|   |   `--1|   ,--1---1 Cyclemys_dentata
                                        |   |       `--1|   ,--1 Notochelys_platynota
                                        |   |           `--1|   ,--1 Heosemys_spinosa
                                        |   |               `--1|   ,--1 Heosemys_grandis
                                        `--0|                   `--1---1 Heosemys_annandalii
                                            |       ,--0 Cuora_amboinensis
                                            |   ,--0|   ,--0 Cuora_flavomarginata
                                            |   |   `--0---0 Cuora_aurocapitata
                                            |   |       ,--0 Mauremys_annamensis
                                            `--0|   ,--0|   ,--0 messeliana
                                                |   |   `--0---01 kehreri
                                                `--0|       ,--0 Mauremys_sinensis
                                                    |   ,--0---0 Mauremys_reevesii
                                                    `--0|   ,--0 Mauremys_leprosa
                                                        `--0|   ,--0 Mauremys_rivulata
                                                            `--0---0 Mauremys_caspica
 
Tree 0, char. 44 (1 steps) - carapace,_vertebral_scutes,_number 
    ,--0 Batagur_baska
    |   ,--0 Batagur_kachuga
|--0|   |       ,--0 Batagur_dhongoka
    `--0|   ,--0---0 Batagur_borneoensis
        |   |   ,--0 Hardella_thurjii
        `--0|   |       ,--0 Pangshura_tecta
            |   |   ,--0|   ,--0 Pangshura_tentoria
            `--0|   |   `--0---0 Pangshura_smithii
                |   |       ,--01 Morenia_petersi
                `--0|   ,--0---0 Morenia_ocellata
                    |   |       ,--0 Orlitia_borneensis
                    |   |   ,--0---0 Malayemys
                    `--0|   |       ,--0 Siebenrockiella_crassicollis
                        |   |   ,--0---0 Geoemyda_spengleri
                        |   |   |           ,--0 Gopherus_agassizii
                        `--0|   |       ,--0|   ,--0 Glyptemys_insculpta
                            |   |       |   `--0|   ,--0 Malaclemys_terrapin
                            |   |       |       `--0|   ,--0 Graptemys_geographica
                            |   |   ,--0|           `--0---0 Graptemys_barbouri
                            `--0|   |   |   ,--0 Rhinoclemmys_nasuta
                                |   |   |   |       ,--0 Rhinoclemmys_pulcherrima
                                |   |   `--0|   ,--0---0 Rhinoclemmys_annulata
                                |   |       `--0|   ,--0 Rhinoclemmys_areolata
                                |   |           `--0|   ,--0 Rhinoclemmys_punctularia
                                |   |               `--0|   ,--0 Rhinoclemmys_melanosterna
                                `--0|                   `--0---0 Rhinoclemmys_funerea
                                    |   ,--0 Melanochelys_trijuga
                                    |   |           ,--0 Sacalia_quadriocellata
                                    |   |       ,--0---0 Sacalia_bealei
                                    |   |       |   ,--0 Leucocephalon_yuwonoi
                                    |   |   ,--0|   |       ,--0 Cyclemys_oldhamii
                                    `--0|   |   `--0|   ,--0---0 Cyclemys_dentata
                                        |   |       `--0|   ,--12 Notochelys_platynota
                                        |   |           `--0|   ,--0 Heosemys_spinosa
                                        |   |               `--0|   ,--0 Heosemys_grandis
                                        `--0|                   `--0---0 Heosemys_annandalii
                                            |       ,--0 Cuora_amboinensis
                                            |   ,--0|   ,--0 Cuora_flavomarginata
                                            |   |   `--0---0 Cuora_aurocapitata
                                            |   |       ,--0 Mauremys_annamensis
                                            `--0|   ,--0|   ,--0 messeliana
                                                |   |   `--0---0 kehreri
                                                `--0|       ,--0 Mauremys_sinensis
                                                    |   ,--0---0 Mauremys_reevesii
                                                    `--0|   ,--0 Mauremys_leprosa
                                                        `--0|   ,--0 Mauremys_rivulata
                                                            `--0---0 Mauremys_caspica
 
Tree 0, char. 45 (9 steps) - carapace,_first_vertebral_scute,_anterior_and_posterior_margins,_relative_width 
    ,--01 Batagur_baska
    |   ,--0 Batagur_kachuga
|--0|   |       ,--012 Batagur_dhongoka
    `--0|   ,--0---012 Batagur_borneoensis
        |   |   ,--012 Hardella_thurjii
        `--0|   |       ,--0 Pangshura_tecta
            |   |   ,--0|    ,--12 Pangshura_tentoria
            `--0|   |   `--01---012 Pangshura_smithii
                |   |        ,--12 Morenia_petersi
                `--0|   ,--01---01 Morenia_ocellata
                    |   |       ,--0 Orlitia_borneensis
                    |   |   ,--0---01 Malayemys
                    `--0|   |       ,--0 Siebenrockiella_crassicollis
                        |   |   ,--0---01 Geoemyda_spengleri
                        |   |   |           ,--1 Gopherus_agassizii
                        `--0|   |       ,--1|   ,--2 Glyptemys_insculpta
                            |   |       |   `--1|   ,--01 Malaclemys_terrapin
                            |   |       |       `--1|   ,--1 Graptemys_geographica
                            |   |   ,--0|           `--1---12 Graptemys_barbouri
                            `--0|   |   |   ,--0 Rhinoclemmys_nasuta
                                |   |   |   |       ,--0 Rhinoclemmys_pulcherrima
                                |   |   `--0|   ,--0---012 Rhinoclemmys_annulata
                                |   |       `--0|   ,--0 Rhinoclemmys_areolata
                                |   |           `--0|   ,--012 Rhinoclemmys_punctularia
                                |   |               `--0|   ,--0 Rhinoclemmys_melanosterna
                                `--0|                   `--0---0 Rhinoclemmys_funerea
                                    |   ,--0 Melanochelys_trijuga
                                    |   |           ,--0 Sacalia_quadriocellata
                                    |   |       ,--0---0 Sacalia_bealei
                                    |   |       |    ,--12 Leucocephalon_yuwonoi
                                    |   |   ,--0|    |        ,--2 Cyclemys_oldhamii
                                    `--0|   |   `--12|    ,--2---2 Cyclemys_dentata
                                        |   |        `--12|    ,--0 Notochelys_platynota
                                        |   |             `--12|    ,--12 Heosemys_spinosa
                                        |   |                  `--12|    ,--2 Heosemys_grandis
                                        `--0|                       `--12---012 Heosemys_annandalii
                                            |       ,--0 Cuora_amboinensis
                                            |   ,--0|   ,--0 Cuora_flavomarginata
                                            |   |   `--0---1 Cuora_aurocapitata
                                            |   |       ,--0 Mauremys_annamensis
                                            `--0|   ,--0|   ,--01 messeliana
                                                |   |   `--0---012 kehreri
                                                `--0|       ,--0 Mauremys_sinensis
                                                    |   ,--0---0 Mauremys_reevesii
                                                    `--0|   ,--0 Mauremys_leprosa
                                                        `--0|   ,--01 Mauremys_rivulata
                                                            `--0---0 Mauremys_caspica
 
Tree 0, char. 46 (4 steps) - carapace,_first_vertebral_scute,_anterolateral_step 
    ,--01 Batagur_baska
    |   ,--01 Batagur_kachuga
|--1|   |       ,--01 Batagur_dhongoka
    `--1|   ,--1---01 Batagur_borneoensis
        |   |   ,--01 Hardella_thurjii
        `--1|   |       ,--01 Pangshura_tecta
            |   |   ,--1|   ,--1 Pangshura_tentoria
            `--1|   |   `--1---01 Pangshura_smithii
                |   |       ,--01 Morenia_petersi
                `--1|   ,--1---1 Morenia_ocellata
                    |   |         ,--01 Orlitia_borneensis
                    |   |    ,--01---01 Malayemys
                    `--1|    |       ,--0 Siebenrockiella_crassicollis
                        |    |   ,--0---0 Geoemyda_spengleri
                        |    |   |           ,--0 Gopherus_agassizii
                        `--01|   |       ,--0|   ,--1 Glyptemys_insculpta
                             |   |       |   `--0|   ,--01 Malaclemys_terrapin
                             |   |       |       `--0|   ,--0 Graptemys_geographica
                             |   |   ,--0|           `--0---01 Graptemys_barbouri
                             `--0|   |   |   ,--0 Rhinoclemmys_nasuta
                                 |   |   |   |       ,--01 Rhinoclemmys_pulcherrima
                                 |   |   `--0|   ,--0---01 Rhinoclemmys_annulata
                                 |   |       `--0|   ,--0 Rhinoclemmys_areolata
                                 |   |           `--0|   ,--01 Rhinoclemmys_punctularia
                                 |   |               `--0|   ,--0 Rhinoclemmys_melanosterna
                                 `--0|                   `--0---01 Rhinoclemmys_funerea
                                     |   ,--01 Melanochelys_trijuga
                                     |   |           ,--0 Sacalia_quadriocellata
                                     |   |       ,--0---0 Sacalia_bealei
                                     |   |       |    ,--01 Leucocephalon_yuwonoi
                                     |   |   ,--0|    |        ,--1 Cyclemys_oldhamii
                                     `--0|   |   `--01|    ,--1---1 Cyclemys_dentata
                                         |   |        `--01|    ,--0 Notochelys_platynota
                                         |   |             `--01|    ,--01 Heosemys_spinosa
                                         |   |                  `--01|    ,--1 Heosemys_grandis
                                         `--0|                       `--01---01 Heosemys_annandalii
                                             |       ,--0 Cuora_amboinensis
                                             |   ,--0|   ,--0 Cuora_flavomarginata
                                             |   |   `--0---0 Cuora_aurocapitata
                                             |   |       ,--01 Mauremys_annamensis
                                             `--0|   ,--0|   ,--01 messeliana
                                                 |   |   `--0---01 kehreri
                                                 `--0|       ,--01 Mauremys_sinensis
                                                     |   ,--0---0 Mauremys_reevesii
                                                     `--0|   ,--0 Mauremys_leprosa
                                                         `--0|   ,--01 Mauremys_rivulata
                                                             `--0---0 Mauremys_caspica
 
Tree 0, char. 47 (1 steps) - carapace,_third_vertebral_scute,_prominent_posterodorsal_projection 
    ,--0 Batagur_baska
    |   ,--0 Batagur_kachuga
|--0|   |       ,--0 Batagur_dhongoka
    `--0|   ,--0---0 Batagur_borneoensis
        |   |   ,--0 Hardella_thurjii
        `--0|   |       ,--01 Pangshura_tecta
            |   |   ,--0|   ,--01 Pangshura_tentoria
            `--0|   |   `--0---0 Pangshura_smithii
                |   |       ,--0 Morenia_petersi
                `--0|   ,--0---0 Morenia_ocellata
                    |   |       ,--0 Orlitia_borneensis
                    |   |   ,--0---0 Malayemys
                    `--0|   |       ,--0 Siebenrockiella_crassicollis
                        |   |   ,--0---0 Geoemyda_spengleri
                        |   |   |           ,--0 Gopherus_agassizii
                        `--0|   |       ,--0|   ,--0 Glyptemys_insculpta
                            |   |       |   `--0|   ,--01 Malaclemys_terrapin
                            |   |       |       `--0|   ,--0 Graptemys_geographica
                            |   |   ,--0|           `--0---1 Graptemys_barbouri
                            `--0|   |   |   ,--0 Rhinoclemmys_nasuta
                                |   |   |   |       ,--0 Rhinoclemmys_pulcherrima
                                |   |   `--0|   ,--0---0 Rhinoclemmys_annulata
                                |   |       `--0|   ,--0 Rhinoclemmys_areolata
                                |   |           `--0|   ,--0 Rhinoclemmys_punctularia
                                |   |               `--0|   ,--0 Rhinoclemmys_melanosterna
                                `--0|                   `--0---0 Rhinoclemmys_funerea
                                    |   ,--0 Melanochelys_trijuga
                                    |   |           ,--0 Sacalia_quadriocellata
                                    |   |       ,--0---0 Sacalia_bealei
                                    |   |       |   ,--0 Leucocephalon_yuwonoi
                                    |   |   ,--0|   |       ,--0 Cyclemys_oldhamii
                                    `--0|   |   `--0|   ,--0---0 Cyclemys_dentata
                                        |   |       `--0|   ,--0 Notochelys_platynota
                                        |   |           `--0|   ,--0 Heosemys_spinosa
                                        |   |               `--0|   ,--0 Heosemys_grandis
                                        `--0|                   `--0---0 Heosemys_annandalii
                                            |       ,--0 Cuora_amboinensis
                                            |   ,--0|   ,--0 Cuora_flavomarginata
                                            |   |   `--0---0 Cuora_aurocapitata
                                            |   |       ,--0 Mauremys_annamensis
                                            `--0|   ,--0|   ,--0 messeliana
                                                |   |   `--0---0 kehreri
                                                `--0|       ,--0 Mauremys_sinensis
                                                    |   ,--0---0 Mauremys_reevesii
                                                    `--0|   ,--0 Mauremys_leprosa
                                                        `--0|   ,--0 Mauremys_rivulata
                                                            `--0---0 Mauremys_caspica
 
Tree 0, char. 48 (2 steps) - carapace,_sulcus_between_third_vertebral_and_second_pleural,_shape 
    ,--1 Batagur_baska
    |   ,--1 Batagur_kachuga
|--1|   |       ,--1 Batagur_dhongoka
    `--1|   ,--1---1 Batagur_borneoensis
        |   |   ,--1 Hardella_thurjii
        `--1|   |       ,--1 Pangshura_tecta
            |   |   ,--1|   ,--1 Pangshura_tentoria
            `--1|   |   `--1---1 Pangshura_smithii
                |   |       ,--1 Morenia_petersi
                `--1|   ,--1---1 Morenia_ocellata
                    |   |       ,--1 Orlitia_borneensis
                    |   |   ,--1---1 Malayemys
                    `--1|   |       ,--0 Siebenrockiella_crassicollis
                        |   |   ,--1---1 Geoemyda_spengleri
                        |   |   |           ,--1 Gopherus_agassizii
                        `--1|   |       ,--1|   ,--1 Glyptemys_insculpta
                            |   |       |   `--1|   ,--1 Malaclemys_terrapin
                            |   |       |       `--1|   ,--1 Graptemys_geographica
                            |   |   ,--1|           `--1---1 Graptemys_barbouri
                            `--1|   |   |   ,--12 Rhinoclemmys_nasuta
                                |   |   |   |       ,--01 Rhinoclemmys_pulcherrima
                                |   |   `--1|   ,--1---01 Rhinoclemmys_annulata
                                |   |       `--1|   ,--1 Rhinoclemmys_areolata
                                |   |           `--1|   ,--1 Rhinoclemmys_punctularia
                                |   |               `--1|   ,--2 Rhinoclemmys_melanosterna
                                `--1|                   `--1---1 Rhinoclemmys_funerea
                                    |   ,--1 Melanochelys_trijuga
                                    |   |           ,--1 Sacalia_quadriocellata
                                    |   |       ,--1---1 Sacalia_bealei
                                    |   |       |   ,--1 Leucocephalon_yuwonoi
                                    |   |   ,--1|   |       ,--12 Cyclemys_oldhamii
                                    `--1|   |   `--1|   ,--1---1 Cyclemys_dentata
                                        |   |       `--1|   ,--1 Notochelys_platynota
                                        |   |           `--1|   ,--1 Heosemys_spinosa
                                        |   |               `--1|   ,--1 Heosemys_grandis
                                        `--1|                   `--1---12 Heosemys_annandalii
                                            |       ,--1 Cuora_amboinensis
                                            |   ,--1|   ,--1 Cuora_flavomarginata
                                            |   |   `--1---1 Cuora_aurocapitata
                                            |   |       ,--1 Mauremys_annamensis
                                            `--1|   ,--1|   ,--1 messeliana
                                                |   |   `--1---1 kehreri
                                                `--1|       ,--1 Mauremys_sinensis
                                                    |   ,--1---1 Mauremys_reevesii
                                                    `--1|   ,--1 Mauremys_leprosa
                                                        `--1|   ,--12 Mauremys_rivulata
                                                            `--1---1 Mauremys_caspica
 
Tree 0, char. 49 (3 steps) - Carapace,_sulcus_between_first_and_second_pleural_scutes,_anteromedial_projection 
    ,--0 Batagur_baska
    |   ,--01 Batagur_kachuga
|--0|   |       ,--1 Batagur_dhongoka
    `--0|   ,--0---0 Batagur_borneoensis
        |   |   ,--0 Hardella_thurjii
        `--0|   |        ,--2 Pangshura_tecta
            |   |   ,--01|    ,--01 Pangshura_tentoria
            `--0|   |    `--01---01 Pangshura_smithii
                |   |       ,--0 Morenia_petersi
                `--0|   ,--0---0 Morenia_ocellata
                    |   |       ,--0 Orlitia_borneensis
                    |   |   ,--0---0 Malayemys
                    `--0|   |       ,--0 Siebenrockiella_crassicollis
                        |   |   ,--0---0 Geoemyda_spengleri
                        |   |   |           ,--0 Gopherus_agassizii
                        `--0|   |       ,--0|   ,--0 Glyptemys_insculpta
                            |   |       |   `--0|   ,--0 Malaclemys_terrapin
                            |   |       |       `--0|   ,--0 Graptemys_geographica
                            |   |   ,--0|           `--0---0 Graptemys_barbouri
                            `--0|   |   |   ,--0 Rhinoclemmys_nasuta
                                |   |   |   |       ,--0 Rhinoclemmys_pulcherrima
                                |   |   `--0|   ,--0---0 Rhinoclemmys_annulata
                                |   |       `--0|   ,--0 Rhinoclemmys_areolata
                                |   |           `--0|   ,--0 Rhinoclemmys_punctularia
                                |   |               `--0|   ,--0 Rhinoclemmys_melanosterna
                                `--0|                   `--0---0 Rhinoclemmys_funerea
                                    |   ,--0 Melanochelys_trijuga
                                    |   |           ,--0 Sacalia_quadriocellata
                                    |   |       ,--0---0 Sacalia_bealei
                                    |   |       |   ,--0 Leucocephalon_yuwonoi
                                    |   |   ,--0|   |       ,--0 Cyclemys_oldhamii
                                    `--0|   |   `--0|   ,--0---0 Cyclemys_dentata
                                        |   |       `--0|   ,--0 Notochelys_platynota
                                        |   |           `--0|   ,--0 Heosemys_spinosa
                                        |   |               `--0|   ,--0 Heosemys_grandis
                                        `--0|                   `--0---0 Heosemys_annandalii
                                            |       ,--0 Cuora_amboinensis
                                            |   ,--0|   ,--0 Cuora_flavomarginata
                                            |   |   `--0---0 Cuora_aurocapitata
                                            |   |       ,--?=0 Mauremys_annamensis
                                            `--0|   ,--0|   ,--0 messeliana
                                                |   |   `--0---0 kehreri
                                                `--0|       ,--01 Mauremys_sinensis
                                                    |   ,--0---0 Mauremys_reevesii
                                                    `--0|   ,--0 Mauremys_leprosa
                                                        `--0|   ,--0 Mauremys_rivulata
                                                            `--0---0 Mauremys_caspica
 
Tree 0, char. 50 (2 steps) - Carapace,_sulcus_between_second_and_third_pleural_scutes,_anteromedial_projection 
    ,--0 Batagur_baska
    |   ,--01 Batagur_kachuga
|--0|   |       ,--0 Batagur_dhongoka
    `--0|   ,--0---0 Batagur_borneoensis
        |   |   ,--0 Hardella_thurjii
        `--0|   |        ,--2 Pangshura_tecta
            |   |   ,--12|    ,--12 Pangshura_tentoria
            `--0|   |    `--12---12 Pangshura_smithii
                |   |       ,--0 Morenia_petersi
                `--0|   ,--0---0 Morenia_ocellata
                    |   |       ,--0 Orlitia_borneensis
                    |   |   ,--0---0 Malayemys
                    `--0|   |       ,--0 Siebenrockiella_crassicollis
                        |   |   ,--0---0 Geoemyda_spengleri
                        |   |   |           ,--0 Gopherus_agassizii
                        `--0|   |       ,--0|   ,--0 Glyptemys_insculpta
                            |   |       |   `--0|   ,--0 Malaclemys_terrapin
                            |   |       |       `--0|   ,--0 Graptemys_geographica
                            |   |   ,--0|           `--0---0 Graptemys_barbouri
                            `--0|   |   |   ,--0 Rhinoclemmys_nasuta
                                |   |   |   |       ,--0 Rhinoclemmys_pulcherrima
                                |   |   `--0|   ,--0---0 Rhinoclemmys_annulata
                                |   |       `--0|   ,--0 Rhinoclemmys_areolata
                                |   |           `--0|   ,--0 Rhinoclemmys_punctularia
                                |   |               `--0|   ,--0 Rhinoclemmys_melanosterna
                                `--0|                   `--0---0 Rhinoclemmys_funerea
                                    |   ,--0 Melanochelys_trijuga
                                    |   |           ,--0 Sacalia_quadriocellata
                                    |   |       ,--0---0 Sacalia_bealei
                                    |   |       |   ,--0 Leucocephalon_yuwonoi
                                    |   |   ,--0|   |       ,--0 Cyclemys_oldhamii
                                    `--0|   |   `--0|   ,--0---0 Cyclemys_dentata
                                        |   |       `--0|   ,--0 Notochelys_platynota
                                        |   |           `--0|   ,--0 Heosemys_spinosa
                                        |   |               `--0|   ,--0 Heosemys_grandis
                                        `--0|                   `--0---0 Heosemys_annandalii
                                            |       ,--0 Cuora_amboinensis
                                            |   ,--0|   ,--0 Cuora_flavomarginata
                                            |   |   `--0---0 Cuora_aurocapitata
                                            |   |       ,--?=0 Mauremys_annamensis
                                            `--0|   ,--0|   ,--0 messeliana
                                                |   |   `--0---0 kehreri
                                                `--0|       ,--0 Mauremys_sinensis
                                                    |   ,--0---0 Mauremys_reevesii
                                                    `--0|   ,--0 Mauremys_leprosa
                                                        `--0|   ,--0 Mauremys_rivulata
                                                            `--0---0 Mauremys_caspica
 
Tree 0, char. 51 (3 steps) - carapace,_fourth_vertebral_scute,_anterior_margin,_position_relative_to_neural_bones 
    ,--1 Batagur_baska
    |   ,--01 Batagur_kachuga
|--1|   |        ,--0 Batagur_dhongoka
    `--1|   ,--01---01 Batagur_borneoensis
        |   |   ,--1 Hardella_thurjii
        `--1|   |       ,--0 Pangshura_tecta
            |   |   ,--0|   ,--0 Pangshura_tentoria
            `--1|   |   `--0---0 Pangshura_smithii
                |   |       ,--1 Morenia_petersi
                `--1|   ,--1---1 Morenia_ocellata
                    |   |       ,--1 Orlitia_borneensis
                    |   |   ,--1---1 Malayemys
                    `--1|   |       ,--1 Siebenrockiella_crassicollis
                        |   |   ,--1---12 Geoemyda_spengleri
                        |   |   |           ,--1 Gopherus_agassizii
                        `--1|   |       ,--1|   ,--1 Glyptemys_insculpta
                            |   |       |   `--1|   ,--1 Malaclemys_terrapin
                            |   |       |       `--1|   ,--1 Graptemys_geographica
                            |   |   ,--1|           `--1---12 Graptemys_barbouri
                            `--1|   |   |   ,--1 Rhinoclemmys_nasuta
                                |   |   |   |       ,--1 Rhinoclemmys_pulcherrima
                                |   |   `--1|   ,--1---1 Rhinoclemmys_annulata
                                |   |       `--1|   ,--1 Rhinoclemmys_areolata
                                |   |           `--1|   ,--1 Rhinoclemmys_punctularia
                                |   |               `--1|   ,--1 Rhinoclemmys_melanosterna
                                `--1|                   `--1---?=1 Rhinoclemmys_funerea
                                    |   ,--1 Melanochelys_trijuga
                                    |   |           ,--1 Sacalia_quadriocellata
                                    |   |       ,--1---1 Sacalia_bealei
                                    |   |       |   ,--1 Leucocephalon_yuwonoi
                                    |   |   ,--1|   |       ,--01 Cyclemys_oldhamii
                                    `--1|   |   `--1|   ,--1---1 Cyclemys_dentata
                                        |   |       `--1|   ,--1 Notochelys_platynota
                                        |   |           `--1|   ,--1 Heosemys_spinosa
                                        |   |               `--1|   ,--1 Heosemys_grandis
                                        `--1|                   `--1---1 Heosemys_annandalii
                                            |       ,--12 Cuora_amboinensis
                                            |   ,--1|   ,--1 Cuora_flavomarginata
                                            |   |   `--1---1 Cuora_aurocapitata
                                            |   |       ,--2 Mauremys_annamensis
                                            `--1|   ,--1|   ,--1 messeliana
                                                |   |   `--1---012 kehreri
                                                `--1|       ,--1 Mauremys_sinensis
                                                    |   ,--1---1 Mauremys_reevesii
                                                    `--1|   ,--1 Mauremys_leprosa
                                                        `--1|   ,--12 Mauremys_rivulata
                                                            `--1---1 Mauremys_caspica
 
Tree 0, char. 52 (5 steps) - carapace,_fourth_vertebral_scute,_posterior_margin,_position_relative_to_neural_bones 
    ,--23 Batagur_baska
    |   ,--12 Batagur_kachuga
|--2|   |       ,--12 Batagur_dhongoka
    `--2|   ,--2---0123 Batagur_borneoensis
        |   |   ,--12 Hardella_thurjii
        `--2|   |       ,--123 Pangshura_tecta
            |   |   ,--2|   ,--2 Pangshura_tentoria
            `--2|   |   `--2---2 Pangshura_smithii
                |   |       ,--1 Morenia_petersi
                `--2|   ,--1---1 Morenia_ocellata
                    |   |       ,--2 Orlitia_borneensis
                    |   |   ,--2---12 Malayemys
                    `--2|   |       ,--23 Siebenrockiella_crassicollis
                        |   |   ,--2---23 Geoemyda_spengleri
                        |   |   |           ,--1 Gopherus_agassizii
                        `--2|   |       ,--2|   ,--2 Glyptemys_insculpta
                            |   |       |   `--2|   ,--23 Malaclemys_terrapin
                            |   |       |       `--2|   ,--2 Graptemys_geographica
                            |   |   ,--2|           `--2---2 Graptemys_barbouri
                            `--2|   |   |   ,--2 Rhinoclemmys_nasuta
                                |   |   |   |       ,--23 Rhinoclemmys_pulcherrima
                                |   |   `--2|   ,--2---23 Rhinoclemmys_annulata
                                |   |       `--2|   ,--23 Rhinoclemmys_areolata
                                |   |           `--2|   ,--123 Rhinoclemmys_punctularia
                                |   |               `--2|   ,--2 Rhinoclemmys_melanosterna
                                `--2|                   `--2---?=2 Rhinoclemmys_funerea
                                    |   ,--12 Melanochelys_trijuga
                                    |   |           ,--2 Sacalia_quadriocellata
                                    |   |       ,--2---2 Sacalia_bealei
                                    |   |       |   ,--23 Leucocephalon_yuwonoi
                                    |   |   ,--2|   |       ,--2 Cyclemys_oldhamii
                                    `--2|   |   `--2|   ,--2---12 Cyclemys_dentata
                                        |   |       `--2|    ,--1 Notochelys_platynota
                                        |   |           `--12|    ,--1 Heosemys_spinosa
                                        |   |                `--12|   ,--2 Heosemys_grandis
                                        `--2|                     `--2---2 Heosemys_annandalii
                                            |       ,--123 Cuora_amboinensis
                                            |   ,--2|   ,--3 Cuora_flavomarginata
                                            |   |   `--2---2 Cuora_aurocapitata
                                            |   |       ,--23 Mauremys_annamensis
                                            `--2|   ,--2|   ,--2 messeliana
                                                |   |   `--2---2 kehreri
                                                `--2|       ,--2 Mauremys_sinensis
                                                    |   ,--2---23 Mauremys_reevesii
                                                    `--2|   ,--2 Mauremys_leprosa
                                                        `--2|   ,--123 Mauremys_rivulata
                                                            `--2---2 Mauremys_caspica
 
Tree 0, char. 53 (3 steps) - carapace,_suture_between_vertebral_I_and_pleural_I,_contact_with_marginal_scutes 
    ,--0 Batagur_baska
    |   ,--0 Batagur_kachuga
|--0|   |       ,--0 Batagur_dhongoka
    `--0|   ,--0---0 Batagur_borneoensis
        |   |   ,--0 Hardella_thurjii
        `--0|   |       ,--0 Pangshura_tecta
            |   |   ,--0|   ,--0 Pangshura_tentoria
            `--0|   |   `--0---0 Pangshura_smithii
                |   |       ,--0 Morenia_petersi
                `--0|   ,--0---0 Morenia_ocellata
                    |   |       ,--01 Orlitia_borneensis
                    |   |   ,--0---0 Malayemys
                    `--0|   |       ,--0 Siebenrockiella_crassicollis
                        |   |   ,--0---0 Geoemyda_spengleri
                        |   |   |           ,--0 Gopherus_agassizii
                        `--0|   |       ,--0|   ,--0 Glyptemys_insculpta
                            |   |       |   `--0|   ,--01 Malaclemys_terrapin
                            |   |       |       `--0|   ,--0 Graptemys_geographica
                            |   |   ,--0|           `--0---0 Graptemys_barbouri
                            `--0|   |   |   ,--01 Rhinoclemmys_nasuta
                                |   |   |   |       ,--0 Rhinoclemmys_pulcherrima
                                |   |   `--0|   ,--0---0 Rhinoclemmys_annulata
                                |   |       `--0|   ,--0 Rhinoclemmys_areolata
                                |   |           `--0|   ,--0 Rhinoclemmys_punctularia
                                |   |               `--0|   ,--0 Rhinoclemmys_melanosterna
                                `--0|                   `--0---0 Rhinoclemmys_funerea
                                    |   ,--0 Melanochelys_trijuga
                                    |   |           ,--2 Sacalia_quadriocellata
                                    |   |       ,--2---2 Sacalia_bealei
                                    |   |       |   ,--0 Leucocephalon_yuwonoi
                                    |   |   ,--0|   |       ,--0 Cyclemys_oldhamii
                                    `--0|   |   `--0|   ,--0---0 Cyclemys_dentata
                                        |   |       `--0|   ,--0 Notochelys_platynota
                                        |   |           `--0|   ,--0 Heosemys_spinosa
                                        |   |               `--0|   ,--0 Heosemys_grandis
                                        `--0|                   `--0---0 Heosemys_annandalii
                                            |       ,--01 Cuora_amboinensis
                                            |   ,--0|   ,--0 Cuora_flavomarginata
                                            |   |   `--0---0 Cuora_aurocapitata
                                            |   |       ,--01 Mauremys_annamensis
                                            `--0|   ,--0|   ,--01 messeliana
                                                |   |   `--0---01 kehreri
                                                `--0|       ,--0 Mauremys_sinensis
                                                    |   ,--0---01 Mauremys_reevesii
                                                    `--0|    ,--012 Mauremys_leprosa
                                                        `--01|    ,--012 Mauremys_rivulata
                                                             `--01---12 Mauremys_caspica
 
Tree 0, char. 54 (5 steps) - carapace,_sulcus_between_first_and_second_pleural,_contact_with_marginal_scutes 
    ,--0 Batagur_baska
    |   ,--012 Batagur_kachuga
|--0|   |       ,--0 Batagur_dhongoka
    `--0|   ,--0---0 Batagur_borneoensis
        |   |   ,--0 Hardella_thurjii
        `--0|   |       ,--0 Pangshura_tecta
            |   |   ,--0|   ,--01 Pangshura_tentoria
            `--0|   |   `--0---0 Pangshura_smithii
                |   |       ,--01 Morenia_petersi
                `--0|   ,--0---0 Morenia_ocellata
                    |   |       ,--2 Orlitia_borneensis
                    |   |   ,--2---2 Malayemys
                    `--0|   |       ,--12 Siebenrockiella_crassicollis
                        |   |   ,--2---2 Geoemyda_spengleri
                        |   |   |            ,--0 Gopherus_agassizii
                        `--2|   |       ,--12|    ,--2 Glyptemys_insculpta
                            |   |       |    `--12|    ,--12 Malaclemys_terrapin
                            |   |       |         `--12|   ,--1 Graptemys_geographica
                            |   |   ,--2|              `--1---1 Graptemys_barbouri
                            `--2|   |   |   ,--12 Rhinoclemmys_nasuta
                                |   |   |   |       ,--2 Rhinoclemmys_pulcherrima
                                |   |   `--2|   ,--2---2 Rhinoclemmys_annulata
                                |   |       `--2|   ,--2 Rhinoclemmys_areolata
                                |   |           `--2|   ,--2 Rhinoclemmys_punctularia
                                |   |               `--2|   ,--2 Rhinoclemmys_melanosterna
                                `--2|                   `--2---2 Rhinoclemmys_funerea
                                    |   ,--12 Melanochelys_trijuga
                                    |   |           ,--2 Sacalia_quadriocellata
                                    |   |       ,--2---2 Sacalia_bealei
                                    |   |       |   ,--2 Leucocephalon_yuwonoi
                                    |   |   ,--2|   |       ,--2 Cyclemys_oldhamii
                                    `--2|   |   `--2|   ,--2---2 Cyclemys_dentata
                                        |   |       `--2|   ,--2 Notochelys_platynota
                                        |   |           `--2|   ,--2 Heosemys_spinosa
                                        |   |               `--2|   ,--2 Heosemys_grandis
                                        `--2|                   `--2---2 Heosemys_annandalii
                                            |       ,--12 Cuora_amboinensis
                                            |   ,--2|   ,--2 Cuora_flavomarginata
                                            |   |   `--2---2 Cuora_aurocapitata
                                            |   |       ,--2 Mauremys_annamensis
                                            `--2|   ,--2|   ,--2 messeliana
                                                |   |   `--2---2 kehreri
                                                `--2|       ,--2 Mauremys_sinensis
                                                    |   ,--2---12 Mauremys_reevesii
                                                    `--2|   ,--12 Mauremys_leprosa
                                                        `--2|   ,--12 Mauremys_rivulata
                                                            `--2---12 Mauremys_caspica
 
Tree 0, char. 55 (9 steps) - carapace,_sulcus_between_second_and_third_pleural,_contact_with_marginal_scutes 
    ,--0 Batagur_baska
    |   ,--012 Batagur_kachuga
|--0|   |       ,--0 Batagur_dhongoka
    `--0|   ,--0---01 Batagur_borneoensis
        |   |   ,--0 Hardella_thurjii
        `--0|   |       ,--0 Pangshura_tecta
            |   |   ,--0|   ,--0 Pangshura_tentoria
            `--0|   |   `--0---0 Pangshura_smithii
                |   |       ,--0 Morenia_petersi
                `--0|   ,--0---0 Morenia_ocellata
                    |   |         ,--12 Orlitia_borneensis
                    |   |    ,--12---12 Malayemys
                    `--0|    |         ,--01 Siebenrockiella_crassicollis
                        |    |    ,--12---2 Geoemyda_spengleri
                        |    |    |              ,--0 Gopherus_agassizii
                        `--12|    |         ,--12|   ,--2 Glyptemys_insculpta
                             |    |         |    `--2|   ,--2 Malaclemys_terrapin
                             |    |         |        `--2|   ,--2 Graptemys_geographica
                             |    |    ,--12|            `--2---12 Graptemys_barbouri
                             `--12|    |    |    ,--01 Rhinoclemmys_nasuta
                                  |    |    |    |       ,--12 Rhinoclemmys_pulcherrima
                                  |    |    `--12|   ,--2---2 Rhinoclemmys_annulata
                                  |    |         `--2|   ,--12 Rhinoclemmys_areolata
                                  |    |             `--2|   ,--12 Rhinoclemmys_punctularia
                                  |    |                 `--2|   ,--2 Rhinoclemmys_melanosterna
                                  `--12|                     `--2---12 Rhinoclemmys_funerea
                                       |    ,--12 Melanochelys_trijuga
                                       |    |           ,--2 Sacalia_quadriocellata
                                       |    |       ,--2---2 Sacalia_bealei
                                       |    |       |   ,--2 Leucocephalon_yuwonoi
                                       |    |   ,--2|   |       ,--2 Cyclemys_oldhamii
                                       `--12|   |   `--2|   ,--2---2 Cyclemys_dentata
                                            |   |       `--2|   ,--2 Notochelys_platynota
                                            |   |           `--2|    ,--12 Heosemys_spinosa
                                            |   |               `--12|   ,--0 Heosemys_grandis
                                            `--2|                    `--1---1 Heosemys_annandalii
                                                |       ,--2 Cuora_amboinensis
                                                |   ,--2|   ,--2 Cuora_flavomarginata
                                                |   |   `--2---2 Cuora_aurocapitata
                                                |   |       ,--12 Mauremys_annamensis
                                                `--2|   ,--2|   ,--2 messeliana
                                                    |   |   `--2---12 kehreri
                                                    `--2|       ,--2 Mauremys_sinensis
                                                        |   ,--2---12 Mauremys_reevesii
                                                        `--2|    ,--1 Mauremys_leprosa
                                                            `--12|    ,--12 Mauremys_rivulata
                                                                 `--12---12 Mauremys_caspica
 
Tree 0, char. 56 (7 steps) - carapace,_sulcus_between_third_and_fourth_pleural,_contact_with_marginal_scutes 
    ,--0 Batagur_baska
    |   ,--012 Batagur_kachuga
|--0|   |       ,--0 Batagur_dhongoka
    `--0|   ,--0---0 Batagur_borneoensis
        |   |   ,--0 Hardella_thurjii
        `--0|   |       ,--0 Pangshura_tecta
            |   |   ,--0|   ,--0 Pangshura_tentoria
            `--0|   |   `--0---0 Pangshura_smithii
                |   |       ,--01 Morenia_petersi
                `--0|   ,--0---0 Morenia_ocellata
                    |   |       ,--2 Orlitia_borneensis
                    |   |   ,--2---12 Malayemys
                    `--0|   |       ,--12 Siebenrockiella_crassicollis
                        |   |   ,--2---2 Geoemyda_spengleri
                        |   |   |           ,--0 Gopherus_agassizii
                        `--2|   |       ,--2|   ,--2 Glyptemys_insculpta
                            |   |       |   `--2|   ,--2 Malaclemys_terrapin
                            |   |       |       `--2|   ,--1 Graptemys_geographica
                            |   |   ,--2|           `--2---2 Graptemys_barbouri
                            `--2|   |   |   ,--2 Rhinoclemmys_nasuta
                                |   |   |   |       ,--2 Rhinoclemmys_pulcherrima
                                |   |   `--2|   ,--2---2 Rhinoclemmys_annulata
                                |   |       `--2|   ,--2 Rhinoclemmys_areolata
                                |   |           `--2|   ,--2 Rhinoclemmys_punctularia
                                |   |               `--2|   ,--2 Rhinoclemmys_melanosterna
                                `--2|                   `--2---2 Rhinoclemmys_funerea
                                    |   ,--12 Melanochelys_trijuga
                                    |   |           ,--2 Sacalia_quadriocellata
                                    |   |       ,--2---2 Sacalia_bealei
                                    |   |       |   ,--2 Leucocephalon_yuwonoi
                                    |   |   ,--2|   |       ,--2 Cyclemys_oldhamii
                                    `--2|   |   `--2|   ,--2---2 Cyclemys_dentata
                                        |   |       `--2|   ,--01 Notochelys_platynota
                                        |   |           `--2|   ,--2 Heosemys_spinosa
                                        |   |               `--2|   ,--2 Heosemys_grandis
                                        `--2|                   `--2---1 Heosemys_annandalii
                                            |       ,--2 Cuora_amboinensis
                                            |   ,--2|   ,--2 Cuora_flavomarginata
                                            |   |   `--2---2 Cuora_aurocapitata
                                            |   |       ,--2 Mauremys_annamensis
                                            `--2|   ,--2|   ,--123 messeliana
                                                |   |   `--2---2 kehreri
                                                `--2|       ,--2 Mauremys_sinensis
                                                    |   ,--2---12 Mauremys_reevesii
                                                    `--2|   ,--12 Mauremys_leprosa
                                                        `--2|   ,--12 Mauremys_rivulata
                                                            `--2---2 Mauremys_caspica
 
Tree 0, char. 57 (7 steps) - carapace,_sulcus_between_fourth_pleural_and_fifth_vertebral,_contact_with_marginal_scutes 
      ,--0 Batagur_baska
      |   ,--2 Batagur_kachuga
|--012|   |       ,--01 Batagur_dhongoka
      `--2|   ,--2---2 Batagur_borneoensis
          |   |   ,--2 Hardella_thurjii
          `--2|   |       ,--0 Pangshura_tecta
              |   |   ,--0|   ,--0 Pangshura_tentoria
              `--2|   |   `--0---0 Pangshura_smithii
                  |   |       ,--12 Morenia_petersi
                  `--2|   ,--2---2 Morenia_ocellata
                      |   |       ,--2 Orlitia_borneensis
                      |   |   ,--2---2 Malayemys
                      `--2|   |       ,--12 Siebenrockiella_crassicollis
                          |   |   ,--2---2 Geoemyda_spengleri
                          |   |   |           ,--0 Gopherus_agassizii
                          `--2|   |       ,--2|   ,--2 Glyptemys_insculpta
                              |   |       |   `--2|   ,--2 Malaclemys_terrapin
                              |   |       |       `--2|   ,--2 Graptemys_geographica
                              |   |   ,--2|           `--2---2 Graptemys_barbouri
                              `--2|   |   |   ,--2 Rhinoclemmys_nasuta
                                  |   |   |   |       ,--2 Rhinoclemmys_pulcherrima
                                  |   |   `--2|   ,--2---2 Rhinoclemmys_annulata
                                  |   |       `--2|   ,--2 Rhinoclemmys_areolata
                                  |   |           `--2|   ,--2 Rhinoclemmys_punctularia
                                  |   |               `--2|   ,--2 Rhinoclemmys_melanosterna
                                  `--2|                   `--2---2 Rhinoclemmys_funerea
                                      |   ,--12 Melanochelys_trijuga
                                      |   |           ,--2 Sacalia_quadriocellata
                                      |   |       ,--2---2 Sacalia_bealei
                                      |   |       |   ,--2 Leucocephalon_yuwonoi
                                      |   |   ,--2|   |       ,--12 Cyclemys_oldhamii
                                      `--2|   |   `--2|   ,--2---2 Cyclemys_dentata
                                          |   |       `--2|   ,--2 Notochelys_platynota
                                          |   |           `--2|   ,--2 Heosemys_spinosa
                                          |   |               `--2|   ,--2 Heosemys_grandis
                                          `--2|                   `--2---2 Heosemys_annandalii
                                              |       ,--12 Cuora_amboinensis
                                              |   ,--2|   ,--2 Cuora_flavomarginata
                                              |   |   `--2---2 Cuora_aurocapitata
                                              |   |       ,--2 Mauremys_annamensis
                                              `--2|   ,--2|   ,--12 messeliana
                                                  |   |   `--2---12 kehreri
                                                  `--2|       ,--2 Mauremys_sinensis
                                                      |   ,--2---2 Mauremys_reevesii
                                                      `--2|   ,--2 Mauremys_leprosa
                                                          `--2|   ,--2 Mauremys_rivulata
                                                              `--2---2 Mauremys_caspica
 
Tree 0, char. 58 (4 steps) - carapace,_fourth_marginal_scute,_contact_with_costals 
     ,--0 Batagur_baska
     |    ,--01 Batagur_kachuga
|--01|    |        ,--1 Batagur_dhongoka
     `--01|    ,--1---1 Batagur_borneoensis
          |    |    ,--01 Hardella_thurjii
          `--01|    |         ,--1 Pangshura_tecta
               |    |    ,--01|    ,--01 Pangshura_tentoria
               `--01|    |    `--01---01 Pangshura_smithii
                    |    |       ,--0 Morenia_petersi
                    `--01|   ,--0---0 Morenia_ocellata
                         |   |       ,--0 Orlitia_borneensis
                         |   |   ,--0---0 Malayemys
                         `--0|   |       ,--0 Siebenrockiella_crassicollis
                             |   |   ,--0---01 Geoemyda_spengleri
                             |   |   |           ,--1 Gopherus_agassizii
                             `--0|   |       ,--0|   ,--0 Glyptemys_insculpta
                                 |   |       |   `--0|   ,--0 Malaclemys_terrapin
                                 |   |       |       `--0|   ,--0 Graptemys_geographica
                                 |   |   ,--0|           `--0---01 Graptemys_barbouri
                                 `--0|   |   |   ,--1 Rhinoclemmys_nasuta
                                     |   |   |   |       ,--01 Rhinoclemmys_pulcherrima
                                     |   |   `--0|   ,--0---0 Rhinoclemmys_annulata
                                     |   |       `--0|   ,--0 Rhinoclemmys_areolata
                                     |   |           `--0|   ,--01 Rhinoclemmys_punctularia
                                     |   |               `--0|   ,--0 Rhinoclemmys_melanosterna
                                     `--0|                   `--0---?=0 Rhinoclemmys_funerea
                                         |   ,--01 Melanochelys_trijuga
                                         |   |           ,--0 Sacalia_quadriocellata
                                         |   |       ,--0---0 Sacalia_bealei
                                         |   |       |   ,--0 Leucocephalon_yuwonoi
                                         |   |   ,--0|   |       ,--0 Cyclemys_oldhamii
                                         `--0|   |   `--0|   ,--0---0 Cyclemys_dentata
                                             |   |       `--0|   ,--0 Notochelys_platynota
                                             |   |           `--0|   ,--?=0 Heosemys_spinosa
                                             |   |               `--0|   ,--0 Heosemys_grandis
                                             `--0|                   `--0---0 Heosemys_annandalii
                                                 |       ,--01 Cuora_amboinensis
                                                 |   ,--0|   ,--?=0 Cuora_flavomarginata
                                                 |   |   `--0---?=0 Cuora_aurocapitata
                                                 |   |       ,--?=0 Mauremys_annamensis
                                                 `--0|   ,--0|   ,--0 messeliana
                                                     |   |   `--0---0 kehreri
                                                     `--0|       ,--?=0 Mauremys_sinensis
                                                         |   ,--0---0 Mauremys_reevesii
                                                         `--0|   ,--0 Mauremys_leprosa
                                                             `--0|   ,--0 Mauremys_rivulata
                                                                 `--0---01 Mauremys_caspica
 
Tree 0, char. 59 (4 steps) - carapace,_sixth_marginal_scute,_contact_with_costals 
     ,--0 Batagur_baska
     |    ,--01 Batagur_kachuga
|--01|    |        ,--1 Batagur_dhongoka
     `--01|    ,--1---1 Batagur_borneoensis
          |    |    ,--01 Hardella_thurjii
          `--01|    |        ,--1 Pangshura_tecta
               |    |    ,--1|   ,--01 Pangshura_tentoria
               `--01|    |   `--1---1 Pangshura_smithii
                    |    |       ,--0 Morenia_petersi
                    `--01|   ,--0---0 Morenia_ocellata
                         |   |       ,--0 Orlitia_borneensis
                         |   |   ,--0---01 Malayemys
                         `--0|   |       ,--0 Siebenrockiella_crassicollis
                             |   |   ,--0---01 Geoemyda_spengleri
                             |   |   |           ,--1 Gopherus_agassizii
                             `--0|   |       ,--0|   ,--0 Glyptemys_insculpta
                                 |   |       |   `--0|   ,--01 Malaclemys_terrapin
                                 |   |       |       `--0|   ,--0 Graptemys_geographica
                                 |   |   ,--0|           `--0---1 Graptemys_barbouri
                                 `--0|   |   |   ,--0 Rhinoclemmys_nasuta
                                     |   |   |   |       ,--01 Rhinoclemmys_pulcherrima
                                     |   |   `--0|   ,--0---0 Rhinoclemmys_annulata
                                     |   |       `--0|   ,--0 Rhinoclemmys_areolata
                                     |   |           `--0|   ,--01 Rhinoclemmys_punctularia
                                     |   |               `--0|   ,--0 Rhinoclemmys_melanosterna
                                     `--0|                   `--0---?=0 Rhinoclemmys_funerea
                                         |   ,--01 Melanochelys_trijuga
                                         |   |           ,--0 Sacalia_quadriocellata
                                         |   |       ,--0---0 Sacalia_bealei
                                         |   |       |   ,--01 Leucocephalon_yuwonoi
                                         |   |   ,--0|   |       ,--01 Cyclemys_oldhamii
                                         `--0|   |   `--0|   ,--0---01 Cyclemys_dentata
                                             |   |       `--0|   ,--0 Notochelys_platynota
                                             |   |           `--0|   ,--?=0 Heosemys_spinosa
                                             |   |               `--0|   ,--0 Heosemys_grandis
                                             `--0|                   `--0---0 Heosemys_annandalii
                                                 |       ,--01 Cuora_amboinensis
                                                 |   ,--0|   ,--?=0 Cuora_flavomarginata
                                                 |   |   `--0---?=0 Cuora_aurocapitata
                                                 |   |       ,--?=0 Mauremys_annamensis
                                                 `--0|   ,--0|   ,--0 messeliana
                                                     |   |   `--0---01 kehreri
                                                     `--0|       ,--0 Mauremys_sinensis
                                                         |   ,--0---0 Mauremys_reevesii
                                                         `--0|   ,--0 Mauremys_leprosa
                                                             `--0|   ,--0 Mauremys_rivulata
                                                                 `--0---01 Mauremys_caspica
 
Tree 0, char. 60 (1 steps) - carapace,_12th_marginal_scutes,_fusion 
    ,--0 Batagur_baska
    |   ,--0 Batagur_kachuga
|--0|   |       ,--0 Batagur_dhongoka
    `--0|   ,--0---0 Batagur_borneoensis
        |   |   ,--0 Hardella_thurjii
        `--0|   |       ,--0 Pangshura_tecta
            |   |   ,--0|   ,--0 Pangshura_tentoria
            `--0|   |   `--0---0 Pangshura_smithii
                |   |       ,--0 Morenia_petersi
                `--0|   ,--0---0 Morenia_ocellata
                    |   |       ,--0 Orlitia_borneensis
                    |   |   ,--0---0 Malayemys
                    `--0|   |       ,--0 Siebenrockiella_crassicollis
                        |   |   ,--0---0 Geoemyda_spengleri
                        |   |   |           ,--1 Gopherus_agassizii
                        `--0|   |       ,--0|   ,--0 Glyptemys_insculpta
                            |   |       |   `--0|   ,--0 Malaclemys_terrapin
                            |   |       |       `--0|   ,--0 Graptemys_geographica
                            |   |   ,--0|           `--0---0 Graptemys_barbouri
                            `--0|   |   |   ,--0 Rhinoclemmys_nasuta
                                |   |   |   |       ,--0 Rhinoclemmys_pulcherrima
                                |   |   `--0|   ,--0---0 Rhinoclemmys_annulata
                                |   |       `--0|   ,--0 Rhinoclemmys_areolata
                                |   |           `--0|   ,--0 Rhinoclemmys_punctularia
                                |   |               `--0|   ,--0 Rhinoclemmys_melanosterna
                                `--0|                   `--0---0 Rhinoclemmys_funerea
                                    |   ,--0 Melanochelys_trijuga
                                    |   |           ,--0 Sacalia_quadriocellata
                                    |   |       ,--0---0 Sacalia_bealei
                                    |   |       |   ,--0 Leucocephalon_yuwonoi
                                    |   |   ,--0|   |       ,--0 Cyclemys_oldhamii
                                    `--0|   |   `--0|   ,--0---0 Cyclemys_dentata
                                        |   |       `--0|   ,--0 Notochelys_platynota
                                        |   |           `--0|   ,--0 Heosemys_spinosa
                                        |   |               `--0|   ,--0 Heosemys_grandis
                                        `--0|                   `--0---0 Heosemys_annandalii
                                            |       ,--0 Cuora_amboinensis
                                            |   ,--0|   ,--0 Cuora_flavomarginata
                                            |   |   `--0---0 Cuora_aurocapitata
                                            |   |       ,--0 Mauremys_annamensis
                                            `--0|   ,--0|   ,--0 messeliana
                                                |   |   `--0---0 kehreri
                                                `--0|       ,--0 Mauremys_sinensis
                                                    |   ,--0---0 Mauremys_reevesii
                                                    `--0|   ,--0 Mauremys_leprosa
                                                        `--0|   ,--0 Mauremys_rivulata
                                                            `--0---0 Mauremys_caspica
 
Tree 0, char. 61 (8 steps) - carapace,_pygal_bone,_subdivision_by_the_sulcus_between_the_twelfth_marginal_scutes 
     ,--0 Batagur_baska
     |   ,--1 Batagur_kachuga
|--01|   |       ,--1 Batagur_dhongoka
     `--1|   ,--1---1 Batagur_borneoensis
         |   |   ,--1 Hardella_thurjii
         `--1|   |       ,--1 Pangshura_tecta
             |   |   ,--1|   ,--1 Pangshura_tentoria
             `--1|   |   `--1---1 Pangshura_smithii
                 |   |       ,--1 Morenia_petersi
                 `--1|   ,--1---1 Morenia_ocellata
                     |   |       ,--1 Orlitia_borneensis
                     |   |   ,--1---1 Malayemys
                     `--1|   |       ,--1 Siebenrockiella_crassicollis
                         |   |   ,--1---0 Geoemyda_spengleri
                         |   |   |             ,--?=01 Gopherus_agassizii
                         `--1|   |        ,--01|    ,--0 Glyptemys_insculpta
                             |   |        |    `--01|    ,--0 Malaclemys_terrapin
                             |   |        |         `--01|    ,--1 Graptemys_geographica
                             |   |   ,--01|              `--01---?=01 Graptemys_barbouri
                             `--1|   |    |    ,--1 Rhinoclemmys_nasuta
                                 |   |    |    |       ,--0 Rhinoclemmys_pulcherrima
                                 |   |    `--01|   ,--0---01 Rhinoclemmys_annulata
                                 |   |         `--0|   ,--0 Rhinoclemmys_areolata
                                 |   |             `--0|   ,--01 Rhinoclemmys_punctularia
                                 |   |                 `--0|   ,--0 Rhinoclemmys_melanosterna
                                 `--1|                     `--0---0 Rhinoclemmys_funerea
                                     |   ,--01 Melanochelys_trijuga
                                     |   |           ,--01 Sacalia_quadriocellata
                                     |   |       ,--1---1 Sacalia_bealei
                                     |   |       |   ,--0 Leucocephalon_yuwonoi
                                     |   |   ,--1|   |       ,--1 Cyclemys_oldhamii
                                     `--1|   |   `--1|   ,--1---1 Cyclemys_dentata
                                         |   |       `--1|   ,--0 Notochelys_platynota
                                         |   |           `--1|   ,--1 Heosemys_spinosa
                                         |   |               `--1|   ,--1 Heosemys_grandis
                                         `--1|                   `--1---1 Heosemys_annandalii
                                             |       ,--1 Cuora_amboinensis
                                             |   ,--1|   ,--1 Cuora_flavomarginata
                                             |   |   `--1---1 Cuora_aurocapitata
                                             |   |        ,--01 Mauremys_annamensis
                                             `--1|   ,--01|    ,--0 messeliana
                                                 |   |    `--01---01 kehreri
                                                 `--1|       ,--1 Mauremys_sinensis
                                                     |   ,--1---01 Mauremys_reevesii
                                                     `--1|   ,--1 Mauremys_leprosa
                                                         `--1|   ,--01 Mauremys_rivulata
                                                             `--1---1 Mauremys_caspica
 
Tree 0, char. 62 (3 steps) - carapace,_pygal_bone,_median_notch 
     ,--0 Batagur_baska
     |    ,--01 Batagur_kachuga
|--01|    |       ,--1 Batagur_dhongoka
     `--01|   ,--1---01 Batagur_borneoensis
          |   |   ,--01 Hardella_thurjii
          `--1|   |       ,--01 Pangshura_tecta
              |   |   ,--1|   ,--1 Pangshura_tentoria
              `--1|   |   `--1---01 Pangshura_smithii
                  |   |       ,--01 Morenia_petersi
                  `--1|   ,--1---01 Morenia_ocellata
                      |   |       ,--01 Orlitia_borneensis
                      |   |   ,--1---01 Malayemys
                      `--1|   |       ,--01 Siebenrockiella_crassicollis
                          |   |   ,--1---1 Geoemyda_spengleri
                          |   |   |           ,--?=1 Gopherus_agassizii
                          `--1|   |       ,--1|   ,--1 Glyptemys_insculpta
                              |   |       |   `--1|   ,--1 Malaclemys_terrapin
                              |   |       |       `--1|   ,--1 Graptemys_geographica
                              |   |   ,--1|           `--1---01 Graptemys_barbouri
                              `--1|   |   |   ,--1 Rhinoclemmys_nasuta
                                  |   |   |   |       ,--01 Rhinoclemmys_pulcherrima
                                  |   |   `--1|   ,--1---01 Rhinoclemmys_annulata
                                  |   |       `--1|   ,--1 Rhinoclemmys_areolata
                                  |   |           `--1|   ,--01 Rhinoclemmys_punctularia
                                  |   |               `--1|   ,--1 Rhinoclemmys_melanosterna
                                  `--1|                   `--1---1 Rhinoclemmys_funerea
                                      |   ,--1 Melanochelys_trijuga
                                      |   |           ,--01 Sacalia_quadriocellata
                                      |   |       ,--1---1 Sacalia_bealei
                                      |   |       |   ,--1 Leucocephalon_yuwonoi
                                      |   |   ,--1|   |       ,--1 Cyclemys_oldhamii
                                      `--1|   |   `--1|   ,--1---01 Cyclemys_dentata
                                          |   |       `--1|   ,--1 Notochelys_platynota
                                          |   |           `--1|   ,--1 Heosemys_spinosa
                                          |   |               `--1|   ,--1 Heosemys_grandis
                                          `--1|                   `--1---1 Heosemys_annandalii
                                              |         ,--01 Cuora_amboinensis
                                              |    ,--01|   ,--0 Cuora_flavomarginata
                                              |    |    `--0---0 Cuora_aurocapitata
                                              |    |         ,--01 Mauremys_annamensis
                                              `--01|    ,--01|    ,--0 messeliana
                                                   |    |    `--01---01 kehreri
                                                   `--01|         ,--01 Mauremys_sinensis
                                                        |    ,--01---1 Mauremys_reevesii
                                                        `--01|    ,--01 Mauremys_leprosa
                                                             `--01|    ,--01 Mauremys_rivulata
                                                                  `--01---01 Mauremys_caspica
 
Tree 0, char. 63 (6 steps) - carapace,_fourth_vertebral_scute,_relation_between_length_and_width 
    ,--12 Batagur_baska
    |   ,--012 Batagur_kachuga
|--1|   |        ,--0 Batagur_dhongoka
    `--1|   ,--01---012 Batagur_borneoensis
        |   |   ,--12 Hardella_thurjii
        `--1|   |       ,--0 Pangshura_tecta
            |   |   ,--0|   ,--012 Pangshura_tentoria
            `--1|   |   `--0---0 Pangshura_smithii
                |   |       ,--012 Morenia_petersi
                `--1|   ,--2---2 Morenia_ocellata
                    |   |       ,--2 Orlitia_borneensis
                    |   |   ,--2---2 Malayemys
                    `--2|   |       ,--012 Siebenrockiella_crassicollis
                        |   |   ,--2---2 Geoemyda_spengleri
                        |   |   |           ,--2 Gopherus_agassizii
                        `--2|   |       ,--2|   ,--2 Glyptemys_insculpta
                            |   |       |   `--2|   ,--2 Malaclemys_terrapin
                            |   |       |       `--2|    ,--1 Graptemys_geographica
                            |   |   ,--2|           `--12---12 Graptemys_barbouri
                            `--2|   |   |   ,--2 Rhinoclemmys_nasuta
                                |   |   |   |       ,--2 Rhinoclemmys_pulcherrima
                                |   |   `--2|   ,--2---12 Rhinoclemmys_annulata
                                |   |       `--2|   ,--2 Rhinoclemmys_areolata
                                |   |           `--2|   ,--2 Rhinoclemmys_punctularia
                                |   |               `--2|   ,--2 Rhinoclemmys_melanosterna
                                `--2|                   `--2---1 Rhinoclemmys_funerea
                                    |   ,--12 Melanochelys_trijuga
                                    |   |           ,--012 Sacalia_quadriocellata
                                    |   |       ,--2---2 Sacalia_bealei
                                    |   |       |   ,--2 Leucocephalon_yuwonoi
                                    |   |   ,--2|   |       ,--1 Cyclemys_oldhamii
                                    `--2|   |   `--2|   ,--2---2 Cyclemys_dentata
                                        |   |       `--2|   ,--2 Notochelys_platynota
                                        |   |           `--2|   ,--2 Heosemys_spinosa
                                        |   |               `--2|   ,--2 Heosemys_grandis
                                        `--2|                   `--2---2 Heosemys_annandalii
                                            |       ,--2 Cuora_amboinensis
                                            |   ,--2|   ,--2 Cuora_flavomarginata
                                            |   |   `--2---2 Cuora_aurocapitata
                                            |   |       ,--2 Mauremys_annamensis
                                            `--2|   ,--2|   ,--012 messeliana
                                                |   |   `--2---012 kehreri
                                                `--2|       ,--2 Mauremys_sinensis
                                                    |   ,--2---2 Mauremys_reevesii
                                                    `--2|   ,--2 Mauremys_leprosa
                                                        `--2|   ,--2 Mauremys_rivulata
                                                            `--2---2 Mauremys_caspica
 
Tree 0, char. 64 (4 steps) - carapace,_anterior_musk_duct_foramen_or_notch 
    ,--0 Batagur_baska
    |   ,--0 Batagur_kachuga
|--0|   |       ,--01 Batagur_dhongoka
    `--0|   ,--0---0 Batagur_borneoensis
        |   |   ,--01 Hardella_thurjii
        `--0|   |       ,--0 Pangshura_tecta
            |   |   ,--0|   ,--0 Pangshura_tentoria
            `--0|   |   `--0---0 Pangshura_smithii
                |   |        ,--1 Morenia_petersi
                `--0|   ,--01---?=01 Morenia_ocellata
                    |   |       ,--0 Orlitia_borneensis
                    |   |   ,--0---0 Malayemys
                    `--0|   |       ,--0 Siebenrockiella_crassicollis
                        |   |   ,--0---0 Geoemyda_spengleri
                        |   |   |           ,--?=0 Gopherus_agassizii
                        `--0|   |       ,--0|   ,--0 Glyptemys_insculpta
                            |   |       |   `--0|   ,--1 Malaclemys_terrapin
                            |   |       |       `--1|   ,--1 Graptemys_geographica
                            |   |   ,--0|           `--1---?=1 Graptemys_barbouri
                            `--0|   |   |   ,--0 Rhinoclemmys_nasuta
                                |   |   |   |       ,--01 Rhinoclemmys_pulcherrima
                                |   |   `--0|   ,--0---0 Rhinoclemmys_annulata
                                |   |       `--0|    ,--1 Rhinoclemmys_areolata
                                |   |           `--01|    ,--0 Rhinoclemmys_punctularia
                                |   |                `--01|    ,--1 Rhinoclemmys_melanosterna
                                `--0|                     `--01---?=01 Rhinoclemmys_funerea
                                    |   ,--0 Melanochelys_trijuga
                                    |   |           ,--0 Sacalia_quadriocellata
                                    |   |       ,--0---0 Sacalia_bealei
                                    |   |       |   ,--0 Leucocephalon_yuwonoi
                                    |   |   ,--0|   |       ,--?=0 Cyclemys_oldhamii
                                    `--0|   |   `--0|   ,--0---?=0 Cyclemys_dentata
                                        |   |       `--0|   ,--0 Notochelys_platynota
                                        |   |           `--0|   ,--0 Heosemys_spinosa
                                        |   |               `--0|   ,--0 Heosemys_grandis
                                        `--0|                   `--0---0 Heosemys_annandalii
                                            |       ,--0 Cuora_amboinensis
                                            |   ,--0|   ,--0 Cuora_flavomarginata
                                            |   |   `--0---0 Cuora_aurocapitata
                                            |   |       ,--0 Mauremys_annamensis
                                            `--0|   ,--0|   ,--0 messeliana
                                                |   |   `--0---0 kehreri
                                                `--0|       ,--0 Mauremys_sinensis
                                                    |   ,--0---0 Mauremys_reevesii
                                                    `--0|   ,--0 Mauremys_leprosa
                                                        `--0|   ,--0 Mauremys_rivulata
                                                            `--0---0 Mauremys_caspica
 
Tree 0, char. 65 (4 steps) - carapace,_anterior_musk_duct_foramen_or_notch,_position 
    ,--0 Batagur_baska
    |   ,--0 Batagur_kachuga
|--0|   |       ,--0 Batagur_dhongoka
    `--0|   ,--0---0 Batagur_borneoensis
        |   |   ,--01 Hardella_thurjii
        `--0|   |       ,--0 Pangshura_tecta
            |   |   ,--0|   ,--0 Pangshura_tentoria
            `--0|   |   `--0---0 Pangshura_smithii
                |   |       ,--?=0 Morenia_petersi
                `--0|   ,--0---?=0 Morenia_ocellata
                    |   |       ,--0 Orlitia_borneensis
                    |   |   ,--0---01 Malayemys
                    `--0|   |       ,--01 Siebenrockiella_crassicollis
                        |   |   ,--0---01 Geoemyda_spengleri
                        |   |   |             ,--?=01 Gopherus_agassizii
                        `--0|   |        ,--01|    ,--1 Glyptemys_insculpta
                            |   |        |    `--01|    ,--?=01 Malaclemys_terrapin
                            |   |        |         `--01|    ,--?=01 Graptemys_geographica
                            |   |   ,--01|              `--01---?=01 Graptemys_barbouri
                            `--0|   |    |    ,--0 Rhinoclemmys_nasuta
                                |   |    |    |        ,--1 Rhinoclemmys_pulcherrima
                                |   |    `--01|    ,--1---1 Rhinoclemmys_annulata
                                |   |         `--01|    ,--?=01 Rhinoclemmys_areolata
                                |   |              `--01|    ,--01 Rhinoclemmys_punctularia
                                |   |                   `--01|    ,--?=01 Rhinoclemmys_melanosterna
                                `--0|                        `--01---?=01 Rhinoclemmys_funerea
                                    |   ,--0 Melanochelys_trijuga
                                    |   |           ,--01 Sacalia_quadriocellata
                                    |   |       ,--0---0 Sacalia_bealei
                                    |   |       |   ,--12 Leucocephalon_yuwonoi
                                    |   |   ,--0|   |       ,--?=0 Cyclemys_oldhamii
                                    `--0|   |   `--0|   ,--0---?=0 Cyclemys_dentata
                                        |   |       `--0|   ,--0 Notochelys_platynota
                                        |   |           `--0|   ,--01 Heosemys_spinosa
                                        |   |               `--0|   ,--0 Heosemys_grandis
                                        `--0|                   `--0---?=0 Heosemys_annandalii
                                            |       ,--0 Cuora_amboinensis
                                            |   ,--0|   ,--0 Cuora_flavomarginata
                                            |   |   `--0---1 Cuora_aurocapitata
                                            |   |       ,--0 Mauremys_annamensis
                                            `--0|   ,--0|   ,--0 messeliana
                                                |   |   `--0---0 kehreri
                                                `--0|       ,--01 Mauremys_sinensis
                                                    |   ,--0---01 Mauremys_reevesii
                                                    `--0|   ,--01 Mauremys_leprosa
                                                        `--0|   ,--0 Mauremys_rivulata
                                                            `--0---0 Mauremys_caspica
 
Tree 0, char. 66 (4 steps) - peripherals,_anterior_musk_duct_foramen_or_notch,_position 
      ,--0 Batagur_baska
      |   ,--2 Batagur_kachuga
|--012|   |       ,--012 Batagur_dhongoka
      `--2|   ,--2---012 Batagur_borneoensis
          |   |   ,--12 Hardella_thurjii
          `--2|   |       ,--12 Pangshura_tecta
              |   |   ,--2|   ,--12 Pangshura_tentoria
              `--2|   |   `--2---012 Pangshura_smithii
                  |   |       ,--?=2 Morenia_petersi
                  `--2|   ,--2---?=2 Morenia_ocellata
                      |   |       ,--2 Orlitia_borneensis
                      |   |   ,--2---2 Malayemys
                      `--2|   |       ,--2 Siebenrockiella_crassicollis
                          |   |   ,--2---2 Geoemyda_spengleri
                          |   |   |           ,--?=2 Gopherus_agassizii
                          `--2|   |       ,--2|   ,--2 Glyptemys_insculpta
                              |   |       |   `--2|   ,--?=2 Malaclemys_terrapin
                              |   |       |       `--2|   ,--?=2 Graptemys_geographica
                              |   |   ,--2|           `--2---?=2 Graptemys_barbouri
                              `--2|   |   |   ,--2 Rhinoclemmys_nasuta
                                  |   |   |   |       ,--2 Rhinoclemmys_pulcherrima
                                  |   |   `--2|   ,--2---2 Rhinoclemmys_annulata
                                  |   |       `--2|   ,--?=2 Rhinoclemmys_areolata
                                  |   |           `--2|   ,--2 Rhinoclemmys_punctularia
                                  |   |               `--2|   ,--?=2 Rhinoclemmys_melanosterna
                                  `--2|                   `--2---?=2 Rhinoclemmys_funerea
                                      |   ,--2 Melanochelys_trijuga
                                      |   |           ,--2 Sacalia_quadriocellata
                                      |   |       ,--2---2 Sacalia_bealei
                                      |   |       |   ,--2 Leucocephalon_yuwonoi
                                      |   |   ,--2|   |       ,--?=2 Cyclemys_oldhamii
                                      `--2|   |   `--2|   ,--2---?=2 Cyclemys_dentata
                                          |   |       `--2|   ,--2 Notochelys_platynota
                                          |   |           `--2|   ,--2 Heosemys_spinosa
                                          |   |               `--2|   ,--2 Heosemys_grandis
                                          `--2|                   `--2---?=2 Heosemys_annandalii
                                              |       ,--234 Cuora_amboinensis
                                              |   ,--2|   ,--4 Cuora_flavomarginata
                                              |   |   `--2---2 Cuora_aurocapitata
                                              |   |       ,--2 Mauremys_annamensis
                                              `--2|   ,--2|   ,--012 messeliana
                                                  |   |   `--2---2 kehreri
                                                  `--2|       ,--2 Mauremys_sinensis
                                                      |   ,--2---2 Mauremys_reevesii
                                                      `--2|   ,--2 Mauremys_leprosa
                                                          `--2|   ,--2 Mauremys_rivulata
                                                              `--2---2 Mauremys_caspica
 
Tree 0, char. 67 (5 steps) - carapace,_posterior_musk_duct_foramen_or_notch 
    ,--0 Batagur_baska
    |   ,--0 Batagur_kachuga
|--0|   |       ,--01 Batagur_dhongoka
    `--0|   ,--0---01 Batagur_borneoensis
        |   |   ,--01 Hardella_thurjii
        `--0|   |       ,--0 Pangshura_tecta
            |   |   ,--0|   ,--0 Pangshura_tentoria
            `--0|   |   `--0---0 Pangshura_smithii
                |   |        ,--1 Morenia_petersi
                `--0|   ,--01---?=01 Morenia_ocellata
                    |   |       ,--0 Orlitia_borneensis
                    |   |   ,--0---0 Malayemys
                    `--0|   |       ,--0 Siebenrockiella_crassicollis
                        |   |   ,--0---0 Geoemyda_spengleri
                        |   |   |           ,--1 Gopherus_agassizii
                        `--0|   |       ,--1|   ,--1 Glyptemys_insculpta
                            |   |       |   `--1|   ,--1 Malaclemys_terrapin
                            |   |       |       `--1|   ,--1 Graptemys_geographica
                            |   |   ,--0|           `--1---?=1 Graptemys_barbouri
                            `--0|   |   |   ,--0 Rhinoclemmys_nasuta
                                |   |   |   |       ,--01 Rhinoclemmys_pulcherrima
                                |   |   `--0|   ,--0---0 Rhinoclemmys_annulata
                                |   |       `--0|    ,--1 Rhinoclemmys_areolata
                                |   |           `--01|    ,--0 Rhinoclemmys_punctularia
                                |   |                `--01|    ,--1 Rhinoclemmys_melanosterna
                                `--0|                     `--01---?=01 Rhinoclemmys_funerea
                                    |   ,--0 Melanochelys_trijuga
                                    |   |           ,--0 Sacalia_quadriocellata
                                    |   |       ,--0---0 Sacalia_bealei
                                    |   |       |   ,--0 Leucocephalon_yuwonoi
                                    |   |   ,--0|   |       ,--?=0 Cyclemys_oldhamii
                                    `--0|   |   `--0|   ,--0---?=0 Cyclemys_dentata
                                        |   |       `--0|   ,--01 Notochelys_platynota
                                        |   |           `--0|   ,--0 Heosemys_spinosa
                                        |   |               `--0|   ,--0 Heosemys_grandis
                                        `--0|                   `--0---0 Heosemys_annandalii
                                            |       ,--0 Cuora_amboinensis
                                            |   ,--0|    ,--01 Cuora_flavomarginata
                                            |   |   `--01---1 Cuora_aurocapitata
                                            |   |       ,--0 Mauremys_annamensis
                                            `--0|   ,--0|   ,--0 messeliana
                                                |   |   `--0---0 kehreri
                                                `--0|       ,--0 Mauremys_sinensis
                                                    |   ,--0---0 Mauremys_reevesii
                                                    `--0|   ,--0 Mauremys_leprosa
                                                        `--0|   ,--0 Mauremys_rivulata
                                                            `--0---0 Mauremys_caspica
 
Tree 0, char. 68 (5 steps) - carapace,_posterior_musk_duct_foramen_or_notch,_position 
      ,--2 Batagur_baska
      |   ,--0 Batagur_kachuga
|--012|   |       ,--012 Batagur_dhongoka
      `--0|   ,--0---01 Batagur_borneoensis
          |   |   ,--?=0 Hardella_thurjii
          `--0|   |       ,--0 Pangshura_tecta
              |   |   ,--0|   ,--0 Pangshura_tentoria
              `--0|   |   `--0---01 Pangshura_smithii
                  |   |       ,--?=0 Morenia_petersi
                  `--0|   ,--0---?=0 Morenia_ocellata
                      |   |       ,--0 Orlitia_borneensis
                      |   |   ,--0---01 Malayemys
                      `--0|   |         ,--01 Siebenrockiella_crassicollis
                          |   |    ,--01---1 Geoemyda_spengleri
                          |   |    |              ,--?=01 Gopherus_agassizii
                          `--0|    |         ,--01|    ,--?=01 Glyptemys_insculpta
                              |    |         |    `--01|    ,--?=01 Malaclemys_terrapin
                              |    |         |         `--01|    ,--?=01 Graptemys_geographica
                              |    |    ,--01|              `--01---?=01 Graptemys_barbouri
                              `--01|    |    |    ,--01 Rhinoclemmys_nasuta
                                   |    |    |    |       ,--1 Rhinoclemmys_pulcherrima
                                   |    |    `--01|   ,--1---12 Rhinoclemmys_annulata
                                   |    |         `--1|   ,--?=1 Rhinoclemmys_areolata
                                   |    |             `--1|   ,--1 Rhinoclemmys_punctularia
                                   |    |                 `--1|   ,--?=1 Rhinoclemmys_melanosterna
                                   `--01|                     `--1---?=1 Rhinoclemmys_funerea
                                        |    ,--01 Melanochelys_trijuga
                                        |    |              ,--01 Sacalia_quadriocellata
                                        |    |         ,--01---01 Sacalia_bealei
                                        |    |         |    ,--12 Leucocephalon_yuwonoi
                                        |    |    ,--01|    |         ,--?=01 Cyclemys_oldhamii
                                        `--01|    |    `--01|    ,--01---?=01 Cyclemys_dentata
                                             |    |         `--01|    ,--01 Notochelys_platynota
                                             |    |              `--01|    ,--01 Heosemys_spinosa
                                             |    |                   `--01|    ,--01 Heosemys_grandis
                                             `--01|                        `--01---0 Heosemys_annandalii
                                                  |       ,--0 Cuora_amboinensis
                                                  |   ,--0|   ,--0 Cuora_flavomarginata
                                                  |   |   `--0---?=0 Cuora_aurocapitata
                                                  |   |       ,--0 Mauremys_annamensis
                                                  `--0|   ,--0|   ,--0 messeliana
                                                      |   |   `--0---0 kehreri
                                                      `--0|       ,--01 Mauremys_sinensis
                                                          |   ,--0---01 Mauremys_reevesii
                                                          `--0|   ,--01 Mauremys_leprosa
                                                              `--0|   ,--01 Mauremys_rivulata
                                                                  `--0---01 Mauremys_caspica
 
Tree 0, char. 69 (2 steps) - shell,_sutured_contact_between_plastron_and_carapace_(bridge) 
    ,--0 Batagur_baska
    |   ,--0 Batagur_kachuga
|--0|   |       ,--0 Batagur_dhongoka
    `--0|   ,--0---0 Batagur_borneoensis
        |   |   ,--0 Hardella_thurjii
        `--0|   |       ,--0 Pangshura_tecta
            |   |   ,--0|   ,--0 Pangshura_tentoria
            `--0|   |   `--0---0 Pangshura_smithii
                |   |       ,--0 Morenia_petersi
                `--0|   ,--0---0 Morenia_ocellata
                    |   |       ,--0 Orlitia_borneensis
                    |   |   ,--0---0 Malayemys
                    `--0|   |       ,--0 Siebenrockiella_crassicollis
                        |   |   ,--0---0 Geoemyda_spengleri
                        |   |   |           ,--0 Gopherus_agassizii
                        `--0|   |       ,--0|   ,--0 Glyptemys_insculpta
                            |   |       |   `--0|   ,--0 Malaclemys_terrapin
                            |   |       |       `--0|   ,--0 Graptemys_geographica
                            |   |   ,--0|           `--0---0 Graptemys_barbouri
                            `--0|   |   |   ,--0 Rhinoclemmys_nasuta
                                |   |   |   |       ,--0 Rhinoclemmys_pulcherrima
                                |   |   `--0|   ,--0---0 Rhinoclemmys_annulata
                                |   |       `--0|   ,--0 Rhinoclemmys_areolata
                                |   |           `--0|   ,--0 Rhinoclemmys_punctularia
                                |   |               `--0|   ,--0 Rhinoclemmys_melanosterna
                                `--0|                   `--0---0 Rhinoclemmys_funerea
                                    |   ,--0 Melanochelys_trijuga
                                    |   |           ,--0 Sacalia_quadriocellata
                                    |   |       ,--0---0 Sacalia_bealei
                                    |   |       |   ,--0 Leucocephalon_yuwonoi
                                    |   |   ,--0|   |       ,--1 Cyclemys_oldhamii
                                    `--0|   |   `--0|   ,--1---1 Cyclemys_dentata
                                        |   |       `--0|   ,--01 Notochelys_platynota
                                        |   |           `--0|   ,--0 Heosemys_spinosa
                                        |   |               `--0|   ,--0 Heosemys_grandis
                                        `--0|                   `--0---0 Heosemys_annandalii
                                            |       ,--1 Cuora_amboinensis
                                            |   ,--1|   ,--1 Cuora_flavomarginata
                                            |   |   `--1---1 Cuora_aurocapitata
                                            |   |       ,--0 Mauremys_annamensis
                                            `--0|   ,--0|   ,--0 messeliana
                                                |   |   `--0---0 kehreri
                                                `--0|       ,--0 Mauremys_sinensis
                                                    |   ,--0---0 Mauremys_reevesii
                                                    `--0|   ,--0 Mauremys_leprosa
                                                        `--0|   ,--0 Mauremys_rivulata
                                                            `--0---0 Mauremys_caspica
 
Tree 0, char. 70 (2 steps) - bridge,_fifth_marginal_scute,_contact_with_hyoplastron 
    ,--01 Batagur_baska
    |   ,--01 Batagur_kachuga
|--1|   |       ,--1 Batagur_dhongoka
    `--1|   ,--1---1 Batagur_borneoensis
        |   |   ,--01 Hardella_thurjii
        `--1|   |       ,--1 Pangshura_tecta
            |   |   ,--1|   ,--01 Pangshura_tentoria
            `--1|   |   `--1---1 Pangshura_smithii
                |   |       ,--1 Morenia_petersi
                `--1|   ,--1---1 Morenia_ocellata
                    |   |       ,--1 Orlitia_borneensis
                    |   |   ,--1---01 Malayemys
                    `--1|   |       ,--01 Siebenrockiella_crassicollis
                        |   |   ,--1---01 Geoemyda_spengleri
                        |   |   |           ,--1 Gopherus_agassizii
                        `--1|   |       ,--1|   ,--1 Glyptemys_insculpta
                            |   |       |   `--1|   ,--1 Malaclemys_terrapin
                            |   |       |       `--1|   ,--1 Graptemys_geographica
                            |   |   ,--1|           `--1---?=1 Graptemys_barbouri
                            `--1|   |   |   ,--1 Rhinoclemmys_nasuta
                                |   |   |   |       ,--01 Rhinoclemmys_pulcherrima
                                |   |   `--1|   ,--1---1 Rhinoclemmys_annulata
                                |   |       `--1|   ,--01 Rhinoclemmys_areolata
                                |   |           `--1|   ,--01 Rhinoclemmys_punctularia
                                |   |               `--1|   ,--0 Rhinoclemmys_melanosterna
                                `--1|                   `--1---1 Rhinoclemmys_funerea
                                    |   ,--1 Melanochelys_trijuga
                                    |   |           ,--1 Sacalia_quadriocellata
                                    |   |       ,--1---1 Sacalia_bealei
                                    |   |       |   ,--1 Leucocephalon_yuwonoi
                                    |   |   ,--1|   |         ,--?=01 Cyclemys_oldhamii
                                    `--1|   |   `--1|    ,--01---?=01 Cyclemys_dentata
                                        |   |       `--01|    ,--?=01 Notochelys_platynota
                                        |   |            `--01|   ,--0 Heosemys_spinosa
                                        |   |                 `--0|   ,--0 Heosemys_grandis
                                        `--1|                     `--0---0 Heosemys_annandalii
                                            |       ,--?=1 Cuora_amboinensis
                                            |   ,--1|   ,--?=1 Cuora_flavomarginata
                                            |   |   `--1---?=1 Cuora_aurocapitata
                                            |   |       ,--01 Mauremys_annamensis
                                            `--1|   ,--1|   ,--1 messeliana
                                                |   |   `--1---1 kehreri
                                                `--1|       ,--01 Mauremys_sinensis
                                                    |   ,--1---01 Mauremys_reevesii
                                                    `--1|   ,--01 Mauremys_leprosa
                                                        `--1|   ,--01 Mauremys_rivulata
                                                            `--1---1 Mauremys_caspica
 
Tree 0, char. 71 (3 steps) - bridge,_fifth_marginal_scute,_midlateral_extension_over_hyoplastron 
    ,--0 Batagur_baska
    |   ,--0 Batagur_kachuga
|--0|   |       ,--01 Batagur_dhongoka
    `--0|   ,--0---01 Batagur_borneoensis
        |   |   ,--0 Hardella_thurjii
        `--0|   |       ,--1 Pangshura_tecta
            |   |   ,--0|   ,--0 Pangshura_tentoria
            `--0|   |   `--0---01 Pangshura_smithii
                |   |       ,--01 Morenia_petersi
                `--0|   ,--0---0 Morenia_ocellata
                    |   |       ,--0 Orlitia_borneensis
                    |   |   ,--0---0 Malayemys
                    `--0|   |       ,--01 Siebenrockiella_crassicollis
                        |   |   ,--0---0 Geoemyda_spengleri
                        |   |   |           ,--0 Gopherus_agassizii
                        `--0|   |       ,--0|   ,--?=0 Glyptemys_insculpta
                            |   |       |   `--0|   ,--0 Malaclemys_terrapin
                            |   |       |       `--0|   ,--0 Graptemys_geographica
                            |   |   ,--0|           `--0---0 Graptemys_barbouri
                            `--0|   |   |   ,--1 Rhinoclemmys_nasuta
                                |   |   |   |       ,--01 Rhinoclemmys_pulcherrima
                                |   |   `--0|   ,--0---0 Rhinoclemmys_annulata
                                |   |       `--0|   ,--0 Rhinoclemmys_areolata
                                |   |           `--0|   ,--0 Rhinoclemmys_punctularia
                                |   |               `--0|   ,--?=0 Rhinoclemmys_melanosterna
                                `--0|                   `--0---?=0 Rhinoclemmys_funerea
                                    |   ,--0 Melanochelys_trijuga
                                    |   |           ,--0 Sacalia_quadriocellata
                                    |   |       ,--0---0 Sacalia_bealei
                                    |   |       |   ,--0 Leucocephalon_yuwonoi
                                    |   |   ,--0|   |       ,--?=0 Cyclemys_oldhamii
                                    `--0|   |   `--0|   ,--0---?=0 Cyclemys_dentata
                                        |   |       `--0|   ,--?=0 Notochelys_platynota
                                        |   |           `--0|   ,--0 Heosemys_spinosa
                                        |   |               `--0|   ,--?=0 Heosemys_grandis
                                        `--0|                   `--0---0 Heosemys_annandalii
                                            |       ,--?=0 Cuora_amboinensis
                                            |   ,--0|   ,--?=0 Cuora_flavomarginata
                                            |   |   `--0---?=0 Cuora_aurocapitata
                                            |   |        ,--?=01 Mauremys_annamensis
                                            `--0|   ,--01|    ,--01 messeliana
                                                |   |    `--01---1 kehreri
                                                `--0|       ,--0 Mauremys_sinensis
                                                    |   ,--0---0 Mauremys_reevesii
                                                    `--0|   ,--0 Mauremys_leprosa
                                                        `--0|   ,--0 Mauremys_rivulata
                                                            `--0---01 Mauremys_caspica
 
Tree 0, char. 72 (6 steps) - bridge,_sixth_marginal_scute,_contact_with_hyoplastron 
    ,--1 Batagur_baska
    |   ,--01 Batagur_kachuga
|--1|   |       ,--1 Batagur_dhongoka
    `--1|   ,--1---01 Batagur_borneoensis
        |   |   ,--01 Hardella_thurjii
        `--1|   |       ,--1 Pangshura_tecta
            |   |   ,--1|   ,--01 Pangshura_tentoria
            `--1|   |   `--1---1 Pangshura_smithii
                |   |       ,--1 Morenia_petersi
                `--1|   ,--1---1 Morenia_ocellata
                    |   |       ,--1 Orlitia_borneensis
                    |   |   ,--1---01 Malayemys
                    `--1|   |         ,--01 Siebenrockiella_crassicollis
                        |   |    ,--01---0 Geoemyda_spengleri
                        |   |    |              ,--0 Gopherus_agassizii
                        `--1|    |         ,--01|    ,--?=01 Glyptemys_insculpta
                            |    |         |    `--01|    ,--1 Malaclemys_terrapin
                            |    |         |         `--01|    ,--0 Graptemys_geographica
                            |    |    ,--01|              `--01---?=01 Graptemys_barbouri
                            `--01|    |    |    ,--0 Rhinoclemmys_nasuta
                                 |    |    |    |       ,--01 Rhinoclemmys_pulcherrima
                                 |    |    `--01|   ,--1---1 Rhinoclemmys_annulata
                                 |    |         `--1|   ,--1 Rhinoclemmys_areolata
                                 |    |             `--1|   ,--1 Rhinoclemmys_punctularia
                                 |    |                 `--1|   ,--0 Rhinoclemmys_melanosterna
                                 `--01|                     `--1---1 Rhinoclemmys_funerea
                                      |   ,--1 Melanochelys_trijuga
                                      |   |           ,--1 Sacalia_quadriocellata
                                      |   |       ,--1---1 Sacalia_bealei
                                      |   |       |   ,--1 Leucocephalon_yuwonoi
                                      |   |   ,--1|   |       ,--?=1 Cyclemys_oldhamii
                                      `--1|   |   `--1|   ,--1---?=1 Cyclemys_dentata
                                          |   |       `--1|   ,--?=1 Notochelys_platynota
                                          |   |           `--1|   ,--01 Heosemys_spinosa
                                          |   |               `--1|   ,--1 Heosemys_grandis
                                          `--1|                   `--1---0 Heosemys_annandalii
                                              |       ,--?=1 Cuora_amboinensis
                                              |   ,--1|   ,--?=1 Cuora_flavomarginata
                                              |   |   `--1---?=1 Cuora_aurocapitata
                                              |   |       ,--01 Mauremys_annamensis
                                              `--1|   ,--1|   ,--1 messeliana
                                                  |   |   `--1---01 kehreri
                                                  `--1|       ,--01 Mauremys_sinensis
                                                      |   ,--1---01 Mauremys_reevesii
                                                      `--1|   ,--01 Mauremys_leprosa
                                                          `--1|   ,--01 Mauremys_rivulata
                                                              `--1---1 Mauremys_caspica
 
Tree 0, char. 73 (4 steps) - bridge,_sixth_marginal_scute,_midlateral_extension_over_hyoplastron 
    ,--0 Batagur_baska
    |   ,--0 Batagur_kachuga
|--0|   |       ,--01 Batagur_dhongoka
    `--0|   ,--0---0 Batagur_borneoensis
        |   |   ,--0 Hardella_thurjii
        `--0|   |       ,--1 Pangshura_tecta
            |   |   ,--0|   ,--0 Pangshura_tentoria
            `--0|   |   `--0---01 Pangshura_smithii
                |   |       ,--0 Morenia_petersi
                `--0|   ,--0---0 Morenia_ocellata
                    |   |       ,--0 Orlitia_borneensis
                    |   |   ,--0---0 Malayemys
                    `--0|   |       ,--0 Siebenrockiella_crassicollis
                        |   |   ,--0---?=0 Geoemyda_spengleri
                        |   |   |           ,--?=0 Gopherus_agassizii
                        `--0|   |       ,--0|   ,--?=0 Glyptemys_insculpta
                            |   |       |   `--0|   ,--0 Malaclemys_terrapin
                            |   |       |       `--0|   ,--?=0 Graptemys_geographica
                            |   |   ,--0|           `--0---?=0 Graptemys_barbouri
                            `--0|   |   |   ,--?=0 Rhinoclemmys_nasuta
                                |   |   |   |       ,--0 Rhinoclemmys_pulcherrima
                                |   |   `--0|   ,--0---01 Rhinoclemmys_annulata
                                |   |       `--0|    ,--1 Rhinoclemmys_areolata
                                |   |           `--01|    ,--01 Rhinoclemmys_punctularia
                                |   |                `--01|    ,--?=01 Rhinoclemmys_melanosterna
                                `--0|                     `--01---?=01 Rhinoclemmys_funerea
                                    |   ,--01 Melanochelys_trijuga
                                    |   |           ,--1 Sacalia_quadriocellata
                                    |   |       ,--0---0 Sacalia_bealei
                                    |   |       |   ,--0 Leucocephalon_yuwonoi
                                    |   |   ,--0|   |         ,--?=01 Cyclemys_oldhamii
                                    `--0|   |   `--0|    ,--01---?=01 Cyclemys_dentata
                                        |   |       `--01|    ,--?=01 Notochelys_platynota
                                        |   |            `--01|   ,--1 Heosemys_spinosa
                                        |   |                 `--1|   ,--?=1 Heosemys_grandis
                                        `--0|                     `--1---1 Heosemys_annandalii
                                            |       ,--?=0 Cuora_amboinensis
                                            |   ,--0|   ,--?=0 Cuora_flavomarginata
                                            |   |   `--0---?=0 Cuora_aurocapitata
                                            |   |       ,--?=0 Mauremys_annamensis
                                            `--0|   ,--0|   ,--0 messeliana
                                                |   |   `--0---01 kehreri
                                                `--0|       ,--0 Mauremys_sinensis
                                                    |   ,--0---01 Mauremys_reevesii
                                                    `--0|   ,--01 Mauremys_leprosa
                                                        `--0|   ,--01 Mauremys_rivulata
                                                            `--0---01 Mauremys_caspica
 
Tree 0, char. 74 (11 steps) - bridge._pectoral-abdominal_suture,_contacting_marginal_scute 
    ,--0 Batagur_baska
    |   ,--012 Batagur_kachuga
|--0|   |       ,--0 Batagur_dhongoka
    `--0|   ,--0---0 Batagur_borneoensis
        |   |   ,--012 Hardella_thurjii
        `--0|   |       ,--0 Pangshura_tecta
            |   |   ,--0|   ,--1 Pangshura_tentoria
            `--0|   |   `--0---0 Pangshura_smithii
                |   |       ,--12 Morenia_petersi
                `--0|   ,--1---?=1 Morenia_ocellata
                    |   |       ,--01 Orlitia_borneensis
                    |   |   ,--1---12 Malayemys
                    `--1|   |        ,--0 Siebenrockiella_crassicollis
                        |   |   ,--01---01 Geoemyda_spengleri
                        |   |   |           ,--?=1 Gopherus_agassizii
                        `--1|   |       ,--1|   ,--0 Glyptemys_insculpta
                            |   |       |   `--1|   ,--2 Malaclemys_terrapin
                            |   |       |       `--1|   ,--1 Graptemys_geographica
                            |   |   ,--1|           `--1---01 Graptemys_barbouri
                            `--1|   |   |   ,--0 Rhinoclemmys_nasuta
                                |   |   |   |       ,--012 Rhinoclemmys_pulcherrima
                                |   |   `--1|   ,--2---2 Rhinoclemmys_annulata
                                |   |       `--2|   ,--2 Rhinoclemmys_areolata
                                |   |           `--2|   ,--012 Rhinoclemmys_punctularia
                                |   |               `--2|   ,--2 Rhinoclemmys_melanosterna
                                `--1|                   `--2---?=2 Rhinoclemmys_funerea
                                    |   ,--2 Melanochelys_trijuga
                                    |   |           ,--2 Sacalia_quadriocellata
                                    |   |       ,--2---0 Sacalia_bealei
                                    |   |       |   ,--2 Leucocephalon_yuwonoi
                                    |   |   ,--2|   |       ,--?=2 Cyclemys_oldhamii
                                    `--2|   |   `--2|   ,--2---?=2 Cyclemys_dentata
                                        |   |       `--2|   ,--?=2 Notochelys_platynota
                                        |   |           `--2|   ,--2 Heosemys_spinosa
                                        |   |               `--2|   ,--?=2 Heosemys_grandis
                                        `--2|                   `--2---2 Heosemys_annandalii
                                            |       ,--?=2 Cuora_amboinensis
                                            |   ,--2|   ,--?=2 Cuora_flavomarginata
                                            |   |   `--2---?=2 Cuora_aurocapitata
                                            |   |       ,--1 Mauremys_annamensis
                                            `--2|   ,--1|   ,--01 messeliana
                                                |   |   `--1---012 kehreri
                                                `--2|       ,--12 Mauremys_sinensis
                                                    |   ,--2---2 Mauremys_reevesii
                                                    `--2|   ,--12 Mauremys_leprosa
                                                        `--2|   ,--2 Mauremys_rivulata
                                                            `--2---2 Mauremys_caspica
 
Tree 0, char. 75 (10 steps) - Hyo-hypoplastron_suture,_contact_with_peripheral 
    ,--0 Batagur_baska
    |   ,--?=0 Batagur_kachuga
|--0|   |       ,--0 Batagur_dhongoka
    `--0|   ,--0---0 Batagur_borneoensis
        |   |   ,--0 Hardella_thurjii
        `--0|   |       ,--2 Pangshura_tecta
            |   |   ,--0|   ,--?=0 Pangshura_tentoria
            `--0|   |   `--0---0 Pangshura_smithii
                |   |       ,--012 Morenia_petersi
                `--0|   ,--0---?=0 Morenia_ocellata
                    |   |       ,--0 Orlitia_borneensis
                    |   |   ,--0---0 Malayemys
                    `--0|   |       ,--0 Siebenrockiella_crassicollis
                        |   |   ,--0---1 Geoemyda_spengleri
                        |   |   |           ,--?=0 Gopherus_agassizii
                        `--0|   |       ,--0|   ,--0 Glyptemys_insculpta
                            |   |       |   `--0|   ,--1 Malaclemys_terrapin
                            |   |       |       `--1|   ,--1 Graptemys_geographica
                            |   |   ,--0|           `--1---?=1 Graptemys_barbouri
                            `--0|   |   |   ,--0 Rhinoclemmys_nasuta
                                |   |   |   |         ,--?=012 Rhinoclemmys_pulcherrima
                                |   |   `--0|   ,--012---2 Rhinoclemmys_annulata
                                |   |       `--0|   ,--?=0 Rhinoclemmys_areolata
                                |   |           `--0|   ,--012 Rhinoclemmys_punctularia
                                |   |               `--0|   ,--0 Rhinoclemmys_melanosterna
                                `--0|                   `--0---?=0 Rhinoclemmys_funerea
                                    |   ,--2 Melanochelys_trijuga
                                    |   |           ,--0 Sacalia_quadriocellata
                                    |   |       ,--0---?=0 Sacalia_bealei
                                    |   |       |   ,--0 Leucocephalon_yuwonoi
                                    |   |   ,--0|   |       ,--?=0 Cyclemys_oldhamii
                                    `--0|   |   `--0|   ,--0---?=0 Cyclemys_dentata
                                        |   |       `--0|   ,--?=0 Notochelys_platynota
                                        |   |           `--0|   ,--?=0 Heosemys_spinosa
                                        |   |               `--0|   ,--?=0 Heosemys_grandis
                                        `--0|                   `--0---?=0 Heosemys_annandalii
                                            |       ,--0 Cuora_amboinensis
                                            |   ,--0|   ,--?=0 Cuora_flavomarginata
                                            |   |   `--0---?=0 Cuora_aurocapitata
                                            |   |       ,--?=0 Mauremys_annamensis
                                            `--0|   ,--0|   ,--01 messeliana
                                                |   |   `--0---012 kehreri
                                                `--0|       ,--0 Mauremys_sinensis
                                                    |   ,--0---?=0 Mauremys_reevesii
                                                    `--0|   ,--0 Mauremys_leprosa
                                                        `--0|     ,--2 Mauremys_rivulata
                                                            `--012---?=012 Mauremys_caspica
 
Tree 0, char. 76 (11 steps) - plastron,_anterior_margin,_shape 
    ,--01 Batagur_baska
    |   ,--12 Batagur_kachuga
|--1|   |       ,--1 Batagur_dhongoka
    `--1|   ,--1---12 Batagur_borneoensis
        |   |    ,--12 Hardella_thurjii
        `--1|    |         ,--2 Pangshura_tecta
            |    |    ,--12|    ,--12 Pangshura_tentoria
            `--12|    |    `--12---12 Pangshura_smithii
                 |    |        ,--1 Morenia_petersi
                 `--12|    ,--1---1 Morenia_ocellata
                      |    |         ,--12 Orlitia_borneensis
                      |    |    ,--12---12 Malayemys
                      `--12|    |         ,--12 Siebenrockiella_crassicollis
                           |    |    ,--12---12 Geoemyda_spengleri
                           |    |    |             ,--0 Gopherus_agassizii
                           `--12|    |         ,--0|   ,--0 Glyptemys_insculpta
                                |    |         |   `--0|   ,--01 Malaclemys_terrapin
                                |    |         |       `--0|   ,--0 Graptemys_geographica
                                |    |    ,--12|           `--0---1 Graptemys_barbouri
                                `--12|    |    |   ,--2 Rhinoclemmys_nasuta
                                     |    |    |   |       ,--12 Rhinoclemmys_pulcherrima
                                     |    |    `--2|   ,--2---12 Rhinoclemmys_annulata
                                     |    |        `--2|   ,--2 Rhinoclemmys_areolata
                                     |    |            `--2|   ,--012 Rhinoclemmys_punctularia
                                     |    |                `--2|   ,--2 Rhinoclemmys_melanosterna
                                     `--12|                    `--2---2 Rhinoclemmys_funerea
                                          |    ,--2 Melanochelys_trijuga
                                          |    |             ,--1 Sacalia_quadriocellata
                                          |    |         ,--1---1 Sacalia_bealei
                                          |    |         |    ,--2 Leucocephalon_yuwonoi
                                          |    |    ,--12|    |         ,--01 Cyclemys_oldhamii
                                          `--12|    |    `--12|    ,--01---0 Cyclemys_dentata
                                               |    |         `--12|    ,--2 Notochelys_platynota
                                               |    |              `--12|    ,--2 Heosemys_spinosa
                                               |    |                   `--12|    ,--12 Heosemys_grandis
                                               `--12|                        `--12---1 Heosemys_annandalii
                                                    |         ,--12 Cuora_amboinensis
                                                    |    ,--12|    ,--012 Cuora_flavomarginata
                                                    |    |    `--12---2 Cuora_aurocapitata
                                                    |    |         ,--2 Mauremys_annamensis
                                                    `--12|    ,--12|   ,--01 messeliana
                                                         |    |    `--1---1 kehreri
                                                         `--12|         ,--12 Mauremys_sinensis
                                                              |    ,--12---12 Mauremys_reevesii
                                                              `--12|    ,--01 Mauremys_leprosa
                                                                   `--12|    ,--12 Mauremys_rivulata
                                                                        `--12---12 Mauremys_caspica
 
Tree 0, char. 77 (7 steps) - plastron,_anterior_margin,_notch 
    ,--0 Batagur_baska
    |   ,--01 Batagur_kachuga
|--0|   |       ,--0 Batagur_dhongoka
    `--0|   ,--0---01 Batagur_borneoensis
        |   |   ,--0 Hardella_thurjii
        `--0|   |         ,--1 Pangshura_tecta
            |   |    ,--01|    ,--01 Pangshura_tentoria
            `--0|    |    `--01---01 Pangshura_smithii
                |    |         ,--01 Morenia_petersi
                `--01|    ,--01---0 Morenia_ocellata
                     |    |         ,--01 Orlitia_borneensis
                     |    |    ,--01---01 Malayemys
                     `--01|    |         ,--01 Siebenrockiella_crassicollis
                          |    |    ,--01---01 Geoemyda_spengleri
                          |    |    |              ,--0 Gopherus_agassizii
                          `--01|    |         ,--01|    ,--1 Glyptemys_insculpta
                               |    |         |    `--01|   ,--0 Malaclemys_terrapin
                               |    |         |         `--0|   ,--0 Graptemys_geographica
                               |    |    ,--01|             `--0---0 Graptemys_barbouri
                               `--01|    |    |   ,--1 Rhinoclemmys_nasuta
                                    |    |    |   |       ,--1 Rhinoclemmys_pulcherrima
                                    |    |    `--1|   ,--1---01 Rhinoclemmys_annulata
                                    |    |        `--1|   ,--1 Rhinoclemmys_areolata
                                    |    |            `--1|   ,--01 Rhinoclemmys_punctularia
                                    |    |                `--1|   ,--1 Rhinoclemmys_melanosterna
                                    `--01|                    `--1---1 Rhinoclemmys_funerea
                                         |   ,--1 Melanochelys_trijuga
                                         |   |           ,--01 Sacalia_quadriocellata
                                         |   |       ,--1---1 Sacalia_bealei
                                         |   |       |   ,--1 Leucocephalon_yuwonoi
                                         |   |   ,--1|   |       ,--0 Cyclemys_oldhamii
                                         `--1|   |   `--1|   ,--0---01 Cyclemys_dentata
                                             |   |       `--0|   ,--01 Notochelys_platynota
                                             |   |           `--0|   ,--01 Heosemys_spinosa
                                             |   |               `--0|   ,--01 Heosemys_grandis
                                             `--1|                   `--0---0 Heosemys_annandalii
                                                 |        ,--01 Cuora_amboinensis
                                                 |   ,--01|    ,--01 Cuora_flavomarginata
                                                 |   |    `--01---0 Cuora_aurocapitata
                                                 |   |       ,--1 Mauremys_annamensis
                                                 `--1|   ,--1|   ,--0 messeliana
                                                     |   |   `--0---0 kehreri
                                                     `--1|       ,--01 Mauremys_sinensis
                                                         |   ,--1---01 Mauremys_reevesii
                                                         `--1|   ,--01 Mauremys_leprosa
                                                             `--1|   ,--1 Mauremys_rivulata
                                                                 `--1---1 Mauremys_caspica
 
Tree 0, char. 78 (5 steps) - plastron,_anterior_margin,_lateral_spikes_or_tuberosities 
    ,--0 Batagur_baska
    |   ,--01 Batagur_kachuga
|--0|   |       ,--01 Batagur_dhongoka
    `--0|   ,--0---0 Batagur_borneoensis
        |   |    ,--01 Hardella_thurjii
        `--0|    |       ,--1 Pangshura_tecta
            |    |   ,--1|   ,--01 Pangshura_tentoria
            `--01|   |   `--1---1 Pangshura_smithii
                 |   |       ,--01 Morenia_petersi
                 `--1|   ,--1---01 Morenia_ocellata
                     |   |       ,--01 Orlitia_borneensis
                     |   |   ,--1---1 Malayemys
                     `--1|   |       ,--01 Siebenrockiella_crassicollis
                         |   |   ,--1---1 Geoemyda_spengleri
                         |   |   |           ,--0 Gopherus_agassizii
                         `--1|   |       ,--0|   ,--0 Glyptemys_insculpta
                             |   |       |   `--0|   ,--01 Malaclemys_terrapin
                             |   |       |       `--0|   ,--0 Graptemys_geographica
                             |   |   ,--1|           `--0---1 Graptemys_barbouri
                             `--1|   |   |   ,--1 Rhinoclemmys_nasuta
                                 |   |   |   |       ,--01 Rhinoclemmys_pulcherrima
                                 |   |   `--1|   ,--1---01 Rhinoclemmys_annulata
                                 |   |       `--1|   ,--1 Rhinoclemmys_areolata
                                 |   |           `--1|   ,--1 Rhinoclemmys_punctularia
                                 |   |               `--1|   ,--1 Rhinoclemmys_melanosterna
                                 `--1|                   `--1---1 Rhinoclemmys_funerea
                                     |   ,--01 Melanochelys_trijuga
                                     |   |           ,--1 Sacalia_quadriocellata
                                     |   |       ,--1---1 Sacalia_bealei
                                     |   |       |   ,--01 Leucocephalon_yuwonoi
                                     |   |   ,--1|   |       ,--0 Cyclemys_oldhamii
                                     `--1|   |   `--1|   ,--0---0 Cyclemys_dentata
                                         |   |       `--1|   ,--01 Notochelys_platynota
                                         |   |           `--1|   ,--01 Heosemys_spinosa
                                         |   |               `--1|   ,--1 Heosemys_grandis
                                         `--1|                   `--1---1 Heosemys_annandalii
                                             |        ,--01 Cuora_amboinensis
                                             |   ,--01|   ,--0 Cuora_flavomarginata
                                             |   |    `--0---0 Cuora_aurocapitata
                                             |   |       ,--1 Mauremys_annamensis
                                             `--1|   ,--1|   ,--01 messeliana
                                                 |   |   `--1---01 kehreri
                                                 `--1|       ,--01 Mauremys_sinensis
                                                     |   ,--1---01 Mauremys_reevesii
                                                     `--1|   ,--1 Mauremys_leprosa
                                                         `--1|   ,--01 Mauremys_rivulata
                                                             `--1---01 Mauremys_caspica
 
Tree 0, char. 79 (3 steps) - axillary_scute 
    ,--0 Batagur_baska
    |   ,--0 Batagur_kachuga
|--0|   |       ,--0 Batagur_dhongoka
    `--0|   ,--0---0 Batagur_borneoensis
        |   |   ,--0 Hardella_thurjii
        `--0|   |       ,--0 Pangshura_tecta
            |   |   ,--0|   ,--01 Pangshura_tentoria
            `--0|   |   `--0---0 Pangshura_smithii
                |   |       ,--0 Morenia_petersi
                `--0|   ,--0---0 Morenia_ocellata
                    |   |       ,--0 Orlitia_borneensis
                    |   |   ,--0---0 Malayemys
                    `--0|   |        ,--01 Siebenrockiella_crassicollis
                        |   |   ,--01---1 Geoemyda_spengleri
                        |   |   |           ,--0 Gopherus_agassizii
                        `--0|   |       ,--0|   ,--0 Glyptemys_insculpta
                            |   |       |   `--0|   ,--0 Malaclemys_terrapin
                            |   |       |       `--0|   ,--0 Graptemys_geographica
                            |   |   ,--0|           `--0---0 Graptemys_barbouri
                            `--0|   |   |   ,--0 Rhinoclemmys_nasuta
                                |   |   |   |       ,--01 Rhinoclemmys_pulcherrima
                                |   |   `--0|   ,--0---01 Rhinoclemmys_annulata
                                |   |       `--0|   ,--0 Rhinoclemmys_areolata
                                |   |           `--0|   ,--01 Rhinoclemmys_punctularia
                                |   |               `--0|   ,--0 Rhinoclemmys_melanosterna
                                `--0|                   `--0---0 Rhinoclemmys_funerea
                                    |   ,--0 Melanochelys_trijuga
                                    |   |             ,--01 Sacalia_quadriocellata
                                    |   |        ,--01---1 Sacalia_bealei
                                    |   |        |    ,--01 Leucocephalon_yuwonoi
                                    |   |   ,--01|    |         ,--?=01 Cyclemys_oldhamii
                                    `--0|   |    `--01|    ,--01---?=01 Cyclemys_dentata
[truncated: 18,440 more chars]
