# Supplementary material for: The phylogenetic relationships of geoemydid turtles from the Eocene Messel Pit Quarry: a first assessment using methods for continuous and discrete characters
Source: PeerJ. 2021 Aug 5;9:e11805. doi: 10.7717/peerj.11805 (PMC8349520; doi:10.7717/peerj.11805)
Supplement: Supplemental Information 2 — The raw landmark data, the raw segment measurements, and the matrices with combined discrete and continuous characters together with the files necessary for reproducing the main parsimony analyses. Consult the file README.md contained therein for a description of the contents and instructions for reproducing the analyses. [file peerj-09-11805-s002.zip › data_and_scripts/main_analyses/3_parsimonyci/place/output/hypothesis_a_mpt_brlengths.tnt]

tread 'tree(s) from TNT, for data in input/combined_zscale.tnt'
(Batagur_baska =0.000 (Batagur_kachuga =3.086 ((Batagur_borneoensis =5.252 Batagur_dhongoka =4.791 )=1.000 (Hardella_thurjii =1.826 ((((((Melanochelys_trijuga =7.979 (((Cuora_amboinensis =4.780 (Cuora_aurocapitata =7.823 Cuora_flavomarginata =6.642 )=0.823 )=13.593 ((Mauremys_annamensis =2.447 (kehreri =1.984 messeliana =3.419 )=8.111 )=4.330 ((Mauremys_leprosa =4.407 (Mauremys_caspica =1.582 Mauremys_rivulata =2.091 )=0.592 )=0.274 (Mauremys_reevesii =2.704 Mauremys_sinensis =5.597 )=2.049 )=0.212 )=3.985 )=0.789 ((Leucocephalon_yuwonoi =13.457 ((Cyclemys_dentata =2.382 Cyclemys_oldhamii =5.535 )=4.955 (Notochelys_platynota =13.206 (Heosemys_spinosa =3.950 (Heosemys_annandalii =5.945 Heosemys_grandis =2.543 )=2.054 )=4.668 )=0.099 )=3.154 )=5.097 (Sacalia_bealei =3.732 Sacalia_quadriocellata =4.224 )=3.451 )=0.000 )=0.926 )=1.037 ((Gopherus_agassizii =21.919 (Glyptemys_insculpta =7.841 (Malaclemys_terrapin =4.192 (Graptemys_barbouri =6.885 Graptemys_geographica =5.624 )=1.418 )=5.307 )=2.210 )=5.463 (Rhinoclemmys_nasuta =7.007 ((Rhinoclemmys_annulata =3.282 Rhinoclemmys_pulcherrima =5.377 )=0.307 (Rhinoclemmys_areolata =2.661 (Rhinoclemmys_punctularia =1.687 (Rhinoclemmys_funerea =4.510 Rhinoclemmys_melanosterna =4.862 )=2.240 )=0.278 )=2.028 )=1.405 )=5.258 )=0.018 )=2.193 (Geoemyda_spengleri =14.699 Siebenrockiella_crassicollis =8.153 )=2.487 )=0.487 (Malayemys =2.350 Orlitia_borneensis =3.928 )=0.363 )=5.095 (Morenia_ocellata =4.149 Morenia_petersi =4.724 )=3.689 )=4.266 (Pangshura_tecta =5.702 (Pangshura_smithii =2.235 Pangshura_tentoria =3.880 )=0.365 )=10.824 )=0.688 )=1.837 )=0.897 )=0.000 );
proc-;
