# Supplementary material for: The phylogenetic relationships of geoemydid turtles from the Eocene Messel Pit Quarry: a first assessment using methods for continuous and discrete characters
Source: PeerJ. 2021 Aug 5;9:e11805. doi: 10.7717/peerj.11805 (PMC8349520; doi:10.7717/peerj.11805)
Supplement: Supplemental Information 2 — The raw landmark data, the raw segment measurements, and the matrices with combined discrete and continuous characters together with the files necessary for reproducing the main parsimony analyses. Consult the file README.md contained therein for a description of the contents and instructions for reproducing the analyses. [file peerj-09-11805-s002.zip › data_and_scripts/main_analyses/3_parsimonyci/place/output/hypothesis_a_scores.txt]

0 4.520000
1 6.930000
2 5.404000
3 5.995000
4 4.398000
5 18.394000
6 1.905000
7 1.884000
8 0.792000
9 25.784000
10 23.215000
11 22.881000
12 26.321000
13 18.505000
14 23.851000
15 8.257000
16 2.845000
17 5.937000
18 19.077000
19 3.015000
20 20.363000
21 9.340000
22 19.390000
23 23.244000
24 19.763000
25 12
26 3
27 9
28 4
29 2
31 5
32 12
33 12
34 12
35 16
36 8
37 12
38 6
41 8
42 4
43 5
45 9
46 4
49 3
50 2
51 3
52 5
53 3
54 5
55 9
56 7
57 7
58 4
59 4
61 8
62 3
63 6
64 4
65 4
67 5
68 5
69 2
70 2
71 3
72 6
73 4
74 11
75 10
76 11
77 7
78 5
79 3
80 4
82 9
84 4
