# Supplementary material for: The phylogenetic relationships of geoemydid turtles from the Eocene Messel Pit Quarry: a first assessment using methods for continuous and discrete characters
Source: PeerJ. 2021 Aug 5;9:e11805. doi: 10.7717/peerj.11805 (PMC8349520; doi:10.7717/peerj.11805)
Supplement: Supplemental Information 2 — The raw landmark data, the raw segment measurements, and the matrices with combined discrete and continuous characters together with the files necessary for reproducing the main parsimony analyses. Consult the file README.md contained therein for a description of the contents and instructions for reproducing the analyses. [file peerj-09-11805-s002.zip › data_and_scripts/main_analyses/3_parsimonyci/place/output/hypothesis_b_boot.nwk]

(Batagur_baska	(Batagur_kachuga	((Batagur_borneoensis	Batagur_dhongoka )	(Hardella_thurjii	((((((Melanochelys_trijuga	(((Cuora_amboinensis	(Cuora_aurocapitata	Cuora_flavomarginata ))	(Mauremys_annamensis	((Mauremys_leprosa	(Mauremys_caspica	Mauremys_rivulata ))	(Mauremys_reevesii	Mauremys_sinensis ))))	((Leucocephalon_yuwonoi	((Cyclemys_dentata	Cyclemys_oldhamii )	(Notochelys_platynota	(Heosemys_spinosa	(Heosemys_annandalii	Heosemys_grandis )))))	(Sacalia_bealei	Sacalia_quadriocellata ))))	((Gopherus_agassizii	(Glyptemys_insculpta	(Malaclemys_terrapin	(Graptemys_barbouri	Graptemys_geographica ))))	(Rhinoclemmys_nasuta	((Rhinoclemmys_annulata	Rhinoclemmys_pulcherrima )	(Rhinoclemmys_areolata	(Rhinoclemmys_punctularia	(Rhinoclemmys_funerea	Rhinoclemmys_melanosterna )))))))	(Geoemyda_spengleri	Siebenrockiella_crassicollis ))	(Malayemys	(Orlitia_borneensis	(kehreri	messeliana ))))	(Morenia_ocellata	Morenia_petersi ))	(Pangshura_tecta	(Pangshura_smithii	Pangshura_tentoria )))))));
(Batagur_baska	(Batagur_kachuga	((Batagur_borneoensis	Batagur_dhongoka )	(Hardella_thurjii	((((((Melanochelys_trijuga	(((Cuora_amboinensis	(Cuora_aurocapitata	Cuora_flavomarginata ))	(Mauremys_annamensis	((Mauremys_leprosa	(Mauremys_caspica	Mauremys_rivulata ))	(Mauremys_reevesii	Mauremys_sinensis ))))	((Leucocephalon_yuwonoi	((Cyclemys_dentata	Cyclemys_oldhamii )	(Notochelys_platynota	(Heosemys_spinosa	(Heosemys_annandalii	Heosemys_grandis )))))	(Sacalia_bealei	Sacalia_quadriocellata ))))	((Gopherus_agassizii	(Glyptemys_insculpta	(Malaclemys_terrapin	(Graptemys_barbouri	Graptemys_geographica ))))	(Rhinoclemmys_nasuta	((Rhinoclemmys_annulata	Rhinoclemmys_pulcherrima )	(Rhinoclemmys_areolata	(Rhinoclemmys_punctularia	(Rhinoclemmys_funerea	Rhinoclemmys_melanosterna )))))))	(Geoemyda_spengleri	Siebenrockiella_crassicollis ))	(Malayemys	(Orlitia_borneensis	(kehreri	messeliana ))))	(Morenia_ocellata	Morenia_petersi ))	(Pangshura_tecta	(Pangshura_smithii	Pangshura_tentoria )))))));
(Batagur_baska	(Batagur_kachuga	((Batagur_borneoensis	Batagur_dhongoka )	(Hardella_thurjii	((((((Melanochelys_trijuga	(((Cuora_amboinensis	(Cuora_aurocapitata	Cuora_flavomarginata ))	(Mauremys_annamensis	((Mauremys_leprosa	(Mauremys_caspica	Mauremys_rivulata ))	(Mauremys_reevesii	Mauremys_sinensis ))))	((Leucocephalon_yuwonoi	((Cyclemys_dentata	Cyclemys_oldhamii )	(Notochelys_platynota	(Heosemys_spinosa	(Heosemys_annandalii	Heosemys_grandis )))))	(Sacalia_bealei	Sacalia_quadriocellata ))))	((Gopherus_agassizii	(Glyptemys_insculpta	(Malaclemys_terrapin	(Graptemys_barbouri	Graptemys_geographica ))))	(Rhinoclemmys_nasuta	((Rhinoclemmys_annulata	Rhinoclemmys_pulcherrima )	(Rhinoclemmys_areolata	(Rhinoclemmys_punctularia	(Rhinoclemmys_funerea	Rhinoclemmys_melanosterna )))))))	(Geoemyda_spengleri	Siebenrockiella_crassicollis ))	(Malayemys	(Orlitia_borneensis	(kehreri	messeliana ))))	(Morenia_ocellata	Morenia_petersi ))	(Pangshura_tecta	(Pangshura_smithii	Pangshura_tentoria )))))));
(Batagur_baska	(Batagur_kachuga	((Batagur_borneoensis	Batagur_dhongoka )	(Hardella_thurjii	((((((Melanochelys_trijuga	(((Cuora_amboinensis	(Cuora_aurocapitata	Cuora_flavomarginata ))	(Mauremys_annamensis	((Mauremys_leprosa	(Mauremys_caspica	Mauremys_rivulata ))	(Mauremys_reevesii	Mauremys_sinensis ))))	((Leucocephalon_yuwonoi	((Cyclemys_dentata	Cyclemys_oldhamii )	(Notochelys_platynota	(Heosemys_spinosa	(Heosemys_annandalii	Heosemys_grandis )))))	(Sacalia_bealei	Sacalia_quadriocellata ))))	((Gopherus_agassizii	(Glyptemys_insculpta	(Malaclemys_terrapin	(Graptemys_barbouri	Graptemys_geographica ))))	(Rhinoclemmys_nasuta	((Rhinoclemmys_annulata	Rhinoclemmys_pulcherrima )	(Rhinoclemmys_areolata	(Rhinoclemmys_punctularia	(Rhinoclemmys_funerea	Rhinoclemmys_melanosterna )))))))	(Geoemyda_spengleri	Siebenrockiella_crassicollis ))	(Malayemys	(Orlitia_borneensis	(kehreri	messeliana ))))	(Morenia_ocellata	Morenia_petersi ))	(Pangshura_tecta	(Pangshura_smithii	Pangshura_tentoria )))))));
(Batagur_baska	(Batagur_kachuga	((Batagur_borneoensis	Batagur_dhongoka )	(Hardella_thurjii	((((((Melanochelys_trijuga	(((Cuora_amboinensis	(Cuora_aurocapitata	Cuora_flavomarginata ))	(Mauremys_annamensis	((Mauremys_leprosa	(Mauremys_caspica	Mauremys_rivulata ))	(Mauremys_reevesii	Mauremys_sinensis ))))	((Leucocephalon_yuwonoi	((Cyclemys_dentata	Cyclemys_oldhamii )	(Notochelys_platynota	(Heosemys_spinosa	(Heosemys_annandalii	Heosemys_grandis )))))	(Sacalia_bealei	Sacalia_quadriocellata ))))	((Gopherus_agassizii	(Glyptemys_insculpta	(Malaclemys_terrapin	(Graptemys_barbouri	Graptemys_geographica ))))	(Rhinoclemmys_nasuta	((Rhinoclemmys_annulata	Rhinoclemmys_pulcherrima )	(Rhinoclemmys_areolata	(Rhinoclemmys_punctularia	(Rhinoclemmys_funerea	Rhinoclemmys_melanosterna )))))))	(Geoemyda_spengleri	Siebenrockiella_crassicollis ))	(Malayemys	(Orlitia_borneensis	(kehreri	messeliana ))))	(Morenia_ocellata	Morenia_petersi ))	(Pangshura_tecta	(Pangshura_smithii	Pangshura_tentoria )))))));
(Batagur_baska	(Batagur_kachuga	((Batagur_borneoensis	Batagur_dhongoka )	(Hardella_thurjii	((((((Melanochelys_trijuga	(((Cuora_amboinensis	(Cuora_aurocapitata	Cuora_flavomarginata ))	(Mauremys_annamensis	((Mauremys_leprosa	(Mauremys_caspica	Mauremys_rivulata ))	(Mauremys_reevesii	Mauremys_sinensis ))))	((Leucocephalon_yuwonoi	((Cyclemys_dentata	Cyclemys_oldhamii )	(Notochelys_platynota	(Heosemys_spinosa	(Heosemys_annandalii	Heosemys_grandis )))))	(Sacalia_bealei	Sacalia_quadriocellata ))))	((Gopherus_agassizii	(Glyptemys_insculpta	(Malaclemys_terrapin	(Graptemys_barbouri	Graptemys_geographica ))))	(Rhinoclemmys_nasuta	((Rhinoclemmys_annulata	Rhinoclemmys_pulcherrima )	(Rhinoclemmys_areolata	(Rhinoclemmys_punctularia	(Rhinoclemmys_funerea	Rhinoclemmys_melanosterna )))))))	(Geoemyda_spengleri	Siebenrockiella_crassicollis ))	(Malayemys	(Orlitia_borneensis	(kehreri	messeliana ))))	(Morenia_ocellata	Morenia_petersi ))	(Pangshura_tecta	(Pangshura_smithii	Pangshura_tentoria )))))));
(Batagur_baska	(Batagur_kachuga	((Batagur_borneoensis	Batagur_dhongoka )	(Hardella_thurjii	((((((Melanochelys_trijuga	(((Cuora_amboinensis	(Cuora_aurocapitata	Cuora_flavomarginata ))	(Mauremys_annamensis	((Mauremys_leprosa	(Mauremys_caspica	Mauremys_rivulata ))	(Mauremys_reevesii	Mauremys_sinensis ))))	((Leucocephalon_yuwonoi	((Cyclemys_dentata	Cyclemys_oldhamii )	(Notochelys_platynota	(Heosemys_spinosa	(Heosemys_annandalii	Heosemys_grandis )))))	(Sacalia_bealei	Sacalia_quadriocellata ))))	((Gopherus_agassizii	(Glyptemys_insculpta	(Malaclemys_terrapin	(Graptemys_barbouri	Graptemys_geographica ))))	(Rhinoclemmys_nasuta	((Rhinoclemmys_annulata	Rhinoclemmys_pulcherrima )	(Rhinoclemmys_areolata	(Rhinoclemmys_punctularia	(Rhinoclemmys_funerea	Rhinoclemmys_melanosterna )))))))	(Geoemyda_spengleri	Siebenrockiella_crassicollis ))	(Malayemys	(Orlitia_borneensis	(kehreri	messeliana ))))	(Morenia_ocellata	Morenia_petersi ))	(Pangshura_tecta	(Pangshura_smithii	Pangshura_tentoria )))))));
(Batagur_baska	(Batagur_kachuga	((Batagur_borneoensis	Batagur_dhongoka )	(Hardella_thurjii	((((((Melanochelys_trijuga	(((Cuora_amboinensis	(Cuora_aurocapitata	Cuora_flavomarginata ))	(Mauremys_annamensis	((Mauremys_leprosa	(Mauremys_caspica	Mauremys_rivulata ))	(Mauremys_reevesii	Mauremys_sinensis ))))	((Leucocephalon_yuwonoi	((Cyclemys_dentata	Cyclemys_oldhamii )	(Notochelys_platynota	(Heosemys_spinosa	(Heosemys_annandalii	Heosemys_grandis )))))	(Sacalia_bealei	Sacalia_quadriocellata ))))	((Gopherus_agassizii	(Glyptemys_insculpta	(Malaclemys_terrapin	(Graptemys_barbouri	Graptemys_geographica ))))	(Rhinoclemmys_nasuta	((Rhinoclemmys_annulata	Rhinoclemmys_pulcherrima )	(Rhinoclemmys_areolata	(Rhinoclemmys_punctularia	(Rhinoclemmys_funerea	Rhinoclemmys_melanosterna )))))))	(Geoemyda_spengleri	Siebenrockiella_crassicollis ))	((Malayemys	Orlitia_borneensis )	(kehreri	messeliana )))	(Morenia_ocellata	Morenia_petersi ))	(Pangshura_tecta	(Pangshura_smithii	Pangshura_tentoria )))))));
(Batagur_baska	(Batagur_kachuga	((Batagur_borneoensis	Batagur_dhongoka )	(Hardella_thurjii	((((((Melanochelys_trijuga	(((Cuora_amboinensis	(Cuora_aurocapitata	Cuora_flavomarginata ))	(Mauremys_annamensis	((Mauremys_leprosa	(Mauremys_caspica	Mauremys_rivulata ))	(Mauremys_reevesii	Mauremys_sinensis ))))	((Leucocephalon_yuwonoi	((Cyclemys_dentata	Cyclemys_oldhamii )	(Notochelys_platynota	(Heosemys_spinosa	(Heosemys_annandalii	Heosemys_grandis )))))	(Sacalia_bealei	Sacalia_quadriocellata ))))	((Gopherus_agassizii	(Glyptemys_insculpta	(Malaclemys_terrapin	(Graptemys_barbouri	Graptemys_geographica ))))	(Rhinoclemmys_nasuta	((Rhinoclemmys_annulata	Rhinoclemmys_pulcherrima )	(Rhinoclemmys_areolata	(Rhinoclemmys_punctularia	(Rhinoclemmys_funerea	Rhinoclemmys_melanosterna )))))))	(Geoemyda_spengleri	Siebenrockiella_crassicollis ))	(Malayemys	(Orlitia_borneensis	(kehreri	messeliana ))))	(Morenia_ocellata	Morenia_petersi ))	(Pangshura_tecta	(Pangshura_smithii	Pangshura_tentoria )))))));
(Batagur_baska	(Batagur_kachuga	((Batagur_borneoensis	Batagur_dhongoka )	(Hardella_thurjii	((((((Melanochelys_trijuga	(((Cuora_amboinensis	(Cuora_aurocapitata	Cuora_flavomarginata ))	(Mauremys_annamensis	((Mauremys_leprosa	(Mauremys_caspica	Mauremys_rivulata ))	(Mauremys_reevesii	Mauremys_sinensis ))))	((Leucocephalon_yuwonoi	((Cyclemys_dentata	Cyclemys_oldhamii )	(Notochelys_platynota	(Heosemys_spinosa	(Heosemys_annandalii	Heosemys_grandis )))))	(Sacalia_bealei	Sacalia_quadriocellata ))))	((Gopherus_agassizii	(Glyptemys_insculpta	(Malaclemys_terrapin	(Graptemys_barbouri	Graptemys_geographica ))))	(Rhinoclemmys_nasuta	((Rhinoclemmys_annulata	Rhinoclemmys_pulcherrima )	(Rhinoclemmys_areolata	(Rhinoclemmys_punctularia	(Rhinoclemmys_funerea	Rhinoclemmys_melanosterna )))))))	(Geoemyda_spengleri	Siebenrockiella_crassicollis ))	(Malayemys	(Orlitia_borneensis	(kehreri	messeliana ))))	(Morenia_ocellata	Morenia_petersi ))	(Pangshura_tecta	(Pangshura_smithii	Pangshura_tentoria )))))));
(Batagur_baska	(Batagur_kachuga	((Batagur_borneoensis	Batagur_dhongoka )	(Hardella_thurjii	((((((Melanochelys_trijuga	(((Cuora_amboinensis	(Cuora_aurocapitata	Cuora_flavomarginata ))	(Mauremys_annamensis	((Mauremys_leprosa	(Mauremys_caspica	Mauremys_rivulata ))	(Mauremys_reevesii	Mauremys_sinensis ))))	((Leucocephalon_yuwonoi	((Cyclemys_dentata	Cyclemys_oldhamii )	(Notochelys_platynota	(Heosemys_spinosa	(Heosemys_annandalii	Heosemys_grandis )))))	(Sacalia_bealei	Sacalia_quadriocellata ))))	((Gopherus_agassizii	(Glyptemys_insculpta	(Malaclemys_terrapin	(Graptemys_barbouri	Graptemys_geographica ))))	(Rhinoclemmys_nasuta	((Rhinoclemmys_annulata	Rhinoclemmys_pulcherrima )	(Rhinoclemmys_areolata	(Rhinoclemmys_punctularia	(Rhinoclemmys_funerea	Rhinoclemmys_melanosterna )))))))	(Geoemyda_spengleri	Siebenrockiella_crassicollis ))	(Malayemys	(Orlitia_borneensis	(kehreri	messeliana ))))	(Morenia_ocellata	Morenia_petersi ))	(Pangshura_tecta	(Pangshura_smithii	Pangshura_tentoria )))))));
(Batagur_baska	(Batagur_kachuga	((Batagur_borneoensis	Batagur_dhongoka )	(Hardella_thurjii	((((((Melanochelys_trijuga	(((Cuora_amboinensis	(Cuora_aurocapitata	Cuora_flavomarginata ))	(Mauremys_annamensis	((Mauremys_leprosa	(Mauremys_caspica	Mauremys_rivulata ))	(Mauremys_reevesii	Mauremys_sinensis ))))	((Leucocephalon_yuwonoi	((Cyclemys_dentata	Cyclemys_oldhamii )	(Notochelys_platynota	(Heosemys_spinosa	(Heosemys_annandalii	Heosemys_grandis )))))	(Sacalia_bealei	Sacalia_quadriocellata ))))	((Gopherus_agassizii	(Glyptemys_insculpta	(Malaclemys_terrapin	(Graptemys_barbouri	Graptemys_geographica ))))	(Rhinoclemmys_nasuta	((Rhinoclemmys_annulata	Rhinoclemmys_pulcherrima )	(Rhinoclemmys_areolata	(Rhinoclemmys_punctularia	(Rhinoclemmys_funerea	Rhinoclemmys_melanosterna )))))))	(Geoemyda_spengleri	Siebenrockiella_crassicollis ))	(Malayemys	(Orlitia_borneensis	(kehreri	messeliana ))))	(Morenia_ocellata	Morenia_petersi ))	(Pangshura_tecta	(Pangshura_smithii	Pangshura_tentoria )))))));
(Batagur_baska	(Batagur_kachuga	((Batagur_borneoensis	Batagur_dhongoka )	(Hardella_thurjii	((((((Melanochelys_trijuga	(((Cuora_amboinensis	(Cuora_aurocapitata	Cuora_flavomarginata ))	(Mauremys_annamensis	((Mauremys_leprosa	(Mauremys_caspica	Mauremys_rivulata ))	(Mauremys_reevesii	Mauremys_sinensis ))))	((Leucocephalon_yuwonoi	((Cyclemys_dentata	Cyclemys_oldhamii )	(Notochelys_platynota	(Heosemys_spinosa	(Heosemys_annandalii	Heosemys_grandis )))))	(Sacalia_bealei	Sacalia_quadriocellata ))))	((Gopherus_agassizii	(Glyptemys_insculpta	(Malaclemys_terrapin	(Graptemys_barbouri	Graptemys_geographica ))))	(Rhinoclemmys_nasuta	((Rhinoclemmys_annulata	Rhinoclemmys_pulcherrima )	(Rhinoclemmys_areolata	(Rhinoclemmys_punctularia	(Rhinoclemmys_funerea	Rhinoclemmys_melanosterna )))))))	(Geoemyda_spengleri	Siebenrockiella_crassicollis ))	(Malayemys	(Orlitia_borneensis	(kehreri	messeliana ))))	(Morenia_ocellata	Morenia_petersi ))	(Pangshura_tecta	(Pangshura_smithii	Pangshura_tentoria )))))));
(Batagur_baska	(Batagur_kachuga	((Batagur_borneoensis	Batagur_dhongoka )	(Hardella_thurjii	((((((Melanochelys_trijuga	(((Cuora_amboinensis	(Cuora_aurocapitata	Cuora_flavomarginata ))	(Mauremys_annamensis	((Mauremys_leprosa	(Mauremys_caspica	Mauremys_rivulata ))	(Mauremys_reevesii	Mauremys_sinensis ))))	((Leucocephalon_yuwonoi	((Cyclemys_dentata	Cyclemys_oldhamii )	(Notochelys_platynota	(Heosemys_spinosa	(Heosemys_annandalii	Heosemys_grandis )))))	(Sacalia_bealei	Sacalia_quadriocellata ))))	((Gopherus_agassizii	(Glyptemys_insculpta	(Malaclemys_terrapin	(Graptemys_barbouri	Graptemys_geographica ))))	(Rhinoclemmys_nasuta	((Rhinoclemmys_annulata	Rhinoclemmys_pulcherrima )	(Rhinoclemmys_areolata	(Rhinoclemmys_punctularia	(Rhinoclemmys_funerea	Rhinoclemmys_melanosterna )))))))	(Geoemyda_spengleri	Siebenrockiella_crassicollis ))	(Malayemys	(Orlitia_borneensis	(kehreri	messeliana ))))	(Morenia_ocellata	Morenia_petersi ))	(Pangshura_tecta	(Pangshura_smithii	Pangshura_tentoria )))))));
(Batagur_baska	(Batagur_kachuga	((Batagur_borneoensis	Batagur_dhongoka )	(Hardella_thurjii	((((((Melanochelys_trijuga	(((Cuora_amboinensis	(Cuora_aurocapitata	Cuora_flavomarginata ))	(Mauremys_annamensis	((Mauremys_leprosa	(Mauremys_caspica	Mauremys_rivulata ))	(Mauremys_reevesii	Mauremys_sinensis ))))	((Leucocephalon_yuwonoi	((Cyclemys_dentata	Cyclemys_oldhamii )	(Notochelys_platynota	(Heosemys_spinosa	(Heosemys_annandalii	Heosemys_grandis )))))	(Sacalia_bealei	Sacalia_quadriocellata ))))	((Gopherus_agassizii	(Glyptemys_insculpta	(Malaclemys_terrapin	(Graptemys_barbouri	Graptemys_geographica ))))	(Rhinoclemmys_nasuta	((Rhinoclemmys_annulata	Rhinoclemmys_pulcherrima )	(Rhinoclemmys_areolata	(Rhinoclemmys_punctularia	(Rhinoclemmys_funerea	Rhinoclemmys_melanosterna )))))))	(Geoemyda_spengleri	Siebenrockiella_crassicollis ))	(Malayemys	(Orlitia_borneensis	(kehreri	messeliana ))))	(Morenia_ocellata	Morenia_petersi ))	(Pangshura_tecta	(Pangshura_smithii	Pangshura_tentoria )))))));
(Batagur_baska	(Batagur_kachuga	((Batagur_borneoensis	Batagur_dhongoka )	(Hardella_thurjii	((((((Melanochelys_trijuga	(((Cuora_amboinensis	(Cuora_aurocapitata	Cuora_flavomarginata ))	(Mauremys_annamensis	((Mauremys_leprosa	(Mauremys_caspica	Mauremys_rivulata ))	(Mauremys_reevesii	Mauremys_sinensis ))))	((Leucocephalon_yuwonoi	((Cyclemys_dentata	Cyclemys_oldhamii )	(Notochelys_platynota	(Heosemys_spinosa	(Heosemys_annandalii	Heosemys_grandis )))))	(Sacalia_bealei	Sacalia_quadriocellata ))))	((Gopherus_agassizii	(Glyptemys_insculpta	(Malaclemys_terrapin	(Graptemys_barbouri	Graptemys_geographica ))))	(Rhinoclemmys_nasuta	((Rhinoclemmys_annulata	Rhinoclemmys_pulcherrima )	(Rhinoclemmys_areolata	(Rhinoclemmys_punctularia	(Rhinoclemmys_funerea	Rhinoclemmys_melanosterna )))))))	(Geoemyda_spengleri	Siebenrockiella_crassicollis ))	(Malayemys	(Orlitia_borneensis	(kehreri	messeliana ))))	(Morenia_ocellata	Morenia_petersi ))	(Pangshura_tecta	(Pangshura_smithii	Pangshura_tentoria )))))));
(Batagur_baska	(Batagur_kachuga	((Batagur_borneoensis	Batagur_dhongoka )	(Hardella_thurjii	((((((Melanochelys_trijuga	(((Cuora_amboinensis	(Cuora_aurocapitata	Cuora_flavomarginata ))	(Mauremys_annamensis	((Mauremys_leprosa	(Mauremys_caspica	Mauremys_rivulata ))	(Mauremys_reevesii	Mauremys_sinensis ))))	((Leucocephalon_yuwonoi	((Cyclemys_dentata	Cyclemys_oldhamii )	(Notochelys_platynota	(Heosemys_spinosa	(Heosemys_annandalii	Heosemys_grandis )))))	(Sacalia_bealei	Sacalia_quadriocellata ))))	((Gopherus_agassizii	(Glyptemys_insculpta	(Malaclemys_terrapin	(Graptemys_barbouri	Graptemys_geographica ))))	(Rhinoclemmys_nasuta	((Rhinoclemmys_annulata	Rhinoclemmys_pulcherrima )	(Rhinoclemmys_areolata	(Rhinoclemmys_punctularia	(Rhinoclemmys_funerea	Rhinoclemmys_melanosterna )))))))	(Geoemyda_spengleri	Siebenrockiella_crassicollis ))	(Malayemys	(kehreri	(Orlitia_borneensis	messeliana ))))	(Morenia_ocellata	Morenia_petersi ))	(Pangshura_tecta	(Pangshura_smithii	Pangshura_tentoria )))))));
(Batagur_baska	(Batagur_kachuga	((Batagur_borneoensis	Batagur_dhongoka )	(Hardella_thurjii	((((((Melanochelys_trijuga	(((Cuora_amboinensis	(Cuora_aurocapitata	Cuora_flavomarginata ))	(Mauremys_annamensis	((Mauremys_leprosa	(Mauremys_caspica	Mauremys_rivulata ))	(Mauremys_reevesii	Mauremys_sinensis ))))	((Leucocephalon_yuwonoi	((Cyclemys_dentata	Cyclemys_oldhamii )	(Notochelys_platynota	(Heosemys_spinosa	(Heosemys_annandalii	Heosemys_grandis )))))	(Sacalia_bealei	Sacalia_quadriocellata ))))	((Gopherus_agassizii	(Glyptemys_insculpta	(Malaclemys_terrapin	(Graptemys_barbouri	Graptemys_geographica ))))	(Rhinoclemmys_nasuta	((Rhinoclemmys_annulata	Rhinoclemmys_pulcherrima )	(Rhinoclemmys_areolata	(Rhinoclemmys_punctularia	(Rhinoclemmys_funerea	Rhinoclemmys_melanosterna )))))))	(Geoemyda_spengleri	Siebenrockiella_crassicollis ))	(Malayemys	(Orlitia_borneensis	(kehreri	messeliana ))))	(Morenia_ocellata	Morenia_petersi ))	(Pangshura_tecta	(Pangshura_smithii	Pangshura_tentoria )))))));
(Batagur_baska	(Batagur_kachuga	((Batagur_borneoensis	Batagur_dhongoka )	(Hardella_thurjii	((((((Melanochelys_trijuga	(((Cuora_amboinensis	(Cuora_aurocapitata	Cuora_flavomarginata ))	(Mauremys_annamensis	((Mauremys_leprosa	(Mauremys_caspica	Mauremys_rivulata ))	(Mauremys_reevesii	Mauremys_sinensis ))))	((Leucocephalon_yuwonoi	((Cyclemys_dentata	Cyclemys_oldhamii )	(Notochelys_platynota	(Heosemys_spinosa	(Heosemys_annandalii	Heosemys_grandis )))))	(Sacalia_bealei	Sacalia_quadriocellata ))))	((Gopherus_agassizii	(Glyptemys_insculpta	(Malaclemys_terrapin	(Graptemys_barbouri	Graptemys_geographica ))))	(Rhinoclemmys_nasuta	((Rhinoclemmys_annulata	Rhinoclemmys_pulcherrima )	(Rhinoclemmys_areolata	(Rhinoclemmys_punctularia	(Rhinoclemmys_funerea	Rhinoclemmys_melanosterna )))))))	(Geoemyda_spengleri	Siebenrockiella_crassicollis ))	(Malayemys	(Orlitia_borneensis	(kehreri	messeliana ))))	(Morenia_ocellata	Morenia_petersi ))	(Pangshura_tecta	(Pangshura_smithii	Pangshura_tentoria )))))));
(Batagur_baska	(Batagur_kachuga	((Batagur_borneoensis	Batagur_dhongoka )	(Hardella_thurjii	((((((Melanochelys_trijuga	(((Cuora_amboinensis	(Cuora_aurocapitata	Cuora_flavomarginata ))	(Mauremys_annamensis	((Mauremys_leprosa	(Mauremys_caspica	Mauremys_rivulata ))	(Mauremys_reevesii	Mauremys_sinensis ))))	((Leucocephalon_yuwonoi	((Cyclemys_dentata	Cyclemys_oldhamii )	(Notochelys_platynota	(Heosemys_spinosa	(Heosemys_annandalii	Heosemys_grandis )))))	(Sacalia_bealei	Sacalia_quadriocellata ))))	((Gopherus_agassizii	(Glyptemys_insculpta	(Malaclemys_terrapin	(Graptemys_barbouri	Graptemys_geographica ))))	(Rhinoclemmys_nasuta	((Rhinoclemmys_annulata	Rhinoclemmys_pulcherrima )	(Rhinoclemmys_areolata	(Rhinoclemmys_punctularia	(Rhinoclemmys_funerea	Rhinoclemmys_melanosterna )))))))	(Geoemyda_spengleri	Siebenrockiella_crassicollis ))	(Orlitia_borneensis	(Malayemys	(kehreri	messeliana ))))	(Morenia_ocellata	Morenia_petersi ))	(Pangshura_tecta	(Pangshura_smithii	Pangshura_tentoria )))))));
(Batagur_baska	(Batagur_kachuga	((Batagur_borneoensis	Batagur_dhongoka )	(Hardella_thurjii	((((((Melanochelys_trijuga	(((Cuora_amboinensis	(Cuora_aurocapitata	Cuora_flavomarginata ))	(Mauremys_annamensis	((Mauremys_leprosa	(Mauremys_caspica	Mauremys_rivulata ))	(Mauremys_reevesii	Mauremys_sinensis ))))	((Leucocephalon_yuwonoi	((Cyclemys_dentata	Cyclemys_oldhamii )	(Notochelys_platynota	(Heosemys_spinosa	(Heosemys_annandalii	Heosemys_grandis )))))	(Sacalia_bealei	Sacalia_quadriocellata ))))	((Gopherus_agassizii	(Glyptemys_insculpta	(Malaclemys_terrapin	(Graptemys_barbouri	Graptemys_geographica ))))	(Rhinoclemmys_nasuta	((Rhinoclemmys_annulata	Rhinoclemmys_pulcherrima )	(Rhinoclemmys_areolata	(Rhinoclemmys_punctularia	(Rhinoclemmys_funerea	Rhinoclemmys_melanosterna )))))))	(Geoemyda_spengleri	Siebenrockiella_crassicollis ))	(Malayemys	(Orlitia_borneensis	(kehreri	messeliana ))))	(Morenia_ocellata	Morenia_petersi ))	(Pangshura_tecta	(Pangshura_smithii	Pangshura_tentoria )))))));
(Batagur_baska	(Batagur_kachuga	((Batagur_borneoensis	Batagur_dhongoka )	(Hardella_thurjii	((((((Melanochelys_trijuga	(((Cuora_amboinensis	(Cuora_aurocapitata	Cuora_flavomarginata ))	(Mauremys_annamensis	((Mauremys_leprosa	(Mauremys_caspica	Mauremys_rivulata ))	(Mauremys_reevesii	Mauremys_sinensis ))))	((Leucocephalon_yuwonoi	((Cyclemys_dentata	Cyclemys_oldhamii )	(Notochelys_platynota	(Heosemys_spinosa	(Heosemys_annandalii	Heosemys_grandis )))))	(Sacalia_bealei	Sacalia_quadriocellata ))))	((Gopherus_agassizii	(Glyptemys_insculpta	(Malaclemys_terrapin	(Graptemys_barbouri	Graptemys_geographica ))))	(Rhinoclemmys_nasuta	((Rhinoclemmys_annulata	Rhinoclemmys_pulcherrima )	(Rhinoclemmys_areolata	(Rhinoclemmys_punctularia	(Rhinoclemmys_funerea	Rhinoclemmys_melanosterna )))))))	(Geoemyda_spengleri	Siebenrockiella_crassicollis ))	(Malayemys	(Orlitia_borneensis	(kehreri	messeliana ))))	(Morenia_ocellata	Morenia_petersi ))	(Pangshura_tecta	(Pangshura_smithii	Pangshura_tentoria )))))));
(Batagur_baska	(Batagur_kachuga	((Batagur_borneoensis	Batagur_dhongoka )	(Hardella_thurjii	((((((Melanochelys_trijuga	(((Cuora_amboinensis	(Cuora_aurocapitata	Cuora_flavomarginata ))	(Mauremys_annamensis	((Mauremys_leprosa	(Mauremys_caspica	Mauremys_rivulata ))	(Mauremys_reevesii	Mauremys_sinensis ))))	((Leucocephalon_yuwonoi	((Cyclemys_dentata	Cyclemys_oldhamii )	(Notochelys_platynota	(Heosemys_spinosa	(Heosemys_annandalii	Heosemys_grandis )))))	(Sacalia_bealei	Sacalia_quadriocellata ))))	((Gopherus_agassizii	(Glyptemys_insculpta	(Malaclemys_terrapin	(Graptemys_barbouri	Graptemys_geographica ))))	(Rhinoclemmys_nasuta	((Rhinoclemmys_annulata	Rhinoclemmys_pulcherrima )	(Rhinoclemmys_areolata	(Rhinoclemmys_punctularia	(Rhinoclemmys_funerea	Rhinoclemmys_melanosterna )))))))	(Geoemyda_spengleri	Siebenrockiella_crassicollis ))	((Malayemys	Orlitia_borneensis )	(kehreri	messeliana )))	(Morenia_ocellata	Morenia_petersi ))	(Pangshura_tecta	(Pangshura_smithii	Pangshura_tentoria )))))));
(Batagur_baska	(Batagur_kachuga	((Batagur_borneoensis	Batagur_dhongoka )	(Hardella_thurjii	((((((Melanochelys_trijuga	(((Cuora_amboinensis	(Cuora_aurocapitata	Cuora_flavomarginata ))	(Mauremys_annamensis	((Mauremys_leprosa	(Mauremys_caspica	Mauremys_rivulata ))	(Mauremys_reevesii	Mauremys_sinensis ))))	((Leucocephalon_yuwonoi	((Cyclemys_dentata	Cyclemys_oldhamii )	(Notochelys_platynota	(Heosemys_spinosa	(Heosemys_annandalii	Heosemys_grandis )))))	(Sacalia_bealei	Sacalia_quadriocellata ))))	((Gopherus_agassizii	(Glyptemys_insculpta	(Malaclemys_terrapin	(Graptemys_barbouri	Graptemys_geographica ))))	(Rhinoclemmys_nasuta	((Rhinoclemmys_annulata	Rhinoclemmys_pulcherrima )	(Rhinoclemmys_areolata	(Rhinoclemmys_punctularia	(Rhinoclemmys_funerea	Rhinoclemmys_melanosterna )))))))	(Geoemyda_spengleri	Siebenrockiella_crassicollis ))	(Malayemys	(Orlitia_borneensis	(kehreri	messeliana ))))	(Morenia_ocellata	Morenia_petersi ))	(Pangshura_tecta	(Pangshura_smithii	Pangshura_tentoria )))))));
(Batagur_baska	(Batagur_kachuga	((Batagur_borneoensis	Batagur_dhongoka )	(Hardella_thurjii	((((((Melanochelys_trijuga	(((Cuora_amboinensis	(Cuora_aurocapitata	Cuora_flavomarginata ))	(Mauremys_annamensis	((Mauremys_leprosa	(Mauremys_caspica	Mauremys_rivulata ))	(Mauremys_reevesii	Mauremys_sinensis ))))	((Leucocephalon_yuwonoi	((Cyclemys_dentata	Cyclemys_oldhamii )	(Notochelys_platynota	(Heosemys_spinosa	(Heosemys_annandalii	Heosemys_grandis )))))	(Sacalia_bealei	Sacalia_quadriocellata ))))	((Gopherus_agassizii	(Glyptemys_insculpta	(Malaclemys_terrapin	(Graptemys_barbouri	Graptemys_geographica ))))	(Rhinoclemmys_nasuta	((Rhinoclemmys_annulata	Rhinoclemmys_pulcherrima )	(Rhinoclemmys_areolata	(Rhinoclemmys_punctularia	(Rhinoclemmys_funerea	Rhinoclemmys_melanosterna )))))))	(Geoemyda_spengleri	Siebenrockiella_crassicollis ))	(Malayemys	(Orlitia_borneensis	(kehreri	messeliana ))))	(Morenia_ocellata	Morenia_petersi ))	(Pangshura_tecta	(Pangshura_smithii	Pangshura_tentoria )))))));
(Batagur_baska	(Batagur_kachuga	((Batagur_borneoensis	Batagur_dhongoka )	(Hardella_thurjii	((((((Melanochelys_trijuga	(((Cuora_amboinensis	(Cuora_aurocapitata	Cuora_flavomarginata ))	(Mauremys_annamensis	((Mauremys_leprosa	(Mauremys_caspica	Mauremys_rivulata ))	(Mauremys_reevesii	Mauremys_sinensis ))))	((Leucocephalon_yuwonoi	((Cyclemys_dentata	Cyclemys_oldhamii )	(Notochelys_platynota	(Heosemys_spinosa	(Heosemys_annandalii	Heosemys_grandis )))))	(Sacalia_bealei	Sacalia_quadriocellata ))))	((Gopherus_agassizii	(Glyptemys_insculpta	(Malaclemys_terrapin	(Graptemys_barbouri	Graptemys_geographica ))))	(Rhinoclemmys_nasuta	((Rhinoclemmys_annulata	Rhinoclemmys_pulcherrima )	(Rhinoclemmys_areolata	(Rhinoclemmys_punctularia	(Rhinoclemmys_funerea	Rhinoclemmys_melanosterna )))))))	(Geoemyda_spengleri	Siebenrockiella_crassicollis ))	(Malayemys	(Orlitia_borneensis	(kehreri	messeliana ))))	(Morenia_ocellata	Morenia_petersi ))	(Pangshura_tecta	(Pangshura_smithii	Pangshura_tentoria )))))));
(Batagur_baska	(Batagur_kachuga	((Batagur_borneoensis	Batagur_dhongoka )	(Hardella_thurjii	((((((Melanochelys_trijuga	(((Cuora_amboinensis	(Cuora_aurocapitata	Cuora_flavomarginata ))	(Mauremys_annamensis	((Mauremys_leprosa	(Mauremys_caspica	Mauremys_rivulata ))	(Mauremys_reevesii	Mauremys_sinensis ))))	((Leucocephalon_yuwonoi	((Cyclemys_dentata	Cyclemys_oldhamii )	(Notochelys_platynota	(Heosemys_spinosa	(Heosemys_annandalii	Heosemys_grandis )))))	(Sacalia_bealei	Sacalia_quadriocellata ))))	((Gopherus_agassizii	(Glyptemys_insculpta	(Malaclemys_terrapin	(Graptemys_barbouri	Graptemys_geographica ))))	(Rhinoclemmys_nasuta	((Rhinoclemmys_annulata	Rhinoclemmys_pulcherrima )	(Rhinoclemmys_areolata	(Rhinoclemmys_punctularia	(Rhinoclemmys_funerea	Rhinoclemmys_melanosterna )))))))	(Geoemyda_spengleri	Siebenrockiella_crassicollis ))	(Malayemys	(Orlitia_borneensis	(kehreri	messeliana ))))	(Morenia_ocellata	Morenia_petersi ))	(Pangshura_tecta	(Pangshura_smithii	Pangshura_tentoria )))))));
(Batagur_baska	(Batagur_kachuga	((Batagur_borneoensis	Batagur_dhongoka )	(Hardella_thurjii	((((((Melanochelys_trijuga	(((Cuora_amboinensis	(Cuora_aurocapitata	Cuora_flavomarginata ))	(Mauremys_annamensis	((Mauremys_leprosa	(Mauremys_caspica	Mauremys_rivulata ))	(Mauremys_reevesii	Mauremys_sinensis ))))	((Leucocephalon_yuwonoi	((Cyclemys_dentata	Cyclemys_oldhamii )	(Notochelys_platynota	(Heosemys_spinosa	(Heosemys_annandalii	Heosemys_grandis )))))	(Sacalia_bealei	Sacalia_quadriocellata ))))	((Gopherus_agassizii	(Glyptemys_insculpta	(Malaclemys_terrapin	(Graptemys_barbouri	Graptemys_geographica ))))	(Rhinoclemmys_nasuta	((Rhinoclemmys_annulata	Rhinoclemmys_pulcherrima )	(Rhinoclemmys_areolata	(Rhinoclemmys_punctularia	(Rhinoclemmys_funerea	Rhinoclemmys_melanosterna )))))))	(Geoemyda_spengleri	Siebenrockiella_crassicollis ))	(Malayemys	(Orlitia_borneensis	(kehreri	messeliana ))))	(Morenia_ocellata	Morenia_petersi ))	(Pangshura_tecta	(Pangshura_smithii	Pangshura_tentoria )))))));
(Batagur_baska	(Batagur_kachuga	((Batagur_borneoensis	Batagur_dhongoka )	(Hardella_thurjii	((((((Melanochelys_trijuga	(((Cuora_amboinensis	(Cuora_aurocapitata	Cuora_flavomarginata ))	(Mauremys_annamensis	((Mauremys_leprosa	(Mauremys_caspica	Mauremys_rivulata ))	(Mauremys_reevesii	Mauremys_sinensis ))))	((Leucocephalon_yuwonoi	((Cyclemys_dentata	Cyclemys_oldhamii )	(Notochelys_platynota	(Heosemys_spinosa	(Heosemys_annandalii	Heosemys_grandis )))))	(Sacalia_bealei	Sacalia_quadriocellata ))))	((Gopherus_agassizii	(Glyptemys_insculpta	(Malaclemys_terrapin	(Graptemys_barbouri	Graptemys_geographica ))))	(Rhinoclemmys_nasuta	((Rhinoclemmys_annulata	Rhinoclemmys_pulcherrima )	(Rhinoclemmys_areolata	(Rhinoclemmys_punctularia	(Rhinoclemmys_funerea	Rhinoclemmys_melanosterna )))))))	(Geoemyda_spengleri	Siebenrockiella_crassicollis ))	(Malayemys	(Orlitia_borneensis	(kehreri	messeliana ))))	(Morenia_ocellata	Morenia_petersi ))	(Pangshura_tecta	(Pangshura_smithii	Pangshura_tentoria )))))));
(Batagur_baska	(Batagur_kachuga	((Batagur_borneoensis	Batagur_dhongoka )	(Hardella_thurjii	((((((Melanochelys_trijuga	(((Cuora_amboinensis	(Cuora_aurocapitata	Cuora_flavomarginata ))	(Mauremys_annamensis	((Mauremys_leprosa	(Mauremys_caspica	Mauremys_rivulata ))	(Mauremys_reevesii	Mauremys_sinensis ))))	((Leucocephalon_yuwonoi	((Cyclemys_dentata	Cyclemys_oldhamii )	(Notochelys_platynota	(Heosemys_spinosa	(Heosemys_annandalii	Heosemys_grandis )))))	(Sacalia_bealei	Sacalia_quadriocellata ))))	((Gopherus_agassizii	(Glyptemys_insculpta	(Malaclemys_terrapin	(Graptemys_barbouri	Graptemys_geographica ))))	(Rhinoclemmys_nasuta	((Rhinoclemmys_annulata	Rhinoclemmys_pulcherrima )	(Rhinoclemmys_areolata	(Rhinoclemmys_punctularia	(Rhinoclemmys_funerea	Rhinoclemmys_melanosterna )))))))	(Geoemyda_spengleri	Siebenrockiella_crassicollis ))	(Malayemys	(Orlitia_borneensis	(kehreri	messeliana ))))	(Morenia_ocellata	Morenia_petersi ))	(Pangshura_tecta	(Pangshura_smithii	Pangshura_tentoria )))))));
(Batagur_baska	(Batagur_kachuga	((Batagur_borneoensis	Batagur_dhongoka )	(Hardella_thurjii	((((((Melanochelys_trijuga	(((Cuora_amboinensis	(Cuora_aurocapitata	Cuora_flavomarginata ))	(Mauremys_annamensis	((Mauremys_leprosa	(Mauremys_caspica	Mauremys_rivulata ))	(Mauremys_reevesii	Mauremys_sinensis ))))	((Leucocephalon_yuwonoi	((Cyclemys_dentata	Cyclemys_oldhamii )	(Notochelys_platynota	(Heosemys_spinosa	(Heosemys_annandalii	Heosemys_grandis )))))	(Sacalia_bealei	Sacalia_quadriocellata ))))	((Gopherus_agassizii	(Glyptemys_insculpta	(Malaclemys_terrapin	(Graptemys_barbouri	Graptemys_geographica ))))	(Rhinoclemmys_nasuta	((Rhinoclemmys_annulata	Rhinoclemmys_pulcherrima )	(Rhinoclemmys_areolata	(Rhinoclemmys_punctularia	(Rhinoclemmys_funerea	Rhinoclemmys_melanosterna )))))))	(Geoemyda_spengleri	Siebenrockiella_crassicollis ))	(Malayemys	(Orlitia_borneensis	(kehreri	messeliana ))))	(Morenia_ocellata	Morenia_petersi ))	(Pangshura_tecta	(Pangshura_smithii	Pangshura_tentoria )))))));
(Batagur_baska	(Batagur_kachuga	((Batagur_borneoensis	Batagur_dhongoka )	(Hardella_thurjii	((((((Melanochelys_trijuga	(((Cuora_amboinensis	(Cuora_aurocapitata	Cuora_flavomarginata ))	(Mauremys_annamensis	((Mauremys_leprosa	(Mauremys_caspica	Mauremys_rivulata ))	(Mauremys_reevesii	Mauremys_sinensis ))))	((Leucocephalon_yuwonoi	((Cyclemys_dentata	Cyclemys_oldhamii )	(Notochelys_platynota	(Heosemys_spinosa	(Heosemys_annandalii	Heosemys_grandis )))))	(Sacalia_bealei	Sacalia_quadriocellata ))))	((Gopherus_agassizii	(Glyptemys_insculpta	(Malaclemys_terrapin	(Graptemys_barbouri	Graptemys_geographica ))))	(Rhinoclemmys_nasuta	((Rhinoclemmys_annulata	Rhinoclemmys_pulcherrima )	(Rhinoclemmys_areolata	(Rhinoclemmys_punctularia	(Rhinoclemmys_funerea	Rhinoclemmys_melanosterna )))))))	(Geoemyda_spengleri	Siebenrockiella_crassicollis ))	(Malayemys	(Orlitia_borneensis	(kehreri	messeliana ))))	(Morenia_ocellata	Morenia_petersi ))	(Pangshura_tecta	(Pangshura_smithii	Pangshura_tentoria )))))));
(Batagur_baska	(Batagur_kachuga	((Batagur_borneoensis	Batagur_dhongoka )	(Hardella_thurjii	((((((Melanochelys_trijuga	(((Cuora_amboinensis	(Cuora_aurocapitata	Cuora_flavomarginata ))	(Mauremys_annamensis	((Mauremys_leprosa	(Mauremys_caspica	Mauremys_rivulata ))	(Mauremys_reevesii	Mauremys_sinensis ))))	((Leucocephalon_yuwonoi	((Cyclemys_dentata	Cyclemys_oldhamii )	(Notochelys_platynota	(Heosemys_spinosa	(Heosemys_annandalii	Heosemys_grandis )))))	(Sacalia_bealei	Sacalia_quadriocellata ))))	((Gopherus_agassizii	(Glyptemys_insculpta	(Malaclemys_terrapin	(Graptemys_barbouri	Graptemys_geographica ))))	(Rhinoclemmys_nasuta	((Rhinoclemmys_annulata	Rhinoclemmys_pulcherrima )	(Rhinoclemmys_areolata	(Rhinoclemmys_punctularia	(Rhinoclemmys_funerea	Rhinoclemmys_melanosterna )))))))	(Geoemyda_spengleri	Siebenrockiella_crassicollis ))	(Malayemys	(Orlitia_borneensis	(kehreri	messeliana ))))	(Morenia_ocellata	Morenia_petersi ))	(Pangshura_tecta	(Pangshura_smithii	Pangshura_tentoria )))))));
(Batagur_baska	(Batagur_kachuga	((Batagur_borneoensis	Batagur_dhongoka )	(Hardella_thurjii	((((((Melanochelys_trijuga	(((Cuora_amboinensis	(Cuora_aurocapitata	Cuora_flavomarginata ))	(Mauremys_annamensis	((Mauremys_leprosa	(Mauremys_caspica	Mauremys_rivulata ))	(Mauremys_reevesii	Mauremys_sinensis ))))	((Leucocephalon_yuwonoi	((Cyclemys_dentata	Cyclemys_oldhamii )	(Notochelys_platynota	(Heosemys_spinosa	(Heosemys_annandalii	Heosemys_grandis )))))	(Sacalia_bealei	Sacalia_quadriocellata ))))	((Gopherus_agassizii	(Glyptemys_insculpta	(Malaclemys_terrapin	(Graptemys_barbouri	Graptemys_geographica ))))	(Rhinoclemmys_nasuta	((Rhinoclemmys_annulata	Rhinoclemmys_pulcherrima )	(Rhinoclemmys_areolata	(Rhinoclemmys_punctularia	(Rhinoclemmys_funerea	Rhinoclemmys_melanosterna )))))))	(Geoemyda_spengleri	Siebenrockiella_crassicollis ))	(Malayemys	(Orlitia_borneensis	(kehreri	messeliana ))))	(Morenia_ocellata	Morenia_petersi ))	(Pangshura_tecta	(Pangshura_smithii	Pangshura_tentoria )))))));
(Batagur_baska	(Batagur_kachuga	((Batagur_borneoensis	Batagur_dhongoka )	(Hardella_thurjii	((((((Melanochelys_trijuga	(((Cuora_amboinensis	(Cuora_aurocapitata	Cuora_flavomarginata ))	(Mauremys_annamensis	((Mauremys_leprosa	(Mauremys_caspica	Mauremys_rivulata ))	(Mauremys_reevesii	Mauremys_sinensis ))))	((Leucocephalon_yuwonoi	((Cyclemys_dentata	Cyclemys_oldhamii )	(Notochelys_platynota	(Heosemys_spinosa	(Heosemys_annandalii	Heosemys_grandis )))))	(Sacalia_bealei	Sacalia_quadriocellata ))))	((Gopherus_agassizii	(Glyptemys_insculpta	(Malaclemys_terrapin	(Graptemys_barbouri	Graptemys_geographica ))))	(Rhinoclemmys_nasuta	((Rhinoclemmys_annulata	Rhinoclemmys_pulcherrima )	(Rhinoclemmys_areolata	(Rhinoclemmys_punctularia	(Rhinoclemmys_funerea	Rhinoclemmys_melanosterna )))))))	(Geoemyda_spengleri	Siebenrockiella_crassicollis ))	(Malayemys	(Orlitia_borneensis	(kehreri	messeliana ))))	(Morenia_ocellata	Morenia_petersi ))	(Pangshura_tecta	(Pangshura_smithii	Pangshura_tentoria )))))));
(Batagur_baska	(Batagur_kachuga	((Batagur_borneoensis	Batagur_dhongoka )	(Hardella_thurjii	((((((Melanochelys_trijuga	(((Cuora_amboinensis	(Cuora_aurocapitata	Cuora_flavomarginata ))	(Mauremys_annamensis	((Mauremys_leprosa	(Mauremys_caspica	Mauremys_rivulata ))	(Mauremys_reevesii	Mauremys_sinensis ))))	((Leucocephalon_yuwonoi	((Cyclemys_dentata	Cyclemys_oldhamii )	(Notochelys_platynota	(Heosemys_spinosa	(Heosemys_annandalii	Heosemys_grandis )))))	(Sacalia_bealei	Sacalia_quadriocellata ))))	((Gopherus_agassizii	(Glyptemys_insculpta	(Malaclemys_terrapin	(Graptemys_barbouri	Graptemys_geographica ))))	(Rhinoclemmys_nasuta	((Rhinoclemmys_annulata	Rhinoclemmys_pulcherrima )	(Rhinoclemmys_areolata	(Rhinoclemmys_punctularia	(Rhinoclemmys_funerea	Rhinoclemmys_melanosterna )))))))	(Geoemyda_spengleri	Siebenrockiella_crassicollis ))	(Malayemys	(Orlitia_borneensis	(kehreri	messeliana ))))	(Morenia_ocellata	Morenia_petersi ))	(Pangshura_tecta	(Pangshura_smithii	Pangshura_tentoria )))))));
(Batagur_baska	(Batagur_kachuga	((Batagur_borneoensis	Batagur_dhongoka )	(Hardella_thurjii	((((((Melanochelys_trijuga	(((Cuora_amboinensis	(Cuora_aurocapitata	Cuora_flavomarginata ))	(Mauremys_annamensis	((Mauremys_leprosa	(Mauremys_caspica	Mauremys_rivulata ))	(Mauremys_reevesii	Mauremys_sinensis ))))	((Leucocephalon_yuwonoi	((Cyclemys_dentata	Cyclemys_oldhamii )	(Notochelys_platynota	(Heosemys_spinosa	(Heosemys_annandalii	Heosemys_grandis )))))	(Sacalia_bealei	Sacalia_quadriocellata ))))	((Gopherus_agassizii	(Glyptemys_insculpta	(Malaclemys_terrapin	(Graptemys_barbouri	Graptemys_geographica ))))	(Rhinoclemmys_nasuta	((Rhinoclemmys_annulata	Rhinoclemmys_pulcherrima )	(Rhinoclemmys_areolata	(Rhinoclemmys_punctularia	(Rhinoclemmys_funerea	Rhinoclemmys_melanosterna )))))))	(Geoemyda_spengleri	Siebenrockiella_crassicollis ))	(Malayemys	(Orlitia_borneensis	(kehreri	messeliana ))))	(Morenia_ocellata	Morenia_petersi ))	(Pangshura_tecta	(Pangshura_smithii	Pangshura_tentoria )))))));
(Batagur_baska	(Batagur_kachuga	((Batagur_borneoensis	Batagur_dhongoka )	(Hardella_thurjii	((((((Melanochelys_trijuga	(((Cuora_amboinensis	(Cuora_aurocapitata	Cuora_flavomarginata ))	(Mauremys_annamensis	((Mauremys_leprosa	(Mauremys_caspica	Mauremys_rivulata ))	(Mauremys_reevesii	Mauremys_sinensis ))))	((Leucocephalon_yuwonoi	((Cyclemys_dentata	Cyclemys_oldhamii )	(Notochelys_platynota	(Heosemys_spinosa	(Heosemys_annandalii	Heosemys_grandis )))))	(Sacalia_bealei	Sacalia_quadriocellata ))))	((Gopherus_agassizii	(Glyptemys_insculpta	(Malaclemys_terrapin	(Graptemys_barbouri	Graptemys_geographica ))))	(Rhinoclemmys_nasuta	((Rhinoclemmys_annulata	Rhinoclemmys_pulcherrima )	(Rhinoclemmys_areolata	(Rhinoclemmys_punctularia	(Rhinoclemmys_funerea	Rhinoclemmys_melanosterna )))))))	(Geoemyda_spengleri	Siebenrockiella_crassicollis ))	(Malayemys	(kehreri	(Orlitia_borneensis	messeliana ))))	(Morenia_ocellata	Morenia_petersi ))	(Pangshura_tecta	(Pangshura_smithii	Pangshura_tentoria )))))));
(Batagur_baska	(Batagur_kachuga	((Batagur_borneoensis	Batagur_dhongoka )	(Hardella_thurjii	((((((Melanochelys_trijuga	(((Cuora_amboinensis	(Cuora_aurocapitata	Cuora_flavomarginata ))	(Mauremys_annamensis	((Mauremys_leprosa	(Mauremys_caspica	Mauremys_rivulata ))	(Mauremys_reevesii	Mauremys_sinensis ))))	((Leucocephalon_yuwonoi	((Cyclemys_dentata	Cyclemys_oldhamii )	(Notochelys_platynota	(Heosemys_spinosa	(Heosemys_annandalii	Heosemys_grandis )))))	(Sacalia_bealei	Sacalia_quadriocellata ))))	((Gopherus_agassizii	(Glyptemys_insculpta	(Malaclemys_terrapin	(Graptemys_barbouri	Graptemys_geographica ))))	(Rhinoclemmys_nasuta	((Rhinoclemmys_annulata	Rhinoclemmys_pulcherrima )	(Rhinoclemmys_areolata	(Rhinoclemmys_punctularia	(Rhinoclemmys_funerea	Rhinoclemmys_melanosterna )))))))	(Geoemyda_spengleri	Siebenrockiella_crassicollis ))	(Malayemys	(Orlitia_borneensis	(kehreri	messeliana ))))	(Morenia_ocellata	Morenia_petersi ))	(Pangshura_tecta	(Pangshura_smithii	Pangshura_tentoria )))))));
(Batagur_baska	(Batagur_kachuga	((Batagur_borneoensis	Batagur_dhongoka )	(Hardella_thurjii	((((((Melanochelys_trijuga	(((Cuora_amboinensis	(Cuora_aurocapitata	Cuora_flavomarginata ))	(Mauremys_annamensis	((Mauremys_leprosa	(Mauremys_caspica	Mauremys_rivulata ))	(Mauremys_reevesii	Mauremys_sinensis ))))	((Leucocephalon_yuwonoi	((Cyclemys_dentata	Cyclemys_oldhamii )	(Notochelys_platynota	(Heosemys_spinosa	(Heosemys_annandalii	Heosemys_grandis )))))	(Sacalia_bealei	Sacalia_quadriocellata ))))	((Gopherus_agassizii	(Glyptemys_insculpta	(Malaclemys_terrapin	(Graptemys_barbouri	Graptemys_geographica ))))	(Rhinoclemmys_nasuta	((Rhinoclemmys_annulata	Rhinoclemmys_pulcherrima )	(Rhinoclemmys_areolata	(Rhinoclemmys_punctularia	(Rhinoclemmys_funerea	Rhinoclemmys_melanosterna )))))))	(Geoemyda_spengleri	Siebenrockiella_crassicollis ))	(Malayemys	(Orlitia_borneensis	(kehreri	messeliana ))))	(Morenia_ocellata	Morenia_petersi ))	(Pangshura_tecta	(Pangshura_smithii	Pangshura_tentoria )))))));
(Batagur_baska	(Batagur_kachuga	((Batagur_borneoensis	Batagur_dhongoka )	(Hardella_thurjii	((((((Melanochelys_trijuga	(((Cuora_amboinensis	(Cuora_aurocapitata	Cuora_flavomarginata ))	(Mauremys_annamensis	((Mauremys_leprosa	(Mauremys_caspica	Mauremys_rivulata ))	(Mauremys_reevesii	Mauremys_sinensis ))))	((Leucocephalon_yuwonoi	((Cyclemys_dentata	Cyclemys_oldhamii )	(Notochelys_platynota	(Heosemys_spinosa	(Heosemys_annandalii	Heosemys_grandis )))))	(Sacalia_bealei	Sacalia_quadriocellata ))))	((Gopherus_agassizii	(Glyptemys_insculpta	(Malaclemys_terrapin	(Graptemys_barbouri	Graptemys_geographica ))))	(Rhinoclemmys_nasuta	((Rhinoclemmys_annulata	Rhinoclemmys_pulcherrima )	(Rhinoclemmys_areolata	(Rhinoclemmys_punctularia	(Rhinoclemmys_funerea	Rhinoclemmys_melanosterna )))))))	(Geoemyda_spengleri	Siebenrockiella_crassicollis ))	(Malayemys	(kehreri	(Orlitia_borneensis	messeliana ))))	(Morenia_ocellata	Morenia_petersi ))	(Pangshura_tecta	(Pangshura_smithii	Pangshura_tentoria )))))));
(Batagur_baska	(Batagur_kachuga	((Batagur_borneoensis	Batagur_dhongoka )	(Hardella_thurjii	((((((Melanochelys_trijuga	(((Cuora_amboinensis	(Cuora_aurocapitata	Cuora_flavomarginata ))	(Mauremys_annamensis	((Mauremys_leprosa	(Mauremys_caspica	Mauremys_rivulata ))	(Mauremys_reevesii	Mauremys_sinensis ))))	((Leucocephalon_yuwonoi	((Cyclemys_dentata	Cyclemys_oldhamii )	(Notochelys_platynota	(Heosemys_spinosa	(Heosemys_annandalii	Heosemys_grandis )))))	(Sacalia_bealei	Sacalia_quadriocellata ))))	((Gopherus_agassizii	(Glyptemys_insculpta	(Malaclemys_terrapin	(Graptemys_barbouri	Graptemys_geographica ))))	(Rhinoclemmys_nasuta	((Rhinoclemmys_annulata	Rhinoclemmys_pulcherrima )	(Rhinoclemmys_areolata	(Rhinoclemmys_punctularia	(Rhinoclemmys_funerea	Rhinoclemmys_melanosterna )))))))	(Geoemyda_spengleri	Siebenrockiella_crassicollis ))	(Malayemys	(Orlitia_borneensis	(kehreri	messeliana ))))	(Morenia_ocellata	Morenia_petersi ))	(Pangshura_tecta	(Pangshura_smithii	Pangshura_tentoria )))))));
(Batagur_baska	(Batagur_kachuga	((Batagur_borneoensis	Batagur_dhongoka )	(Hardella_thurjii	((((((Melanochelys_trijuga	(((Cuora_amboinensis	(Cuora_aurocapitata	Cuora_flavomarginata ))	(Mauremys_annamensis	((Mauremys_leprosa	(Mauremys_caspica	Mauremys_rivulata ))	(Mauremys_reevesii	Mauremys_sinensis ))))	((Leucocephalon_yuwonoi	((Cyclemys_dentata	Cyclemys_oldhamii )	(Notochelys_platynota	(Heosemys_spinosa	(Heosemys_annandalii	Heosemys_grandis )))))	(Sacalia_bealei	Sacalia_quadriocellata ))))	((Gopherus_agassizii	(Glyptemys_insculpta	(Malaclemys_terrapin	(Graptemys_barbouri	Graptemys_geographica ))))	(Rhinoclemmys_nasuta	((Rhinoclemmys_annulata	Rhinoclemmys_pulcherrima )	(Rhinoclemmys_areolata	(Rhinoclemmys_punctularia	(Rhinoclemmys_funerea	Rhinoclemmys_melanosterna )))))))	(Geoemyda_spengleri	Siebenrockiella_crassicollis ))	(Malayemys	(Orlitia_borneensis	(kehreri	messeliana ))))	(Morenia_ocellata	Morenia_petersi ))	(Pangshura_tecta	(Pangshura_smithii	Pangshura_tentoria )))))));
(Batagur_baska	(Batagur_kachuga	((Batagur_borneoensis	Batagur_dhongoka )	(Hardella_thurjii	((((((Melanochelys_trijuga	(((Cuora_amboinensis	(Cuora_aurocapitata	Cuora_flavomarginata ))	(Mauremys_annamensis	((Mauremys_leprosa	(Mauremys_caspica	Mauremys_rivulata ))	(Mauremys_reevesii	Mauremys_sinensis ))))	((Leucocephalon_yuwonoi	((Cyclemys_dentata	Cyclemys_oldhamii )	(Notochelys_platynota	(Heosemys_spinosa	(Heosemys_annandalii	Heosemys_grandis )))))	(Sacalia_bealei	Sacalia_quadriocellata ))))	((Gopherus_agassizii	(Glyptemys_insculpta	(Malaclemys_terrapin	(Graptemys_barbouri	Graptemys_geographica ))))	(Rhinoclemmys_nasuta	((Rhinoclemmys_annulata	Rhinoclemmys_pulcherrima )	(Rhinoclemmys_areolata	(Rhinoclemmys_punctularia	(Rhinoclemmys_funerea	Rhinoclemmys_melanosterna )))))))	(Geoemyda_spengleri	Siebenrockiella_crassicollis ))	(Malayemys	(Orlitia_borneensis	(kehreri	messeliana ))))	(Morenia_ocellata	Morenia_petersi ))	(Pangshura_tecta	(Pangshura_smithii	Pangshura_tentoria )))))));
(Batagur_baska	(Batagur_kachuga	((Batagur_borneoensis	Batagur_dhongoka )	(Hardella_thurjii	((((((Melanochelys_trijuga	(((Cuora_amboinensis	(Cuora_aurocapitata	Cuora_flavomarginata ))	(Mauremys_annamensis	((Mauremys_leprosa	(Mauremys_caspica	Mauremys_rivulata ))	(Mauremys_reevesii	Mauremys_sinensis ))))	((Leucocephalon_yuwonoi	((Cyclemys_dentata	Cyclemys_oldhamii )	(Notochelys_platynota	(Heosemys_spinosa	(Heosemys_annandalii	Heosemys_grandis )))))	(Sacalia_bealei	Sacalia_quadriocellata ))))	((Gopherus_agassizii	(Glyptemys_insculpta	(Malaclemys_terrapin	(Graptemys_barbouri	Graptemys_geographica ))))	(Rhinoclemmys_nasuta	((Rhinoclemmys_annulata	Rhinoclemmys_pulcherrima )	(Rhinoclemmys_areolata	(Rhinoclemmys_punctularia	(Rhinoclemmys_funerea	Rhinoclemmys_melanosterna )))))))	(Geoemyda_spengleri	Siebenrockiella_crassicollis ))	(Malayemys	(Orlitia_borneensis	(kehreri	messeliana ))))	(Morenia_ocellata	Morenia_petersi ))	(Pangshura_tecta	(Pangshura_smithii	Pangshura_tentoria )))))));
(Batagur_baska	(Batagur_kachuga	((Batagur_borneoensis	Batagur_dhongoka )	(Hardella_thurjii	((((((Melanochelys_trijuga	(((Cuora_amboinensis	(Cuora_aurocapitata	Cuora_flavomarginata ))	(Mauremys_annamensis	((Mauremys_leprosa	(Mauremys_caspica	Mauremys_rivulata ))	(Mauremys_reevesii	Mauremys_sinensis ))))	((Leucocephalon_yuwonoi	((Cyclemys_dentata	Cyclemys_oldhamii )	(Notochelys_platynota	(Heosemys_spinosa	(Heosemys_annandalii	Heosemys_grandis )))))	(Sacalia_bealei	Sacalia_quadriocellata ))))	((Gopherus_agassizii	(Glyptemys_insculpta	(Malaclemys_terrapin	(Graptemys_barbouri	Graptemys_geographica ))))	(Rhinoclemmys_nasuta	((Rhinoclemmys_annulata	Rhinoclemmys_pulcherrima )	(Rhinoclemmys_areolata	(Rhinoclemmys_punctularia	(Rhinoclemmys_funerea	Rhinoclemmys_melanosterna )))))))	(Geoemyda_spengleri	Siebenrockiella_crassicollis ))	(Malayemys	(Orlitia_borneensis	(kehreri	messeliana ))))	(Morenia_ocellata	Morenia_petersi ))	(Pangshura_tecta	(Pangshura_smithii	Pangshura_tentoria )))))));
(Batagur_baska	(Batagur_kachuga	((Batagur_borneoensis	Batagur_dhongoka )	(Hardella_thurjii	((((((Melanochelys_trijuga	(((Cuora_amboinensis	(Cuora_aurocapitata	Cuora_flavomarginata ))	(Mauremys_annamensis	((Mauremys_leprosa	(Mauremys_caspica	Mauremys_rivulata ))	(Mauremys_reevesii	Mauremys_sinensis ))))	((Leucocephalon_yuwonoi	((Cyclemys_dentata	Cyclemys_oldhamii )	(Notochelys_platynota	(Heosemys_spinosa	(Heosemys_annandalii	Heosemys_grandis )))))	(Sacalia_bealei	Sacalia_quadriocellata ))))	((Gopherus_agassizii	(Glyptemys_insculpta	(Malaclemys_terrapin	(Graptemys_barbouri	Graptemys_geographica ))))	(Rhinoclemmys_nasuta	((Rhinoclemmys_annulata	Rhinoclemmys_pulcherrima )	(Rhinoclemmys_areolata	(Rhinoclemmys_punctularia	(Rhinoclemmys_funerea	Rhinoclemmys_melanosterna )))))))	(Geoemyda_spengleri	Siebenrockiella_crassicollis ))	(Malayemys	(Orlitia_borneensis	(kehreri	messeliana ))))	(Morenia_ocellata	Morenia_petersi ))	(Pangshura_tecta	(Pangshura_smithii	Pangshura_tentoria )))))));
(Batagur_baska	(Batagur_kachuga	((Batagur_borneoensis	Batagur_dhongoka )	(Hardella_thurjii	((((((Melanochelys_trijuga	(((Cuora_amboinensis	(Cuora_aurocapitata	Cuora_flavomarginata ))	(Mauremys_annamensis	((Mauremys_leprosa	(Mauremys_caspica	Mauremys_rivulata ))	(Mauremys_reevesii	Mauremys_sinensis ))))	((Leucocephalon_yuwonoi	((Cyclemys_dentata	Cyclemys_oldhamii )	(Notochelys_platynota	(Heosemys_spinosa	(Heosemys_annandalii	Heosemys_grandis )))))	(Sacalia_bealei	Sacalia_quadriocellata ))))	((Gopherus_agassizii	(Glyptemys_insculpta	(Malaclemys_terrapin	(Graptemys_barbouri	Graptemys_geographica ))))	(Rhinoclemmys_nasuta	((Rhinoclemmys_annulata	Rhinoclemmys_pulcherrima )	(Rhinoclemmys_areolata	(Rhinoclemmys_punctularia	(Rhinoclemmys_funerea	Rhinoclemmys_melanosterna )))))))	(Geoemyda_spengleri	Siebenrockiella_crassicollis ))	(Malayemys	(Orlitia_borneensis	(kehreri	messeliana ))))	(Morenia_ocellata	Morenia_petersi ))	(Pangshura_tecta	(Pangshura_smithii	Pangshura_tentoria )))))));
(Batagur_baska	(Batagur_kachuga	((Batagur_borneoensis	Batagur_dhongoka )	(Hardella_thurjii	((((((Melanochelys_trijuga	(((Cuora_amboinensis	(Cuora_aurocapitata	Cuora_flavomarginata ))	(Mauremys_annamensis	((Mauremys_leprosa	(Mauremys_caspica	Mauremys_rivulata ))	(Mauremys_reevesii	Mauremys_sinensis ))))	((Leucocephalon_yuwonoi	((Cyclemys_dentata	Cyclemys_oldhamii )	(Notochelys_platynota	(Heosemys_spinosa	(Heosemys_annandalii	Heosemys_grandis )))))	(Sacalia_bealei	Sacalia_quadriocellata ))))	((Gopherus_agassizii	(Glyptemys_insculpta	(Malaclemys_terrapin	(Graptemys_barbouri	Graptemys_geographica ))))	(Rhinoclemmys_nasuta	((Rhinoclemmys_annulata	Rhinoclemmys_pulcherrima )	(Rhinoclemmys_areolata	(Rhinoclemmys_punctularia	(Rhinoclemmys_funerea	Rhinoclemmys_melanosterna )))))))	(Geoemyda_spengleri	Siebenrockiella_crassicollis ))	(Malayemys	(Orlitia_borneensis	(kehreri	messeliana ))))	(Morenia_ocellata	Morenia_petersi ))	(Pangshura_tecta	(Pangshura_smithii	Pangshura_tentoria )))))));
(Batagur_baska	(Batagur_kachuga	((Batagur_borneoensis	Batagur_dhongoka )	(Hardella_thurjii	((((((Melanochelys_trijuga	(((Cuora_amboinensis	(Cuora_aurocapitata	Cuora_flavomarginata ))	(Mauremys_annamensis	((Mauremys_leprosa	(Mauremys_caspica	Mauremys_rivulata ))	(Mauremys_reevesii	Mauremys_sinensis ))))	((Leucocephalon_yuwonoi	((Cyclemys_dentata	Cyclemys_oldhamii )	(Notochelys_platynota	(Heosemys_spinosa	(Heosemys_annandalii	Heosemys_grandis )))))	(Sacalia_bealei	Sacalia_quadriocellata ))))	((Gopherus_agassizii	(Glyptemys_insculpta	(Malaclemys_terrapin	(Graptemys_barbouri	Graptemys_geographica ))))	(Rhinoclemmys_nasuta	((Rhinoclemmys_annulata	Rhinoclemmys_pulcherrima )	(Rhinoclemmys_areolata	(Rhinoclemmys_punctularia	(Rhinoclemmys_funerea	Rhinoclemmys_melanosterna )))))))	(Geoemyda_spengleri	Siebenrockiella_crassicollis ))	(Malayemys	(Orlitia_borneensis	(kehreri	messeliana ))))	(Morenia_ocellata	Morenia_petersi ))	(Pangshura_tecta	(Pangshura_smithii	Pangshura_tentoria )))))));
(Batagur_baska	(Batagur_kachuga	((Batagur_borneoensis	Batagur_dhongoka )	(Hardella_thurjii	((((((Melanochelys_trijuga	(((Cuora_amboinensis	(Cuora_aurocapitata	Cuora_flavomarginata ))	(Mauremys_annamensis	((Mauremys_leprosa	(Mauremys_caspica	Mauremys_rivulata ))	(Mauremys_reevesii	Mauremys_sinensis ))))	((Leucocephalon_yuwonoi	((Cyclemys_dentata	Cyclemys_oldhamii )	(Notochelys_platynota	(Heosemys_spinosa	(Heosemys_annandalii	Heosemys_grandis )))))	(Sacalia_bealei	Sacalia_quadriocellata ))))	((Gopherus_agassizii	(Glyptemys_insculpta	(Malaclemys_terrapin	(Graptemys_barbouri	Graptemys_geographica ))))	(Rhinoclemmys_nasuta	((Rhinoclemmys_annulata	Rhinoclemmys_pulcherrima )	(Rhinoclemmys_areolata	(Rhinoclemmys_punctularia	(Rhinoclemmys_funerea	Rhinoclemmys_melanosterna )))))))	(Geoemyda_spengleri	Siebenrockiella_crassicollis ))	(Malayemys	(Orlitia_borneensis	(kehreri	messeliana ))))	(Morenia_ocellata	Morenia_petersi ))	(Pangshura_tecta	(Pangshura_smithii	Pangshura_tentoria )))))));
(Batagur_baska	(Batagur_kachuga	((Batagur_borneoensis	Batagur_dhongoka )	(Hardella_thurjii	((((((Melanochelys_trijuga	(((Cuora_amboinensis	(Cuora_aurocapitata	Cuora_flavomarginata ))	(Mauremys_annamensis	((Mauremys_leprosa	(Mauremys_caspica	Mauremys_rivulata ))	(Mauremys_reevesii	Mauremys_sinensis ))))	((Leucocephalon_yuwonoi	((Cyclemys_dentata	Cyclemys_oldhamii )	(Notochelys_platynota	(Heosemys_spinosa	(Heosemys_annandalii	Heosemys_grandis )))))	(Sacalia_bealei	Sacalia_quadriocellata ))))	((Gopherus_agassizii	(Glyptemys_insculpta	(Malaclemys_terrapin	(Graptemys_barbouri	Graptemys_geographica ))))	(Rhinoclemmys_nasuta	((Rhinoclemmys_annulata	Rhinoclemmys_pulcherrima )	(Rhinoclemmys_areolata	(Rhinoclemmys_punctularia	(Rhinoclemmys_funerea	Rhinoclemmys_melanosterna )))))))	(Geoemyda_spengleri	Siebenrockiella_crassicollis ))	(Malayemys	(Orlitia_borneensis	(kehreri	messeliana ))))	(Morenia_ocellata	Morenia_petersi ))	(Pangshura_tecta	(Pangshura_smithii	Pangshura_tentoria )))))));
(Batagur_baska	(Batagur_kachuga	((Batagur_borneoensis	Batagur_dhongoka )	(Hardella_thurjii	((((((Melanochelys_trijuga	(((Cuora_amboinensis	(Cuora_aurocapitata	Cuora_flavomarginata ))	(Mauremys_annamensis	((Mauremys_leprosa	(Mauremys_caspica	Mauremys_rivulata ))	(Mauremys_reevesii	Mauremys_sinensis ))))	((Leucocephalon_yuwonoi	((Cyclemys_dentata	Cyclemys_oldhamii )	(Notochelys_platynota	(Heosemys_spinosa	(Heosemys_annandalii	Heosemys_grandis )))))	(Sacalia_bealei	Sacalia_quadriocellata ))))	((Gopherus_agassizii	(Glyptemys_insculpta	(Malaclemys_terrapin	(Graptemys_barbouri	Graptemys_geographica ))))	(Rhinoclemmys_nasuta	((Rhinoclemmys_annulata	Rhinoclemmys_pulcherrima )	(Rhinoclemmys_areolata	(Rhinoclemmys_punctularia	(Rhinoclemmys_funerea	Rhinoclemmys_melanosterna )))))))	(Geoemyda_spengleri	Siebenrockiella_crassicollis ))	(Malayemys	(kehreri	(Orlitia_borneensis	messeliana ))))	(Morenia_ocellata	Morenia_petersi ))	(Pangshura_tecta	(Pangshura_smithii	Pangshura_tentoria )))))));
(Batagur_baska	(Batagur_kachuga	((Batagur_borneoensis	Batagur_dhongoka )	(Hardella_thurjii	((((((Melanochelys_trijuga	(((Cuora_amboinensis	(Cuora_aurocapitata	Cuora_flavomarginata ))	(Mauremys_annamensis	((Mauremys_leprosa	(Mauremys_caspica	Mauremys_rivulata ))	(Mauremys_reevesii	Mauremys_sinensis ))))	((Leucocephalon_yuwonoi	((Cyclemys_dentata	Cyclemys_oldhamii )	(Notochelys_platynota	(Heosemys_spinosa	(Heosemys_annandalii	Heosemys_grandis )))))	(Sacalia_bealei	Sacalia_quadriocellata ))))	((Gopherus_agassizii	(Glyptemys_insculpta	(Malaclemys_terrapin	(Graptemys_barbouri	Graptemys_geographica ))))	(Rhinoclemmys_nasuta	((Rhinoclemmys_annulata	Rhinoclemmys_pulcherrima )	(Rhinoclemmys_areolata	(Rhinoclemmys_punctularia	(Rhinoclemmys_funerea	Rhinoclemmys_melanosterna )))))))	(Geoemyda_spengleri	Siebenrockiella_crassicollis ))	(Malayemys	(Orlitia_borneensis	(kehreri	messeliana ))))	(Morenia_ocellata	Morenia_petersi ))	(Pangshura_tecta	(Pangshura_smithii	Pangshura_tentoria )))))));
(Batagur_baska	(Batagur_kachuga	((Batagur_borneoensis	Batagur_dhongoka )	(Hardella_thurjii	((((((Melanochelys_trijuga	(((Cuora_amboinensis	(Cuora_aurocapitata	Cuora_flavomarginata ))	(Mauremys_annamensis	((Mauremys_leprosa	(Mauremys_caspica	Mauremys_rivulata ))	(Mauremys_reevesii	Mauremys_sinensis ))))	((Leucocephalon_yuwonoi	((Cyclemys_dentata	Cyclemys_oldhamii )	(Notochelys_platynota	(Heosemys_spinosa	(Heosemys_annandalii	Heosemys_grandis )))))	(Sacalia_bealei	Sacalia_quadriocellata ))))	((Gopherus_agassizii	(Glyptemys_insculpta	(Malaclemys_terrapin	(Graptemys_barbouri	Graptemys_geographica ))))	(Rhinoclemmys_nasuta	((Rhinoclemmys_annulata	Rhinoclemmys_pulcherrima )	(Rhinoclemmys_areolata	(Rhinoclemmys_punctularia	(Rhinoclemmys_funerea	Rhinoclemmys_melanosterna )))))))	(Geoemyda_spengleri	Siebenrockiella_crassicollis ))	(Malayemys	(Orlitia_borneensis	(kehreri	messeliana ))))	(Morenia_ocellata	Morenia_petersi ))	(Pangshura_tecta	(Pangshura_smithii	Pangshura_tentoria )))))));
(Batagur_baska	(Batagur_kachuga	((Batagur_borneoensis	Batagur_dhongoka )	(Hardella_thurjii	((((((Melanochelys_trijuga	(((Cuora_amboinensis	(Cuora_aurocapitata	Cuora_flavomarginata ))	(Mauremys_annamensis	((Mauremys_leprosa	(Mauremys_caspica	Mauremys_rivulata ))	(Mauremys_reevesii	Mauremys_sinensis ))))	((Leucocephalon_yuwonoi	((Cyclemys_dentata	Cyclemys_oldhamii )	(Notochelys_platynota	(Heosemys_spinosa	(Heosemys_annandalii	Heosemys_grandis )))))	(Sacalia_bealei	Sacalia_quadriocellata ))))	((Gopherus_agassizii	(Glyptemys_insculpta	(Malaclemys_terrapin	(Graptemys_barbouri	Graptemys_geographica ))))	(Rhinoclemmys_nasuta	((Rhinoclemmys_annulata	Rhinoclemmys_pulcherrima )	(Rhinoclemmys_areolata	(Rhinoclemmys_punctularia	(Rhinoclemmys_funerea	Rhinoclemmys_melanosterna )))))))	(Geoemyda_spengleri	Siebenrockiella_crassicollis ))	(Malayemys	(Orlitia_borneensis	(kehreri	messeliana ))))	(Morenia_ocellata	Morenia_petersi ))	(Pangshura_tecta	(Pangshura_smithii	Pangshura_tentoria )))))));
(Batagur_baska	(Batagur_kachuga	((Batagur_borneoensis	Batagur_dhongoka )	(Hardella_thurjii	((((((Melanochelys_trijuga	(((Cuora_amboinensis	(Cuora_aurocapitata	Cuora_flavomarginata ))	(Mauremys_annamensis	((Mauremys_leprosa	(Mauremys_caspica	Mauremys_rivulata ))	(Mauremys_reevesii	Mauremys_sinensis ))))	((Leucocephalon_yuwonoi	((Cyclemys_dentata	Cyclemys_oldhamii )	(Notochelys_platynota	(Heosemys_spinosa	(Heosemys_annandalii	Heosemys_grandis )))))	(Sacalia_bealei	Sacalia_quadriocellata ))))	((Gopherus_agassizii	(Glyptemys_insculpta	(Malaclemys_terrapin	(Graptemys_barbouri	Graptemys_geographica ))))	(Rhinoclemmys_nasuta	((Rhinoclemmys_annulata	Rhinoclemmys_pulcherrima )	(Rhinoclemmys_areolata	(Rhinoclemmys_punctularia	(Rhinoclemmys_funerea	Rhinoclemmys_melanosterna )))))))	(Geoemyda_spengleri	Siebenrockiella_crassicollis ))	(Malayemys	(Orlitia_borneensis	(kehreri	messeliana ))))	(Morenia_ocellata	Morenia_petersi ))	(Pangshura_tecta	(Pangshura_smithii	Pangshura_tentoria )))))));
(Batagur_baska	(Batagur_kachuga	((Batagur_borneoensis	Batagur_dhongoka )	(Hardella_thurjii	((((((Melanochelys_trijuga	(((Cuora_amboinensis	(Cuora_aurocapitata	Cuora_flavomarginata ))	(Mauremys_annamensis	((Mauremys_leprosa	(Mauremys_caspica	Mauremys_rivulata ))	(Mauremys_reevesii	Mauremys_sinensis ))))	((Leucocephalon_yuwonoi	((Cyclemys_dentata	Cyclemys_oldhamii )	(Notochelys_platynota	(Heosemys_spinosa	(Heosemys_annandalii	Heosemys_grandis )))))	(Sacalia_bealei	Sacalia_quadriocellata ))))	((Gopherus_agassizii	(Glyptemys_insculpta	(Malaclemys_terrapin	(Graptemys_barbouri	Graptemys_geographica ))))	(Rhinoclemmys_nasuta	((Rhinoclemmys_annulata	Rhinoclemmys_pulcherrima )	(Rhinoclemmys_areolata	(Rhinoclemmys_punctularia	(Rhinoclemmys_funerea	Rhinoclemmys_melanosterna )))))))	(Geoemyda_spengleri	Siebenrockiella_crassicollis ))	(Malayemys	(Orlitia_borneensis	(kehreri	messeliana ))))	(Morenia_ocellata	Morenia_petersi ))	(Pangshura_tecta	(Pangshura_smithii	Pangshura_tentoria )))))));
(Batagur_baska	(Batagur_kachuga	((Batagur_borneoensis	Batagur_dhongoka )	(Hardella_thurjii	((((((Melanochelys_trijuga	(((Cuora_amboinensis	(Cuora_aurocapitata	Cuora_flavomarginata ))	(Mauremys_annamensis	((Mauremys_leprosa	(Mauremys_caspica	Mauremys_rivulata ))	(Mauremys_reevesii	Mauremys_sinensis ))))	((Leucocephalon_yuwonoi	((Cyclemys_dentata	Cyclemys_oldhamii )	(Notochelys_platynota	(Heosemys_spinosa	(Heosemys_annandalii	Heosemys_grandis )))))	(Sacalia_bealei	Sacalia_quadriocellata ))))	((Gopherus_agassizii	(Glyptemys_insculpta	(Malaclemys_terrapin	(Graptemys_barbouri	Graptemys_geographica ))))	(Rhinoclemmys_nasuta	((Rhinoclemmys_annulata	Rhinoclemmys_pulcherrima )	(Rhinoclemmys_areolata	(Rhinoclemmys_punctularia	(Rhinoclemmys_funerea	Rhinoclemmys_melanosterna )))))))	(Geoemyda_spengleri	Siebenrockiella_crassicollis ))	(Malayemys	(Orlitia_borneensis	(kehreri	messeliana ))))	(Morenia_ocellata	Morenia_petersi ))	(Pangshura_tecta	(Pangshura_smithii	Pangshura_tentoria )))))));
(Batagur_baska	(Batagur_kachuga	((Batagur_borneoensis	Batagur_dhongoka )	(Hardella_thurjii	((((((Melanochelys_trijuga	(((Cuora_amboinensis	(Cuora_aurocapitata	Cuora_flavomarginata ))	(Mauremys_annamensis	((Mauremys_leprosa	(Mauremys_caspica	Mauremys_rivulata ))	(Mauremys_reevesii	Mauremys_sinensis ))))	((Leucocephalon_yuwonoi	((Cyclemys_dentata	Cyclemys_oldhamii )	(Notochelys_platynota	(Heosemys_spinosa	(Heosemys_annandalii	Heosemys_grandis )))))	(Sacalia_bealei	Sacalia_quadriocellata ))))	((Gopherus_agassizii	(Glyptemys_insculpta	(Malaclemys_terrapin	(Graptemys_barbouri	Graptemys_geographica ))))	(Rhinoclemmys_nasuta	((Rhinoclemmys_annulata	Rhinoclemmys_pulcherrima )	(Rhinoclemmys_areolata	(Rhinoclemmys_punctularia	(Rhinoclemmys_funerea	Rhinoclemmys_melanosterna )))))))	(Geoemyda_spengleri	Siebenrockiella_crassicollis ))	(Malayemys	(Orlitia_borneensis	(kehreri	messeliana ))))	(Morenia_ocellata	Morenia_petersi ))	(Pangshura_tecta	(Pangshura_smithii	Pangshura_tentoria )))))));
(Batagur_baska	(Batagur_kachuga	((Batagur_borneoensis	Batagur_dhongoka )	(Hardella_thurjii	((((((Melanochelys_trijuga	(((Cuora_amboinensis	(Cuora_aurocapitata	Cuora_flavomarginata ))	(Mauremys_annamensis	((Mauremys_leprosa	(Mauremys_caspica	Mauremys_rivulata ))	(Mauremys_reevesii	Mauremys_sinensis ))))	((Leucocephalon_yuwonoi	((Cyclemys_dentata	Cyclemys_oldhamii )	(Notochelys_platynota	(Heosemys_spinosa	(Heosemys_annandalii	Heosemys_grandis )))))	(Sacalia_bealei	Sacalia_quadriocellata ))))	((Gopherus_agassizii	(Glyptemys_insculpta	(Malaclemys_terrapin	(Graptemys_barbouri	Graptemys_geographica ))))	(Rhinoclemmys_nasuta	((Rhinoclemmys_annulata	Rhinoclemmys_pulcherrima )	(Rhinoclemmys_areolata	(Rhinoclemmys_punctularia	(Rhinoclemmys_funerea	Rhinoclemmys_melanosterna )))))))	(Geoemyda_spengleri	Siebenrockiella_crassicollis ))	(Malayemys	(kehreri	(Orlitia_borneensis	messeliana ))))	(Morenia_ocellata	Morenia_petersi ))	(Pangshura_tecta	(Pangshura_smithii	Pangshura_tentoria )))))));
(Batagur_baska	(Batagur_kachuga	((Batagur_borneoensis	Batagur_dhongoka )	(Hardella_thurjii	((((((Melanochelys_trijuga	(((Cuora_amboinensis	(Cuora_aurocapitata	Cuora_flavomarginata ))	(Mauremys_annamensis	((Mauremys_leprosa	(Mauremys_caspica	Mauremys_rivulata ))	(Mauremys_reevesii	Mauremys_sinensis ))))	((Leucocephalon_yuwonoi	((Cyclemys_dentata	Cyclemys_oldhamii )	(Notochelys_platynota	(Heosemys_spinosa	(Heosemys_annandalii	Heosemys_grandis )))))	(Sacalia_bealei	Sacalia_quadriocellata ))))	((Gopherus_agassizii	(Glyptemys_insculpta	(Malaclemys_terrapin	(Graptemys_barbouri	Graptemys_geographica ))))	(Rhinoclemmys_nasuta	((Rhinoclemmys_annulata	Rhinoclemmys_pulcherrima )	(Rhinoclemmys_areolata	(Rhinoclemmys_punctularia	(Rhinoclemmys_funerea	Rhinoclemmys_melanosterna )))))))	(Geoemyda_spengleri	Siebenrockiella_crassicollis ))	(Malayemys	(Orlitia_borneensis	(kehreri	messeliana ))))	(Morenia_ocellata	Morenia_petersi ))	(Pangshura_tecta	(Pangshura_smithii	Pangshura_tentoria )))))));
(Batagur_baska	(Batagur_kachuga	((Batagur_borneoensis	Batagur_dhongoka )	(Hardella_thurjii	((((((Melanochelys_trijuga	(((Cuora_amboinensis	(Cuora_aurocapitata	Cuora_flavomarginata ))	(Mauremys_annamensis	((Mauremys_leprosa	(Mauremys_caspica	Mauremys_rivulata ))	(Mauremys_reevesii	Mauremys_sinensis ))))	((Leucocephalon_yuwonoi	((Cyclemys_dentata	Cyclemys_oldhamii )	(Notochelys_platynota	(Heosemys_spinosa	(Heosemys_annandalii	Heosemys_grandis )))))	(Sacalia_bealei	Sacalia_quadriocellata ))))	((Gopherus_agassizii	(Glyptemys_insculpta	(Malaclemys_terrapin	(Graptemys_barbouri	Graptemys_geographica ))))	(Rhinoclemmys_nasuta	((Rhinoclemmys_annulata	Rhinoclemmys_pulcherrima )	(Rhinoclemmys_areolata	(Rhinoclemmys_punctularia	(Rhinoclemmys_funerea	Rhinoclemmys_melanosterna )))))))	(Geoemyda_spengleri	Siebenrockiella_crassicollis ))	(Malayemys	(Orlitia_borneensis	(kehreri	messeliana ))))	(Morenia_ocellata	Morenia_petersi ))	(Pangshura_tecta	(Pangshura_smithii	Pangshura_tentoria )))))));
(Batagur_baska	(Batagur_kachuga	((Batagur_borneoensis	Batagur_dhongoka )	(Hardella_thurjii	((((((Melanochelys_trijuga	(((Cuora_amboinensis	(Cuora_aurocapitata	Cuora_flavomarginata ))	(Mauremys_annamensis	((Mauremys_leprosa	(Mauremys_caspica	Mauremys_rivulata ))	(Mauremys_reevesii	Mauremys_sinensis ))))	((Leucocephalon_yuwonoi	((Cyclemys_dentata	Cyclemys_oldhamii )	(Notochelys_platynota	(Heosemys_spinosa	(Heosemys_annandalii	Heosemys_grandis )))))	(Sacalia_bealei	Sacalia_quadriocellata ))))	((Gopherus_agassizii	(Glyptemys_insculpta	(Malaclemys_terrapin	(Graptemys_barbouri	Graptemys_geographica ))))	(Rhinoclemmys_nasuta	((Rhinoclemmys_annulata	Rhinoclemmys_pulcherrima )	(Rhinoclemmys_areolata	(Rhinoclemmys_punctularia	(Rhinoclemmys_funerea	Rhinoclemmys_melanosterna )))))))	(Geoemyda_spengleri	Siebenrockiella_crassicollis ))	((Malayemys	Orlitia_borneensis )	(kehreri	messeliana )))	(Morenia_ocellata	Morenia_petersi ))	(Pangshura_tecta	(Pangshura_smithii	Pangshura_tentoria )))))));
(Batagur_baska	(Batagur_kachuga	((Batagur_borneoensis	Batagur_dhongoka )	(Hardella_thurjii	((((((Melanochelys_trijuga	(((Cuora_amboinensis	(Cuora_aurocapitata	Cuora_flavomarginata ))	(Mauremys_annamensis	((Mauremys_leprosa	(Mauremys_caspica	Mauremys_rivulata ))	(Mauremys_reevesii	Mauremys_sinensis ))))	((Leucocephalon_yuwonoi	((Cyclemys_dentata	Cyclemys_oldhamii )	(Notochelys_platynota	(Heosemys_spinosa	(Heosemys_annandalii	Heosemys_grandis )))))	(Sacalia_bealei	Sacalia_quadriocellata ))))	((Gopherus_agassizii	(Glyptemys_insculpta	(Malaclemys_terrapin	(Graptemys_barbouri	Graptemys_geographica ))))	(Rhinoclemmys_nasuta	((Rhinoclemmys_annulata	Rhinoclemmys_pulcherrima )	(Rhinoclemmys_areolata	(Rhinoclemmys_punctularia	(Rhinoclemmys_funerea	Rhinoclemmys_melanosterna )))))))	(Geoemyda_spengleri	Siebenrockiella_crassicollis ))	(Malayemys	(Orlitia_borneensis	(kehreri	messeliana ))))	(Morenia_ocellata	Morenia_petersi ))	(Pangshura_tecta	(Pangshura_smithii	Pangshura_tentoria )))))));
(Batagur_baska	(Batagur_kachuga	((Batagur_borneoensis	Batagur_dhongoka )	(Hardella_thurjii	((((((Melanochelys_trijuga	(((Cuora_amboinensis	(Cuora_aurocapitata	Cuora_flavomarginata ))	(Mauremys_annamensis	((Mauremys_leprosa	(Mauremys_caspica	Mauremys_rivulata ))	(Mauremys_reevesii	Mauremys_sinensis ))))	((Leucocephalon_yuwonoi	((Cyclemys_dentata	Cyclemys_oldhamii )	(Notochelys_platynota	(Heosemys_spinosa	(Heosemys_annandalii	Heosemys_grandis )))))	(Sacalia_bealei	Sacalia_quadriocellata ))))	((Gopherus_agassizii	(Glyptemys_insculpta	(Malaclemys_terrapin	(Graptemys_barbouri	Graptemys_geographica ))))	(Rhinoclemmys_nasuta	((Rhinoclemmys_annulata	Rhinoclemmys_pulcherrima )	(Rhinoclemmys_areolata	(Rhinoclemmys_punctularia	(Rhinoclemmys_funerea	Rhinoclemmys_melanosterna )))))))	(Geoemyda_spengleri	Siebenrockiella_crassicollis ))	(Malayemys	(Orlitia_borneensis	(kehreri	messeliana ))))	(Morenia_ocellata	Morenia_petersi ))	(Pangshura_tecta	(Pangshura_smithii	Pangshura_tentoria )))))));
(Batagur_baska	(Batagur_kachuga	((Batagur_borneoensis	Batagur_dhongoka )	(Hardella_thurjii	((((((Melanochelys_trijuga	(((Cuora_amboinensis	(Cuora_aurocapitata	Cuora_flavomarginata ))	(Mauremys_annamensis	((Mauremys_leprosa	(Mauremys_caspica	Mauremys_rivulata ))	(Mauremys_reevesii	Mauremys_sinensis ))))	((Leucocephalon_yuwonoi	((Cyclemys_dentata	Cyclemys_oldhamii )	(Notochelys_platynota	(Heosemys_spinosa	(Heosemys_annandalii	Heosemys_grandis )))))	(Sacalia_bealei	Sacalia_quadriocellata ))))	((Gopherus_agassizii	(Glyptemys_insculpta	(Malaclemys_terrapin	(Graptemys_barbouri	Graptemys_geographica ))))	(Rhinoclemmys_nasuta	((Rhinoclemmys_annulata	Rhinoclemmys_pulcherrima )	(Rhinoclemmys_areolata	(Rhinoclemmys_punctularia	(Rhinoclemmys_funerea	Rhinoclemmys_melanosterna )))))))	(Geoemyda_spengleri	Siebenrockiella_crassicollis ))	((Malayemys	Orlitia_borneensis )	(kehreri	messeliana )))	(Morenia_ocellata	Morenia_petersi ))	(Pangshura_tecta	(Pangshura_smithii	Pangshura_tentoria )))))));
(Batagur_baska	(Batagur_kachuga	((Batagur_borneoensis	Batagur_dhongoka )	(Hardella_thurjii	((((((Melanochelys_trijuga	(((Cuora_amboinensis	(Cuora_aurocapitata	Cuora_flavomarginata ))	(Mauremys_annamensis	((Mauremys_leprosa	(Mauremys_caspica	Mauremys_rivulata ))	(Mauremys_reevesii	Mauremys_sinensis ))))	((Leucocephalon_yuwonoi	((Cyclemys_dentata	Cyclemys_oldhamii )	(Notochelys_platynota	(Heosemys_spinosa	(Heosemys_annandalii	Heosemys_grandis )))))	(Sacalia_bealei	Sacalia_quadriocellata ))))	((Gopherus_agassizii	(Glyptemys_insculpta	(Malaclemys_terrapin	(Graptemys_barbouri	Graptemys_geographica ))))	(Rhinoclemmys_nasuta	((Rhinoclemmys_annulata	Rhinoclemmys_pulcherrima )	(Rhinoclemmys_areolata	(Rhinoclemmys_punctularia	(Rhinoclemmys_funerea	Rhinoclemmys_melanosterna )))))))	(Geoemyda_spengleri	Siebenrockiella_crassicollis ))	(Malayemys	(Orlitia_borneensis	(kehreri	messeliana ))))	(Morenia_ocellata	Morenia_petersi ))	(Pangshura_tecta	(Pangshura_smithii	Pangshura_tentoria )))))));
(Batagur_baska	(Batagur_kachuga	((Batagur_borneoensis	Batagur_dhongoka )	(Hardella_thurjii	((((((Melanochelys_trijuga	(((Cuora_amboinensis	(Cuora_aurocapitata	Cuora_flavomarginata ))	(Mauremys_annamensis	((Mauremys_leprosa	(Mauremys_caspica	Mauremys_rivulata ))	(Mauremys_reevesii	Mauremys_sinensis ))))	((Leucocephalon_yuwonoi	((Cyclemys_dentata	Cyclemys_oldhamii )	(Notochelys_platynota	(Heosemys_spinosa	(Heosemys_annandalii	Heosemys_grandis )))))	(Sacalia_bealei	Sacalia_quadriocellata ))))	((Gopherus_agassizii	(Glyptemys_insculpta	(Malaclemys_terrapin	(Graptemys_barbouri	Graptemys_geographica ))))	(Rhinoclemmys_nasuta	((Rhinoclemmys_annulata	Rhinoclemmys_pulcherrima )	(Rhinoclemmys_areolata	(Rhinoclemmys_punctularia	(Rhinoclemmys_funerea	Rhinoclemmys_melanosterna )))))))	(Geoemyda_spengleri	Siebenrockiella_crassicollis ))	(Malayemys	(Orlitia_borneensis	(kehreri	messeliana ))))	(Morenia_ocellata	Morenia_petersi ))	(Pangshura_tecta	(Pangshura_smithii	Pangshura_tentoria )))))));
(Batagur_baska	(Batagur_kachuga	((Batagur_borneoensis	Batagur_dhongoka )	(Hardella_thurjii	((((((Melanochelys_trijuga	(((Cuora_amboinensis	(Cuora_aurocapitata	Cuora_flavomarginata ))	(Mauremys_annamensis	((Mauremys_leprosa	(Mauremys_caspica	Mauremys_rivulata ))	(Mauremys_reevesii	Mauremys_sinensis ))))	((Leucocephalon_yuwonoi	((Cyclemys_dentata	Cyclemys_oldhamii )	(Notochelys_platynota	(Heosemys_spinosa	(Heosemys_annandalii	Heosemys_grandis )))))	(Sacalia_bealei	Sacalia_quadriocellata ))))	((Gopherus_agassizii	(Glyptemys_insculpta	(Malaclemys_terrapin	(Graptemys_barbouri	Graptemys_geographica ))))	(Rhinoclemmys_nasuta	((Rhinoclemmys_annulata	Rhinoclemmys_pulcherrima )	(Rhinoclemmys_areolata	(Rhinoclemmys_punctularia	(Rhinoclemmys_funerea	Rhinoclemmys_melanosterna )))))))	(Geoemyda_spengleri	Siebenrockiella_crassicollis ))	(Malayemys	(Orlitia_borneensis	(kehreri	messeliana ))))	(Morenia_ocellata	Morenia_petersi ))	(Pangshura_tecta	(Pangshura_smithii	Pangshura_tentoria )))))));
(Batagur_baska	(Batagur_kachuga	((Batagur_borneoensis	Batagur_dhongoka )	(Hardella_thurjii	((((((Melanochelys_trijuga	(((Cuora_amboinensis	(Cuora_aurocapitata	Cuora_flavomarginata ))	(Mauremys_annamensis	((Mauremys_leprosa	(Mauremys_caspica	Mauremys_rivulata ))	(Mauremys_reevesii	Mauremys_sinensis ))))	((Leucocephalon_yuwonoi	((Cyclemys_dentata	Cyclemys_oldhamii )	(Notochelys_platynota	(Heosemys_spinosa	(Heosemys_annandalii	Heosemys_grandis )))))	(Sacalia_bealei	Sacalia_quadriocellata ))))	((Gopherus_agassizii	(Glyptemys_insculpta	(Malaclemys_terrapin	(Graptemys_barbouri	Graptemys_geographica ))))	(Rhinoclemmys_nasuta	((Rhinoclemmys_annulata	Rhinoclemmys_pulcherrima )	(Rhinoclemmys_areolata	(Rhinoclemmys_punctularia	(Rhinoclemmys_funerea	Rhinoclemmys_melanosterna )))))))	(Geoemyda_spengleri	Siebenrockiella_crassicollis ))	(Malayemys	(Orlitia_borneensis	(kehreri	messeliana ))))	(Morenia_ocellata	Morenia_petersi ))	(Pangshura_tecta	(Pangshura_smithii	Pangshura_tentoria )))))));
(Batagur_baska	(Batagur_kachuga	((Batagur_borneoensis	Batagur_dhongoka )	(Hardella_thurjii	((((((Melanochelys_trijuga	(((Cuora_amboinensis	(Cuora_aurocapitata	Cuora_flavomarginata ))	(Mauremys_annamensis	((Mauremys_leprosa	(Mauremys_caspica	Mauremys_rivulata ))	(Mauremys_reevesii	Mauremys_sinensis ))))	((Leucocephalon_yuwonoi	((Cyclemys_dentata	Cyclemys_oldhamii )	(Notochelys_platynota	(Heosemys_spinosa	(Heosemys_annandalii	Heosemys_grandis )))))	(Sacalia_bealei	Sacalia_quadriocellata ))))	((Gopherus_agassizii	(Glyptemys_insculpta	(Malaclemys_terrapin	(Graptemys_barbouri	Graptemys_geographica ))))	(Rhinoclemmys_nasuta	((Rhinoclemmys_annulata	Rhinoclemmys_pulcherrima )	(Rhinoclemmys_areolata	(Rhinoclemmys_punctularia	(Rhinoclemmys_funerea	Rhinoclemmys_melanosterna )))))))	(Geoemyda_spengleri	Siebenrockiella_crassicollis ))	(Malayemys	(Orlitia_borneensis	(kehreri	messeliana ))))	(Morenia_ocellata	Morenia_petersi ))	(Pangshura_tecta	(Pangshura_smithii	Pangshura_tentoria )))))));
(Batagur_baska	(Batagur_kachuga	((Batagur_borneoensis	Batagur_dhongoka )	(Hardella_thurjii	((((((Melanochelys_trijuga	(((Cuora_amboinensis	(Cuora_aurocapitata	Cuora_flavomarginata ))	(Mauremys_annamensis	((Mauremys_leprosa	(Mauremys_caspica	Mauremys_rivulata ))	(Mauremys_reevesii	Mauremys_sinensis ))))	((Leucocephalon_yuwonoi	((Cyclemys_dentata	Cyclemys_oldhamii )	(Notochelys_platynota	(Heosemys_spinosa	(Heosemys_annandalii	Heosemys_grandis )))))	(Sacalia_bealei	Sacalia_quadriocellata ))))	((Gopherus_agassizii	(Glyptemys_insculpta	(Malaclemys_terrapin	(Graptemys_barbouri	Graptemys_geographica ))))	(Rhinoclemmys_nasuta	((Rhinoclemmys_annulata	Rhinoclemmys_pulcherrima )	(Rhinoclemmys_areolata	(Rhinoclemmys_punctularia	(Rhinoclemmys_funerea	Rhinoclemmys_melanosterna )))))))	(Geoemyda_spengleri	Siebenrockiella_crassicollis ))	(Malayemys	(Orlitia_borneensis	(kehreri	messeliana ))))	(Morenia_ocellata	Morenia_petersi ))	(Pangshura_tecta	(Pangshura_smithii	Pangshura_tentoria )))))));
(Batagur_baska	(Batagur_kachuga	((Batagur_borneoensis	Batagur_dhongoka )	(Hardella_thurjii	((((((Melanochelys_trijuga	(((Cuora_amboinensis	(Cuora_aurocapitata	Cuora_flavomarginata ))	(Mauremys_annamensis	((Mauremys_leprosa	(Mauremys_caspica	Mauremys_rivulata ))	(Mauremys_reevesii	Mauremys_sinensis ))))	((Leucocephalon_yuwonoi	((Cyclemys_dentata	Cyclemys_oldhamii )	(Notochelys_platynota	(Heosemys_spinosa	(Heosemys_annandalii	Heosemys_grandis )))))	(Sacalia_bealei	Sacalia_quadriocellata ))))	((Gopherus_agassizii	(Glyptemys_insculpta	(Malaclemys_terrapin	(Graptemys_barbouri	Graptemys_geographica ))))	(Rhinoclemmys_nasuta	((Rhinoclemmys_annulata	Rhinoclemmys_pulcherrima )	(Rhinoclemmys_areolata	(Rhinoclemmys_punctularia	(Rhinoclemmys_funerea	Rhinoclemmys_melanosterna )))))))	(Geoemyda_spengleri	Siebenrockiella_crassicollis ))	(Malayemys	(Orlitia_borneensis	(kehreri	messeliana ))))	(Morenia_ocellata	Morenia_petersi ))	(Pangshura_tecta	(Pangshura_smithii	Pangshura_tentoria )))))));
(Batagur_baska	(Batagur_kachuga	((Batagur_borneoensis	Batagur_dhongoka )	(Hardella_thurjii	((((((Melanochelys_trijuga	(((Cuora_amboinensis	(Cuora_aurocapitata	Cuora_flavomarginata ))	(Mauremys_annamensis	((Mauremys_leprosa	(Mauremys_caspica	Mauremys_rivulata ))	(Mauremys_reevesii	Mauremys_sinensis ))))	((Leucocephalon_yuwonoi	((Cyclemys_dentata	Cyclemys_oldhamii )	(Notochelys_platynota	(Heosemys_spinosa	(Heosemys_annandalii	Heosemys_grandis )))))	(Sacalia_bealei	Sacalia_quadriocellata ))))	((Gopherus_agassizii	(Glyptemys_insculpta	(Malaclemys_terrapin	(Graptemys_barbouri	Graptemys_geographica ))))	(Rhinoclemmys_nasuta	((Rhinoclemmys_annulata	Rhinoclemmys_pulcherrima )	(Rhinoclemmys_areolata	(Rhinoclemmys_punctularia	(Rhinoclemmys_funerea	Rhinoclemmys_melanosterna )))))))	(Geoemyda_spengleri	Siebenrockiella_crassicollis ))	((Malayemys	Orlitia_borneensis )	(kehreri	messeliana )))	(Morenia_ocellata	Morenia_petersi ))	(Pangshura_tecta	(Pangshura_smithii	Pangshura_tentoria )))))));
(Batagur_baska	(Batagur_kachuga	((Batagur_borneoensis	Batagur_dhongoka )	(Hardella_thurjii	((((((Melanochelys_trijuga	(((Cuora_amboinensis	(Cuora_aurocapitata	Cuora_flavomarginata ))	(Mauremys_annamensis	((Mauremys_leprosa	(Mauremys_caspica	Mauremys_rivulata ))	(Mauremys_reevesii	Mauremys_sinensis ))))	((Leucocephalon_yuwonoi	((Cyclemys_dentata	Cyclemys_oldhamii )	(Notochelys_platynota	(Heosemys_spinosa	(Heosemys_annandalii	Heosemys_grandis )))))	(Sacalia_bealei	Sacalia_quadriocellata ))))	((Gopherus_agassizii	(Glyptemys_insculpta	(Malaclemys_terrapin	(Graptemys_barbouri	Graptemys_geographica ))))	(Rhinoclemmys_nasuta	((Rhinoclemmys_annulata	Rhinoclemmys_pulcherrima )	(Rhinoclemmys_areolata	(Rhinoclemmys_punctularia	(Rhinoclemmys_funerea	Rhinoclemmys_melanosterna )))))))	(Geoemyda_spengleri	Siebenrockiella_crassicollis ))	((Malayemys	Orlitia_borneensis )	(kehreri	messeliana )))	(Morenia_ocellata	Morenia_petersi ))	(Pangshura_tecta	(Pangshura_smithii	Pangshura_tentoria )))))));
(Batagur_baska	(Batagur_kachuga	((Batagur_borneoensis	Batagur_dhongoka )	(Hardella_thurjii	((((((Melanochelys_trijuga	(((Cuora_amboinensis	(Cuora_aurocapitata	Cuora_flavomarginata ))	(Mauremys_annamensis	((Mauremys_leprosa	(Mauremys_caspica	Mauremys_rivulata ))	(Mauremys_reevesii	Mauremys_sinensis ))))	((Leucocephalon_yuwonoi	((Cyclemys_dentata	Cyclemys_oldhamii )	(Notochelys_platynota	(Heosemys_spinosa	(Heosemys_annandalii	Heosemys_grandis )))))	(Sacalia_bealei	Sacalia_quadriocellata ))))	((Gopherus_agassizii	(Glyptemys_insculpta	(Malaclemys_terrapin	(Graptemys_barbouri	Graptemys_geographica ))))	(Rhinoclemmys_nasuta	((Rhinoclemmys_annulata	Rhinoclemmys_pulcherrima )	(Rhinoclemmys_areolata	(Rhinoclemmys_punctularia	(Rhinoclemmys_funerea	Rhinoclemmys_melanosterna )))))))	(Geoemyda_spengleri	Siebenrockiella_crassicollis ))	(Malayemys	(Orlitia_borneensis	(kehreri	messeliana ))))	(Morenia_ocellata	Morenia_petersi ))	(Pangshura_tecta	(Pangshura_smithii	Pangshura_tentoria )))))));
(Batagur_baska	(Batagur_kachuga	((Batagur_borneoensis	Batagur_dhongoka )	(Hardella_thurjii	((((((Melanochelys_trijuga	(((Cuora_amboinensis	(Cuora_aurocapitata	Cuora_flavomarginata ))	(Mauremys_annamensis	((Mauremys_leprosa	(Mauremys_caspica	Mauremys_rivulata ))	(Mauremys_reevesii	Mauremys_sinensis ))))	((Leucocephalon_yuwonoi	((Cyclemys_dentata	Cyclemys_oldhamii )	(Notochelys_platynota	(Heosemys_spinosa	(Heosemys_annandalii	Heosemys_grandis )))))	(Sacalia_bealei	Sacalia_quadriocellata ))))	((Gopherus_agassizii	(Glyptemys_insculpta	(Malaclemys_terrapin	(Graptemys_barbouri	Graptemys_geographica ))))	(Rhinoclemmys_nasuta	((Rhinoclemmys_annulata	Rhinoclemmys_pulcherrima )	(Rhinoclemmys_areolata	(Rhinoclemmys_punctularia	(Rhinoclemmys_funerea	Rhinoclemmys_melanosterna )))))))	(Geoemyda_spengleri	Siebenrockiella_crassicollis ))	(Malayemys	(Orlitia_borneensis	(kehreri	messeliana ))))	(Morenia_ocellata	Morenia_petersi ))	(Pangshura_tecta	(Pangshura_smithii	Pangshura_tentoria )))))));
(Batagur_baska	(Batagur_kachuga	((Batagur_borneoensis	Batagur_dhongoka )	(Hardella_thurjii	((((((Melanochelys_trijuga	(((Cuora_amboinensis	(Cuora_aurocapitata	Cuora_flavomarginata ))	(Mauremys_annamensis	((Mauremys_leprosa	(Mauremys_caspica	Mauremys_rivulata ))	(Mauremys_reevesii	Mauremys_sinensis ))))	((Leucocephalon_yuwonoi	((Cyclemys_dentata	Cyclemys_oldhamii )	(Notochelys_platynota	(Heosemys_spinosa	(Heosemys_annandalii	Heosemys_grandis )))))	(Sacalia_bealei	Sacalia_quadriocellata ))))	((Gopherus_agassizii	(Glyptemys_insculpta	(Malaclemys_terrapin	(Graptemys_barbouri	Graptemys_geographica ))))	(Rhinoclemmys_nasuta	((Rhinoclemmys_annulata	Rhinoclemmys_pulcherrima )	(Rhinoclemmys_areolata	(Rhinoclemmys_punctularia	(Rhinoclemmys_funerea	Rhinoclemmys_melanosterna )))))))	(Geoemyda_spengleri	Siebenrockiella_crassicollis ))	(Malayemys	(Orlitia_borneensis	(kehreri	messeliana ))))	(Morenia_ocellata	Morenia_petersi ))	(Pangshura_tecta	(Pangshura_smithii	Pangshura_tentoria )))))));
(Batagur_baska	(Batagur_kachuga	((Batagur_borneoensis	Batagur_dhongoka )	(Hardella_thurjii	((((((Melanochelys_trijuga	(((Cuora_amboinensis	(Cuora_aurocapitata	Cuora_flavomarginata ))	(Mauremys_annamensis	((Mauremys_leprosa	(Mauremys_caspica	Mauremys_rivulata ))	(Mauremys_reevesii	Mauremys_sinensis ))))	((Leucocephalon_yuwonoi	((Cyclemys_dentata	Cyclemys_oldhamii )	(Notochelys_platynota	(Heosemys_spinosa	(Heosemys_annandalii	Heosemys_grandis )))))	(Sacalia_bealei	Sacalia_quadriocellata ))))	((Gopherus_agassizii	(Glyptemys_insculpta	(Malaclemys_terrapin	(Graptemys_barbouri	Graptemys_geographica ))))	(Rhinoclemmys_nasuta	((Rhinoclemmys_annulata	Rhinoclemmys_pulcherrima )	(Rhinoclemmys_areolata	(Rhinoclemmys_punctularia	(Rhinoclemmys_funerea	Rhinoclemmys_melanosterna )))))))	(Geoemyda_spengleri	Siebenrockiella_crassicollis ))	(Malayemys	(Orlitia_borneensis	(kehreri	messeliana ))))	(Morenia_ocellata	Morenia_petersi ))	(Pangshura_tecta	(Pangshura_smithii	Pangshura_tentoria )))))));
(Batagur_baska	(Batagur_kachuga	((Batagur_borneoensis	Batagur_dhongoka )	(Hardella_thurjii	((((((Melanochelys_trijuga	(((Cuora_amboinensis	(Cuora_aurocapitata	Cuora_flavomarginata ))	(Mauremys_annamensis	((Mauremys_leprosa	(Mauremys_caspica	Mauremys_rivulata ))	(Mauremys_reevesii	Mauremys_sinensis ))))	((Leucocephalon_yuwonoi	((Cyclemys_dentata	Cyclemys_oldhamii )	(Notochelys_platynota	(Heosemys_spinosa	(Heosemys_annandalii	Heosemys_grandis )))))	(Sacalia_bealei	Sacalia_quadriocellata ))))	((Gopherus_agassizii	(Glyptemys_insculpta	(Malaclemys_terrapin	(Graptemys_barbouri	Graptemys_geographica ))))	(Rhinoclemmys_nasuta	((Rhinoclemmys_annulata	Rhinoclemmys_pulcherrima )	(Rhinoclemmys_areolata	(Rhinoclemmys_punctularia	(Rhinoclemmys_funerea	Rhinoclemmys_melanosterna )))))))	(Geoemyda_spengleri	Siebenrockiella_crassicollis ))	(Malayemys	(Orlitia_borneensis	(kehreri	messeliana ))))	(Morenia_ocellata	Morenia_petersi ))	(Pangshura_tecta	(Pangshura_smithii	Pangshura_tentoria )))))));
(Batagur_baska	(Batagur_kachuga	((Batagur_borneoensis	Batagur_dhongoka )	(Hardella_thurjii	((((((Melanochelys_trijuga	(((Cuora_amboinensis	(Cuora_aurocapitata	Cuora_flavomarginata ))	(Mauremys_annamensis	((Mauremys_leprosa	(Mauremys_caspica	Mauremys_rivulata ))	(Mauremys_reevesii	Mauremys_sinensis ))))	((Leucocephalon_yuwonoi	((Cyclemys_dentata	Cyclemys_oldhamii )	(Notochelys_platynota	(Heosemys_spinosa	(Heosemys_annandalii	Heosemys_grandis )))))	(Sacalia_bealei	Sacalia_quadriocellata ))))	((Gopherus_agassizii	(Glyptemys_insculpta	(Malaclemys_terrapin	(Graptemys_barbouri	Graptemys_geographica ))))	(Rhinoclemmys_nasuta	((Rhinoclemmys_annulata	Rhinoclemmys_pulcherrima )	(Rhinoclemmys_areolata	(Rhinoclemmys_punctularia	(Rhinoclemmys_funerea	Rhinoclemmys_melanosterna )))))))	(Geoemyda_spengleri	Siebenrockiella_crassicollis ))	(Malayemys	(kehreri	(Orlitia_borneensis	messeliana ))))	(Morenia_ocellata	Morenia_petersi ))	(Pangshura_tecta	(Pangshura_smithii	Pangshura_tentoria )))))));
(Batagur_baska	(Batagur_kachuga	((Batagur_borneoensis	Batagur_dhongoka )	(Hardella_thurjii	((((((Melanochelys_trijuga	(((Cuora_amboinensis	(Cuora_aurocapitata	Cuora_flavomarginata ))	(Mauremys_annamensis	((Mauremys_leprosa	(Mauremys_caspica	Mauremys_rivulata ))	(Mauremys_reevesii	Mauremys_sinensis ))))	((Leucocephalon_yuwonoi	((Cyclemys_dentata	Cyclemys_oldhamii )	(Notochelys_platynota	(Heosemys_spinosa	(Heosemys_annandalii	Heosemys_grandis )))))	(Sacalia_bealei	Sacalia_quadriocellata ))))	((Gopherus_agassizii	(Glyptemys_insculpta	(Malaclemys_terrapin	(Graptemys_barbouri	Graptemys_geographica ))))	(Rhinoclemmys_nasuta	((Rhinoclemmys_annulata	Rhinoclemmys_pulcherrima )	(Rhinoclemmys_areolata	(Rhinoclemmys_punctularia	(Rhinoclemmys_funerea	Rhinoclemmys_melanosterna )))))))	(Geoemyda_spengleri	Siebenrockiella_crassicollis ))	(Malayemys	(Orlitia_borneensis	(kehreri	messeliana ))))	(Morenia_ocellata	Morenia_petersi ))	(Pangshura_tecta	(Pangshura_smithii	Pangshura_tentoria )))))));
(Batagur_baska	(Batagur_kachuga	((Batagur_borneoensis	Batagur_dhongoka )	(Hardella_thurjii	((((((Melanochelys_trijuga	(((Cuora_amboinensis	(Cuora_aurocapitata	Cuora_flavomarginata ))	(Mauremys_annamensis	((Mauremys_leprosa	(Mauremys_caspica	Mauremys_rivulata ))	(Mauremys_reevesii	Mauremys_sinensis ))))	((Leucocephalon_yuwonoi	((Cyclemys_dentata	Cyclemys_oldhamii )	(Notochelys_platynota	(Heosemys_spinosa	(Heosemys_annandalii	Heosemys_grandis )))))	(Sacalia_bealei	Sacalia_quadriocellata ))))	((Gopherus_agassizii	(Glyptemys_insculpta	(Malaclemys_terrapin	(Graptemys_barbouri	Graptemys_geographica ))))	(Rhinoclemmys_nasuta	((Rhinoclemmys_annulata	Rhinoclemmys_pulcherrima )	(Rhinoclemmys_areolata	(Rhinoclemmys_punctularia	(Rhinoclemmys_funerea	Rhinoclemmys_melanosterna )))))))	(Geoemyda_spengleri	Siebenrockiella_crassicollis ))	(Malayemys	(Orlitia_borneensis	(kehreri	messeliana ))))	(Morenia_ocellata	Morenia_petersi ))	(Pangshura_tecta	(Pangshura_smithii	Pangshura_tentoria )))))));
(Batagur_baska	(Batagur_kachuga	((Batagur_borneoensis	Batagur_dhongoka )	(Hardella_thurjii	((((((Melanochelys_trijuga	(((Cuora_amboinensis	(Cuora_aurocapitata	Cuora_flavomarginata ))	(Mauremys_annamensis	((Mauremys_leprosa	(Mauremys_caspica	Mauremys_rivulata ))	(Mauremys_reevesii	Mauremys_sinensis ))))	((Leucocephalon_yuwonoi	((Cyclemys_dentata	Cyclemys_oldhamii )	(Notochelys_platynota	(Heosemys_spinosa	(Heosemys_annandalii	Heosemys_grandis )))))	(Sacalia_bealei	Sacalia_quadriocellata ))))	((Gopherus_agassizii	(Glyptemys_insculpta	(Malaclemys_terrapin	(Graptemys_barbouri	Graptemys_geographica ))))	(Rhinoclemmys_nasuta	((Rhinoclemmys_annulata	Rhinoclemmys_pulcherrima )	(Rhinoclemmys_areolata	(Rhinoclemmys_punctularia	(Rhinoclemmys_funerea	Rhinoclemmys_melanosterna )))))))	(Geoemyda_spengleri	Siebenrockiella_crassicollis ))	(Malayemys	(kehreri	(Orlitia_borneensis	messeliana ))))	(Morenia_ocellata	Morenia_petersi ))	(Pangshura_tecta	(Pangshura_smithii	Pangshura_tentoria )))))));
(Batagur_baska	(Batagur_kachuga	((Batagur_borneoensis	Batagur_dhongoka )	(Hardella_thurjii	((((((Melanochelys_trijuga	(((Cuora_amboinensis	(Cuora_aurocapitata	Cuora_flavomarginata ))	(Mauremys_annamensis	((Mauremys_leprosa	(Mauremys_caspica	Mauremys_rivulata ))	(Mauremys_reevesii	Mauremys_sinensis ))))	((Leucocephalon_yuwonoi	((Cyclemys_dentata	Cyclemys_oldhamii )	(Notochelys_platynota	(Heosemys_spinosa	(Heosemys_annandalii	Heosemys_grandis )))))	(Sacalia_bealei	Sacalia_quadriocellata ))))	((Gopherus_agassizii	(Glyptemys_insculpta	(Malaclemys_terrapin	(Graptemys_barbouri	Graptemys_geographica ))))	(Rhinoclemmys_nasuta	((Rhinoclemmys_annulata	Rhinoclemmys_pulcherrima )	(Rhinoclemmys_areolata	(Rhinoclemmys_punctularia	(Rhinoclemmys_funerea	Rhinoclemmys_melanosterna )))))))	(Geoemyda_spengleri	Siebenrockiella_crassicollis ))	(Malayemys	(Orlitia_borneensis	(kehreri	messeliana ))))	(Morenia_ocellata	Morenia_petersi ))	(Pangshura_tecta	(Pangshura_smithii	Pangshura_tentoria )))))));
(Batagur_baska	(Batagur_kachuga	((Batagur_borneoensis	Batagur_dhongoka )	(Hardella_thurjii	((((((Melanochelys_trijuga	(((Cuora_amboinensis	(Cuora_aurocapitata	Cuora_flavomarginata ))	(Mauremys_annamensis	((Mauremys_leprosa	(Mauremys_caspica	Mauremys_rivulata ))	(Mauremys_reevesii	Mauremys_sinensis ))))	((Leucocephalon_yuwonoi	((Cyclemys_dentata	Cyclemys_oldhamii )	(Notochelys_platynota	(Heosemys_spinosa	(Heosemys_annandalii	Heosemys_grandis )))))	(Sacalia_bealei	Sacalia_quadriocellata ))))	((Gopherus_agassizii	(Glyptemys_insculpta	(Malaclemys_terrapin	(Graptemys_barbouri	Graptemys_geographica ))))	(Rhinoclemmys_nasuta	((Rhinoclemmys_annulata	Rhinoclemmys_pulcherrima )	(Rhinoclemmys_areolata	(Rhinoclemmys_punctularia	(Rhinoclemmys_funerea	Rhinoclemmys_melanosterna )))))))	(Geoemyda_spengleri	Siebenrockiella_crassicollis ))	(Malayemys	(Orlitia_borneensis	(kehreri	messeliana ))))	(Morenia_ocellata	Morenia_petersi ))	(Pangshura_tecta	(Pangshura_smithii	Pangshura_tentoria )))))));
(Batagur_baska	(Batagur_kachuga	((Batagur_borneoensis	Batagur_dhongoka )	(Hardella_thurjii	((((((Melanochelys_trijuga	(((Cuora_amboinensis	(Cuora_aurocapitata	Cuora_flavomarginata ))	(Mauremys_annamensis	((Mauremys_leprosa	(Mauremys_caspica	Mauremys_rivulata ))	(Mauremys_reevesii	Mauremys_sinensis ))))	((Leucocephalon_yuwonoi	((Cyclemys_dentata	Cyclemys_oldhamii )	(Notochelys_platynota	(Heosemys_spinosa	(Heosemys_annandalii	Heosemys_grandis )))))	(Sacalia_bealei	Sacalia_quadriocellata ))))	((Gopherus_agassizii	(Glyptemys_insculpta	(Malaclemys_terrapin	(Graptemys_barbouri	Graptemys_geographica ))))	(Rhinoclemmys_nasuta	((Rhinoclemmys_annulata	Rhinoclemmys_pulcherrima )	(Rhinoclemmys_areolata	(Rhinoclemmys_punctularia	(Rhinoclemmys_funerea	Rhinoclemmys_melanosterna )))))))	(Geoemyda_spengleri	Siebenrockiella_crassicollis ))	(Malayemys	(Orlitia_borneensis	(kehreri	messeliana ))))	(Morenia_ocellata	Morenia_petersi ))	(Pangshura_tecta	(Pangshura_smithii	Pangshura_tentoria )))))));
(Batagur_baska	(Batagur_kachuga	((Batagur_borneoensis	Batagur_dhongoka )	(Hardella_thurjii	((((((Melanochelys_trijuga	(((Cuora_amboinensis	(Cuora_aurocapitata	Cuora_flavomarginata ))	(Mauremys_annamensis	((Mauremys_leprosa	(Mauremys_caspica	Mauremys_rivulata ))	(Mauremys_reevesii	Mauremys_sinensis ))))	((Leucocephalon_yuwonoi	((Cyclemys_dentata	Cyclemys_oldhamii )	(Notochelys_platynota	(Heosemys_spinosa	(Heosemys_annandalii	Heosemys_grandis )))))	(Sacalia_bealei	Sacalia_quadriocellata ))))	((Gopherus_agassizii	(Glyptemys_insculpta	(Malaclemys_terrapin	(Graptemys_barbouri	Graptemys_geographica ))))	(Rhinoclemmys_nasuta	((Rhinoclemmys_annulata	Rhinoclemmys_pulcherrima )	(Rhinoclemmys_areolata	(Rhinoclemmys_punctularia	(Rhinoclemmys_funerea	Rhinoclemmys_melanosterna )))))))	(Geoemyda_spengleri	Siebenrockiella_crassicollis ))	((Malayemys	Orlitia_borneensis )	(kehreri	messeliana )))	(Morenia_ocellata	Morenia_petersi ))	(Pangshura_tecta	(Pangshura_smithii	Pangshura_tentoria )))))));
(Batagur_baska	(Batagur_kachuga	((Batagur_borneoensis	Batagur_dhongoka )	(Hardella_thurjii	((((((Melanochelys_trijuga	(((Cuora_amboinensis	(Cuora_aurocapitata	Cuora_flavomarginata ))	(Mauremys_annamensis	((Mauremys_leprosa	(Mauremys_caspica	Mauremys_rivulata ))	(Mauremys_reevesii	Mauremys_sinensis ))))	((Leucocephalon_yuwonoi	((Cyclemys_dentata	Cyclemys_oldhamii )	(Notochelys_platynota	(Heosemys_spinosa	(Heosemys_annandalii	Heosemys_grandis )))))	(Sacalia_bealei	Sacalia_quadriocellata ))))	((Gopherus_agassizii	(Glyptemys_insculpta	(Malaclemys_terrapin	(Graptemys_barbouri	Graptemys_geographica ))))	(Rhinoclemmys_nasuta	((Rhinoclemmys_annulata	Rhinoclemmys_pulcherrima )	(Rhinoclemmys_areolata	(Rhinoclemmys_punctularia	(Rhinoclemmys_funerea	Rhinoclemmys_melanosterna )))))))	(Geoemyda_spengleri	Siebenrockiella_crassicollis ))	((Malayemys	Orlitia_borneensis )	(kehreri	messeliana )))	(Morenia_ocellata	Morenia_petersi ))	(Pangshura_tecta	(Pangshura_smithii	Pangshura_tentoria )))))));
(Batagur_baska	(Batagur_kachuga	((Batagur_borneoensis	Batagur_dhongoka )	(Hardella_thurjii	((((((Melanochelys_trijuga	(((Cuora_amboinensis	(Cuora_aurocapitata	Cuora_flavomarginata ))	(Mauremys_annamensis	((Mauremys_leprosa	(Mauremys_caspica	Mauremys_rivulata ))	(Mauremys_reevesii	Mauremys_sinensis ))))	((Leucocephalon_yuwonoi	((Cyclemys_dentata	Cyclemys_oldhamii )	(Notochelys_platynota	(Heosemys_spinosa	(Heosemys_annandalii	Heosemys_grandis )))))	(Sacalia_bealei	Sacalia_quadriocellata ))))	((Gopherus_agassizii	(Glyptemys_insculpta	(Malaclemys_terrapin	(Graptemys_barbouri	Graptemys_geographica ))))	(Rhinoclemmys_nasuta	((Rhinoclemmys_annulata	Rhinoclemmys_pulcherrima )	(Rhinoclemmys_areolata	(Rhinoclemmys_punctularia	(Rhinoclemmys_funerea	Rhinoclemmys_melanosterna )))))))	(Geoemyda_spengleri	Siebenrockiella_crassicollis ))	(Malayemys	(Orlitia_borneensis	(kehreri	messeliana ))))	(Morenia_ocellata	Morenia_petersi ))	(Pangshura_tecta	(Pangshura_smithii	Pangshura_tentoria )))))));
(Batagur_baska	(Batagur_kachuga	((Batagur_borneoensis	Batagur_dhongoka )	(Hardella_thurjii	((((((Melanochelys_trijuga	(((Cuora_amboinensis	(Cuora_aurocapitata	Cuora_flavomarginata ))	(Mauremys_annamensis	((Mauremys_leprosa	(Mauremys_caspica	Mauremys_rivulata ))	(Mauremys_reevesii	Mauremys_sinensis ))))	((Leucocephalon_yuwonoi	((Cyclemys_dentata	Cyclemys_oldhamii )	(Notochelys_platynota	(Heosemys_spinosa	(Heosemys_annandalii	Heosemys_grandis )))))	(Sacalia_bealei	Sacalia_quadriocellata ))))	((Gopherus_agassizii	(Glyptemys_insculpta	(Malaclemys_terrapin	(Graptemys_barbouri	Graptemys_geographica ))))	(Rhinoclemmys_nasuta	((Rhinoclemmys_annulata	Rhinoclemmys_pulcherrima )	(Rhinoclemmys_areolata	(Rhinoclemmys_punctularia	(Rhinoclemmys_funerea	Rhinoclemmys_melanosterna )))))))	(Geoemyda_spengleri	Siebenrockiella_crassicollis ))	(Malayemys	(Orlitia_borneensis	(kehreri	messeliana ))))	(Morenia_ocellata	Morenia_petersi ))	(Pangshura_tecta	(Pangshura_smithii	Pangshura_tentoria )))))));
(Batagur_baska	(Batagur_kachuga	((Batagur_borneoensis	Batagur_dhongoka )	(Hardella_thurjii	((((((Melanochelys_trijuga	(((Cuora_amboinensis	(Cuora_aurocapitata	Cuora_flavomarginata ))	(Mauremys_annamensis	((Mauremys_leprosa	(Mauremys_caspica	Mauremys_rivulata ))	(Mauremys_reevesii	Mauremys_sinensis ))))	((Leucocephalon_yuwonoi	((Cyclemys_dentata	Cyclemys_oldhamii )	(Notochelys_platynota	(Heosemys_spinosa	(Heosemys_annandalii	Heosemys_grandis )))))	(Sacalia_bealei	Sacalia_quadriocellata ))))	((Gopherus_agassizii	(Glyptemys_insculpta	(Malaclemys_terrapin	(Graptemys_barbouri	Graptemys_geographica ))))	(Rhinoclemmys_nasuta	((Rhinoclemmys_annulata	Rhinoclemmys_pulcherrima )	(Rhinoclemmys_areolata	(Rhinoclemmys_punctularia	(Rhinoclemmys_funerea	Rhinoclemmys_melanosterna )))))))	(Geoemyda_spengleri	Siebenrockiella_crassicollis ))	((Malayemys	Orlitia_borneensis )	(kehreri	messeliana )))	(Morenia_ocellata	Morenia_petersi ))	(Pangshura_tecta	(Pangshura_smithii	Pangshura_tentoria )))))));
(Batagur_baska	(Batagur_kachuga	((Batagur_borneoensis	Batagur_dhongoka )	(Hardella_thurjii	((((((Melanochelys_trijuga	(((Cuora_amboinensis	(Cuora_aurocapitata	Cuora_flavomarginata ))	(Mauremys_annamensis	((Mauremys_leprosa	(Mauremys_caspica	Mauremys_rivulata ))	(Mauremys_reevesii	Mauremys_sinensis ))))	((Leucocephalon_yuwonoi	((Cyclemys_dentata	Cyclemys_oldhamii )	(Notochelys_platynota	(Heosemys_spinosa	(Heosemys_annandalii	Heosemys_grandis )))))	(Sacalia_bealei	Sacalia_quadriocellata ))))	((Gopherus_agassizii	(Glyptemys_insculpta	(Malaclemys_terrapin	(Graptemys_barbouri	Graptemys_geographica ))))	(Rhinoclemmys_nasuta	((Rhinoclemmys_annulata	Rhinoclemmys_pulcherrima )	(Rhinoclemmys_areolata	(Rhinoclemmys_punctularia	(Rhinoclemmys_funerea	Rhinoclemmys_melanosterna )))))))	(Geoemyda_spengleri	Siebenrockiella_crassicollis ))	(Malayemys	(Orlitia_borneensis	(kehreri	messeliana ))))	(Morenia_ocellata	Morenia_petersi ))	(Pangshura_tecta	(Pangshura_smithii	Pangshura_tentoria )))))));
(Batagur_baska	(Batagur_kachuga	((Batagur_borneoensis	Batagur_dhongoka )	(Hardella_thurjii	((((((Melanochelys_trijuga	(((Cuora_amboinensis	(Cuora_aurocapitata	Cuora_flavomarginata ))	(Mauremys_annamensis	((Mauremys_leprosa	(Mauremys_caspica	Mauremys_rivulata ))	(Mauremys_reevesii	Mauremys_sinensis ))))	((Leucocephalon_yuwonoi	((Cyclemys_dentata	Cyclemys_oldhamii )	(Notochelys_platynota	(Heosemys_spinosa	(Heosemys_annandalii	Heosemys_grandis )))))	(Sacalia_bealei	Sacalia_quadriocellata ))))	((Gopherus_agassizii	(Glyptemys_insculpta	(Malaclemys_terrapin	(Graptemys_barbouri	Graptemys_geographica ))))	(Rhinoclemmys_nasuta	((Rhinoclemmys_annulata	Rhinoclemmys_pulcherrima )	(Rhinoclemmys_areolata	(Rhinoclemmys_punctularia	(Rhinoclemmys_funerea	Rhinoclemmys_melanosterna )))))))	(Geoemyda_spengleri	Siebenrockiella_crassicollis ))	((Malayemys	Orlitia_borneensis )	(kehreri	messeliana )))	(Morenia_ocellata	Morenia_petersi ))	(Pangshura_tecta	(Pangshura_smithii	Pangshura_tentoria )))))));
(Batagur_baska	(Batagur_kachuga	((Batagur_borneoensis	Batagur_dhongoka )	(Hardella_thurjii	((((((Melanochelys_trijuga	(((Cuora_amboinensis	(Cuora_aurocapitata	Cuora_flavomarginata ))	(Mauremys_annamensis	((Mauremys_leprosa	(Mauremys_caspica	Mauremys_rivulata ))	(Mauremys_reevesii	Mauremys_sinensis ))))	((Leucocephalon_yuwonoi	((Cyclemys_dentata	Cyclemys_oldhamii )	(Notochelys_platynota	(Heosemys_spinosa	(Heosemys_annandalii	Heosemys_grandis )))))	(Sacalia_bealei	Sacalia_quadriocellata ))))	((Gopherus_agassizii	(Glyptemys_insculpta	(Malaclemys_terrapin	(Graptemys_barbouri	Graptemys_geographica ))))	(Rhinoclemmys_nasuta	((Rhinoclemmys_annulata	Rhinoclemmys_pulcherrima )	(Rhinoclemmys_areolata	(Rhinoclemmys_punctularia	(Rhinoclemmys_funerea	Rhinoclemmys_melanosterna )))))))	(Geoemyda_spengleri	Siebenrockiella_crassicollis ))	(Malayemys	(Orlitia_borneensis	(kehreri	messeliana ))))	(Morenia_ocellata	Morenia_petersi ))	(Pangshura_tecta	(Pangshura_smithii	Pangshura_tentoria )))))));
(Batagur_baska	(Batagur_kachuga	((Batagur_borneoensis	Batagur_dhongoka )	(Hardella_thurjii	((((((Melanochelys_trijuga	(((Cuora_amboinensis	(Cuora_aurocapitata	Cuora_flavomarginata ))	(Mauremys_annamensis	((Mauremys_leprosa	(Mauremys_caspica	Mauremys_rivulata ))	(Mauremys_reevesii	Mauremys_sinensis ))))	((Leucocephalon_yuwonoi	((Cyclemys_dentata	Cyclemys_oldhamii )	(Notochelys_platynota	(Heosemys_spinosa	(Heosemys_annandalii	Heosemys_grandis )))))	(Sacalia_bealei	Sacalia_quadriocellata ))))	((Gopherus_agassizii	(Glyptemys_insculpta	(Malaclemys_terrapin	(Graptemys_barbouri	Graptemys_geographica ))))	(Rhinoclemmys_nasuta	((Rhinoclemmys_annulata	Rhinoclemmys_pulcherrima )	(Rhinoclemmys_areolata	(Rhinoclemmys_punctularia	(Rhinoclemmys_funerea	Rhinoclemmys_melanosterna )))))))	(Geoemyda_spengleri	Siebenrockiella_crassicollis ))	(Malayemys	(Orlitia_borneensis	(kehreri	messeliana ))))	(Morenia_ocellata	Morenia_petersi ))	(Pangshura_tecta	(Pangshura_smithii	Pangshura_tentoria )))))));
(Batagur_baska	(Batagur_kachuga	((Batagur_borneoensis	Batagur_dhongoka )	(Hardella_thurjii	((((((Melanochelys_trijuga	(((Cuora_amboinensis	(Cuora_aurocapitata	Cuora_flavomarginata ))	(Mauremys_annamensis	((Mauremys_leprosa	(Mauremys_caspica	Mauremys_rivulata ))	(Mauremys_reevesii	Mauremys_sinensis ))))	((Leucocephalon_yuwonoi	((Cyclemys_dentata	Cyclemys_oldhamii )	(Notochelys_platynota	(Heosemys_spinosa	(Heosemys_annandalii	Heosemys_grandis )))))	(Sacalia_bealei	Sacalia_quadriocellata ))))	((Gopherus_agassizii	(Glyptemys_insculpta	(Malaclemys_terrapin	(Graptemys_barbouri	Graptemys_geographica ))))	(Rhinoclemmys_nasuta	((Rhinoclemmys_annulata	Rhinoclemmys_pulcherrima )	(Rhinoclemmys_areolata	(Rhinoclemmys_punctularia	(Rhinoclemmys_funerea	Rhinoclemmys_melanosterna )))))))	(Geoemyda_spengleri	Siebenrockiella_crassicollis ))	(Malayemys	(Orlitia_borneensis	(kehreri	messeliana ))))	(Morenia_ocellata	Morenia_petersi ))	(Pangshura_tecta	(Pangshura_smithii	Pangshura_tentoria )))))));
(Batagur_baska	(Batagur_kachuga	((Batagur_borneoensis	Batagur_dhongoka )	(Hardella_thurjii	((((((Melanochelys_trijuga	(((Cuora_amboinensis	(Cuora_aurocapitata	Cuora_flavomarginata ))	(Mauremys_annamensis	((Mauremys_leprosa	(Mauremys_caspica	Mauremys_rivulata ))	(Mauremys_reevesii	Mauremys_sinensis ))))	((Leucocephalon_yuwonoi	((Cyclemys_dentata	Cyclemys_oldhamii )	(Notochelys_platynota	(Heosemys_spinosa	(Heosemys_annandalii	Heosemys_grandis )))))	(Sacalia_bealei	Sacalia_quadriocellata ))))	((Gopherus_agassizii	(Glyptemys_insculpta	(Malaclemys_terrapin	(Graptemys_barbouri	Graptemys_geographica ))))	(Rhinoclemmys_nasuta	((Rhinoclemmys_annulata	Rhinoclemmys_pulcherrima )	(Rhinoclemmys_areolata	(Rhinoclemmys_punctularia	(Rhinoclemmys_funerea	Rhinoclemmys_melanosterna )))))))	(Geoemyda_spengleri	Siebenrockiella_crassicollis ))	(Malayemys	(kehreri	(Orlitia_borneensis	messeliana ))))	(Morenia_ocellata	Morenia_petersi ))	(Pangshura_tecta	(Pangshura_smithii	Pangshura_tentoria )))))));
(Batagur_baska	(Batagur_kachuga	((Batagur_borneoensis	Batagur_dhongoka )	(Hardella_thurjii	((((((Melanochelys_trijuga	(((Cuora_amboinensis	(Cuora_aurocapitata	Cuora_flavomarginata ))	(Mauremys_annamensis	((Mauremys_leprosa	(Mauremys_caspica	Mauremys_rivulata ))	(Mauremys_reevesii	Mauremys_sinensis ))))	((Leucocephalon_yuwonoi	((Cyclemys_dentata	Cyclemys_oldhamii )	(Notochelys_platynota	(Heosemys_spinosa	(Heosemys_annandalii	Heosemys_grandis )))))	(Sacalia_bealei	Sacalia_quadriocellata ))))	((Gopherus_agassizii	(Glyptemys_insculpta	(Malaclemys_terrapin	(Graptemys_barbouri	Graptemys_geographica ))))	(Rhinoclemmys_nasuta	((Rhinoclemmys_annulata	Rhinoclemmys_pulcherrima )	(Rhinoclemmys_areolata	(Rhinoclemmys_punctularia	(Rhinoclemmys_funerea	Rhinoclemmys_melanosterna )))))))	(Geoemyda_spengleri	Siebenrockiella_crassicollis ))	(Malayemys	(Orlitia_borneensis	(kehreri	messeliana ))))	(Morenia_ocellata	Morenia_petersi ))	(Pangshura_tecta	(Pangshura_smithii	Pangshura_tentoria )))))));
(Batagur_baska	(Batagur_kachuga	((Batagur_borneoensis	Batagur_dhongoka )	(Hardella_thurjii	((((((Melanochelys_trijuga	(((Cuora_amboinensis	(Cuora_aurocapitata	Cuora_flavomarginata ))	(Mauremys_annamensis	((Mauremys_leprosa	(Mauremys_caspica	Mauremys_rivulata ))	(Mauremys_reevesii	Mauremys_sinensis ))))	((Leucocephalon_yuwonoi	((Cyclemys_dentata	Cyclemys_oldhamii )	(Notochelys_platynota	(Heosemys_spinosa	(Heosemys_annandalii	Heosemys_grandis )))))	(Sacalia_bealei	Sacalia_quadriocellata ))))	((Gopherus_agassizii	(Glyptemys_insculpta	(Malaclemys_terrapin	(Graptemys_barbouri	Graptemys_geographica ))))	(Rhinoclemmys_nasuta	((Rhinoclemmys_annulata	Rhinoclemmys_pulcherrima )	(Rhinoclemmys_areolata	(Rhinoclemmys_punctularia	(Rhinoclemmys_funerea	Rhinoclemmys_melanosterna )))))))	(Geoemyda_spengleri	Siebenrockiella_crassicollis ))	(Malayemys	(Orlitia_borneensis	(kehreri	messeliana ))))	(Morenia_ocellata	Morenia_petersi ))	(Pangshura_tecta	(Pangshura_smithii	Pangshura_tentoria )))))));
(Batagur_baska	(Batagur_kachuga	((Batagur_borneoensis	Batagur_dhongoka )	(Hardella_thurjii	((((((Melanochelys_trijuga	(((Cuora_amboinensis	(Cuora_aurocapitata	Cuora_flavomarginata ))	(Mauremys_annamensis	((Mauremys_leprosa	(Mauremys_caspica	Mauremys_rivulata ))	(Mauremys_reevesii	Mauremys_sinensis ))))	((Leucocephalon_yuwonoi	((Cyclemys_dentata	Cyclemys_oldhamii )	(Notochelys_platynota	(Heosemys_spinosa	(Heosemys_annandalii	Heosemys_grandis )))))	(Sacalia_bealei	Sacalia_quadriocellata ))))	((Gopherus_agassizii	(Glyptemys_insculpta	(Malaclemys_terrapin	(Graptemys_barbouri	Graptemys_geographica ))))	(Rhinoclemmys_nasuta	((Rhinoclemmys_annulata	Rhinoclemmys_pulcherrima )	(Rhinoclemmys_areolata	(Rhinoclemmys_punctularia	(Rhinoclemmys_funerea	Rhinoclemmys_melanosterna )))))))	(Geoemyda_spengleri	Siebenrockiella_crassicollis ))	(Malayemys	(Orlitia_borneensis	(kehreri	messeliana ))))	(Morenia_ocellata	Morenia_petersi ))	(Pangshura_tecta	(Pangshura_smithii	Pangshura_tentoria )))))));
(Batagur_baska	(Batagur_kachuga	((Batagur_borneoensis	Batagur_dhongoka )	(Hardella_thurjii	((((((Melanochelys_trijuga	(((Cuora_amboinensis	(Cuora_aurocapitata	Cuora_flavomarginata ))	(Mauremys_annamensis	((Mauremys_leprosa	(Mauremys_caspica	Mauremys_rivulata ))	(Mauremys_reevesii	Mauremys_sinensis ))))	((Leucocephalon_yuwonoi	((Cyclemys_dentata	Cyclemys_oldhamii )	(Notochelys_platynota	(Heosemys_spinosa	(Heosemys_annandalii	Heosemys_grandis )))))	(Sacalia_bealei	Sacalia_quadriocellata ))))	((Gopherus_agassizii	(Glyptemys_insculpta	(Malaclemys_terrapin	(Graptemys_barbouri	Graptemys_geographica ))))	(Rhinoclemmys_nasuta	((Rhinoclemmys_annulata	Rhinoclemmys_pulcherrima )	(Rhinoclemmys_areolata	(Rhinoclemmys_punctularia	(Rhinoclemmys_funerea	Rhinoclemmys_melanosterna )))))))	(Geoemyda_spengleri	Siebenrockiella_crassicollis ))	(Malayemys	(Orlitia_borneensis	(kehreri	messeliana ))))	(Morenia_ocellata	Morenia_petersi ))	(Pangshura_tecta	(Pangshura_smithii	Pangshura_tentoria )))))));
(Batagur_baska	(Batagur_kachuga	((Batagur_borneoensis	Batagur_dhongoka )	(Hardella_thurjii	((((((Melanochelys_trijuga	(((Cuora_amboinensis	(Cuora_aurocapitata	Cuora_flavomarginata ))	(Mauremys_annamensis	((Mauremys_leprosa	(Mauremys_caspica	Mauremys_rivulata ))	(Mauremys_reevesii	Mauremys_sinensis ))))	((Leucocephalon_yuwonoi	((Cyclemys_dentata	Cyclemys_oldhamii )	(Notochelys_platynota	(Heosemys_spinosa	(Heosemys_annandalii	Heosemys_grandis )))))	(Sacalia_bealei	Sacalia_quadriocellata ))))	((Gopherus_agassizii	(Glyptemys_insculpta	(Malaclemys_terrapin	(Graptemys_barbouri	Graptemys_geographica ))))	(Rhinoclemmys_nasuta	((Rhinoclemmys_annulata	Rhinoclemmys_pulcherrima )	(Rhinoclemmys_areolata	(Rhinoclemmys_punctularia	(Rhinoclemmys_funerea	Rhinoclemmys_melanosterna )))))))	(Geoemyda_spengleri	Siebenrockiella_crassicollis ))	(Malayemys	(Orlitia_borneensis	(kehreri	messeliana ))))	(Morenia_ocellata	Morenia_petersi ))	(Pangshura_tecta	(Pangshura_smithii	Pangshura_tentoria )))))));
(Batagur_baska	(Batagur_kachuga	((Batagur_borneoensis	Batagur_dhongoka )	(Hardella_thurjii	((((((Melanochelys_trijuga	(((Cuora_amboinensis	(Cuora_aurocapitata	Cuora_flavomarginata ))	(Mauremys_annamensis	((Mauremys_leprosa	(Mauremys_caspica	Mauremys_rivulata ))	(Mauremys_reevesii	Mauremys_sinensis ))))	((Leucocephalon_yuwonoi	((Cyclemys_dentata	Cyclemys_oldhamii )	(Notochelys_platynota	(Heosemys_spinosa	(Heosemys_annandalii	Heosemys_grandis )))))	(Sacalia_bealei	Sacalia_quadriocellata ))))	((Gopherus_agassizii	(Glyptemys_insculpta	(Malaclemys_terrapin	(Graptemys_barbouri	Graptemys_geographica ))))	(Rhinoclemmys_nasuta	((Rhinoclemmys_annulata	Rhinoclemmys_pulcherrima )	(Rhinoclemmys_areolata	(Rhinoclemmys_punctularia	(Rhinoclemmys_funerea	Rhinoclemmys_melanosterna )))))))	(Geoemyda_spengleri	Siebenrockiella_crassicollis ))	(Malayemys	(Orlitia_borneensis	(kehreri	messeliana ))))	(Morenia_ocellata	Morenia_petersi ))	(Pangshura_tecta	(Pangshura_smithii	Pangshura_tentoria )))))));
(Batagur_baska	(Batagur_kachuga	((Batagur_borneoensis	Batagur_dhongoka )	(Hardella_thurjii	((((((Melanochelys_trijuga	(((Cuora_amboinensis	(Cuora_aurocapitata	Cuora_flavomarginata ))	(Mauremys_annamensis	((Mauremys_leprosa	(Mauremys_caspica	Mauremys_rivulata ))	(Mauremys_reevesii	Mauremys_sinensis ))))	((Leucocephalon_yuwonoi	((Cyclemys_dentata	Cyclemys_oldhamii )	(Notochelys_platynota	(Heosemys_spinosa	(Heosemys_annandalii	Heosemys_grandis )))))	(Sacalia_bealei	Sacalia_quadriocellata ))))	((Gopherus_agassizii	(Glyptemys_insculpta	(Malaclemys_terrapin	(Graptemys_barbouri	Graptemys_geographica ))))	(Rhinoclemmys_nasuta	((Rhinoclemmys_annulata	Rhinoclemmys_pulcherrima )	(Rhinoclemmys_areolata	(Rhinoclemmys_punctularia	(Rhinoclemmys_funerea	Rhinoclemmys_melanosterna )))))))	(Geoemyda_spengleri	Siebenrockiella_crassicollis ))	(Malayemys	(Orlitia_borneensis	(kehreri	messeliana ))))	(Morenia_ocellata	Morenia_petersi ))	(Pangshura_tecta	(Pangshura_smithii	Pangshura_tentoria )))))));
(Batagur_baska	(Batagur_kachuga	((Batagur_borneoensis	Batagur_dhongoka )	(Hardella_thurjii	((((((Melanochelys_trijuga	(((Cuora_amboinensis	(Cuora_aurocapitata	Cuora_flavomarginata ))	(Mauremys_annamensis	((Mauremys_leprosa	(Mauremys_caspica	Mauremys_rivulata ))	(Mauremys_reevesii	Mauremys_sinensis ))))	((Leucocephalon_yuwonoi	((Cyclemys_dentata	Cyclemys_oldhamii )	(Notochelys_platynota	(Heosemys_spinosa	(Heosemys_annandalii	Heosemys_grandis )))))	(Sacalia_bealei	Sacalia_quadriocellata ))))	((Gopherus_agassizii	(Glyptemys_insculpta	(Malaclemys_terrapin	(Graptemys_barbouri	Graptemys_geographica ))))	(Rhinoclemmys_nasuta	((Rhinoclemmys_annulata	Rhinoclemmys_pulcherrima )	(Rhinoclemmys_areolata	(Rhinoclemmys_punctularia	(Rhinoclemmys_funerea	Rhinoclemmys_melanosterna )))))))	(Geoemyda_spengleri	Siebenrockiella_crassicollis ))	(Malayemys	(Orlitia_borneensis	(kehreri	messeliana ))))	(Morenia_ocellata	Morenia_petersi ))	(Pangshura_tecta	(Pangshura_smithii	Pangshura_tentoria )))))));
(Batagur_baska	(Batagur_kachuga	((Batagur_borneoensis	Batagur_dhongoka )	(Hardella_thurjii	((((((Melanochelys_trijuga	(((Cuora_amboinensis	(Cuora_aurocapitata	Cuora_flavomarginata ))	(Mauremys_annamensis	((Mauremys_leprosa	(Mauremys_caspica	Mauremys_rivulata ))	(Mauremys_reevesii	Mauremys_sinensis ))))	((Leucocephalon_yuwonoi	((Cyclemys_dentata	Cyclemys_oldhamii )	(Notochelys_platynota	(Heosemys_spinosa	(Heosemys_annandalii	Heosemys_grandis )))))	(Sacalia_bealei	Sacalia_quadriocellata ))))	((Gopherus_agassizii	(Glyptemys_insculpta	(Malaclemys_terrapin	(Graptemys_barbouri	Graptemys_geographica ))))	(Rhinoclemmys_nasuta	((Rhinoclemmys_annulata	Rhinoclemmys_pulcherrima )	(Rhinoclemmys_areolata	(Rhinoclemmys_punctularia	(Rhinoclemmys_funerea	Rhinoclemmys_melanosterna )))))))	(Geoemyda_spengleri	Siebenrockiella_crassicollis ))	((Malayemys	Orlitia_borneensis )	(kehreri	messeliana )))	(Morenia_ocellata	Morenia_petersi ))	(Pangshura_tecta	(Pangshura_smithii	Pangshura_tentoria )))))));
(Batagur_baska	(Batagur_kachuga	((Batagur_borneoensis	Batagur_dhongoka )	(Hardella_thurjii	((((((Melanochelys_trijuga	(((Cuora_amboinensis	(Cuora_aurocapitata	Cuora_flavomarginata ))	(Mauremys_annamensis	((Mauremys_leprosa	(Mauremys_caspica	Mauremys_rivulata ))	(Mauremys_reevesii	Mauremys_sinensis ))))	((Leucocephalon_yuwonoi	((Cyclemys_dentata	Cyclemys_oldhamii )	(Notochelys_platynota	(Heosemys_spinosa	(Heosemys_annandalii	Heosemys_grandis )))))	(Sacalia_bealei	Sacalia_quadriocellata ))))	((Gopherus_agassizii	(Glyptemys_insculpta	(Malaclemys_terrapin	(Graptemys_barbouri	Graptemys_geographica ))))	(Rhinoclemmys_nasuta	((Rhinoclemmys_annulata	Rhinoclemmys_pulcherrima )	(Rhinoclemmys_areolata	(Rhinoclemmys_punctularia	(Rhinoclemmys_funerea	Rhinoclemmys_melanosterna )))))))	(Geoemyda_spengleri	Siebenrockiella_crassicollis ))	(Malayemys	(Orlitia_borneensis	(kehreri	messeliana ))))	(Morenia_ocellata	Morenia_petersi ))	(Pangshura_tecta	(Pangshura_smithii	Pangshura_tentoria )))))));
(Batagur_baska	(Batagur_kachuga	((Batagur_borneoensis	Batagur_dhongoka )	(Hardella_thurjii	((((((Melanochelys_trijuga	(((Cuora_amboinensis	(Cuora_aurocapitata	Cuora_flavomarginata ))	(Mauremys_annamensis	((Mauremys_leprosa	(Mauremys_caspica	Mauremys_rivulata ))	(Mauremys_reevesii	Mauremys_sinensis ))))	((Leucocephalon_yuwonoi	((Cyclemys_dentata	Cyclemys_oldhamii )	(Notochelys_platynota	(Heosemys_spinosa	(Heosemys_annandalii	Heosemys_grandis )))))	(Sacalia_bealei	Sacalia_quadriocellata ))))	((Gopherus_agassizii	(Glyptemys_insculpta	(Malaclemys_terrapin	(Graptemys_barbouri	Graptemys_geographica ))))	(Rhinoclemmys_nasuta	((Rhinoclemmys_annulata	Rhinoclemmys_pulcherrima )	(Rhinoclemmys_areolata	(Rhinoclemmys_punctularia	(Rhinoclemmys_funerea	Rhinoclemmys_melanosterna )))))))	(Geoemyda_spengleri	Siebenrockiella_crassicollis ))	((Malayemys	Orlitia_borneensis )	(kehreri	messeliana )))	(Morenia_ocellata	Morenia_petersi ))	(Pangshura_tecta	(Pangshura_smithii	Pangshura_tentoria )))))));
(Batagur_baska	(Batagur_kachuga	((Batagur_borneoensis	Batagur_dhongoka )	(Hardella_thurjii	((((((Melanochelys_trijuga	(((Cuora_amboinensis	(Cuora_aurocapitata	Cuora_flavomarginata ))	(Mauremys_annamensis	((Mauremys_leprosa	(Mauremys_caspica	Mauremys_rivulata ))	(Mauremys_reevesii	Mauremys_sinensis ))))	((Leucocephalon_yuwonoi	((Cyclemys_dentata	Cyclemys_oldhamii )	(Notochelys_platynota	(Heosemys_spinosa	(Heosemys_annandalii	Heosemys_grandis )))))	(Sacalia_bealei	Sacalia_quadriocellata ))))	((Gopherus_agassizii	(Glyptemys_insculpta	(Malaclemys_terrapin	(Graptemys_barbouri	Graptemys_geographica ))))	(Rhinoclemmys_nasuta	((Rhinoclemmys_annulata	Rhinoclemmys_pulcherrima )	(Rhinoclemmys_areolata	(Rhinoclemmys_punctularia	(Rhinoclemmys_funerea	Rhinoclemmys_melanosterna )))))))	(Geoemyda_spengleri	Siebenrockiella_crassicollis ))	((Malayemys	Orlitia_borneensis )	(kehreri	messeliana )))	(Morenia_ocellata	Morenia_petersi ))	(Pangshura_tecta	(Pangshura_smithii	Pangshura_tentoria )))))));
(Batagur_baska	(Batagur_kachuga	((Batagur_borneoensis	Batagur_dhongoka )	(Hardella_thurjii	((((((Melanochelys_trijuga	(((Cuora_amboinensis	(Cuora_aurocapitata	Cuora_flavomarginata ))	(Mauremys_annamensis	((Mauremys_leprosa	(Mauremys_caspica	Mauremys_rivulata ))	(Mauremys_reevesii	Mauremys_sinensis ))))	((Leucocephalon_yuwonoi	((Cyclemys_dentata	Cyclemys_oldhamii )	(Notochelys_platynota	(Heosemys_spinosa	(Heosemys_annandalii	Heosemys_grandis )))))	(Sacalia_bealei	Sacalia_quadriocellata ))))	((Gopherus_agassizii	(Glyptemys_insculpta	(Malaclemys_terrapin	(Graptemys_barbouri	Graptemys_geographica ))))	(Rhinoclemmys_nasuta	((Rhinoclemmys_annulata	Rhinoclemmys_pulcherrima )	(Rhinoclemmys_areolata	(Rhinoclemmys_punctularia	(Rhinoclemmys_funerea	Rhinoclemmys_melanosterna )))))))	(Geoemyda_spengleri	Siebenrockiella_crassicollis ))	(Malayemys	(Orlitia_borneensis	(kehreri	messeliana ))))	(Morenia_ocellata	Morenia_petersi ))	(Pangshura_tecta	(Pangshura_smithii	Pangshura_tentoria )))))));
(Batagur_baska	(Batagur_kachuga	((Batagur_borneoensis	Batagur_dhongoka )	(Hardella_thurjii	((((((Melanochelys_trijuga	(((Cuora_amboinensis	(Cuora_aurocapitata	Cuora_flavomarginata ))	(Mauremys_annamensis	((Mauremys_leprosa	(Mauremys_caspica	Mauremys_rivulata ))	(Mauremys_reevesii	Mauremys_sinensis ))))	((Leucocephalon_yuwonoi	((Cyclemys_dentata	Cyclemys_oldhamii )	(Notochelys_platynota	(Heosemys_spinosa	(Heosemys_annandalii	Heosemys_grandis )))))	(Sacalia_bealei	Sacalia_quadriocellata ))))	((Gopherus_agassizii	(Glyptemys_insculpta	(Malaclemys_terrapin	(Graptemys_barbouri	Graptemys_geographica ))))	(Rhinoclemmys_nasuta	((Rhinoclemmys_annulata	Rhinoclemmys_pulcherrima )	(Rhinoclemmys_areolata	(Rhinoclemmys_punctularia	(Rhinoclemmys_funerea	Rhinoclemmys_melanosterna )))))))	(Geoemyda_spengleri	Siebenrockiella_crassicollis ))	((Malayemys	Orlitia_borneensis )	(kehreri	messeliana )))	(Morenia_ocellata	Morenia_petersi ))	(Pangshura_tecta	(Pangshura_smithii	Pangshura_tentoria )))))));
(Batagur_baska	(Batagur_kachuga	((Batagur_borneoensis	Batagur_dhongoka )	(Hardella_thurjii	((((((Melanochelys_trijuga	(((Cuora_amboinensis	(Cuora_aurocapitata	Cuora_flavomarginata ))	(Mauremys_annamensis	((Mauremys_leprosa	(Mauremys_caspica	Mauremys_rivulata ))	(Mauremys_reevesii	Mauremys_sinensis ))))	((Leucocephalon_yuwonoi	((Cyclemys_dentata	Cyclemys_oldhamii )	(Notochelys_platynota	(Heosemys_spinosa	(Heosemys_annandalii	Heosemys_grandis )))))	(Sacalia_bealei	Sacalia_quadriocellata ))))	((Gopherus_agassizii	(Glyptemys_insculpta	(Malaclemys_terrapin	(Graptemys_barbouri	Graptemys_geographica ))))	(Rhinoclemmys_nasuta	((Rhinoclemmys_annulata	Rhinoclemmys_pulcherrima )	(Rhinoclemmys_areolata	(Rhinoclemmys_punctularia	(Rhinoclemmys_funerea	Rhinoclemmys_melanosterna )))))))	(Geoemyda_spengleri	Siebenrockiella_crassicollis ))	((Malayemys	Orlitia_borneensis )	(kehreri	messeliana )))	(Morenia_ocellata	Morenia_petersi ))	(Pangshura_tecta	(Pangshura_smithii	Pangshura_tentoria )))))));
(Batagur_baska	(Batagur_kachuga	((Batagur_borneoensis	Batagur_dhongoka )	(Hardella_thurjii	((((((Melanochelys_trijuga	(((Cuora_amboinensis	(Cuora_aurocapitata	Cuora_flavomarginata ))	(Mauremys_annamensis	((Mauremys_leprosa	(Mauremys_caspica	Mauremys_rivulata ))	(Mauremys_reevesii	Mauremys_sinensis ))))	((Leucocephalon_yuwonoi	((Cyclemys_dentata	Cyclemys_oldhamii )	(Notochelys_platynota	(Heosemys_spinosa	(Heosemys_annandalii	Heosemys_grandis )))))	(Sacalia_bealei	Sacalia_quadriocellata ))))	((Gopherus_agassizii	(Glyptemys_insculpta	(Malaclemys_terrapin	(Graptemys_barbouri	Graptemys_geographica ))))	(Rhinoclemmys_nasuta	((Rhinoclemmys_annulata	Rhinoclemmys_pulcherrima )	(Rhinoclemmys_areolata	(Rhinoclemmys_punctularia	(Rhinoclemmys_funerea	Rhinoclemmys_melanosterna )))))))	(Geoemyda_spengleri	Siebenrockiella_crassicollis ))	(Malayemys	(kehreri	(Orlitia_borneensis	messeliana ))))	(Morenia_ocellata	Morenia_petersi ))	(Pangshura_tecta	(Pangshura_smithii	Pangshura_tentoria )))))));
(Batagur_baska	(Batagur_kachuga	((Batagur_borneoensis	Batagur_dhongoka )	(Hardella_thurjii	((((((Melanochelys_trijuga	(((Cuora_amboinensis	(Cuora_aurocapitata	Cuora_flavomarginata ))	(Mauremys_annamensis	((Mauremys_leprosa	(Mauremys_caspica	Mauremys_rivulata ))	(Mauremys_reevesii	Mauremys_sinensis ))))	((Leucocephalon_yuwonoi	((Cyclemys_dentata	Cyclemys_oldhamii )	(Notochelys_platynota	(Heosemys_spinosa	(Heosemys_annandalii	Heosemys_grandis )))))	(Sacalia_bealei	Sacalia_quadriocellata ))))	((Gopherus_agassizii	(Glyptemys_insculpta	(Malaclemys_terrapin	(Graptemys_barbouri	Graptemys_geographica ))))	(Rhinoclemmys_nasuta	((Rhinoclemmys_annulata	Rhinoclemmys_pulcherrima )	(Rhinoclemmys_areolata	(Rhinoclemmys_punctularia	(Rhinoclemmys_funerea	Rhinoclemmys_melanosterna )))))))	(Geoemyda_spengleri	Siebenrockiella_crassicollis ))	(Malayemys	(Orlitia_borneensis	(kehreri	messeliana ))))	(Morenia_ocellata	Morenia_petersi ))	(Pangshura_tecta	(Pangshura_smithii	Pangshura_tentoria )))))));
(Batagur_baska	(Batagur_kachuga	((Batagur_borneoensis	Batagur_dhongoka )	(Hardella_thurjii	((((((Melanochelys_trijuga	(((Cuora_amboinensis	(Cuora_aurocapitata	Cuora_flavomarginata ))	(Mauremys_annamensis	((Mauremys_leprosa	(Mauremys_caspica	Mauremys_rivulata ))	(Mauremys_reevesii	Mauremys_sinensis ))))	((Leucocephalon_yuwonoi	((Cyclemys_dentata	Cyclemys_oldhamii )	(Notochelys_platynota	(Heosemys_spinosa	(Heosemys_annandalii	Heosemys_grandis )))))	(Sacalia_bealei	Sacalia_quadriocellata ))))	((Gopherus_agassizii	(Glyptemys_insculpta	(Malaclemys_terrapin	(Graptemys_barbouri	Graptemys_geographica ))))	(Rhinoclemmys_nasuta	((Rhinoclemmys_annulata	Rhinoclemmys_pulcherrima )	(Rhinoclemmys_areolata	(Rhinoclemmys_punctularia	(Rhinoclemmys_funerea	Rhinoclemmys_melanosterna )))))))	(Geoemyda_spengleri	Siebenrockiella_crassicollis ))	(Malayemys	(Orlitia_borneensis	(kehreri	messeliana ))))	(Morenia_ocellata	Morenia_petersi ))	(Pangshura_tecta	(Pangshura_smithii	Pangshura_tentoria )))))));
(Batagur_baska	(Batagur_kachuga	((Batagur_borneoensis	Batagur_dhongoka )	(Hardella_thurjii	((((((Melanochelys_trijuga	(((Cuora_amboinensis	(Cuora_aurocapitata	Cuora_flavomarginata ))	(Mauremys_annamensis	((Mauremys_leprosa	(Mauremys_caspica	Mauremys_rivulata ))	(Mauremys_reevesii	Mauremys_sinensis ))))	((Leucocephalon_yuwonoi	((Cyclemys_dentata	Cyclemys_oldhamii )	(Notochelys_platynota	(Heosemys_spinosa	(Heosemys_annandalii	Heosemys_grandis )))))	(Sacalia_bealei	Sacalia_quadriocellata ))))	((Gopherus_agassizii	(Glyptemys_insculpta	(Malaclemys_terrapin	(Graptemys_barbouri	Graptemys_geographica ))))	(Rhinoclemmys_nasuta	((Rhinoclemmys_annulata	Rhinoclemmys_pulcherrima )	(Rhinoclemmys_areolata	(Rhinoclemmys_punctularia	(Rhinoclemmys_funerea	Rhinoclemmys_melanosterna )))))))	(Geoemyda_spengleri	Siebenrockiella_crassicollis ))	(Malayemys	(Orlitia_borneensis	(kehreri	messeliana ))))	(Morenia_ocellata	Morenia_petersi ))	(Pangshura_tecta	(Pangshura_smithii	Pangshura_tentoria )))))));
(Batagur_baska	(Batagur_kachuga	((Batagur_borneoensis	Batagur_dhongoka )	(Hardella_thurjii	((((((Melanochelys_trijuga	(((Cuora_amboinensis	(Cuora_aurocapitata	Cuora_flavomarginata ))	(Mauremys_annamensis	((Mauremys_leprosa	(Mauremys_caspica	Mauremys_rivulata ))	(Mauremys_reevesii	Mauremys_sinensis ))))	((Leucocephalon_yuwonoi	((Cyclemys_dentata	Cyclemys_oldhamii )	(Notochelys_platynota	(Heosemys_spinosa	(Heosemys_annandalii	Heosemys_grandis )))))	(Sacalia_bealei	Sacalia_quadriocellata ))))	((Gopherus_agassizii	(Glyptemys_insculpta	(Malaclemys_terrapin	(Graptemys_barbouri	Graptemys_geographica ))))	(Rhinoclemmys_nasuta	((Rhinoclemmys_annulata	Rhinoclemmys_pulcherrima )	(Rhinoclemmys_areolata	(Rhinoclemmys_punctularia	(Rhinoclemmys_funerea	Rhinoclemmys_melanosterna )))))))	(Geoemyda_spengleri	Siebenrockiella_crassicollis ))	(Malayemys	(Orlitia_borneensis	(kehreri	messeliana ))))	(Morenia_ocellata	Morenia_petersi ))	(Pangshura_tecta	(Pangshura_smithii	Pangshura_tentoria )))))));
(Batagur_baska	(Batagur_kachuga	((Batagur_borneoensis	Batagur_dhongoka )	(Hardella_thurjii	((((((Melanochelys_trijuga	(((Cuora_amboinensis	(Cuora_aurocapitata	Cuora_flavomarginata ))	(Mauremys_annamensis	((Mauremys_leprosa	(Mauremys_caspica	Mauremys_rivulata ))	(Mauremys_reevesii	Mauremys_sinensis ))))	((Leucocephalon_yuwonoi	((Cyclemys_dentata	Cyclemys_oldhamii )	(Notochelys_platynota	(Heosemys_spinosa	(Heosemys_annandalii	Heosemys_grandis )))))	(Sacalia_bealei	Sacalia_quadriocellata ))))	((Gopherus_agassizii	(Glyptemys_insculpta	(Malaclemys_terrapin	(Graptemys_barbouri	Graptemys_geographica ))))	(Rhinoclemmys_nasuta	((Rhinoclemmys_annulata	Rhinoclemmys_pulcherrima )	(Rhinoclemmys_areolata	(Rhinoclemmys_punctularia	(Rhinoclemmys_funerea	Rhinoclemmys_melanosterna )))))))	(Geoemyda_spengleri	Siebenrockiella_crassicollis ))	(Malayemys	(Orlitia_borneensis	(kehreri	messeliana ))))	(Morenia_ocellata	Morenia_petersi ))	(Pangshura_tecta	(Pangshura_smithii	Pangshura_tentoria )))))));
(Batagur_baska	(Batagur_kachuga	((Batagur_borneoensis	Batagur_dhongoka )	(Hardella_thurjii	((((((Melanochelys_trijuga	(((Cuora_amboinensis	(Cuora_aurocapitata	Cuora_flavomarginata ))	(Mauremys_annamensis	((Mauremys_leprosa	(Mauremys_caspica	Mauremys_rivulata ))	(Mauremys_reevesii	Mauremys_sinensis ))))	((Leucocephalon_yuwonoi	((Cyclemys_dentata	Cyclemys_oldhamii )	(Notochelys_platynota	(Heosemys_spinosa	(Heosemys_annandalii	Heosemys_grandis )))))	(Sacalia_bealei	Sacalia_quadriocellata ))))	((Gopherus_agassizii	(Glyptemys_insculpta	(Malaclemys_terrapin	(Graptemys_barbouri	Graptemys_geographica ))))	(Rhinoclemmys_nasuta	((Rhinoclemmys_annulata	Rhinoclemmys_pulcherrima )	(Rhinoclemmys_areolata	(Rhinoclemmys_punctularia	(Rhinoclemmys_funerea	Rhinoclemmys_melanosterna )))))))	(Geoemyda_spengleri	Siebenrockiella_crassicollis ))	(Malayemys	(Orlitia_borneensis	(kehreri	messeliana ))))	(Morenia_ocellata	Morenia_petersi ))	(Pangshura_tecta	(Pangshura_smithii	Pangshura_tentoria )))))));
(Batagur_baska	(Batagur_kachuga	((Batagur_borneoensis	Batagur_dhongoka )	(Hardella_thurjii	((((((Melanochelys_trijuga	(((Cuora_amboinensis	(Cuora_aurocapitata	Cuora_flavomarginata ))	(Mauremys_annamensis	((Mauremys_leprosa	(Mauremys_caspica	Mauremys_rivulata ))	(Mauremys_reevesii	Mauremys_sinensis ))))	((Leucocephalon_yuwonoi	((Cyclemys_dentata	Cyclemys_oldhamii )	(Notochelys_platynota	(Heosemys_spinosa	(Heosemys_annandalii	Heosemys_grandis )))))	(Sacalia_bealei	Sacalia_quadriocellata ))))	((Gopherus_agassizii	(Glyptemys_insculpta	(Malaclemys_terrapin	(Graptemys_barbouri	Graptemys_geographica ))))	(Rhinoclemmys_nasuta	((Rhinoclemmys_annulata	Rhinoclemmys_pulcherrima )	(Rhinoclemmys_areolata	(Rhinoclemmys_punctularia	(Rhinoclemmys_funerea	Rhinoclemmys_melanosterna )))))))	(Geoemyda_spengleri	Siebenrockiella_crassicollis ))	(Malayemys	(Orlitia_borneensis	(kehreri	messeliana ))))	(Morenia_ocellata	Morenia_petersi ))	(Pangshura_tecta	(Pangshura_smithii	Pangshura_tentoria )))))));
(Batagur_baska	(Batagur_kachuga	((Batagur_borneoensis	Batagur_dhongoka )	(Hardella_thurjii	((((((Melanochelys_trijuga	(((Cuora_amboinensis	(Cuora_aurocapitata	Cuora_flavomarginata ))	(Mauremys_annamensis	((Mauremys_leprosa	(Mauremys_caspica	Mauremys_rivulata ))	(Mauremys_reevesii	Mauremys_sinensis ))))	((Leucocephalon_yuwonoi	((Cyclemys_dentata	Cyclemys_oldhamii )	(Notochelys_platynota	(Heosemys_spinosa	(Heosemys_annandalii	Heosemys_grandis )))))	(Sacalia_bealei	Sacalia_quadriocellata ))))	((Gopherus_agassizii	(Glyptemys_insculpta	(Malaclemys_terrapin	(Graptemys_barbouri	Graptemys_geographica ))))	(Rhinoclemmys_nasuta	((Rhinoclemmys_annulata	Rhinoclemmys_pulcherrima )	(Rhinoclemmys_areolata	(Rhinoclemmys_punctularia	(Rhinoclemmys_funerea	Rhinoclemmys_melanosterna )))))))	(Geoemyda_spengleri	Siebenrockiella_crassicollis ))	(Orlitia_borneensis	(Malayemys	(kehreri	messeliana ))))	(Morenia_ocellata	Morenia_petersi ))	(Pangshura_tecta	(Pangshura_smithii	Pangshura_tentoria )))))));
(Batagur_baska	(Batagur_kachuga	((Batagur_borneoensis	Batagur_dhongoka )	(Hardella_thurjii	((((((Melanochelys_trijuga	(((Cuora_amboinensis	(Cuora_aurocapitata	Cuora_flavomarginata ))	(Mauremys_annamensis	((Mauremys_leprosa	(Mauremys_caspica	Mauremys_rivulata ))	(Mauremys_reevesii	Mauremys_sinensis ))))	((Leucocephalon_yuwonoi	((Cyclemys_dentata	Cyclemys_oldhamii )	(Notochelys_platynota	(Heosemys_spinosa	(Heosemys_annandalii	Heosemys_grandis )))))	(Sacalia_bealei	Sacalia_quadriocellata ))))	((Gopherus_agassizii	(Glyptemys_insculpta	(Malaclemys_terrapin	(Graptemys_barbouri	Graptemys_geographica ))))	(Rhinoclemmys_nasuta	((Rhinoclemmys_annulata	Rhinoclemmys_pulcherrima )	(Rhinoclemmys_areolata	(Rhinoclemmys_punctularia	(Rhinoclemmys_funerea	Rhinoclemmys_melanosterna )))))))	(Geoemyda_spengleri	Siebenrockiella_crassicollis ))	((Malayemys	Orlitia_borneensis )	(kehreri	messeliana )))	(Morenia_ocellata	Morenia_petersi ))	(Pangshura_tecta	(Pangshura_smithii	Pangshura_tentoria )))))));
(Batagur_baska	(Batagur_kachuga	((Batagur_borneoensis	Batagur_dhongoka )	(Hardella_thurjii	((((((Melanochelys_trijuga	(((Cuora_amboinensis	(Cuora_aurocapitata	Cuora_flavomarginata ))	(Mauremys_annamensis	((Mauremys_leprosa	(Mauremys_caspica	Mauremys_rivulata ))	(Mauremys_reevesii	Mauremys_sinensis ))))	((Leucocephalon_yuwonoi	((Cyclemys_dentata	Cyclemys_oldhamii )	(Notochelys_platynota	(Heosemys_spinosa	(Heosemys_annandalii	Heosemys_grandis )))))	(Sacalia_bealei	Sacalia_quadriocellata ))))	((Gopherus_agassizii	(Glyptemys_insculpta	(Malaclemys_terrapin	(Graptemys_barbouri	Graptemys_geographica ))))	(Rhinoclemmys_nasuta	((Rhinoclemmys_annulata	Rhinoclemmys_pulcherrima )	(Rhinoclemmys_areolata	(Rhinoclemmys_punctularia	(Rhinoclemmys_funerea	Rhinoclemmys_melanosterna )))))))	(Geoemyda_spengleri	Siebenrockiella_crassicollis ))	(Malayemys	(Orlitia_borneensis	(kehreri	messeliana ))))	(Morenia_ocellata	Morenia_petersi ))	(Pangshura_tecta	(Pangshura_smithii	Pangshura_tentoria )))))));
(Batagur_baska	(Batagur_kachuga	((Batagur_borneoensis	Batagur_dhongoka )	(Hardella_thurjii	((((((Melanochelys_trijuga	(((Cuora_amboinensis	(Cuora_aurocapitata	Cuora_flavomarginata ))	(Mauremys_annamensis	((Mauremys_leprosa	(Mauremys_caspica	Mauremys_rivulata ))	(Mauremys_reevesii	Mauremys_sinensis ))))	((Leucocephalon_yuwonoi	((Cyclemys_dentata	Cyclemys_oldhamii )	(Notochelys_platynota	(Heosemys_spinosa	(Heosemys_annandalii	Heosemys_grandis )))))	(Sacalia_bealei	Sacalia_quadriocellata ))))	((Gopherus_agassizii	(Glyptemys_insculpta	(Malaclemys_terrapin	(Graptemys_barbouri	Graptemys_geographica ))))	(Rhinoclemmys_nasuta	((Rhinoclemmys_annulata	Rhinoclemmys_pulcherrima )	(Rhinoclemmys_areolata	(Rhinoclemmys_punctularia	(Rhinoclemmys_funerea	Rhinoclemmys_melanosterna )))))))	(Geoemyda_spengleri	Siebenrockiella_crassicollis ))	(Malayemys	(Orlitia_borneensis	(kehreri	messeliana ))))	(Morenia_ocellata	Morenia_petersi ))	(Pangshura_tecta	(Pangshura_smithii	Pangshura_tentoria )))))));
(Batagur_baska	(Batagur_kachuga	((Batagur_borneoensis	Batagur_dhongoka )	(Hardella_thurjii	((((((Melanochelys_trijuga	(((Cuora_amboinensis	(Cuora_aurocapitata	Cuora_flavomarginata ))	(Mauremys_annamensis	((Mauremys_leprosa	(Mauremys_caspica	Mauremys_rivulata ))	(Mauremys_reevesii	Mauremys_sinensis ))))	((Leucocephalon_yuwonoi	((Cyclemys_dentata	Cyclemys_oldhamii )	(Notochelys_platynota	(Heosemys_spinosa	(Heosemys_annandalii	Heosemys_grandis )))))	(Sacalia_bealei	Sacalia_quadriocellata ))))	((Gopherus_agassizii	(Glyptemys_insculpta	(Malaclemys_terrapin	(Graptemys_barbouri	Graptemys_geographica ))))	(Rhinoclemmys_nasuta	((Rhinoclemmys_annulata	Rhinoclemmys_pulcherrima )	(Rhinoclemmys_areolata	(Rhinoclemmys_punctularia	(Rhinoclemmys_funerea	Rhinoclemmys_melanosterna )))))))	(Geoemyda_spengleri	Siebenrockiella_crassicollis ))	(Malayemys	(Orlitia_borneensis	(kehreri	messeliana ))))	(Morenia_ocellata	Morenia_petersi ))	(Pangshura_tecta	(Pangshura_smithii	Pangshura_tentoria )))))));
(Batagur_baska	(Batagur_kachuga	((Batagur_borneoensis	Batagur_dhongoka )	(Hardella_thurjii	((((((Melanochelys_trijuga	(((Cuora_amboinensis	(Cuora_aurocapitata	Cuora_flavomarginata ))	(Mauremys_annamensis	((Mauremys_leprosa	(Mauremys_caspica	Mauremys_rivulata ))	(Mauremys_reevesii	Mauremys_sinensis ))))	((Leucocephalon_yuwonoi	((Cyclemys_dentata	Cyclemys_oldhamii )	(Notochelys_platynota	(Heosemys_spinosa	(Heosemys_annandalii	Heosemys_grandis )))))	(Sacalia_bealei	Sacalia_quadriocellata ))))	((Gopherus_agassizii	(Glyptemys_insculpta	(Malaclemys_terrapin	(Graptemys_barbouri	Graptemys_geographica ))))	(Rhinoclemmys_nasuta	((Rhinoclemmys_annulata	Rhinoclemmys_pulcherrima )	(Rhinoclemmys_areolata	(Rhinoclemmys_punctularia	(Rhinoclemmys_funerea	Rhinoclemmys_melanosterna )))))))	(Geoemyda_spengleri	Siebenrockiella_crassicollis ))	(Malayemys	(Orlitia_borneensis	(kehreri	messeliana ))))	(Morenia_ocellata	Morenia_petersi ))	(Pangshura_tecta	(Pangshura_smithii	Pangshura_tentoria )))))));
(Batagur_baska	(Batagur_kachuga	((Batagur_borneoensis	Batagur_dhongoka )	(Hardella_thurjii	((((((Melanochelys_trijuga	(((Cuora_amboinensis	(Cuora_aurocapitata	Cuora_flavomarginata ))	(Mauremys_annamensis	((Mauremys_leprosa	(Mauremys_caspica	Mauremys_rivulata ))	(Mauremys_reevesii	Mauremys_sinensis ))))	((Leucocephalon_yuwonoi	((Cyclemys_dentata	Cyclemys_oldhamii )	(Notochelys_platynota	(Heosemys_spinosa	(Heosemys_annandalii	Heosemys_grandis )))))	(Sacalia_bealei	Sacalia_quadriocellata ))))	((Gopherus_agassizii	(Glyptemys_insculpta	(Malaclemys_terrapin	(Graptemys_barbouri	Graptemys_geographica ))))	(Rhinoclemmys_nasuta	((Rhinoclemmys_annulata	Rhinoclemmys_pulcherrima )	(Rhinoclemmys_areolata	(Rhinoclemmys_punctularia	(Rhinoclemmys_funerea	Rhinoclemmys_melanosterna )))))))	(Geoemyda_spengleri	Siebenrockiella_crassicollis ))	(Malayemys	(Orlitia_borneensis	(kehreri	messeliana ))))	(Morenia_ocellata	Morenia_petersi ))	(Pangshura_tecta	(Pangshura_smithii	Pangshura_tentoria )))))));
(Batagur_baska	(Batagur_kachuga	((Batagur_borneoensis	Batagur_dhongoka )	(Hardella_thurjii	((((((Melanochelys_trijuga	(((Cuora_amboinensis	(Cuora_aurocapitata	Cuora_flavomarginata ))	(Mauremys_annamensis	((Mauremys_leprosa	(Mauremys_caspica	Mauremys_rivulata ))	(Mauremys_reevesii	Mauremys_sinensis ))))	((Leucocephalon_yuwonoi	((Cyclemys_dentata	Cyclemys_oldhamii )	(Notochelys_platynota	(Heosemys_spinosa	(Heosemys_annandalii	Heosemys_grandis )))))	(Sacalia_bealei	Sacalia_quadriocellata ))))	((Gopherus_agassizii	(Glyptemys_insculpta	(Malaclemys_terrapin	(Graptemys_barbouri	Graptemys_geographica ))))	(Rhinoclemmys_nasuta	((Rhinoclemmys_annulata	Rhinoclemmys_pulcherrima )	(Rhinoclemmys_areolata	(Rhinoclemmys_punctularia	(Rhinoclemmys_funerea	Rhinoclemmys_melanosterna )))))))	(Geoemyda_spengleri	Siebenrockiella_crassicollis ))	(Malayemys	(Orlitia_borneensis	(kehreri	messeliana ))))	(Morenia_ocellata	Morenia_petersi ))	(Pangshura_tecta	(Pangshura_smithii	Pangshura_tentoria )))))));
(Batagur_baska	(Batagur_kachuga	((Batagur_borneoensis	Batagur_dhongoka )	(Hardella_thurjii	((((((Melanochelys_trijuga	(((Cuora_amboinensis	(Cuora_aurocapitata	Cuora_flavomarginata ))	(Mauremys_annamensis	((Mauremys_leprosa	(Mauremys_caspica	Mauremys_rivulata ))	(Mauremys_reevesii	Mauremys_sinensis ))))	((Leucocephalon_yuwonoi	((Cyclemys_dentata	Cyclemys_oldhamii )	(Notochelys_platynota	(Heosemys_spinosa	(Heosemys_annandalii	Heosemys_grandis )))))	(Sacalia_bealei	Sacalia_quadriocellata ))))	((Gopherus_agassizii	(Glyptemys_insculpta	(Malaclemys_terrapin	(Graptemys_barbouri	Graptemys_geographica ))))	(Rhinoclemmys_nasuta	((Rhinoclemmys_annulata	Rhinoclemmys_pulcherrima )	(Rhinoclemmys_areolata	(Rhinoclemmys_punctularia	(Rhinoclemmys_funerea	Rhinoclemmys_melanosterna )))))))	(Geoemyda_spengleri	Siebenrockiella_crassicollis ))	(Malayemys	(Orlitia_borneensis	(kehreri	messeliana ))))	(Morenia_ocellata	Morenia_petersi ))	(Pangshura_tecta	(Pangshura_smithii	Pangshura_tentoria )))))));
(Batagur_baska	(Batagur_kachuga	((Batagur_borneoensis	Batagur_dhongoka )	(Hardella_thurjii	((((((Melanochelys_trijuga	(((Cuora_amboinensis	(Cuora_aurocapitata	Cuora_flavomarginata ))	(Mauremys_annamensis	((Mauremys_leprosa	(Mauremys_caspica	Mauremys_rivulata ))	(Mauremys_reevesii	Mauremys_sinensis ))))	((Leucocephalon_yuwonoi	((Cyclemys_dentata	Cyclemys_oldhamii )	(Notochelys_platynota	(Heosemys_spinosa	(Heosemys_annandalii	Heosemys_grandis )))))	(Sacalia_bealei	Sacalia_quadriocellata ))))	((Gopherus_agassizii	(Glyptemys_insculpta	(Malaclemys_terrapin	(Graptemys_barbouri	Graptemys_geographica ))))	(Rhinoclemmys_nasuta	((Rhinoclemmys_annulata	Rhinoclemmys_pulcherrima )	(Rhinoclemmys_areolata	(Rhinoclemmys_punctularia	(Rhinoclemmys_funerea	Rhinoclemmys_melanosterna )))))))	(Geoemyda_spengleri	Siebenrockiella_crassicollis ))	(Malayemys	(Orlitia_borneensis	(kehreri	messeliana ))))	(Morenia_ocellata	Morenia_petersi ))	(Pangshura_tecta	(Pangshura_smithii	Pangshura_tentoria )))))));
(Batagur_baska	(Batagur_kachuga	((Batagur_borneoensis	Batagur_dhongoka )	(Hardella_thurjii	((((((Melanochelys_trijuga	(((Cuora_amboinensis	(Cuora_aurocapitata	Cuora_flavomarginata ))	(Mauremys_annamensis	((Mauremys_leprosa	(Mauremys_caspica	Mauremys_rivulata ))	(Mauremys_reevesii	Mauremys_sinensis ))))	((Leucocephalon_yuwonoi	((Cyclemys_dentata	Cyclemys_oldhamii )	(Notochelys_platynota	(Heosemys_spinosa	(Heosemys_annandalii	Heosemys_grandis )))))	(Sacalia_bealei	Sacalia_quadriocellata ))))	((Gopherus_agassizii	(Glyptemys_insculpta	(Malaclemys_terrapin	(Graptemys_barbouri	Graptemys_geographica ))))	(Rhinoclemmys_nasuta	((Rhinoclemmys_annulata	Rhinoclemmys_pulcherrima )	(Rhinoclemmys_areolata	(Rhinoclemmys_punctularia	(Rhinoclemmys_funerea	Rhinoclemmys_melanosterna )))))))	(Geoemyda_spengleri	Siebenrockiella_crassicollis ))	(Malayemys	(kehreri	(Orlitia_borneensis	messeliana ))))	(Morenia_ocellata	Morenia_petersi ))	(Pangshura_tecta	(Pangshura_smithii	Pangshura_tentoria )))))));
(Batagur_baska	(Batagur_kachuga	((Batagur_borneoensis	Batagur_dhongoka )	(Hardella_thurjii	((((((Melanochelys_trijuga	(((Cuora_amboinensis	(Cuora_aurocapitata	Cuora_flavomarginata ))	(Mauremys_annamensis	((Mauremys_leprosa	(Mauremys_caspica	Mauremys_rivulata ))	(Mauremys_reevesii	Mauremys_sinensis ))))	((Leucocephalon_yuwonoi	((Cyclemys_dentata	Cyclemys_oldhamii )	(Notochelys_platynota	(Heosemys_spinosa	(Heosemys_annandalii	Heosemys_grandis )))))	(Sacalia_bealei	Sacalia_quadriocellata ))))	((Gopherus_agassizii	(Glyptemys_insculpta	(Malaclemys_terrapin	(Graptemys_barbouri	Graptemys_geographica ))))	(Rhinoclemmys_nasuta	((Rhinoclemmys_annulata	Rhinoclemmys_pulcherrima )	(Rhinoclemmys_areolata	(Rhinoclemmys_punctularia	(Rhinoclemmys_funerea	Rhinoclemmys_melanosterna )))))))	(Geoemyda_spengleri	Siebenrockiella_crassicollis ))	(Malayemys	(Orlitia_borneensis	(kehreri	messeliana ))))	(Morenia_ocellata	Morenia_petersi ))	(Pangshura_tecta	(Pangshura_smithii	Pangshura_tentoria )))))));
(Batagur_baska	(Batagur_kachuga	((Batagur_borneoensis	Batagur_dhongoka )	(Hardella_thurjii	((((((Melanochelys_trijuga	(((Cuora_amboinensis	(Cuora_aurocapitata	Cuora_flavomarginata ))	(Mauremys_annamensis	((Mauremys_leprosa	(Mauremys_caspica	Mauremys_rivulata ))	(Mauremys_reevesii	Mauremys_sinensis ))))	((Leucocephalon_yuwonoi	((Cyclemys_dentata	Cyclemys_oldhamii )	(Notochelys_platynota	(Heosemys_spinosa	(Heosemys_annandalii	Heosemys_grandis )))))	(Sacalia_bealei	Sacalia_quadriocellata ))))	((Gopherus_agassizii	(Glyptemys_insculpta	(Malaclemys_terrapin	(Graptemys_barbouri	Graptemys_geographica ))))	(Rhinoclemmys_nasuta	((Rhinoclemmys_annulata	Rhinoclemmys_pulcherrima )	(Rhinoclemmys_areolata	(Rhinoclemmys_punctularia	(Rhinoclemmys_funerea	Rhinoclemmys_melanosterna )))))))	(Geoemyda_spengleri	Siebenrockiella_crassicollis ))	(Malayemys	(Orlitia_borneensis	(kehreri	messeliana ))))	(Morenia_ocellata	Morenia_petersi ))	(Pangshura_tecta	(Pangshura_smithii	Pangshura_tentoria )))))));
(Batagur_baska	(Batagur_kachuga	((Batagur_borneoensis	Batagur_dhongoka )	(Hardella_thurjii	((((((Melanochelys_trijuga	(((Cuora_amboinensis	(Cuora_aurocapitata	Cuora_flavomarginata ))	(Mauremys_annamensis	((Mauremys_leprosa	(Mauremys_caspica	Mauremys_rivulata ))	(Mauremys_reevesii	Mauremys_sinensis ))))	((Leucocephalon_yuwonoi	((Cyclemys_dentata	Cyclemys_oldhamii )	(Notochelys_platynota	(Heosemys_spinosa	(Heosemys_annandalii	Heosemys_grandis )))))	(Sacalia_bealei	Sacalia_quadriocellata ))))	((Gopherus_agassizii	(Glyptemys_insculpta	(Malaclemys_terrapin	(Graptemys_barbouri	Graptemys_geographica ))))	(Rhinoclemmys_nasuta	((Rhinoclemmys_annulata	Rhinoclemmys_pulcherrima )	(Rhinoclemmys_areolata	(Rhinoclemmys_punctularia	(Rhinoclemmys_funerea	Rhinoclemmys_melanosterna )))))))	(Geoemyda_spengleri	Siebenrockiella_crassicollis ))	(Malayemys	(Orlitia_borneensis	(kehreri	messeliana ))))	(Morenia_ocellata	Morenia_petersi ))	(Pangshura_tecta	(Pangshura_smithii	Pangshura_tentoria )))))));
(Batagur_baska	(Batagur_kachuga	((Batagur_borneoensis	Batagur_dhongoka )	(Hardella_thurjii	((((((Melanochelys_trijuga	(((Cuora_amboinensis	(Cuora_aurocapitata	Cuora_flavomarginata ))	(Mauremys_annamensis	((Mauremys_leprosa	(Mauremys_caspica	Mauremys_rivulata ))	(Mauremys_reevesii	Mauremys_sinensis ))))	((Leucocephalon_yuwonoi	((Cyclemys_dentata	Cyclemys_oldhamii )	(Notochelys_platynota	(Heosemys_spinosa	(Heosemys_annandalii	Heosemys_grandis )))))	(Sacalia_bealei	Sacalia_quadriocellata ))))	((Gopherus_agassizii	(Glyptemys_insculpta	(Malaclemys_terrapin	(Graptemys_barbouri	Graptemys_geographica ))))	(Rhinoclemmys_nasuta	((Rhinoclemmys_annulata	Rhinoclemmys_pulcherrima )	(Rhinoclemmys_areolata	(Rhinoclemmys_punctularia	(Rhinoclemmys_funerea	Rhinoclemmys_melanosterna )))))))	(Geoemyda_spengleri	Siebenrockiella_crassicollis ))	(Malayemys	(Orlitia_borneensis	(kehreri	messeliana ))))	(Morenia_ocellata	Morenia_petersi ))	(Pangshura_tecta	(Pangshura_smithii	Pangshura_tentoria )))))));
(Batagur_baska	(Batagur_kachuga	((Batagur_borneoensis	Batagur_dhongoka )	(Hardella_thurjii	((((((Melanochelys_trijuga	(((Cuora_amboinensis	(Cuora_aurocapitata	Cuora_flavomarginata ))	(Mauremys_annamensis	((Mauremys_leprosa	(Mauremys_caspica	Mauremys_rivulata ))	(Mauremys_reevesii	Mauremys_sinensis ))))	((Leucocephalon_yuwonoi	((Cyclemys_dentata	Cyclemys_oldhamii )	(Notochelys_platynota	(Heosemys_spinosa	(Heosemys_annandalii	Heosemys_grandis )))))	(Sacalia_bealei	Sacalia_quadriocellata ))))	((Gopherus_agassizii	(Glyptemys_insculpta	(Malaclemys_terrapin	(Graptemys_barbouri	Graptemys_geographica ))))	(Rhinoclemmys_nasuta	((Rhinoclemmys_annulata	Rhinoclemmys_pulcherrima )	(Rhinoclemmys_areolata	(Rhinoclemmys_punctularia	(Rhinoclemmys_funerea	Rhinoclemmys_melanosterna )))))))	(Geoemyda_spengleri	Siebenrockiella_crassicollis ))	(Malayemys	(Orlitia_borneensis	(kehreri	messeliana ))))	(Morenia_ocellata	Morenia_petersi ))	(Pangshura_tecta	(Pangshura_smithii	Pangshura_tentoria )))))));
(Batagur_baska	(Batagur_kachuga	((Batagur_borneoensis	Batagur_dhongoka )	(Hardella_thurjii	((((((Melanochelys_trijuga	(((Cuora_amboinensis	(Cuora_aurocapitata	Cuora_flavomarginata ))	(Mauremys_annamensis	((Mauremys_leprosa	(Mauremys_caspica	Mauremys_rivulata ))	(Mauremys_reevesii	Mauremys_sinensis ))))	((Leucocephalon_yuwonoi	((Cyclemys_dentata	Cyclemys_oldhamii )	(Notochelys_platynota	(Heosemys_spinosa	(Heosemys_annandalii	Heosemys_grandis )))))	(Sacalia_bealei	Sacalia_quadriocellata ))))	((Gopherus_agassizii	(Glyptemys_insculpta	(Malaclemys_terrapin	(Graptemys_barbouri	Graptemys_geographica ))))	(Rhinoclemmys_nasuta	((Rhinoclemmys_annulata	Rhinoclemmys_pulcherrima )	(Rhinoclemmys_areolata	(Rhinoclemmys_punctularia	(Rhinoclemmys_funerea	Rhinoclemmys_melanosterna )))))))	(Geoemyda_spengleri	Siebenrockiella_crassicollis ))	(Malayemys	(Orlitia_borneensis	(kehreri	messeliana ))))	(Morenia_ocellata	Morenia_petersi ))	(Pangshura_tecta	(Pangshura_smithii	Pangshura_tentoria )))))));
(Batagur_baska	(Batagur_kachuga	((Batagur_borneoensis	Batagur_dhongoka )	(Hardella_thurjii	((((((Melanochelys_trijuga	(((Cuora_amboinensis	(Cuora_aurocapitata	Cuora_flavomarginata ))	(Mauremys_annamensis	((Mauremys_leprosa	(Mauremys_caspica	Mauremys_rivulata ))	(Mauremys_reevesii	Mauremys_sinensis ))))	((Leucocephalon_yuwonoi	((Cyclemys_dentata	Cyclemys_oldhamii )	(Notochelys_platynota	(Heosemys_spinosa	(Heosemys_annandalii	Heosemys_grandis )))))	(Sacalia_bealei	Sacalia_quadriocellata ))))	((Gopherus_agassizii	(Glyptemys_insculpta	(Malaclemys_terrapin	(Graptemys_barbouri	Graptemys_geographica ))))	(Rhinoclemmys_nasuta	((Rhinoclemmys_annulata	Rhinoclemmys_pulcherrima )	(Rhinoclemmys_areolata	(Rhinoclemmys_punctularia	(Rhinoclemmys_funerea	Rhinoclemmys_melanosterna )))))))	(Geoemyda_spengleri	Siebenrockiella_crassicollis ))	(Malayemys	(Orlitia_borneensis	(kehreri	messeliana ))))	(Morenia_ocellata	Morenia_petersi ))	(Pangshura_tecta	(Pangshura_smithii	Pangshura_tentoria )))))));
(Batagur_baska	(Batagur_kachuga	((Batagur_borneoensis	Batagur_dhongoka )	(Hardella_thurjii	((((((Melanochelys_trijuga	(((Cuora_amboinensis	(Cuora_aurocapitata	Cuora_flavomarginata ))	(Mauremys_annamensis	((Mauremys_leprosa	(Mauremys_caspica	Mauremys_rivulata ))	(Mauremys_reevesii	Mauremys_sinensis ))))	((Leucocephalon_yuwonoi	((Cyclemys_dentata	Cyclemys_oldhamii )	(Notochelys_platynota	(Heosemys_spinosa	(Heosemys_annandalii	Heosemys_grandis )))))	(Sacalia_bealei	Sacalia_quadriocellata ))))	((Gopherus_agassizii	(Glyptemys_insculpta	(Malaclemys_terrapin	(Graptemys_barbouri	Graptemys_geographica ))))	(Rhinoclemmys_nasuta	((Rhinoclemmys_annulata	Rhinoclemmys_pulcherrima )	(Rhinoclemmys_areolata	(Rhinoclemmys_punctularia	(Rhinoclemmys_funerea	Rhinoclemmys_melanosterna )))))))	(Geoemyda_spengleri	Siebenrockiella_crassicollis ))	(Malayemys	(Orlitia_borneensis	(kehreri	messeliana ))))	(Morenia_ocellata	Morenia_petersi ))	(Pangshura_tecta	(Pangshura_smithii	Pangshura_tentoria )))))));
(Batagur_baska	(Batagur_kachuga	((Batagur_borneoensis	Batagur_dhongoka )	(Hardella_thurjii	((((((Melanochelys_trijuga	(((Cuora_amboinensis	(Cuora_aurocapitata	Cuora_flavomarginata ))	(Mauremys_annamensis	((Mauremys_leprosa	(Mauremys_caspica	Mauremys_rivulata ))	(Mauremys_reevesii	Mauremys_sinensis ))))	((Leucocephalon_yuwonoi	((Cyclemys_dentata	Cyclemys_oldhamii )	(Notochelys_platynota	(Heosemys_spinosa	(Heosemys_annandalii	Heosemys_grandis )))))	(Sacalia_bealei	Sacalia_quadriocellata ))))	((Gopherus_agassizii	(Glyptemys_insculpta	(Malaclemys_terrapin	(Graptemys_barbouri	Graptemys_geographica ))))	(Rhinoclemmys_nasuta	((Rhinoclemmys_annulata	Rhinoclemmys_pulcherrima )	(Rhinoclemmys_areolata	(Rhinoclemmys_punctularia	(Rhinoclemmys_funerea	Rhinoclemmys_melanosterna )))))))	(Geoemyda_spengleri	Siebenrockiella_crassicollis ))	(Malayemys	(Orlitia_borneensis	(kehreri	messeliana ))))	(Morenia_ocellata	Morenia_petersi ))	(Pangshura_tecta	(Pangshura_smithii	Pangshura_tentoria )))))));
(Batagur_baska	(Batagur_kachuga	((Batagur_borneoensis	Batagur_dhongoka )	(Hardella_thurjii	((((((Melanochelys_trijuga	(((Cuora_amboinensis	(Cuora_aurocapitata	Cuora_flavomarginata ))	(Mauremys_annamensis	((Mauremys_leprosa	(Mauremys_caspica	Mauremys_rivulata ))	(Mauremys_reevesii	Mauremys_sinensis ))))	((Leucocephalon_yuwonoi	((Cyclemys_dentata	Cyclemys_oldhamii )	(Notochelys_platynota	(Heosemys_spinosa	(Heosemys_annandalii	Heosemys_grandis )))))	(Sacalia_bealei	Sacalia_quadriocellata ))))	((Gopherus_agassizii	(Glyptemys_insculpta	(Malaclemys_terrapin	(Graptemys_barbouri	Graptemys_geographica ))))	(Rhinoclemmys_nasuta	((Rhinoclemmys_annulata	Rhinoclemmys_pulcherrima )	(Rhinoclemmys_areolata	(Rhinoclemmys_punctularia	(Rhinoclemmys_funerea	Rhinoclemmys_melanosterna )))))))	(Geoemyda_spengleri	Siebenrockiella_crassicollis ))	(Malayemys	(Orlitia_borneensis	(kehreri	messeliana ))))	(Morenia_ocellata	Morenia_petersi ))	(Pangshura_tecta	(Pangshura_smithii	Pangshura_tentoria )))))));
(Batagur_baska	(Batagur_kachuga	((Batagur_borneoensis	Batagur_dhongoka )	(Hardella_thurjii	((((((Melanochelys_trijuga	(((Cuora_amboinensis	(Cuora_aurocapitata	Cuora_flavomarginata ))	(Mauremys_annamensis	((Mauremys_leprosa	(Mauremys_caspica	Mauremys_rivulata ))	(Mauremys_reevesii	Mauremys_sinensis ))))	((Leucocephalon_yuwonoi	((Cyclemys_dentata	Cyclemys_oldhamii )	(Notochelys_platynota	(Heosemys_spinosa	(Heosemys_annandalii	Heosemys_grandis )))))	(Sacalia_bealei	Sacalia_quadriocellata ))))	((Gopherus_agassizii	(Glyptemys_insculpta	(Malaclemys_terrapin	(Graptemys_barbouri	Graptemys_geographica ))))	(Rhinoclemmys_nasuta	((Rhinoclemmys_annulata	Rhinoclemmys_pulcherrima )	(Rhinoclemmys_areolata	(Rhinoclemmys_punctularia	(Rhinoclemmys_funerea	Rhinoclemmys_melanosterna )))))))	(Geoemyda_spengleri	Siebenrockiella_crassicollis ))	(Malayemys	(Orlitia_borneensis	(kehreri	messeliana ))))	(Morenia_ocellata	Morenia_petersi ))	(Pangshura_tecta	(Pangshura_smithii	Pangshura_tentoria )))))));
(Batagur_baska	(Batagur_kachuga	((Batagur_borneoensis	Batagur_dhongoka )	(Hardella_thurjii	((((((Melanochelys_trijuga	(((Cuora_amboinensis	(Cuora_aurocapitata	Cuora_flavomarginata ))	(Mauremys_annamensis	((Mauremys_leprosa	(Mauremys_caspica	Mauremys_rivulata ))	(Mauremys_reevesii	Mauremys_sinensis ))))	((Leucocephalon_yuwonoi	((Cyclemys_dentata	Cyclemys_oldhamii )	(Notochelys_platynota	(Heosemys_spinosa	(Heosemys_annandalii	Heosemys_grandis )))))	(Sacalia_bealei	Sacalia_quadriocellata ))))	((Gopherus_agassizii	(Glyptemys_insculpta	(Malaclemys_terrapin	(Graptemys_barbouri	Graptemys_geographica ))))	(Rhinoclemmys_nasuta	((Rhinoclemmys_annulata	Rhinoclemmys_pulcherrima )	(Rhinoclemmys_areolata	(Rhinoclemmys_punctularia	(Rhinoclemmys_funerea	Rhinoclemmys_melanosterna )))))))	(Geoemyda_spengleri	Siebenrockiella_crassicollis ))	(Malayemys	(Orlitia_borneensis	(kehreri	messeliana ))))	(Morenia_ocellata	Morenia_petersi ))	(Pangshura_tecta	(Pangshura_smithii	Pangshura_tentoria )))))));
(Batagur_baska	(Batagur_kachuga	((Batagur_borneoensis	Batagur_dhongoka )	(Hardella_thurjii	((((((Melanochelys_trijuga	(((Cuora_amboinensis	(Cuora_aurocapitata	Cuora_flavomarginata ))	(Mauremys_annamensis	((Mauremys_leprosa	(Mauremys_caspica	Mauremys_rivulata ))	(Mauremys_reevesii	Mauremys_sinensis ))))	((Leucocephalon_yuwonoi	((Cyclemys_dentata	Cyclemys_oldhamii )	(Notochelys_platynota	(Heosemys_spinosa	(Heosemys_annandalii	Heosemys_grandis )))))	(Sacalia_bealei	Sacalia_quadriocellata ))))	((Gopherus_agassizii	(Glyptemys_insculpta	(Malaclemys_terrapin	(Graptemys_barbouri	Graptemys_geographica ))))	(Rhinoclemmys_nasuta	((Rhinoclemmys_annulata	Rhinoclemmys_pulcherrima )	(Rhinoclemmys_areolata	(Rhinoclemmys_punctularia	(Rhinoclemmys_funerea	Rhinoclemmys_melanosterna )))))))	(Geoemyda_spengleri	Siebenrockiella_crassicollis ))	(Malayemys	(Orlitia_borneensis	(kehreri	messeliana ))))	(Morenia_ocellata	Morenia_petersi ))	(Pangshura_tecta	(Pangshura_smithii	Pangshura_tentoria )))))));
(Batagur_baska	(Batagur_kachuga	((Batagur_borneoensis	Batagur_dhongoka )	(Hardella_thurjii	((((((Melanochelys_trijuga	(((Cuora_amboinensis	(Cuora_aurocapitata	Cuora_flavomarginata ))	(Mauremys_annamensis	((Mauremys_leprosa	(Mauremys_caspica	Mauremys_rivulata ))	(Mauremys_reevesii	Mauremys_sinensis ))))	((Leucocephalon_yuwonoi	((Cyclemys_dentata	Cyclemys_oldhamii )	(Notochelys_platynota	(Heosemys_spinosa	(Heosemys_annandalii	Heosemys_grandis )))))	(Sacalia_bealei	Sacalia_quadriocellata ))))	((Gopherus_agassizii	(Glyptemys_insculpta	(Malaclemys_terrapin	(Graptemys_barbouri	Graptemys_geographica ))))	(Rhinoclemmys_nasuta	((Rhinoclemmys_annulata	Rhinoclemmys_pulcherrima )	(Rhinoclemmys_areolata	(Rhinoclemmys_punctularia	(Rhinoclemmys_funerea	Rhinoclemmys_melanosterna )))))))	(Geoemyda_spengleri	Siebenrockiella_crassicollis ))	(Malayemys	(Orlitia_borneensis	(kehreri	messeliana ))))	(Morenia_ocellata	Morenia_petersi ))	(Pangshura_tecta	(Pangshura_smithii	Pangshura_tentoria )))))));
(Batagur_baska	(Batagur_kachuga	((Batagur_borneoensis	Batagur_dhongoka )	(Hardella_thurjii	((((((Melanochelys_trijuga	(((Cuora_amboinensis	(Cuora_aurocapitata	Cuora_flavomarginata ))	(Mauremys_annamensis	((Mauremys_leprosa	(Mauremys_caspica	Mauremys_rivulata ))	(Mauremys_reevesii	Mauremys_sinensis ))))	((Leucocephalon_yuwonoi	((Cyclemys_dentata	Cyclemys_oldhamii )	(Notochelys_platynota	(Heosemys_spinosa	(Heosemys_annandalii	Heosemys_grandis )))))	(Sacalia_bealei	Sacalia_quadriocellata ))))	((Gopherus_agassizii	(Glyptemys_insculpta	(Malaclemys_terrapin	(Graptemys_barbouri	Graptemys_geographica ))))	(Rhinoclemmys_nasuta	((Rhinoclemmys_annulata	Rhinoclemmys_pulcherrima )	(Rhinoclemmys_areolata	(Rhinoclemmys_punctularia	(Rhinoclemmys_funerea	Rhinoclemmys_melanosterna )))))))	(Geoemyda_spengleri	Siebenrockiella_crassicollis ))	(Malayemys	(Orlitia_borneensis	(kehreri	messeliana ))))	(Morenia_ocellata	Morenia_petersi ))	(Pangshura_tecta	(Pangshura_smithii	Pangshura_tentoria )))))));
(Batagur_baska	(Batagur_kachuga	((Batagur_borneoensis	Batagur_dhongoka )	(Hardella_thurjii	((((((Melanochelys_trijuga	(((Cuora_amboinensis	(Cuora_aurocapitata	Cuora_flavomarginata ))	(Mauremys_annamensis	((Mauremys_leprosa	(Mauremys_caspica	Mauremys_rivulata ))	(Mauremys_reevesii	Mauremys_sinensis ))))	((Leucocephalon_yuwonoi	((Cyclemys_dentata	Cyclemys_oldhamii )	(Notochelys_platynota	(Heosemys_spinosa	(Heosemys_annandalii	Heosemys_grandis )))))	(Sacalia_bealei	Sacalia_quadriocellata ))))	((Gopherus_agassizii	(Glyptemys_insculpta	(Malaclemys_terrapin	(Graptemys_barbouri	Graptemys_geographica ))))	(Rhinoclemmys_nasuta	((Rhinoclemmys_annulata	Rhinoclemmys_pulcherrima )	(Rhinoclemmys_areolata	(Rhinoclemmys_punctularia	(Rhinoclemmys_funerea	Rhinoclemmys_melanosterna )))))))	(Geoemyda_spengleri	Siebenrockiella_crassicollis ))	(Malayemys	(Orlitia_borneensis	(kehreri	messeliana ))))	(Morenia_ocellata	Morenia_petersi ))	(Pangshura_tecta	(Pangshura_smithii	Pangshura_tentoria )))))));
(Batagur_baska	(Batagur_kachuga	((Batagur_borneoensis	Batagur_dhongoka )	(Hardella_thurjii	((((((Melanochelys_trijuga	(((Cuora_amboinensis	(Cuora_aurocapitata	Cuora_flavomarginata ))	(Mauremys_annamensis	((Mauremys_leprosa	(Mauremys_caspica	Mauremys_rivulata ))	(Mauremys_reevesii	Mauremys_sinensis ))))	((Leucocephalon_yuwonoi	((Cyclemys_dentata	Cyclemys_oldhamii )	(Notochelys_platynota	(Heosemys_spinosa	(Heosemys_annandalii	Heosemys_grandis )))))	(Sacalia_bealei	Sacalia_quadriocellata ))))	((Gopherus_agassizii	(Glyptemys_insculpta	(Malaclemys_terrapin	(Graptemys_barbouri	Graptemys_geographica ))))	(Rhinoclemmys_nasuta	((Rhinoclemmys_annulata	Rhinoclemmys_pulcherrima )	(Rhinoclemmys_areolata	(Rhinoclemmys_punctularia	(Rhinoclemmys_funerea	Rhinoclemmys_melanosterna )))))))	(Geoemyda_spengleri	Siebenrockiella_crassicollis ))	((Malayemys	Orlitia_borneensis )	(kehreri	messeliana )))	(Morenia_ocellata	Morenia_petersi ))	(Pangshura_tecta	(Pangshura_smithii	Pangshura_tentoria )))))));
(Batagur_baska	(Batagur_kachuga	((Batagur_borneoensis	Batagur_dhongoka )	(Hardella_thurjii	((((((Melanochelys_trijuga	(((Cuora_amboinensis	(Cuora_aurocapitata	Cuora_flavomarginata ))	(Mauremys_annamensis	((Mauremys_leprosa	(Mauremys_caspica	Mauremys_rivulata ))	(Mauremys_reevesii	Mauremys_sinensis ))))	((Leucocephalon_yuwonoi	((Cyclemys_dentata	Cyclemys_oldhamii )	(Notochelys_platynota	(Heosemys_spinosa	(Heosemys_annandalii	Heosemys_grandis )))))	(Sacalia_bealei	Sacalia_quadriocellata ))))	((Gopherus_agassizii	(Glyptemys_insculpta	(Malaclemys_terrapin	(Graptemys_barbouri	Graptemys_geographica ))))	(Rhinoclemmys_nasuta	((Rhinoclemmys_annulata	Rhinoclemmys_pulcherrima )	(Rhinoclemmys_areolata	(Rhinoclemmys_punctularia	(Rhinoclemmys_funerea	Rhinoclemmys_melanosterna )))))))	(Geoemyda_spengleri	Siebenrockiella_crassicollis ))	(Malayemys	(Orlitia_borneensis	(kehreri	messeliana ))))	(Morenia_ocellata	Morenia_petersi ))	(Pangshura_tecta	(Pangshura_smithii	Pangshura_tentoria )))))));
(Batagur_baska	(Batagur_kachuga	((Batagur_borneoensis	Batagur_dhongoka )	(Hardella_thurjii	((((((Melanochelys_trijuga	(((Cuora_amboinensis	(Cuora_aurocapitata	Cuora_flavomarginata ))	(Mauremys_annamensis	((Mauremys_leprosa	(Mauremys_caspica	Mauremys_rivulata ))	(Mauremys_reevesii	Mauremys_sinensis ))))	((Leucocephalon_yuwonoi	((Cyclemys_dentata	Cyclemys_oldhamii )	(Notochelys_platynota	(Heosemys_spinosa	(Heosemys_annandalii	Heosemys_grandis )))))	(Sacalia_bealei	Sacalia_quadriocellata ))))	((Gopherus_agassizii	(Glyptemys_insculpta	(Malaclemys_terrapin	(Graptemys_barbouri	Graptemys_geographica ))))	(Rhinoclemmys_nasuta	((Rhinoclemmys_annulata	Rhinoclemmys_pulcherrima )	(Rhinoclemmys_areolata	(Rhinoclemmys_punctularia	(Rhinoclemmys_funerea	Rhinoclemmys_melanosterna )))))))	(Geoemyda_spengleri	Siebenrockiella_crassicollis ))	(Malayemys	(kehreri	(Orlitia_borneensis	messeliana ))))	(Morenia_ocellata	Morenia_petersi ))	(Pangshura_tecta	(Pangshura_smithii	Pangshura_tentoria )))))));
(Batagur_baska	(Batagur_kachuga	((Batagur_borneoensis	Batagur_dhongoka )	(Hardella_thurjii	((((((Melanochelys_trijuga	(((Cuora_amboinensis	(Cuora_aurocapitata	Cuora_flavomarginata ))	(Mauremys_annamensis	((Mauremys_leprosa	(Mauremys_caspica	Mauremys_rivulata ))	(Mauremys_reevesii	Mauremys_sinensis ))))	((Leucocephalon_yuwonoi	((Cyclemys_dentata	Cyclemys_oldhamii )	(Notochelys_platynota	(Heosemys_spinosa	(Heosemys_annandalii	Heosemys_grandis )))))	(Sacalia_bealei	Sacalia_quadriocellata ))))	((Gopherus_agassizii	(Glyptemys_insculpta	(Malaclemys_terrapin	(Graptemys_barbouri	Graptemys_geographica ))))	(Rhinoclemmys_nasuta	((Rhinoclemmys_annulata	Rhinoclemmys_pulcherrima )	(Rhinoclemmys_areolata	(Rhinoclemmys_punctularia	(Rhinoclemmys_funerea	Rhinoclemmys_melanosterna )))))))	(Geoemyda_spengleri	Siebenrockiella_crassicollis ))	(Malayemys	(Orlitia_borneensis	(kehreri	messeliana ))))	(Morenia_ocellata	Morenia_petersi ))	(Pangshura_tecta	(Pangshura_smithii	Pangshura_tentoria )))))));
(Batagur_baska	(Batagur_kachuga	((Batagur_borneoensis	Batagur_dhongoka )	(Hardella_thurjii	((((((Melanochelys_trijuga	(((Cuora_amboinensis	(Cuora_aurocapitata	Cuora_flavomarginata ))	(Mauremys_annamensis	((Mauremys_leprosa	(Mauremys_caspica	Mauremys_rivulata ))	(Mauremys_reevesii	Mauremys_sinensis ))))	((Leucocephalon_yuwonoi	((Cyclemys_dentata	Cyclemys_oldhamii )	(Notochelys_platynota	(Heosemys_spinosa	(Heosemys_annandalii	Heosemys_grandis )))))	(Sacalia_bealei	Sacalia_quadriocellata ))))	((Gopherus_agassizii	(Glyptemys_insculpta	(Malaclemys_terrapin	(Graptemys_barbouri	Graptemys_geographica ))))	(Rhinoclemmys_nasuta	((Rhinoclemmys_annulata	Rhinoclemmys_pulcherrima )	(Rhinoclemmys_areolata	(Rhinoclemmys_punctularia	(Rhinoclemmys_funerea	Rhinoclemmys_melanosterna )))))))	(Geoemyda_spengleri	Siebenrockiella_crassicollis ))	(Malayemys	(kehreri	(Orlitia_borneensis	messeliana ))))	(Morenia_ocellata	Morenia_petersi ))	(Pangshura_tecta	(Pangshura_smithii	Pangshura_tentoria )))))));
(Batagur_baska	(Batagur_kachuga	((Batagur_borneoensis	Batagur_dhongoka )	(Hardella_thurjii	((((((Melanochelys_trijuga	(((Cuora_amboinensis	(Cuora_aurocapitata	Cuora_flavomarginata ))	(Mauremys_annamensis	((Mauremys_leprosa	(Mauremys_caspica	Mauremys_rivulata ))	(Mauremys_reevesii	Mauremys_sinensis ))))	((Leucocephalon_yuwonoi	((Cyclemys_dentata	Cyclemys_oldhamii )	(Notochelys_platynota	(Heosemys_spinosa	(Heosemys_annandalii	Heosemys_grandis )))))	(Sacalia_bealei	Sacalia_quadriocellata ))))	((Gopherus_agassizii	(Glyptemys_insculpta	(Malaclemys_terrapin	(Graptemys_barbouri	Graptemys_geographica ))))	(Rhinoclemmys_nasuta	((Rhinoclemmys_annulata	Rhinoclemmys_pulcherrima )	(Rhinoclemmys_areolata	(Rhinoclemmys_punctularia	(Rhinoclemmys_funerea	Rhinoclemmys_melanosterna )))))))	(Geoemyda_spengleri	Siebenrockiella_crassicollis ))	(Malayemys	(Orlitia_borneensis	(kehreri	messeliana ))))	(Morenia_ocellata	Morenia_petersi ))	(Pangshura_tecta	(Pangshura_smithii	Pangshura_tentoria )))))));
(Batagur_baska	(Batagur_kachuga	((Batagur_borneoensis	Batagur_dhongoka )	(Hardella_thurjii	((((((Melanochelys_trijuga	(((Cuora_amboinensis	(Cuora_aurocapitata	Cuora_flavomarginata ))	(Mauremys_annamensis	((Mauremys_leprosa	(Mauremys_caspica	Mauremys_rivulata ))	(Mauremys_reevesii	Mauremys_sinensis ))))	((Leucocephalon_yuwonoi	((Cyclemys_dentata	Cyclemys_oldhamii )	(Notochelys_platynota	(Heosemys_spinosa	(Heosemys_annandalii	Heosemys_grandis )))))	(Sacalia_bealei	Sacalia_quadriocellata ))))	((Gopherus_agassizii	(Glyptemys_insculpta	(Malaclemys_terrapin	(Graptemys_barbouri	Graptemys_geographica ))))	(Rhinoclemmys_nasuta	((Rhinoclemmys_annulata	Rhinoclemmys_pulcherrima )	(Rhinoclemmys_areolata	(Rhinoclemmys_punctularia	(Rhinoclemmys_funerea	Rhinoclemmys_melanosterna )))))))	(Geoemyda_spengleri	Siebenrockiella_crassicollis ))	(Malayemys	(Orlitia_borneensis	(kehreri	messeliana ))))	(Morenia_ocellata	Morenia_petersi ))	(Pangshura_tecta	(Pangshura_smithii	Pangshura_tentoria )))))));
(Batagur_baska	(Batagur_kachuga	((Batagur_borneoensis	Batagur_dhongoka )	(Hardella_thurjii	((((((Melanochelys_trijuga	(((Cuora_amboinensis	(Cuora_aurocapitata	Cuora_flavomarginata ))	(Mauremys_annamensis	((Mauremys_leprosa	(Mauremys_caspica	Mauremys_rivulata ))	(Mauremys_reevesii	Mauremys_sinensis ))))	((Leucocephalon_yuwonoi	((Cyclemys_dentata	Cyclemys_oldhamii )	(Notochelys_platynota	(Heosemys_spinosa	(Heosemys_annandalii	Heosemys_grandis )))))	(Sacalia_bealei	Sacalia_quadriocellata ))))	((Gopherus_agassizii	(Glyptemys_insculpta	(Malaclemys_terrapin	(Graptemys_barbouri	Graptemys_geographica ))))	(Rhinoclemmys_nasuta	((Rhinoclemmys_annulata	Rhinoclemmys_pulcherrima )	(Rhinoclemmys_areolata	(Rhinoclemmys_punctularia	(Rhinoclemmys_funerea	Rhinoclemmys_melanosterna )))))))	(Geoemyda_spengleri	Siebenrockiella_crassicollis ))	(Malayemys	(Orlitia_borneensis	(kehreri	messeliana ))))	(Morenia_ocellata	Morenia_petersi ))	(Pangshura_tecta	(Pangshura_smithii	Pangshura_tentoria )))))));
(Batagur_baska	(Batagur_kachuga	((Batagur_borneoensis	Batagur_dhongoka )	(Hardella_thurjii	((((((Melanochelys_trijuga	(((Cuora_amboinensis	(Cuora_aurocapitata	Cuora_flavomarginata ))	(Mauremys_annamensis	((Mauremys_leprosa	(Mauremys_caspica	Mauremys_rivulata ))	(Mauremys_reevesii	Mauremys_sinensis ))))	((Leucocephalon_yuwonoi	((Cyclemys_dentata	Cyclemys_oldhamii )	(Notochelys_platynota	(Heosemys_spinosa	(Heosemys_annandalii	Heosemys_grandis )))))	(Sacalia_bealei	Sacalia_quadriocellata ))))	((Gopherus_agassizii	(Glyptemys_insculpta	(Malaclemys_terrapin	(Graptemys_barbouri	Graptemys_geographica ))))	(Rhinoclemmys_nasuta	((Rhinoclemmys_annulata	Rhinoclemmys_pulcherrima )	(Rhinoclemmys_areolata	(Rhinoclemmys_punctularia	(Rhinoclemmys_funerea	Rhinoclemmys_melanosterna )))))))	(Geoemyda_spengleri	Siebenrockiella_crassicollis ))	(Malayemys	(Orlitia_borneensis	(kehreri	messeliana ))))	(Morenia_ocellata	Morenia_petersi ))	(Pangshura_tecta	(Pangshura_smithii	Pangshura_tentoria )))))));
(Batagur_baska	(Batagur_kachuga	((Batagur_borneoensis	Batagur_dhongoka )	(Hardella_thurjii	((((((Melanochelys_trijuga	(((Cuora_amboinensis	(Cuora_aurocapitata	Cuora_flavomarginata ))	(Mauremys_annamensis	((Mauremys_leprosa	(Mauremys_caspica	Mauremys_rivulata ))	(Mauremys_reevesii	Mauremys_sinensis ))))	((Leucocephalon_yuwonoi	((Cyclemys_dentata	Cyclemys_oldhamii )	(Notochelys_platynota	(Heosemys_spinosa	(Heosemys_annandalii	Heosemys_grandis )))))	(Sacalia_bealei	Sacalia_quadriocellata ))))	((Gopherus_agassizii	(Glyptemys_insculpta	(Malaclemys_terrapin	(Graptemys_barbouri	Graptemys_geographica ))))	(Rhinoclemmys_nasuta	((Rhinoclemmys_annulata	Rhinoclemmys_pulcherrima )	(Rhinoclemmys_areolata	(Rhinoclemmys_punctularia	(Rhinoclemmys_funerea	Rhinoclemmys_melanosterna )))))))	(Geoemyda_spengleri	Siebenrockiella_crassicollis ))	(Malayemys	(Orlitia_borneensis	(kehreri	messeliana ))))	(Morenia_ocellata	Morenia_petersi ))	(Pangshura_tecta	(Pangshura_smithii	Pangshura_tentoria )))))));
(Batagur_baska	(Batagur_kachuga	((Batagur_borneoensis	Batagur_dhongoka )	(Hardella_thurjii	((((((Melanochelys_trijuga	(((Cuora_amboinensis	(Cuora_aurocapitata	Cuora_flavomarginata ))	(Mauremys_annamensis	((Mauremys_leprosa	(Mauremys_caspica	Mauremys_rivulata ))	(Mauremys_reevesii	Mauremys_sinensis ))))	((Leucocephalon_yuwonoi	((Cyclemys_dentata	Cyclemys_oldhamii )	(Notochelys_platynota	(Heosemys_spinosa	(Heosemys_annandalii	Heosemys_grandis )))))	(Sacalia_bealei	Sacalia_quadriocellata ))))	((Gopherus_agassizii	(Glyptemys_insculpta	(Malaclemys_terrapin	(Graptemys_barbouri	Graptemys_geographica ))))	(Rhinoclemmys_nasuta	((Rhinoclemmys_annulata	Rhinoclemmys_pulcherrima )	(Rhinoclemmys_areolata	(Rhinoclemmys_punctularia	(Rhinoclemmys_funerea	Rhinoclemmys_melanosterna )))))))	(Geoemyda_spengleri	Siebenrockiella_crassicollis ))	(Malayemys	(Orlitia_borneensis	(kehreri	messeliana ))))	(Morenia_ocellata	Morenia_petersi ))	(Pangshura_tecta	(Pangshura_smithii	Pangshura_tentoria )))))));
(Batagur_baska	(Batagur_kachuga	((Batagur_borneoensis	Batagur_dhongoka )	(Hardella_thurjii	((((((Melanochelys_trijuga	(((Cuora_amboinensis	(Cuora_aurocapitata	Cuora_flavomarginata ))	(Mauremys_annamensis	((Mauremys_leprosa	(Mauremys_caspica	Mauremys_rivulata ))	(Mauremys_reevesii	Mauremys_sinensis ))))	((Leucocephalon_yuwonoi	((Cyclemys_dentata	Cyclemys_oldhamii )	(Notochelys_platynota	(Heosemys_spinosa	(Heosemys_annandalii	Heosemys_grandis )))))	(Sacalia_bealei	Sacalia_quadriocellata ))))	((Gopherus_agassizii	(Glyptemys_insculpta	(Malaclemys_terrapin	(Graptemys_barbouri	Graptemys_geographica ))))	(Rhinoclemmys_nasuta	((Rhinoclemmys_annulata	Rhinoclemmys_pulcherrima )	(Rhinoclemmys_areolata	(Rhinoclemmys_punctularia	(Rhinoclemmys_funerea	Rhinoclemmys_melanosterna )))))))	(Geoemyda_spengleri	Siebenrockiella_crassicollis ))	(Malayemys	(Orlitia_borneensis	(kehreri	messeliana ))))	(Morenia_ocellata	Morenia_petersi ))	(Pangshura_tecta	(Pangshura_smithii	Pangshura_tentoria )))))));
(Batagur_baska	(Batagur_kachuga	((Batagur_borneoensis	Batagur_dhongoka )	(Hardella_thurjii	((((((Melanochelys_trijuga	(((Cuora_amboinensis	(Cuora_aurocapitata	Cuora_flavomarginata ))	(Mauremys_annamensis	((Mauremys_leprosa	(Mauremys_caspica	Mauremys_rivulata ))	(Mauremys_reevesii	Mauremys_sinensis ))))	((Leucocephalon_yuwonoi	((Cyclemys_dentata	Cyclemys_oldhamii )	(Notochelys_platynota	(Heosemys_spinosa	(Heosemys_annandalii	Heosemys_grandis )))))	(Sacalia_bealei	Sacalia_quadriocellata ))))	((Gopherus_agassizii	(Glyptemys_insculpta	(Malaclemys_terrapin	(Graptemys_barbouri	Graptemys_geographica ))))	(Rhinoclemmys_nasuta	((Rhinoclemmys_annulata	Rhinoclemmys_pulcherrima )	(Rhinoclemmys_areolata	(Rhinoclemmys_punctularia	(Rhinoclemmys_funerea	Rhinoclemmys_melanosterna )))))))	(Geoemyda_spengleri	Siebenrockiella_crassicollis ))	(Malayemys	(Orlitia_borneensis	(kehreri	messeliana ))))	(Morenia_ocellata	Morenia_petersi ))	(Pangshura_tecta	(Pangshura_smithii	Pangshura_tentoria )))))));
(Batagur_baska	(Batagur_kachuga	((Batagur_borneoensis	Batagur_dhongoka )	(Hardella_thurjii	((((((Melanochelys_trijuga	(((Cuora_amboinensis	(Cuora_aurocapitata	Cuora_flavomarginata ))	(Mauremys_annamensis	((Mauremys_leprosa	(Mauremys_caspica	Mauremys_rivulata ))	(Mauremys_reevesii	Mauremys_sinensis ))))	((Leucocephalon_yuwonoi	((Cyclemys_dentata	Cyclemys_oldhamii )	(Notochelys_platynota	(Heosemys_spinosa	(Heosemys_annandalii	Heosemys_grandis )))))	(Sacalia_bealei	Sacalia_quadriocellata ))))	((Gopherus_agassizii	(Glyptemys_insculpta	(Malaclemys_terrapin	(Graptemys_barbouri	Graptemys_geographica ))))	(Rhinoclemmys_nasuta	((Rhinoclemmys_annulata	Rhinoclemmys_pulcherrima )	(Rhinoclemmys_areolata	(Rhinoclemmys_punctularia	(Rhinoclemmys_funerea	Rhinoclemmys_melanosterna )))))))	(Geoemyda_spengleri	Siebenrockiella_crassicollis ))	(Malayemys	(kehreri	(Orlitia_borneensis	messeliana ))))	(Morenia_ocellata	Morenia_petersi ))	(Pangshura_tecta	(Pangshura_smithii	Pangshura_tentoria )))))));
(Batagur_baska	(Batagur_kachuga	((Batagur_borneoensis	Batagur_dhongoka )	(Hardella_thurjii	((((((Melanochelys_trijuga	(((Cuora_amboinensis	(Cuora_aurocapitata	Cuora_flavomarginata ))	(Mauremys_annamensis	((Mauremys_leprosa	(Mauremys_caspica	Mauremys_rivulata ))	(Mauremys_reevesii	Mauremys_sinensis ))))	((Leucocephalon_yuwonoi	((Cyclemys_dentata	Cyclemys_oldhamii )	(Notochelys_platynota	(Heosemys_spinosa	(Heosemys_annandalii	Heosemys_grandis )))))	(Sacalia_bealei	Sacalia_quadriocellata ))))	((Gopherus_agassizii	(Glyptemys_insculpta	(Malaclemys_terrapin	(Graptemys_barbouri	Graptemys_geographica ))))	(Rhinoclemmys_nasuta	((Rhinoclemmys_annulata	Rhinoclemmys_pulcherrima )	(Rhinoclemmys_areolata	(Rhinoclemmys_punctularia	(Rhinoclemmys_funerea	Rhinoclemmys_melanosterna )))))))	(Geoemyda_spengleri	Siebenrockiella_crassicollis ))	(Malayemys	(Orlitia_borneensis	(kehreri	messeliana ))))	(Morenia_ocellata	Morenia_petersi ))	(Pangshura_tecta	(Pangshura_smithii	Pangshura_tentoria )))))));
(Batagur_baska	(Batagur_kachuga	((Batagur_borneoensis	Batagur_dhongoka )	(Hardella_thurjii	((((((Melanochelys_trijuga	(((Cuora_amboinensis	(Cuora_aurocapitata	Cuora_flavomarginata ))	(Mauremys_annamensis	((Mauremys_leprosa	(Mauremys_caspica	Mauremys_rivulata ))	(Mauremys_reevesii	Mauremys_sinensis ))))	((Leucocephalon_yuwonoi	((Cyclemys_dentata	Cyclemys_oldhamii )	(Notochelys_platynota	(Heosemys_spinosa	(Heosemys_annandalii	Heosemys_grandis )))))	(Sacalia_bealei	Sacalia_quadriocellata ))))	((Gopherus_agassizii	(Glyptemys_insculpta	(Malaclemys_terrapin	(Graptemys_barbouri	Graptemys_geographica ))))	(Rhinoclemmys_nasuta	((Rhinoclemmys_annulata	Rhinoclemmys_pulcherrima )	(Rhinoclemmys_areolata	(Rhinoclemmys_punctularia	(Rhinoclemmys_funerea	Rhinoclemmys_melanosterna )))))))	(Geoemyda_spengleri	Siebenrockiella_crassicollis ))	(Malayemys	(Orlitia_borneensis	(kehreri	messeliana ))))	(Morenia_ocellata	Morenia_petersi ))	(Pangshura_tecta	(Pangshura_smithii	Pangshura_tentoria )))))));
(Batagur_baska	(Batagur_kachuga	((Batagur_borneoensis	Batagur_dhongoka )	(Hardella_thurjii	((((((Melanochelys_trijuga	(((Cuora_amboinensis	(Cuora_aurocapitata	Cuora_flavomarginata ))	(Mauremys_annamensis	((Mauremys_leprosa	(Mauremys_caspica	Mauremys_rivulata ))	(Mauremys_reevesii	Mauremys_sinensis ))))	((Leucocephalon_yuwonoi	((Cyclemys_dentata	Cyclemys_oldhamii )	(Notochelys_platynota	(Heosemys_spinosa	(Heosemys_annandalii	Heosemys_grandis )))))	(Sacalia_bealei	Sacalia_quadriocellata ))))	((Gopherus_agassizii	(Glyptemys_insculpta	(Malaclemys_terrapin	(Graptemys_barbouri	Graptemys_geographica ))))	(Rhinoclemmys_nasuta	((Rhinoclemmys_annulata	Rhinoclemmys_pulcherrima )	(Rhinoclemmys_areolata	(Rhinoclemmys_punctularia	(Rhinoclemmys_funerea	Rhinoclemmys_melanosterna )))))))	(Geoemyda_spengleri	Siebenrockiella_crassicollis ))	(Malayemys	(Orlitia_borneensis	(kehreri	messeliana ))))	(Morenia_ocellata	Morenia_petersi ))	(Pangshura_tecta	(Pangshura_smithii	Pangshura_tentoria )))))));
(Batagur_baska	(Batagur_kachuga	((Batagur_borneoensis	Batagur_dhongoka )	(Hardella_thurjii	((((((Melanochelys_trijuga	(((Cuora_amboinensis	(Cuora_aurocapitata	Cuora_flavomarginata ))	(Mauremys_annamensis	((Mauremys_leprosa	(Mauremys_caspica	Mauremys_rivulata ))	(Mauremys_reevesii	Mauremys_sinensis ))))	((Leucocephalon_yuwonoi	((Cyclemys_dentata	Cyclemys_oldhamii )	(Notochelys_platynota	(Heosemys_spinosa	(Heosemys_annandalii	Heosemys_grandis )))))	(Sacalia_bealei	Sacalia_quadriocellata ))))	((Gopherus_agassizii	(Glyptemys_insculpta	(Malaclemys_terrapin	(Graptemys_barbouri	Graptemys_geographica ))))	(Rhinoclemmys_nasuta	((Rhinoclemmys_annulata	Rhinoclemmys_pulcherrima )	(Rhinoclemmys_areolata	(Rhinoclemmys_punctularia	(Rhinoclemmys_funerea	Rhinoclemmys_melanosterna )))))))	(Geoemyda_spengleri	Siebenrockiella_crassicollis ))	(Malayemys	(Orlitia_borneensis	(kehreri	messeliana ))))	(Morenia_ocellata	Morenia_petersi ))	(Pangshura_tecta	(Pangshura_smithii	Pangshura_tentoria )))))));
(Batagur_baska	(Batagur_kachuga	((Batagur_borneoensis	Batagur_dhongoka )	(Hardella_thurjii	((((((Melanochelys_trijuga	(((Cuora_amboinensis	(Cuora_aurocapitata	Cuora_flavomarginata ))	(Mauremys_annamensis	((Mauremys_leprosa	(Mauremys_caspica	Mauremys_rivulata ))	(Mauremys_reevesii	Mauremys_sinensis ))))	((Leucocephalon_yuwonoi	((Cyclemys_dentata	Cyclemys_oldhamii )	(Notochelys_platynota	(Heosemys_spinosa	(Heosemys_annandalii	Heosemys_grandis )))))	(Sacalia_bealei	Sacalia_quadriocellata ))))	((Gopherus_agassizii	(Glyptemys_insculpta	(Malaclemys_terrapin	(Graptemys_barbouri	Graptemys_geographica ))))	(Rhinoclemmys_nasuta	((Rhinoclemmys_annulata	Rhinoclemmys_pulcherrima )	(Rhinoclemmys_areolata	(Rhinoclemmys_punctularia	(Rhinoclemmys_funerea	Rhinoclemmys_melanosterna )))))))	(Geoemyda_spengleri	Siebenrockiella_crassicollis ))	(Malayemys	(kehreri	(Orlitia_borneensis	messeliana ))))	(Morenia_ocellata	Morenia_petersi ))	(Pangshura_tecta	(Pangshura_smithii	Pangshura_tentoria )))))));
(Batagur_baska	(Batagur_kachuga	((Batagur_borneoensis	Batagur_dhongoka )	(Hardella_thurjii	((((((Melanochelys_trijuga	(((Cuora_amboinensis	(Cuora_aurocapitata	Cuora_flavomarginata ))	(Mauremys_annamensis	((Mauremys_leprosa	(Mauremys_caspica	Mauremys_rivulata ))	(Mauremys_reevesii	Mauremys_sinensis ))))	((Leucocephalon_yuwonoi	((Cyclemys_dentata	Cyclemys_oldhamii )	(Notochelys_platynota	(Heosemys_spinosa	(Heosemys_annandalii	Heosemys_grandis )))))	(Sacalia_bealei	Sacalia_quadriocellata ))))	((Gopherus_agassizii	(Glyptemys_insculpta	(Malaclemys_terrapin	(Graptemys_barbouri	Graptemys_geographica ))))	(Rhinoclemmys_nasuta	((Rhinoclemmys_annulata	Rhinoclemmys_pulcherrima )	(Rhinoclemmys_areolata	(Rhinoclemmys_punctularia	(Rhinoclemmys_funerea	Rhinoclemmys_melanosterna )))))))	(Geoemyda_spengleri	Siebenrockiella_crassicollis ))	(Malayemys	(Orlitia_borneensis	(kehreri	messeliana ))))	(Morenia_ocellata	Morenia_petersi ))	(Pangshura_tecta	(Pangshura_smithii	Pangshura_tentoria )))))));
(Batagur_baska	(Batagur_kachuga	((Batagur_borneoensis	Batagur_dhongoka )	(Hardella_thurjii	((((((Melanochelys_trijuga	(((Cuora_amboinensis	(Cuora_aurocapitata	Cuora_flavomarginata ))	(Mauremys_annamensis	((Mauremys_leprosa	(Mauremys_caspica	Mauremys_rivulata ))	(Mauremys_reevesii	Mauremys_sinensis ))))	((Leucocephalon_yuwonoi	((Cyclemys_dentata	Cyclemys_oldhamii )	(Notochelys_platynota	(Heosemys_spinosa	(Heosemys_annandalii	Heosemys_grandis )))))	(Sacalia_bealei	Sacalia_quadriocellata ))))	((Gopherus_agassizii	(Glyptemys_insculpta	(Malaclemys_terrapin	(Graptemys_barbouri	Graptemys_geographica ))))	(Rhinoclemmys_nasuta	((Rhinoclemmys_annulata	Rhinoclemmys_pulcherrima )	(Rhinoclemmys_areolata	(Rhinoclemmys_punctularia	(Rhinoclemmys_funerea	Rhinoclemmys_melanosterna )))))))	(Geoemyda_spengleri	Siebenrockiella_crassicollis ))	(Malayemys	(Orlitia_borneensis	(kehreri	messeliana ))))	(Morenia_ocellata	Morenia_petersi ))	(Pangshura_tecta	(Pangshura_smithii	Pangshura_tentoria )))))));
(Batagur_baska	(Batagur_kachuga	((Batagur_borneoensis	Batagur_dhongoka )	(Hardella_thurjii	((((((Melanochelys_trijuga	(((Cuora_amboinensis	(Cuora_aurocapitata	Cuora_flavomarginata ))	(Mauremys_annamensis	((Mauremys_leprosa	(Mauremys_caspica	Mauremys_rivulata ))	(Mauremys_reevesii	Mauremys_sinensis ))))	((Leucocephalon_yuwonoi	((Cyclemys_dentata	Cyclemys_oldhamii )	(Notochelys_platynota	(Heosemys_spinosa	(Heosemys_annandalii	Heosemys_grandis )))))	(Sacalia_bealei	Sacalia_quadriocellata ))))	((Gopherus_agassizii	(Glyptemys_insculpta	(Malaclemys_terrapin	(Graptemys_barbouri	Graptemys_geographica ))))	(Rhinoclemmys_nasuta	((Rhinoclemmys_annulata	Rhinoclemmys_pulcherrima )	(Rhinoclemmys_areolata	(Rhinoclemmys_punctularia	(Rhinoclemmys_funerea	Rhinoclemmys_melanosterna )))))))	(Geoemyda_spengleri	Siebenrockiella_crassicollis ))	(Malayemys	(Orlitia_borneensis	(kehreri	messeliana ))))	(Morenia_ocellata	Morenia_petersi ))	(Pangshura_tecta	(Pangshura_smithii	Pangshura_tentoria )))))));
(Batagur_baska	(Batagur_kachuga	((Batagur_borneoensis	Batagur_dhongoka )	(Hardella_thurjii	((((((Melanochelys_trijuga	(((Cuora_amboinensis	(Cuora_aurocapitata	Cuora_flavomarginata ))	(Mauremys_annamensis	((Mauremys_leprosa	(Mauremys_caspica	Mauremys_rivulata ))	(Mauremys_reevesii	Mauremys_sinensis ))))	((Leucocephalon_yuwonoi	((Cyclemys_dentata	Cyclemys_oldhamii )	(Notochelys_platynota	(Heosemys_spinosa	(Heosemys_annandalii	Heosemys_grandis )))))	(Sacalia_bealei	Sacalia_quadriocellata ))))	((Gopherus_agassizii	(Glyptemys_insculpta	(Malaclemys_terrapin	(Graptemys_barbouri	Graptemys_geographica ))))	(Rhinoclemmys_nasuta	((Rhinoclemmys_annulata	Rhinoclemmys_pulcherrima )	(Rhinoclemmys_areolata	(Rhinoclemmys_punctularia	(Rhinoclemmys_funerea	Rhinoclemmys_melanosterna )))))))	(Geoemyda_spengleri	Siebenrockiella_crassicollis ))	(Malayemys	(Orlitia_borneensis	(kehreri	messeliana ))))	(Morenia_ocellata	Morenia_petersi ))	(Pangshura_tecta	(Pangshura_smithii	Pangshura_tentoria )))))));
(Batagur_baska	(Batagur_kachuga	((Batagur_borneoensis	Batagur_dhongoka )	(Hardella_thurjii	((((((Melanochelys_trijuga	(((Cuora_amboinensis	(Cuora_aurocapitata	Cuora_flavomarginata ))	(Mauremys_annamensis	((Mauremys_leprosa	(Mauremys_caspica	Mauremys_rivulata ))	(Mauremys_reevesii	Mauremys_sinensis ))))	((Leucocephalon_yuwonoi	((Cyclemys_dentata	Cyclemys_oldhamii )	(Notochelys_platynota	(Heosemys_spinosa	(Heosemys_annandalii	Heosemys_grandis )))))	(Sacalia_bealei	Sacalia_quadriocellata ))))	((Gopherus_agassizii	(Glyptemys_insculpta	(Malaclemys_terrapin	(Graptemys_barbouri	Graptemys_geographica ))))	(Rhinoclemmys_nasuta	((Rhinoclemmys_annulata	Rhinoclemmys_pulcherrima )	(Rhinoclemmys_areolata	(Rhinoclemmys_punctularia	(Rhinoclemmys_funerea	Rhinoclemmys_melanosterna )))))))	(Geoemyda_spengleri	Siebenrockiella_crassicollis ))	(Malayemys	(Orlitia_borneensis	(kehreri	messeliana ))))	(Morenia_ocellata	Morenia_petersi ))	(Pangshura_tecta	(Pangshura_smithii	Pangshura_tentoria )))))));
(Batagur_baska	(Batagur_kachuga	((Batagur_borneoensis	Batagur_dhongoka )	(Hardella_thurjii	((((((Melanochelys_trijuga	(((Cuora_amboinensis	(Cuora_aurocapitata	Cuora_flavomarginata ))	(Mauremys_annamensis	((Mauremys_leprosa	(Mauremys_caspica	Mauremys_rivulata ))	(Mauremys_reevesii	Mauremys_sinensis ))))	((Leucocephalon_yuwonoi	((Cyclemys_dentata	Cyclemys_oldhamii )	(Notochelys_platynota	(Heosemys_spinosa	(Heosemys_annandalii	Heosemys_grandis )))))	(Sacalia_bealei	Sacalia_quadriocellata ))))	((Gopherus_agassizii	(Glyptemys_insculpta	(Malaclemys_terrapin	(Graptemys_barbouri	Graptemys_geographica ))))	(Rhinoclemmys_nasuta	((Rhinoclemmys_annulata	Rhinoclemmys_pulcherrima )	(Rhinoclemmys_areolata	(Rhinoclemmys_punctularia	(Rhinoclemmys_funerea	Rhinoclemmys_melanosterna )))))))	(Geoemyda_spengleri	Siebenrockiella_crassicollis ))	(Malayemys	(Orlitia_borneensis	(kehreri	messeliana ))))	(Morenia_ocellata	Morenia_petersi ))	(Pangshura_tecta	(Pangshura_smithii	Pangshura_tentoria )))))));
(Batagur_baska	(Batagur_kachuga	((Batagur_borneoensis	Batagur_dhongoka )	(Hardella_thurjii	((((((Melanochelys_trijuga	(((Cuora_amboinensis	(Cuora_aurocapitata	Cuora_flavomarginata ))	(Mauremys_annamensis	((Mauremys_leprosa	(Mauremys_caspica	Mauremys_rivulata ))	(Mauremys_reevesii	Mauremys_sinensis ))))	((Leucocephalon_yuwonoi	((Cyclemys_dentata	Cyclemys_oldhamii )	(Notochelys_platynota	(Heosemys_spinosa	(Heosemys_annandalii	Heosemys_grandis )))))	(Sacalia_bealei	Sacalia_quadriocellata ))))	((Gopherus_agassizii	(Glyptemys_insculpta	(Malaclemys_terrapin	(Graptemys_barbouri	Graptemys_geographica ))))	(Rhinoclemmys_nasuta	((Rhinoclemmys_annulata	Rhinoclemmys_pulcherrima )	(Rhinoclemmys_areolata	(Rhinoclemmys_punctularia	(Rhinoclemmys_funerea	Rhinoclemmys_melanosterna )))))))	(Geoemyda_spengleri	Siebenrockiella_crassicollis ))	(Malayemys	(Orlitia_borneensis	(kehreri	messeliana ))))	(Morenia_ocellata	Morenia_petersi ))	(Pangshura_tecta	(Pangshura_smithii	Pangshura_tentoria )))))));
(Batagur_baska	(Batagur_kachuga	((Batagur_borneoensis	Batagur_dhongoka )	(Hardella_thurjii	((((((Melanochelys_trijuga	(((Cuora_amboinensis	(Cuora_aurocapitata	Cuora_flavomarginata ))	(Mauremys_annamensis	((Mauremys_leprosa	(Mauremys_caspica	Mauremys_rivulata ))	(Mauremys_reevesii	Mauremys_sinensis ))))	((Leucocephalon_yuwonoi	((Cyclemys_dentata	Cyclemys_oldhamii )	(Notochelys_platynota	(Heosemys_spinosa	(Heosemys_annandalii	Heosemys_grandis )))))	(Sacalia_bealei	Sacalia_quadriocellata ))))	((Gopherus_agassizii	(Glyptemys_insculpta	(Malaclemys_terrapin	(Graptemys_barbouri	Graptemys_geographica ))))	(Rhinoclemmys_nasuta	((Rhinoclemmys_annulata	Rhinoclemmys_pulcherrima )	(Rhinoclemmys_areolata	(Rhinoclemmys_punctularia	(Rhinoclemmys_funerea	Rhinoclemmys_melanosterna )))))))	(Geoemyda_spengleri	Siebenrockiella_crassicollis ))	(Malayemys	(Orlitia_borneensis	(kehreri	messeliana ))))	(Morenia_ocellata	Morenia_petersi ))	(Pangshura_tecta	(Pangshura_smithii	Pangshura_tentoria )))))));
(Batagur_baska	(Batagur_kachuga	((Batagur_borneoensis	Batagur_dhongoka )	(Hardella_thurjii	((((((Melanochelys_trijuga	(((Cuora_amboinensis	(Cuora_aurocapitata	Cuora_flavomarginata ))	(Mauremys_annamensis	((Mauremys_leprosa	(Mauremys_caspica	Mauremys_rivulata ))	(Mauremys_reevesii	Mauremys_sinensis ))))	((Leucocephalon_yuwonoi	((Cyclemys_dentata	Cyclemys_oldhamii )	(Notochelys_platynota	(Heosemys_spinosa	(Heosemys_annandalii	Heosemys_grandis )))))	(Sacalia_bealei	Sacalia_quadriocellata ))))	((Gopherus_agassizii	(Glyptemys_insculpta	(Malaclemys_terrapin	(Graptemys_barbouri	Graptemys_geographica ))))	(Rhinoclemmys_nasuta	((Rhinoclemmys_annulata	Rhinoclemmys_pulcherrima )	(Rhinoclemmys_areolata	(Rhinoclemmys_punctularia	(Rhinoclemmys_funerea	Rhinoclemmys_melanosterna )))))))	(Geoemyda_spengleri	Siebenrockiella_crassicollis ))	(Malayemys	(Orlitia_borneensis	(kehreri	messeliana ))))	(Morenia_ocellata	Morenia_petersi ))	(Pangshura_tecta	(Pangshura_smithii	Pangshura_tentoria )))))));
(Batagur_baska	(Batagur_kachuga	((Batagur_borneoensis	Batagur_dhongoka )	(Hardella_thurjii	((((((Melanochelys_trijuga	(((Cuora_amboinensis	(Cuora_aurocapitata	Cuora_flavomarginata ))	(Mauremys_annamensis	((Mauremys_leprosa	(Mauremys_caspica	Mauremys_rivulata ))	(Mauremys_reevesii	Mauremys_sinensis ))))	((Leucocephalon_yuwonoi	((Cyclemys_dentata	Cyclemys_oldhamii )	(Notochelys_platynota	(Heosemys_spinosa	(Heosemys_annandalii	Heosemys_grandis )))))	(Sacalia_bealei	Sacalia_quadriocellata ))))	((Gopherus_agassizii	(Glyptemys_insculpta	(Malaclemys_terrapin	(Graptemys_barbouri	Graptemys_geographica ))))	(Rhinoclemmys_nasuta	((Rhinoclemmys_annulata	Rhinoclemmys_pulcherrima )	(Rhinoclemmys_areolata	(Rhinoclemmys_punctularia	(Rhinoclemmys_funerea	Rhinoclemmys_melanosterna )))))))	(Geoemyda_spengleri	Siebenrockiella_crassicollis ))	(Malayemys	(Orlitia_borneensis	(kehreri	messeliana ))))	(Morenia_ocellata	Morenia_petersi ))	(Pangshura_tecta	(Pangshura_smithii	Pangshura_tentoria )))))));
(Batagur_baska	(Batagur_kachuga	((Batagur_borneoensis	Batagur_dhongoka )	(Hardella_thurjii	((((((Melanochelys_trijuga	(((Cuora_amboinensis	(Cuora_aurocapitata	Cuora_flavomarginata ))	(Mauremys_annamensis	((Mauremys_leprosa	(Mauremys_caspica	Mauremys_rivulata ))	(Mauremys_reevesii	Mauremys_sinensis ))))	((Leucocephalon_yuwonoi	((Cyclemys_dentata	Cyclemys_oldhamii )	(Notochelys_platynota	(Heosemys_spinosa	(Heosemys_annandalii	Heosemys_grandis )))))	(Sacalia_bealei	Sacalia_quadriocellata ))))	((Gopherus_agassizii	(Glyptemys_insculpta	(Malaclemys_terrapin	(Graptemys_barbouri	Graptemys_geographica ))))	(Rhinoclemmys_nasuta	((Rhinoclemmys_annulata	Rhinoclemmys_pulcherrima )	(Rhinoclemmys_areolata	(Rhinoclemmys_punctularia	(Rhinoclemmys_funerea	Rhinoclemmys_melanosterna )))))))	(Geoemyda_spengleri	Siebenrockiella_crassicollis ))	(Malayemys	(Orlitia_borneensis	(kehreri	messeliana ))))	(Morenia_ocellata	Morenia_petersi ))	(Pangshura_tecta	(Pangshura_smithii	Pangshura_tentoria )))))));
(Batagur_baska	(Batagur_kachuga	((Batagur_borneoensis	Batagur_dhongoka )	(Hardella_thurjii	((((((Melanochelys_trijuga	(((Cuora_amboinensis	(Cuora_aurocapitata	Cuora_flavomarginata ))	(Mauremys_annamensis	((Mauremys_leprosa	(Mauremys_caspica	Mauremys_rivulata ))	(Mauremys_reevesii	Mauremys_sinensis ))))	((Leucocephalon_yuwonoi	((Cyclemys_dentata	Cyclemys_oldhamii )	(Notochelys_platynota	(Heosemys_spinosa	(Heosemys_annandalii	Heosemys_grandis )))))	(Sacalia_bealei	Sacalia_quadriocellata ))))	((Gopherus_agassizii	(Glyptemys_insculpta	(Malaclemys_terrapin	(Graptemys_barbouri	Graptemys_geographica ))))	(Rhinoclemmys_nasuta	((Rhinoclemmys_annulata	Rhinoclemmys_pulcherrima )	(Rhinoclemmys_areolata	(Rhinoclemmys_punctularia	(Rhinoclemmys_funerea	Rhinoclemmys_melanosterna )))))))	(Geoemyda_spengleri	Siebenrockiella_crassicollis ))	(Malayemys	(Orlitia_borneensis	(kehreri	messeliana ))))	(Morenia_ocellata	Morenia_petersi ))	(Pangshura_tecta	(Pangshura_smithii	Pangshura_tentoria )))))));
(Batagur_baska	(Batagur_kachuga	((Batagur_borneoensis	Batagur_dhongoka )	(Hardella_thurjii	((((((Melanochelys_trijuga	(((Cuora_amboinensis	(Cuora_aurocapitata	Cuora_flavomarginata ))	(Mauremys_annamensis	((Mauremys_leprosa	(Mauremys_caspica	Mauremys_rivulata ))	(Mauremys_reevesii	Mauremys_sinensis ))))	((Leucocephalon_yuwonoi	((Cyclemys_dentata	Cyclemys_oldhamii )	(Notochelys_platynota	(Heosemys_spinosa	(Heosemys_annandalii	Heosemys_grandis )))))	(Sacalia_bealei	Sacalia_quadriocellata ))))	((Gopherus_agassizii	(Glyptemys_insculpta	(Malaclemys_terrapin	(Graptemys_barbouri	Graptemys_geographica ))))	(Rhinoclemmys_nasuta	((Rhinoclemmys_annulata	Rhinoclemmys_pulcherrima )	(Rhinoclemmys_areolata	(Rhinoclemmys_punctularia	(Rhinoclemmys_funerea	Rhinoclemmys_melanosterna )))))))	(Geoemyda_spengleri	Siebenrockiella_crassicollis ))	(Malayemys	(Orlitia_borneensis	(kehreri	messeliana ))))	(Morenia_ocellata	Morenia_petersi ))	(Pangshura_tecta	(Pangshura_smithii	Pangshura_tentoria )))))));
(Batagur_baska	(Batagur_kachuga	((Batagur_borneoensis	Batagur_dhongoka )	(Hardella_thurjii	((((((Melanochelys_trijuga	(((Cuora_amboinensis	(Cuora_aurocapitata	Cuora_flavomarginata ))	(Mauremys_annamensis	((Mauremys_leprosa	(Mauremys_caspica	Mauremys_rivulata ))	(Mauremys_reevesii	Mauremys_sinensis ))))	((Leucocephalon_yuwonoi	((Cyclemys_dentata	Cyclemys_oldhamii )	(Notochelys_platynota	(Heosemys_spinosa	(Heosemys_annandalii	Heosemys_grandis )))))	(Sacalia_bealei	Sacalia_quadriocellata ))))	((Gopherus_agassizii	(Glyptemys_insculpta	(Malaclemys_terrapin	(Graptemys_barbouri	Graptemys_geographica ))))	(Rhinoclemmys_nasuta	((Rhinoclemmys_annulata	Rhinoclemmys_pulcherrima )	(Rhinoclemmys_areolata	(Rhinoclemmys_punctularia	(Rhinoclemmys_funerea	Rhinoclemmys_melanosterna )))))))	(Geoemyda_spengleri	Siebenrockiella_crassicollis ))	(Malayemys	(Orlitia_borneensis	(kehreri	messeliana ))))	(Morenia_ocellata	Morenia_petersi ))	(Pangshura_tecta	(Pangshura_smithii	Pangshura_tentoria )))))));
(Batagur_baska	(Batagur_kachuga	((Batagur_borneoensis	Batagur_dhongoka )	(Hardella_thurjii	((((((Melanochelys_trijuga	(((Cuora_amboinensis	(Cuora_aurocapitata	Cuora_flavomarginata ))	(Mauremys_annamensis	((Mauremys_leprosa	(Mauremys_caspica	Mauremys_rivulata ))	(Mauremys_reevesii	Mauremys_sinensis ))))	((Leucocephalon_yuwonoi	((Cyclemys_dentata	Cyclemys_oldhamii )	(Notochelys_platynota	(Heosemys_spinosa	(Heosemys_annandalii	Heosemys_grandis )))))	(Sacalia_bealei	Sacalia_quadriocellata ))))	((Gopherus_agassizii	(Glyptemys_insculpta	(Malaclemys_terrapin	(Graptemys_barbouri	Graptemys_geographica ))))	(Rhinoclemmys_nasuta	((Rhinoclemmys_annulata	Rhinoclemmys_pulcherrima )	(Rhinoclemmys_areolata	(Rhinoclemmys_punctularia	(Rhinoclemmys_funerea	Rhinoclemmys_melanosterna )))))))	(Geoemyda_spengleri	Siebenrockiella_crassicollis ))	(Malayemys	(Orlitia_borneensis	(kehreri	messeliana ))))	(Morenia_ocellata	Morenia_petersi ))	(Pangshura_tecta	(Pangshura_smithii	Pangshura_tentoria )))))));
(Batagur_baska	(Batagur_kachuga	((Batagur_borneoensis	Batagur_dhongoka )	(Hardella_thurjii	((((((Melanochelys_trijuga	(((Cuora_amboinensis	(Cuora_aurocapitata	Cuora_flavomarginata ))	(Mauremys_annamensis	((Mauremys_leprosa	(Mauremys_caspica	Mauremys_rivulata ))	(Mauremys_reevesii	Mauremys_sinensis ))))	((Leucocephalon_yuwonoi	((Cyclemys_dentata	Cyclemys_oldhamii )	(Notochelys_platynota	(Heosemys_spinosa	(Heosemys_annandalii	Heosemys_grandis )))))	(Sacalia_bealei	Sacalia_quadriocellata ))))	((Gopherus_agassizii	(Glyptemys_insculpta	(Malaclemys_terrapin	(Graptemys_barbouri	Graptemys_geographica ))))	(Rhinoclemmys_nasuta	((Rhinoclemmys_annulata	Rhinoclemmys_pulcherrima )	(Rhinoclemmys_areolata	(Rhinoclemmys_punctularia	(Rhinoclemmys_funerea	Rhinoclemmys_melanosterna )))))))	(Geoemyda_spengleri	Siebenrockiella_crassicollis ))	((Malayemys	Orlitia_borneensis )	(kehreri	messeliana )))	(Morenia_ocellata	Morenia_petersi ))	(Pangshura_tecta	(Pangshura_smithii	Pangshura_tentoria )))))));
(Batagur_baska	(Batagur_kachuga	((Batagur_borneoensis	Batagur_dhongoka )	(Hardella_thurjii	((((((Melanochelys_trijuga	(((Cuora_amboinensis	(Cuora_aurocapitata	Cuora_flavomarginata ))	(Mauremys_annamensis	((Mauremys_leprosa	(Mauremys_caspica	Mauremys_rivulata ))	(Mauremys_reevesii	Mauremys_sinensis ))))	((Leucocephalon_yuwonoi	((Cyclemys_dentata	Cyclemys_oldhamii )	(Notochelys_platynota	(Heosemys_spinosa	(Heosemys_annandalii	Heosemys_grandis )))))	(Sacalia_bealei	Sacalia_quadriocellata ))))	((Gopherus_agassizii	(Glyptemys_insculpta	(Malaclemys_terrapin	(Graptemys_barbouri	Graptemys_geographica ))))	(Rhinoclemmys_nasuta	((Rhinoclemmys_annulata	Rhinoclemmys_pulcherrima )	(Rhinoclemmys_areolata	(Rhinoclemmys_punctularia	(Rhinoclemmys_funerea	Rhinoclemmys_melanosterna )))))))	(Geoemyda_spengleri	Siebenrockiella_crassicollis ))	(Malayemys	(Orlitia_borneensis	(kehreri	messeliana ))))	(Morenia_ocellata	Morenia_petersi ))	(Pangshura_tecta	(Pangshura_smithii	Pangshura_tentoria )))))));
(Batagur_baska	(Batagur_kachuga	((Batagur_borneoensis	Batagur_dhongoka )	(Hardella_thurjii	((((((Melanochelys_trijuga	(((Cuora_amboinensis	(Cuora_aurocapitata	Cuora_flavomarginata ))	(Mauremys_annamensis	((Mauremys_leprosa	(Mauremys_caspica	Mauremys_rivulata ))	(Mauremys_reevesii	Mauremys_sinensis ))))	((Leucocephalon_yuwonoi	((Cyclemys_dentata	Cyclemys_oldhamii )	(Notochelys_platynota	(Heosemys_spinosa	(Heosemys_annandalii	Heosemys_grandis )))))	(Sacalia_bealei	Sacalia_quadriocellata ))))	((Gopherus_agassizii	(Glyptemys_insculpta	(Malaclemys_terrapin	(Graptemys_barbouri	Graptemys_geographica ))))	(Rhinoclemmys_nasuta	((Rhinoclemmys_annulata	Rhinoclemmys_pulcherrima )	(Rhinoclemmys_areolata	(Rhinoclemmys_punctularia	(Rhinoclemmys_funerea	Rhinoclemmys_melanosterna )))))))	(Geoemyda_spengleri	Siebenrockiella_crassicollis ))	(Malayemys	(Orlitia_borneensis	(kehreri	messeliana ))))	(Morenia_ocellata	Morenia_petersi ))	(Pangshura_tecta	(Pangshura_smithii	Pangshura_tentoria )))))));
(Batagur_baska	(Batagur_kachuga	((Batagur_borneoensis	Batagur_dhongoka )	(Hardella_thurjii	((((((Melanochelys_trijuga	(((Cuora_amboinensis	(Cuora_aurocapitata	Cuora_flavomarginata ))	(Mauremys_annamensis	((Mauremys_leprosa	(Mauremys_caspica	Mauremys_rivulata ))	(Mauremys_reevesii	Mauremys_sinensis ))))	((Leucocephalon_yuwonoi	((Cyclemys_dentata	Cyclemys_oldhamii )	(Notochelys_platynota	(Heosemys_spinosa	(Heosemys_annandalii	Heosemys_grandis )))))	(Sacalia_bealei	Sacalia_quadriocellata ))))	((Gopherus_agassizii	(Glyptemys_insculpta	(Malaclemys_terrapin	(Graptemys_barbouri	Graptemys_geographica ))))	(Rhinoclemmys_nasuta	((Rhinoclemmys_annulata	Rhinoclemmys_pulcherrima )	(Rhinoclemmys_areolata	(Rhinoclemmys_punctularia	(Rhinoclemmys_funerea	Rhinoclemmys_melanosterna )))))))	(Geoemyda_spengleri	Siebenrockiella_crassicollis ))	(Malayemys	(Orlitia_borneensis	(kehreri	messeliana ))))	(Morenia_ocellata	Morenia_petersi ))	(Pangshura_tecta	(Pangshura_smithii	Pangshura_tentoria )))))));
(Batagur_baska	(Batagur_kachuga	((Batagur_borneoensis	Batagur_dhongoka )	(Hardella_thurjii	((((((Melanochelys_trijuga	(((Cuora_amboinensis	(Cuora_aurocapitata	Cuora_flavomarginata ))	(Mauremys_annamensis	((Mauremys_leprosa	(Mauremys_caspica	Mauremys_rivulata ))	(Mauremys_reevesii	Mauremys_sinensis ))))	((Leucocephalon_yuwonoi	((Cyclemys_dentata	Cyclemys_oldhamii )	(Notochelys_platynota	(Heosemys_spinosa	(Heosemys_annandalii	Heosemys_grandis )))))	(Sacalia_bealei	Sacalia_quadriocellata ))))	((Gopherus_agassizii	(Glyptemys_insculpta	(Malaclemys_terrapin	(Graptemys_barbouri	Graptemys_geographica ))))	(Rhinoclemmys_nasuta	((Rhinoclemmys_annulata	Rhinoclemmys_pulcherrima )	(Rhinoclemmys_areolata	(Rhinoclemmys_punctularia	(Rhinoclemmys_funerea	Rhinoclemmys_melanosterna )))))))	(Geoemyda_spengleri	Siebenrockiella_crassicollis ))	(Malayemys	(kehreri	(Orlitia_borneensis	messeliana ))))	(Morenia_ocellata	Morenia_petersi ))	(Pangshura_tecta	(Pangshura_smithii	Pangshura_tentoria )))))));
(Batagur_baska	(Batagur_kachuga	((Batagur_borneoensis	Batagur_dhongoka )	(Hardella_thurjii	((((((Melanochelys_trijuga	(((Cuora_amboinensis	(Cuora_aurocapitata	Cuora_flavomarginata ))	(Mauremys_annamensis	((Mauremys_leprosa	(Mauremys_caspica	Mauremys_rivulata ))	(Mauremys_reevesii	Mauremys_sinensis ))))	((Leucocephalon_yuwonoi	((Cyclemys_dentata	Cyclemys_oldhamii )	(Notochelys_platynota	(Heosemys_spinosa	(Heosemys_annandalii	Heosemys_grandis )))))	(Sacalia_bealei	Sacalia_quadriocellata ))))	((Gopherus_agassizii	(Glyptemys_insculpta	(Malaclemys_terrapin	(Graptemys_barbouri	Graptemys_geographica ))))	(Rhinoclemmys_nasuta	((Rhinoclemmys_annulata	Rhinoclemmys_pulcherrima )	(Rhinoclemmys_areolata	(Rhinoclemmys_punctularia	(Rhinoclemmys_funerea	Rhinoclemmys_melanosterna )))))))	(Geoemyda_spengleri	Siebenrockiella_crassicollis ))	(Malayemys	(kehreri	(Orlitia_borneensis	messeliana ))))	(Morenia_ocellata	Morenia_petersi ))	(Pangshura_tecta	(Pangshura_smithii	Pangshura_tentoria )))))));
(Batagur_baska	(Batagur_kachuga	((Batagur_borneoensis	Batagur_dhongoka )	(Hardella_thurjii	((((((Melanochelys_trijuga	(((Cuora_amboinensis	(Cuora_aurocapitata	Cuora_flavomarginata ))	(Mauremys_annamensis	((Mauremys_leprosa	(Mauremys_caspica	Mauremys_rivulata ))	(Mauremys_reevesii	Mauremys_sinensis ))))	((Leucocephalon_yuwonoi	((Cyclemys_dentata	Cyclemys_oldhamii )	(Notochelys_platynota	(Heosemys_spinosa	(Heosemys_annandalii	Heosemys_grandis )))))	(Sacalia_bealei	Sacalia_quadriocellata ))))	((Gopherus_agassizii	(Glyptemys_insculpta	(Malaclemys_terrapin	(Graptemys_barbouri	Graptemys_geographica ))))	(Rhinoclemmys_nasuta	((Rhinoclemmys_annulata	Rhinoclemmys_pulcherrima )	(Rhinoclemmys_areolata	(Rhinoclemmys_punctularia	(Rhinoclemmys_funerea	Rhinoclemmys_melanosterna )))))))	(Geoemyda_spengleri	Siebenrockiella_crassicollis ))	(Malayemys	(Orlitia_borneensis	(kehreri	messeliana ))))	(Morenia_ocellata	Morenia_petersi ))	(Pangshura_tecta	(Pangshura_smithii	Pangshura_tentoria )))))));
(Batagur_baska	(Batagur_kachuga	((Batagur_borneoensis	Batagur_dhongoka )	(Hardella_thurjii	((((((Melanochelys_trijuga	(((Cuora_amboinensis	(Cuora_aurocapitata	Cuora_flavomarginata ))	(Mauremys_annamensis	((Mauremys_leprosa	(Mauremys_caspica	Mauremys_rivulata ))	(Mauremys_reevesii	Mauremys_sinensis ))))	((Leucocephalon_yuwonoi	((Cyclemys_dentata	Cyclemys_oldhamii )	(Notochelys_platynota	(Heosemys_spinosa	(Heosemys_annandalii	Heosemys_grandis )))))	(Sacalia_bealei	Sacalia_quadriocellata ))))	((Gopherus_agassizii	(Glyptemys_insculpta	(Malaclemys_terrapin	(Graptemys_barbouri	Graptemys_geographica ))))	(Rhinoclemmys_nasuta	((Rhinoclemmys_annulata	Rhinoclemmys_pulcherrima )	(Rhinoclemmys_areolata	(Rhinoclemmys_punctularia	(Rhinoclemmys_funerea	Rhinoclemmys_melanosterna )))))))	(Geoemyda_spengleri	Siebenrockiella_crassicollis ))	(Malayemys	(Orlitia_borneensis	(kehreri	messeliana ))))	(Morenia_ocellata	Morenia_petersi ))	(Pangshura_tecta	(Pangshura_smithii	Pangshura_tentoria )))))));
(Batagur_baska	(Batagur_kachuga	((Batagur_borneoensis	Batagur_dhongoka )	(Hardella_thurjii	((((((Melanochelys_trijuga	(((Cuora_amboinensis	(Cuora_aurocapitata	Cuora_flavomarginata ))	(Mauremys_annamensis	((Mauremys_leprosa	(Mauremys_caspica	Mauremys_rivulata ))	(Mauremys_reevesii	Mauremys_sinensis ))))	((Leucocephalon_yuwonoi	((Cyclemys_dentata	Cyclemys_oldhamii )	(Notochelys_platynota	(Heosemys_spinosa	(Heosemys_annandalii	Heosemys_grandis )))))	(Sacalia_bealei	Sacalia_quadriocellata ))))	((Gopherus_agassizii	(Glyptemys_insculpta	(Malaclemys_terrapin	(Graptemys_barbouri	Graptemys_geographica ))))	(Rhinoclemmys_nasuta	((Rhinoclemmys_annulata	Rhinoclemmys_pulcherrima )	(Rhinoclemmys_areolata	(Rhinoclemmys_punctularia	(Rhinoclemmys_funerea	Rhinoclemmys_melanosterna )))))))	(Geoemyda_spengleri	Siebenrockiella_crassicollis ))	(Malayemys	(Orlitia_borneensis	(kehreri	messeliana ))))	(Morenia_ocellata	Morenia_petersi ))	(Pangshura_tecta	(Pangshura_smithii	Pangshura_tentoria )))))));
(Batagur_baska	(Batagur_kachuga	((Batagur_borneoensis	Batagur_dhongoka )	(Hardella_thurjii	((((((Melanochelys_trijuga	(((Cuora_amboinensis	(Cuora_aurocapitata	Cuora_flavomarginata ))	(Mauremys_annamensis	((Mauremys_leprosa	(Mauremys_caspica	Mauremys_rivulata ))	(Mauremys_reevesii	Mauremys_sinensis ))))	((Leucocephalon_yuwonoi	((Cyclemys_dentata	Cyclemys_oldhamii )	(Notochelys_platynota	(Heosemys_spinosa	(Heosemys_annandalii	Heosemys_grandis )))))	(Sacalia_bealei	Sacalia_quadriocellata ))))	((Gopherus_agassizii	(Glyptemys_insculpta	(Malaclemys_terrapin	(Graptemys_barbouri	Graptemys_geographica ))))	(Rhinoclemmys_nasuta	((Rhinoclemmys_annulata	Rhinoclemmys_pulcherrima )	(Rhinoclemmys_areolata	(Rhinoclemmys_punctularia	(Rhinoclemmys_funerea	Rhinoclemmys_melanosterna )))))))	(Geoemyda_spengleri	Siebenrockiella_crassicollis ))	(Malayemys	(Orlitia_borneensis	(kehreri	messeliana ))))	(Morenia_ocellata	Morenia_petersi ))	(Pangshura_tecta	(Pangshura_smithii	Pangshura_tentoria )))))));
(Batagur_baska	(Batagur_kachuga	((Batagur_borneoensis	Batagur_dhongoka )	(Hardella_thurjii	((((((Melanochelys_trijuga	(((Cuora_amboinensis	(Cuora_aurocapitata	Cuora_flavomarginata ))	(Mauremys_annamensis	((Mauremys_leprosa	(Mauremys_caspica	Mauremys_rivulata ))	(Mauremys_reevesii	Mauremys_sinensis ))))	((Leucocephalon_yuwonoi	((Cyclemys_dentata	Cyclemys_oldhamii )	(Notochelys_platynota	(Heosemys_spinosa	(Heosemys_annandalii	Heosemys_grandis )))))	(Sacalia_bealei	Sacalia_quadriocellata ))))	((Gopherus_agassizii	(Glyptemys_insculpta	(Malaclemys_terrapin	(Graptemys_barbouri	Graptemys_geographica ))))	(Rhinoclemmys_nasuta	((Rhinoclemmys_annulata	Rhinoclemmys_pulcherrima )	(Rhinoclemmys_areolata	(Rhinoclemmys_punctularia	(Rhinoclemmys_funerea	Rhinoclemmys_melanosterna )))))))	(Geoemyda_spengleri	Siebenrockiella_crassicollis ))	(Malayemys	(Orlitia_borneensis	(kehreri	messeliana ))))	(Morenia_ocellata	Morenia_petersi ))	(Pangshura_tecta	(Pangshura_smithii	Pangshura_tentoria )))))));
(Batagur_baska	(Batagur_kachuga	((Batagur_borneoensis	Batagur_dhongoka )	(Hardella_thurjii	((((((Melanochelys_trijuga	(((Cuora_amboinensis	(Cuora_aurocapitata	Cuora_flavomarginata ))	(Mauremys_annamensis	((Mauremys_leprosa	(Mauremys_caspica	Mauremys_rivulata ))	(Mauremys_reevesii	Mauremys_sinensis ))))	((Leucocephalon_yuwonoi	((Cyclemys_dentata	Cyclemys_oldhamii )	(Notochelys_platynota	(Heosemys_spinosa	(Heosemys_annandalii	Heosemys_grandis )))))	(Sacalia_bealei	Sacalia_quadriocellata ))))	((Gopherus_agassizii	(Glyptemys_insculpta	(Malaclemys_terrapin	(Graptemys_barbouri	Graptemys_geographica ))))	(Rhinoclemmys_nasuta	((Rhinoclemmys_annulata	Rhinoclemmys_pulcherrima )	(Rhinoclemmys_areolata	(Rhinoclemmys_punctularia	(Rhinoclemmys_funerea	Rhinoclemmys_melanosterna )))))))	(Geoemyda_spengleri	Siebenrockiella_crassicollis ))	(Malayemys	(Orlitia_borneensis	(kehreri	messeliana ))))	(Morenia_ocellata	Morenia_petersi ))	(Pangshura_tecta	(Pangshura_smithii	Pangshura_tentoria )))))));
(Batagur_baska	(Batagur_kachuga	((Batagur_borneoensis	Batagur_dhongoka )	(Hardella_thurjii	((((((Melanochelys_trijuga	(((Cuora_amboinensis	(Cuora_aurocapitata	Cuora_flavomarginata ))	(Mauremys_annamensis	((Mauremys_leprosa	(Mauremys_caspica	Mauremys_rivulata ))	(Mauremys_reevesii	Mauremys_sinensis ))))	((Leucocephalon_yuwonoi	((Cyclemys_dentata	Cyclemys_oldhamii )	(Notochelys_platynota	(Heosemys_spinosa	(Heosemys_annandalii	Heosemys_grandis )))))	(Sacalia_bealei	Sacalia_quadriocellata ))))	((Gopherus_agassizii	(Glyptemys_insculpta	(Malaclemys_terrapin	(Graptemys_barbouri	Graptemys_geographica ))))	(Rhinoclemmys_nasuta	((Rhinoclemmys_annulata	Rhinoclemmys_pulcherrima )	(Rhinoclemmys_areolata	(Rhinoclemmys_punctularia	(Rhinoclemmys_funerea	Rhinoclemmys_melanosterna )))))))	(Geoemyda_spengleri	Siebenrockiella_crassicollis ))	(Malayemys	(Orlitia_borneensis	(kehreri	messeliana ))))	(Morenia_ocellata	Morenia_petersi ))	(Pangshura_tecta	(Pangshura_smithii	Pangshura_tentoria )))))));
(Batagur_baska	(Batagur_kachuga	((Batagur_borneoensis	Batagur_dhongoka )	(Hardella_thurjii	((((((Melanochelys_trijuga	(((Cuora_amboinensis	(Cuora_aurocapitata	Cuora_flavomarginata ))	(Mauremys_annamensis	((Mauremys_leprosa	(Mauremys_caspica	Mauremys_rivulata ))	(Mauremys_reevesii	Mauremys_sinensis ))))	((Leucocephalon_yuwonoi	((Cyclemys_dentata	Cyclemys_oldhamii )	(Notochelys_platynota	(Heosemys_spinosa	(Heosemys_annandalii	Heosemys_grandis )))))	(Sacalia_bealei	Sacalia_quadriocellata ))))	((Gopherus_agassizii	(Glyptemys_insculpta	(Malaclemys_terrapin	(Graptemys_barbouri	Graptemys_geographica ))))	(Rhinoclemmys_nasuta	((Rhinoclemmys_annulata	Rhinoclemmys_pulcherrima )	(Rhinoclemmys_areolata	(Rhinoclemmys_punctularia	(Rhinoclemmys_funerea	Rhinoclemmys_melanosterna )))))))	(Geoemyda_spengleri	Siebenrockiella_crassicollis ))	(Malayemys	(Orlitia_borneensis	(kehreri	messeliana ))))	(Morenia_ocellata	Morenia_petersi ))	(Pangshura_tecta	(Pangshura_smithii	Pangshura_tentoria )))))));
(Batagur_baska	(Batagur_kachuga	((Batagur_borneoensis	Batagur_dhongoka )	(Hardella_thurjii	((((((Melanochelys_trijuga	(((Cuora_amboinensis	(Cuora_aurocapitata	Cuora_flavomarginata ))	(Mauremys_annamensis	((Mauremys_leprosa	(Mauremys_caspica	Mauremys_rivulata ))	(Mauremys_reevesii	Mauremys_sinensis ))))	((Leucocephalon_yuwonoi	((Cyclemys_dentata	Cyclemys_oldhamii )	(Notochelys_platynota	(Heosemys_spinosa	(Heosemys_annandalii	Heosemys_grandis )))))	(Sacalia_bealei	Sacalia_quadriocellata ))))	((Gopherus_agassizii	(Glyptemys_insculpta	(Malaclemys_terrapin	(Graptemys_barbouri	Graptemys_geographica ))))	(Rhinoclemmys_nasuta	((Rhinoclemmys_annulata	Rhinoclemmys_pulcherrima )	(Rhinoclemmys_areolata	(Rhinoclemmys_punctularia	(Rhinoclemmys_funerea	Rhinoclemmys_melanosterna )))))))	(Geoemyda_spengleri	Siebenrockiella_crassicollis ))	((Malayemys	Orlitia_borneensis )	(kehreri	messeliana )))	(Morenia_ocellata	Morenia_petersi ))	(Pangshura_tecta	(Pangshura_smithii	Pangshura_tentoria )))))));
(Batagur_baska	(Batagur_kachuga	((Batagur_borneoensis	Batagur_dhongoka )	(Hardella_thurjii	((((((Melanochelys_trijuga	(((Cuora_amboinensis	(Cuora_aurocapitata	Cuora_flavomarginata ))	(Mauremys_annamensis	((Mauremys_leprosa	(Mauremys_caspica	Mauremys_rivulata ))	(Mauremys_reevesii	Mauremys_sinensis ))))	((Leucocephalon_yuwonoi	((Cyclemys_dentata	Cyclemys_oldhamii )	(Notochelys_platynota	(Heosemys_spinosa	(Heosemys_annandalii	Heosemys_grandis )))))	(Sacalia_bealei	Sacalia_quadriocellata ))))	((Gopherus_agassizii	(Glyptemys_insculpta	(Malaclemys_terrapin	(Graptemys_barbouri	Graptemys_geographica ))))	(Rhinoclemmys_nasuta	((Rhinoclemmys_annulata	Rhinoclemmys_pulcherrima )	(Rhinoclemmys_areolata	(Rhinoclemmys_punctularia	(Rhinoclemmys_funerea	Rhinoclemmys_melanosterna )))))))	(Geoemyda_spengleri	Siebenrockiella_crassicollis ))	(Malayemys	(Orlitia_borneensis	(kehreri	messeliana ))))	(Morenia_ocellata	Morenia_petersi ))	(Pangshura_tecta	(Pangshura_smithii	Pangshura_tentoria )))))));
(Batagur_baska	(Batagur_kachuga	((Batagur_borneoensis	Batagur_dhongoka )	(Hardella_thurjii	((((((Melanochelys_trijuga	(((Cuora_amboinensis	(Cuora_aurocapitata	Cuora_flavomarginata ))	(Mauremys_annamensis	((Mauremys_leprosa	(Mauremys_caspica	Mauremys_rivulata ))	(Mauremys_reevesii	Mauremys_sinensis ))))	((Leucocephalon_yuwonoi	((Cyclemys_dentata	Cyclemys_oldhamii )	(Notochelys_platynota	(Heosemys_spinosa	(Heosemys_annandalii	Heosemys_grandis )))))	(Sacalia_bealei	Sacalia_quadriocellata ))))	((Gopherus_agassizii	(Glyptemys_insculpta	(Malaclemys_terrapin	(Graptemys_barbouri	Graptemys_geographica ))))	(Rhinoclemmys_nasuta	((Rhinoclemmys_annulata	Rhinoclemmys_pulcherrima )	(Rhinoclemmys_areolata	(Rhinoclemmys_punctularia	(Rhinoclemmys_funerea	Rhinoclemmys_melanosterna )))))))	(Geoemyda_spengleri	Siebenrockiella_crassicollis ))	(Malayemys	(Orlitia_borneensis	(kehreri	messeliana ))))	(Morenia_ocellata	Morenia_petersi ))	(Pangshura_tecta	(Pangshura_smithii	Pangshura_tentoria )))))));
(Batagur_baska	(Batagur_kachuga	((Batagur_borneoensis	Batagur_dhongoka )	(Hardella_thurjii	((((((Melanochelys_trijuga	(((Cuora_amboinensis	(Cuora_aurocapitata	Cuora_flavomarginata ))	(Mauremys_annamensis	((Mauremys_leprosa	(Mauremys_caspica	Mauremys_rivulata ))	(Mauremys_reevesii	Mauremys_sinensis ))))	((Leucocephalon_yuwonoi	((Cyclemys_dentata	Cyclemys_oldhamii )	(Notochelys_platynota	(Heosemys_spinosa	(Heosemys_annandalii	Heosemys_grandis )))))	(Sacalia_bealei	Sacalia_quadriocellata ))))	((Gopherus_agassizii	(Glyptemys_insculpta	(Malaclemys_terrapin	(Graptemys_barbouri	Graptemys_geographica ))))	(Rhinoclemmys_nasuta	((Rhinoclemmys_annulata	Rhinoclemmys_pulcherrima )	(Rhinoclemmys_areolata	(Rhinoclemmys_punctularia	(Rhinoclemmys_funerea	Rhinoclemmys_melanosterna )))))))	(Geoemyda_spengleri	Siebenrockiella_crassicollis ))	(Malayemys	(kehreri	(Orlitia_borneensis	messeliana ))))	(Morenia_ocellata	Morenia_petersi ))	(Pangshura_tecta	(Pangshura_smithii	Pangshura_tentoria )))))));
(Batagur_baska	(Batagur_kachuga	((Batagur_borneoensis	Batagur_dhongoka )	(Hardella_thurjii	((((((Melanochelys_trijuga	(((Cuora_amboinensis	(Cuora_aurocapitata	Cuora_flavomarginata ))	(Mauremys_annamensis	((Mauremys_leprosa	(Mauremys_caspica	Mauremys_rivulata ))	(Mauremys_reevesii	Mauremys_sinensis ))))	((Leucocephalon_yuwonoi	((Cyclemys_dentata	Cyclemys_oldhamii )	(Notochelys_platynota	(Heosemys_spinosa	(Heosemys_annandalii	Heosemys_grandis )))))	(Sacalia_bealei	Sacalia_quadriocellata ))))	((Gopherus_agassizii	(Glyptemys_insculpta	(Malaclemys_terrapin	(Graptemys_barbouri	Graptemys_geographica ))))	(Rhinoclemmys_nasuta	((Rhinoclemmys_annulata	Rhinoclemmys_pulcherrima )	(Rhinoclemmys_areolata	(Rhinoclemmys_punctularia	(Rhinoclemmys_funerea	Rhinoclemmys_melanosterna )))))))	(Geoemyda_spengleri	Siebenrockiella_crassicollis ))	(Malayemys	(Orlitia_borneensis	(kehreri	messeliana ))))	(Morenia_ocellata	Morenia_petersi ))	(Pangshura_tecta	(Pangshura_smithii	Pangshura_tentoria )))))));
(Batagur_baska	(Batagur_kachuga	((Batagur_borneoensis	Batagur_dhongoka )	(Hardella_thurjii	((((((Melanochelys_trijuga	(((Cuora_amboinensis	(Cuora_aurocapitata	Cuora_flavomarginata ))	(Mauremys_annamensis	((Mauremys_leprosa	(Mauremys_caspica	Mauremys_rivulata ))	(Mauremys_reevesii	Mauremys_sinensis ))))	((Leucocephalon_yuwonoi	((Cyclemys_dentata	Cyclemys_oldhamii )	(Notochelys_platynota	(Heosemys_spinosa	(Heosemys_annandalii	Heosemys_grandis )))))	(Sacalia_bealei	Sacalia_quadriocellata ))))	((Gopherus_agassizii	(Glyptemys_insculpta	(Malaclemys_terrapin	(Graptemys_barbouri	Graptemys_geographica ))))	(Rhinoclemmys_nasuta	((Rhinoclemmys_annulata	Rhinoclemmys_pulcherrima )	(Rhinoclemmys_areolata	(Rhinoclemmys_punctularia	(Rhinoclemmys_funerea	Rhinoclemmys_melanosterna )))))))	(Geoemyda_spengleri	Siebenrockiella_crassicollis ))	(Malayemys	(Orlitia_borneensis	(kehreri	messeliana ))))	(Morenia_ocellata	Morenia_petersi ))	(Pangshura_tecta	(Pangshura_smithii	Pangshura_tentoria )))))));
(Batagur_baska	(Batagur_kachuga	((Batagur_borneoensis	Batagur_dhongoka )	(Hardella_thurjii	((((((Melanochelys_trijuga	(((Cuora_amboinensis	(Cuora_aurocapitata	Cuora_flavomarginata ))	(Mauremys_annamensis	((Mauremys_leprosa	(Mauremys_caspica	Mauremys_rivulata ))	(Mauremys_reevesii	Mauremys_sinensis ))))	((Leucocephalon_yuwonoi	((Cyclemys_dentata	Cyclemys_oldhamii )	(Notochelys_platynota	(Heosemys_spinosa	(Heosemys_annandalii	Heosemys_grandis )))))	(Sacalia_bealei	Sacalia_quadriocellata ))))	((Gopherus_agassizii	(Glyptemys_insculpta	(Malaclemys_terrapin	(Graptemys_barbouri	Graptemys_geographica ))))	(Rhinoclemmys_nasuta	((Rhinoclemmys_annulata	Rhinoclemmys_pulcherrima )	(Rhinoclemmys_areolata	(Rhinoclemmys_punctularia	(Rhinoclemmys_funerea	Rhinoclemmys_melanosterna )))))))	(Geoemyda_spengleri	Siebenrockiella_crassicollis ))	(Malayemys	(Orlitia_borneensis	(kehreri	messeliana ))))	(Morenia_ocellata	Morenia_petersi ))	(Pangshura_tecta	(Pangshura_smithii	Pangshura_tentoria )))))));
(Batagur_baska	(Batagur_kachuga	((Batagur_borneoensis	Batagur_dhongoka )	(Hardella_thurjii	((((((Melanochelys_trijuga	(((Cuora_amboinensis	(Cuora_aurocapitata	Cuora_flavomarginata ))	(Mauremys_annamensis	((Mauremys_leprosa	(Mauremys_caspica	Mauremys_rivulata ))	(Mauremys_reevesii	Mauremys_sinensis ))))	((Leucocephalon_yuwonoi	((Cyclemys_dentata	Cyclemys_oldhamii )	(Notochelys_platynota	(Heosemys_spinosa	(Heosemys_annandalii	Heosemys_grandis )))))	(Sacalia_bealei	Sacalia_quadriocellata ))))	((Gopherus_agassizii	(Glyptemys_insculpta	(Malaclemys_terrapin	(Graptemys_barbouri	Graptemys_geographica ))))	(Rhinoclemmys_nasuta	((Rhinoclemmys_annulata	Rhinoclemmys_pulcherrima )	(Rhinoclemmys_areolata	(Rhinoclemmys_punctularia	(Rhinoclemmys_funerea	Rhinoclemmys_melanosterna )))))))	(Geoemyda_spengleri	Siebenrockiella_crassicollis ))	(Malayemys	(Orlitia_borneensis	(kehreri	messeliana ))))	(Morenia_ocellata	Morenia_petersi ))	(Pangshura_tecta	(Pangshura_smithii	Pangshura_tentoria )))))));
(Batagur_baska	(Batagur_kachuga	((Batagur_borneoensis	Batagur_dhongoka )	(Hardella_thurjii	((((((Melanochelys_trijuga	(((Cuora_amboinensis	(Cuora_aurocapitata	Cuora_flavomarginata ))	(Mauremys_annamensis	((Mauremys_leprosa	(Mauremys_caspica	Mauremys_rivulata ))	(Mauremys_reevesii	Mauremys_sinensis ))))	((Leucocephalon_yuwonoi	((Cyclemys_dentata	Cyclemys_oldhamii )	(Notochelys_platynota	(Heosemys_spinosa	(Heosemys_annandalii	Heosemys_grandis )))))	(Sacalia_bealei	Sacalia_quadriocellata ))))	((Gopherus_agassizii	(Glyptemys_insculpta	(Malaclemys_terrapin	(Graptemys_barbouri	Graptemys_geographica ))))	(Rhinoclemmys_nasuta	((Rhinoclemmys_annulata	Rhinoclemmys_pulcherrima )	(Rhinoclemmys_areolata	(Rhinoclemmys_punctularia	(Rhinoclemmys_funerea	Rhinoclemmys_melanosterna )))))))	(Geoemyda_spengleri	Siebenrockiella_crassicollis ))	((Malayemys	Orlitia_borneensis )	(kehreri	messeliana )))	(Morenia_ocellata	Morenia_petersi ))	(Pangshura_tecta	(Pangshura_smithii	Pangshura_tentoria )))))));
(Batagur_baska	(Batagur_kachuga	((Batagur_borneoensis	Batagur_dhongoka )	(Hardella_thurjii	((((((Melanochelys_trijuga	(((Cuora_amboinensis	(Cuora_aurocapitata	Cuora_flavomarginata ))	(Mauremys_annamensis	((Mauremys_leprosa	(Mauremys_caspica	Mauremys_rivulata ))	(Mauremys_reevesii	Mauremys_sinensis ))))	((Leucocephalon_yuwonoi	((Cyclemys_dentata	Cyclemys_oldhamii )	(Notochelys_platynota	(Heosemys_spinosa	(Heosemys_annandalii	Heosemys_grandis )))))	(Sacalia_bealei	Sacalia_quadriocellata ))))	((Gopherus_agassizii	(Glyptemys_insculpta	(Malaclemys_terrapin	(Graptemys_barbouri	Graptemys_geographica ))))	(Rhinoclemmys_nasuta	((Rhinoclemmys_annulata	Rhinoclemmys_pulcherrima )	(Rhinoclemmys_areolata	(Rhinoclemmys_punctularia	(Rhinoclemmys_funerea	Rhinoclemmys_melanosterna )))))))	(Geoemyda_spengleri	Siebenrockiella_crassicollis ))	(Malayemys	(Orlitia_borneensis	(kehreri	messeliana ))))	(Morenia_ocellata	Morenia_petersi ))	(Pangshura_tecta	(Pangshura_smithii	Pangshura_tentoria )))))));
(Batagur_baska	(Batagur_kachuga	((Batagur_borneoensis	Batagur_dhongoka )	(Hardella_thurjii	((((((Melanochelys_trijuga	(((Cuora_amboinensis	(Cuora_aurocapitata	Cuora_flavomarginata ))	(Mauremys_annamensis	((Mauremys_leprosa	(Mauremys_caspica	Mauremys_rivulata ))	(Mauremys_reevesii	Mauremys_sinensis ))))	((Leucocephalon_yuwonoi	((Cyclemys_dentata	Cyclemys_oldhamii )	(Notochelys_platynota	(Heosemys_spinosa	(Heosemys_annandalii	Heosemys_grandis )))))	(Sacalia_bealei	Sacalia_quadriocellata ))))	((Gopherus_agassizii	(Glyptemys_insculpta	(Malaclemys_terrapin	(Graptemys_barbouri	Graptemys_geographica ))))	(Rhinoclemmys_nasuta	((Rhinoclemmys_annulata	Rhinoclemmys_pulcherrima )	(Rhinoclemmys_areolata	(Rhinoclemmys_punctularia	(Rhinoclemmys_funerea	Rhinoclemmys_melanosterna )))))))	(Geoemyda_spengleri	Siebenrockiella_crassicollis ))	(Malayemys	(Orlitia_borneensis	(kehreri	messeliana ))))	(Morenia_ocellata	Morenia_petersi ))	(Pangshura_tecta	(Pangshura_smithii	Pangshura_tentoria )))))));
(Batagur_baska	(Batagur_kachuga	((Batagur_borneoensis	Batagur_dhongoka )	(Hardella_thurjii	((((((Melanochelys_trijuga	(((Cuora_amboinensis	(Cuora_aurocapitata	Cuora_flavomarginata ))	(Mauremys_annamensis	((Mauremys_leprosa	(Mauremys_caspica	Mauremys_rivulata ))	(Mauremys_reevesii	Mauremys_sinensis ))))	((Leucocephalon_yuwonoi	((Cyclemys_dentata	Cyclemys_oldhamii )	(Notochelys_platynota	(Heosemys_spinosa	(Heosemys_annandalii	Heosemys_grandis )))))	(Sacalia_bealei	Sacalia_quadriocellata ))))	((Gopherus_agassizii	(Glyptemys_insculpta	(Malaclemys_terrapin	(Graptemys_barbouri	Graptemys_geographica ))))	(Rhinoclemmys_nasuta	((Rhinoclemmys_annulata	Rhinoclemmys_pulcherrima )	(Rhinoclemmys_areolata	(Rhinoclemmys_punctularia	(Rhinoclemmys_funerea	Rhinoclemmys_melanosterna )))))))	(Geoemyda_spengleri	Siebenrockiella_crassicollis ))	(Malayemys	(Orlitia_borneensis	(kehreri	messeliana ))))	(Morenia_ocellata	Morenia_petersi ))	(Pangshura_tecta	(Pangshura_smithii	Pangshura_tentoria )))))));
(Batagur_baska	(Batagur_kachuga	((Batagur_borneoensis	Batagur_dhongoka )	(Hardella_thurjii	((((((Melanochelys_trijuga	(((Cuora_amboinensis	(Cuora_aurocapitata	Cuora_flavomarginata ))	(Mauremys_annamensis	((Mauremys_leprosa	(Mauremys_caspica	Mauremys_rivulata ))	(Mauremys_reevesii	Mauremys_sinensis ))))	((Leucocephalon_yuwonoi	((Cyclemys_dentata	Cyclemys_oldhamii )	(Notochelys_platynota	(Heosemys_spinosa	(Heosemys_annandalii	Heosemys_grandis )))))	(Sacalia_bealei	Sacalia_quadriocellata ))))	((Gopherus_agassizii	(Glyptemys_insculpta	(Malaclemys_terrapin	(Graptemys_barbouri	Graptemys_geographica ))))	(Rhinoclemmys_nasuta	((Rhinoclemmys_annulata	Rhinoclemmys_pulcherrima )	(Rhinoclemmys_areolata	(Rhinoclemmys_punctularia	(Rhinoclemmys_funerea	Rhinoclemmys_melanosterna )))))))	(Geoemyda_spengleri	Siebenrockiella_crassicollis ))	(Malayemys	(Orlitia_borneensis	(kehreri	messeliana ))))	(Morenia_ocellata	Morenia_petersi ))	(Pangshura_tecta	(Pangshura_smithii	Pangshura_tentoria )))))));
(Batagur_baska	(Batagur_kachuga	((Batagur_borneoensis	Batagur_dhongoka )	(Hardella_thurjii	((((((Melanochelys_trijuga	(((Cuora_amboinensis	(Cuora_aurocapitata	Cuora_flavomarginata ))	(Mauremys_annamensis	((Mauremys_leprosa	(Mauremys_caspica	Mauremys_rivulata ))	(Mauremys_reevesii	Mauremys_sinensis ))))	((Leucocephalon_yuwonoi	((Cyclemys_dentata	Cyclemys_oldhamii )	(Notochelys_platynota	(Heosemys_spinosa	(Heosemys_annandalii	Heosemys_grandis )))))	(Sacalia_bealei	Sacalia_quadriocellata ))))	((Gopherus_agassizii	(Glyptemys_insculpta	(Malaclemys_terrapin	(Graptemys_barbouri	Graptemys_geographica ))))	(Rhinoclemmys_nasuta	((Rhinoclemmys_annulata	Rhinoclemmys_pulcherrima )	(Rhinoclemmys_areolata	(Rhinoclemmys_punctularia	(Rhinoclemmys_funerea	Rhinoclemmys_melanosterna )))))))	(Geoemyda_spengleri	Siebenrockiella_crassicollis ))	((Malayemys	Orlitia_borneensis )	(kehreri	messeliana )))	(Morenia_ocellata	Morenia_petersi ))	(Pangshura_tecta	(Pangshura_smithii	Pangshura_tentoria )))))));
(Batagur_baska	(Batagur_kachuga	((Batagur_borneoensis	Batagur_dhongoka )	(Hardella_thurjii	((((((Melanochelys_trijuga	(((Cuora_amboinensis	(Cuora_aurocapitata	Cuora_flavomarginata ))	(Mauremys_annamensis	((Mauremys_leprosa	(Mauremys_caspica	Mauremys_rivulata ))	(Mauremys_reevesii	Mauremys_sinensis ))))	((Leucocephalon_yuwonoi	((Cyclemys_dentata	Cyclemys_oldhamii )	(Notochelys_platynota	(Heosemys_spinosa	(Heosemys_annandalii	Heosemys_grandis )))))	(Sacalia_bealei	Sacalia_quadriocellata ))))	((Gopherus_agassizii	(Glyptemys_insculpta	(Malaclemys_terrapin	(Graptemys_barbouri	Graptemys_geographica ))))	(Rhinoclemmys_nasuta	((Rhinoclemmys_annulata	Rhinoclemmys_pulcherrima )	(Rhinoclemmys_areolata	(Rhinoclemmys_punctularia	(Rhinoclemmys_funerea	Rhinoclemmys_melanosterna )))))))	(Geoemyda_spengleri	Siebenrockiella_crassicollis ))	((Malayemys	Orlitia_borneensis )	(kehreri	messeliana )))	(Morenia_ocellata	Morenia_petersi ))	(Pangshura_tecta	(Pangshura_smithii	Pangshura_tentoria )))))));
(Batagur_baska	(Batagur_kachuga	((Batagur_borneoensis	Batagur_dhongoka )	(Hardella_thurjii	((((((Melanochelys_trijuga	(((Cuora_amboinensis	(Cuora_aurocapitata	Cuora_flavomarginata ))	(Mauremys_annamensis	((Mauremys_leprosa	(Mauremys_caspica	Mauremys_rivulata ))	(Mauremys_reevesii	Mauremys_sinensis ))))	((Leucocephalon_yuwonoi	((Cyclemys_dentata	Cyclemys_oldhamii )	(Notochelys_platynota	(Heosemys_spinosa	(Heosemys_annandalii	Heosemys_grandis )))))	(Sacalia_bealei	Sacalia_quadriocellata ))))	((Gopherus_agassizii	(Glyptemys_insculpta	(Malaclemys_terrapin	(Graptemys_barbouri	Graptemys_geographica ))))	(Rhinoclemmys_nasuta	((Rhinoclemmys_annulata	Rhinoclemmys_pulcherrima )	(Rhinoclemmys_areolata	(Rhinoclemmys_punctularia	(Rhinoclemmys_funerea	Rhinoclemmys_melanosterna )))))))	(Geoemyda_spengleri	Siebenrockiella_crassicollis ))	(Malayemys	(Orlitia_borneensis	(kehreri	messeliana ))))	(Morenia_ocellata	Morenia_petersi ))	(Pangshura_tecta	(Pangshura_smithii	Pangshura_tentoria )))))));
(Batagur_baska	(Batagur_kachuga	((Batagur_borneoensis	Batagur_dhongoka )	(Hardella_thurjii	((((((Melanochelys_trijuga	(((Cuora_amboinensis	(Cuora_aurocapitata	Cuora_flavomarginata ))	(Mauremys_annamensis	((Mauremys_leprosa	(Mauremys_caspica	Mauremys_rivulata ))	(Mauremys_reevesii	Mauremys_sinensis ))))	((Leucocephalon_yuwonoi	((Cyclemys_dentata	Cyclemys_oldhamii )	(Notochelys_platynota	(Heosemys_spinosa	(Heosemys_annandalii	Heosemys_grandis )))))	(Sacalia_bealei	Sacalia_quadriocellata ))))	((Gopherus_agassizii	(Glyptemys_insculpta	(Malaclemys_terrapin	(Graptemys_barbouri	Graptemys_geographica ))))	(Rhinoclemmys_nasuta	((Rhinoclemmys_annulata	Rhinoclemmys_pulcherrima )	(Rhinoclemmys_areolata	(Rhinoclemmys_punctularia	(Rhinoclemmys_funerea	Rhinoclemmys_melanosterna )))))))	(Geoemyda_spengleri	Siebenrockiella_crassicollis ))	(Malayemys	(Orlitia_borneensis	(kehreri	messeliana ))))	(Morenia_ocellata	Morenia_petersi ))	(Pangshura_tecta	(Pangshura_smithii	Pangshura_tentoria )))))));
(Batagur_baska	(Batagur_kachuga	((Batagur_borneoensis	Batagur_dhongoka )	(Hardella_thurjii	((((((Melanochelys_trijuga	(((Cuora_amboinensis	(Cuora_aurocapitata	Cuora_flavomarginata ))	(Mauremys_annamensis	((Mauremys_leprosa	(Mauremys_caspica	Mauremys_rivulata ))	(Mauremys_reevesii	Mauremys_sinensis ))))	((Leucocephalon_yuwonoi	((Cyclemys_dentata	Cyclemys_oldhamii )	(Notochelys_platynota	(Heosemys_spinosa	(Heosemys_annandalii	Heosemys_grandis )))))	(Sacalia_bealei	Sacalia_quadriocellata ))))	((Gopherus_agassizii	(Glyptemys_insculpta	(Malaclemys_terrapin	(Graptemys_barbouri	Graptemys_geographica ))))	(Rhinoclemmys_nasuta	((Rhinoclemmys_annulata	Rhinoclemmys_pulcherrima )	(Rhinoclemmys_areolata	(Rhinoclemmys_punctularia	(Rhinoclemmys_funerea	Rhinoclemmys_melanosterna )))))))	(Geoemyda_spengleri	Siebenrockiella_crassicollis ))	(Malayemys	(Orlitia_borneensis	(kehreri	messeliana ))))	(Morenia_ocellata	Morenia_petersi ))	(Pangshura_tecta	(Pangshura_smithii	Pangshura_tentoria )))))));
(Batagur_baska	(Batagur_kachuga	((Batagur_borneoensis	Batagur_dhongoka )	(Hardella_thurjii	((((((Melanochelys_trijuga	(((Cuora_amboinensis	(Cuora_aurocapitata	Cuora_flavomarginata ))	(Mauremys_annamensis	((Mauremys_leprosa	(Mauremys_caspica	Mauremys_rivulata ))	(Mauremys_reevesii	Mauremys_sinensis ))))	((Leucocephalon_yuwonoi	((Cyclemys_dentata	Cyclemys_oldhamii )	(Notochelys_platynota	(Heosemys_spinosa	(Heosemys_annandalii	Heosemys_grandis )))))	(Sacalia_bealei	Sacalia_quadriocellata ))))	((Gopherus_agassizii	(Glyptemys_insculpta	(Malaclemys_terrapin	(Graptemys_barbouri	Graptemys_geographica ))))	(Rhinoclemmys_nasuta	((Rhinoclemmys_annulata	Rhinoclemmys_pulcherrima )	(Rhinoclemmys_areolata	(Rhinoclemmys_punctularia	(Rhinoclemmys_funerea	Rhinoclemmys_melanosterna )))))))	(Geoemyda_spengleri	Siebenrockiella_crassicollis ))	(Malayemys	(kehreri	(Orlitia_borneensis	messeliana ))))	(Morenia_ocellata	Morenia_petersi ))	(Pangshura_tecta	(Pangshura_smithii	Pangshura_tentoria )))))));
(Batagur_baska	(Batagur_kachuga	((Batagur_borneoensis	Batagur_dhongoka )	(Hardella_thurjii	((((((Melanochelys_trijuga	(((Cuora_amboinensis	(Cuora_aurocapitata	Cuora_flavomarginata ))	(Mauremys_annamensis	((Mauremys_leprosa	(Mauremys_caspica	Mauremys_rivulata ))	(Mauremys_reevesii	Mauremys_sinensis ))))	((Leucocephalon_yuwonoi	((Cyclemys_dentata	Cyclemys_oldhamii )	(Notochelys_platynota	(Heosemys_spinosa	(Heosemys_annandalii	Heosemys_grandis )))))	(Sacalia_bealei	Sacalia_quadriocellata ))))	((Gopherus_agassizii	(Glyptemys_insculpta	(Malaclemys_terrapin	(Graptemys_barbouri	Graptemys_geographica ))))	(Rhinoclemmys_nasuta	((Rhinoclemmys_annulata	Rhinoclemmys_pulcherrima )	(Rhinoclemmys_areolata	(Rhinoclemmys_punctularia	(Rhinoclemmys_funerea	Rhinoclemmys_melanosterna )))))))	(Geoemyda_spengleri	Siebenrockiella_crassicollis ))	(Malayemys	(Orlitia_borneensis	(kehreri	messeliana ))))	(Morenia_ocellata	Morenia_petersi ))	(Pangshura_tecta	(Pangshura_smithii	Pangshura_tentoria )))))));
(Batagur_baska	(Batagur_kachuga	((Batagur_borneoensis	Batagur_dhongoka )	(Hardella_thurjii	((((((Melanochelys_trijuga	(((Cuora_amboinensis	(Cuora_aurocapitata	Cuora_flavomarginata ))	(Mauremys_annamensis	((Mauremys_leprosa	(Mauremys_caspica	Mauremys_rivulata ))	(Mauremys_reevesii	Mauremys_sinensis ))))	((Leucocephalon_yuwonoi	((Cyclemys_dentata	Cyclemys_oldhamii )	(Notochelys_platynota	(Heosemys_spinosa	(Heosemys_annandalii	Heosemys_grandis )))))	(Sacalia_bealei	Sacalia_quadriocellata ))))	((Gopherus_agassizii	(Glyptemys_insculpta	(Malaclemys_terrapin	(Graptemys_barbouri	Graptemys_geographica ))))	(Rhinoclemmys_nasuta	((Rhinoclemmys_annulata	Rhinoclemmys_pulcherrima )	(Rhinoclemmys_areolata	(Rhinoclemmys_punctularia	(Rhinoclemmys_funerea	Rhinoclemmys_melanosterna )))))))	(Geoemyda_spengleri	Siebenrockiella_crassicollis ))	(Malayemys	(Orlitia_borneensis	(kehreri	messeliana ))))	(Morenia_ocellata	Morenia_petersi ))	(Pangshura_tecta	(Pangshura_smithii	Pangshura_tentoria )))))));
(Batagur_baska	(Batagur_kachuga	((Batagur_borneoensis	Batagur_dhongoka )	(Hardella_thurjii	((((((Melanochelys_trijuga	(((Cuora_amboinensis	(Cuora_aurocapitata	Cuora_flavomarginata ))	(Mauremys_annamensis	((Mauremys_leprosa	(Mauremys_caspica	Mauremys_rivulata ))	(Mauremys_reevesii	Mauremys_sinensis ))))	((Leucocephalon_yuwonoi	((Cyclemys_dentata	Cyclemys_oldhamii )	(Notochelys_platynota	(Heosemys_spinosa	(Heosemys_annandalii	Heosemys_grandis )))))	(Sacalia_bealei	Sacalia_quadriocellata ))))	((Gopherus_agassizii	(Glyptemys_insculpta	(Malaclemys_terrapin	(Graptemys_barbouri	Graptemys_geographica ))))	(Rhinoclemmys_nasuta	((Rhinoclemmys_annulata	Rhinoclemmys_pulcherrima )	(Rhinoclemmys_areolata	(Rhinoclemmys_punctularia	(Rhinoclemmys_funerea	Rhinoclemmys_melanosterna )))))))	(Geoemyda_spengleri	Siebenrockiella_crassicollis ))	((Malayemys	Orlitia_borneensis )	(kehreri	messeliana )))	(Morenia_ocellata	Morenia_petersi ))	(Pangshura_tecta	(Pangshura_smithii	Pangshura_tentoria )))))));
(Batagur_baska	(Batagur_kachuga	((Batagur_borneoensis	Batagur_dhongoka )	(Hardella_thurjii	((((((Melanochelys_trijuga	(((Cuora_amboinensis	(Cuora_aurocapitata	Cuora_flavomarginata ))	(Mauremys_annamensis	((Mauremys_leprosa	(Mauremys_caspica	Mauremys_rivulata ))	(Mauremys_reevesii	Mauremys_sinensis ))))	((Leucocephalon_yuwonoi	((Cyclemys_dentata	Cyclemys_oldhamii )	(Notochelys_platynota	(Heosemys_spinosa	(Heosemys_annandalii	Heosemys_grandis )))))	(Sacalia_bealei	Sacalia_quadriocellata ))))	((Gopherus_agassizii	(Glyptemys_insculpta	(Malaclemys_terrapin	(Graptemys_barbouri	Graptemys_geographica ))))	(Rhinoclemmys_nasuta	((Rhinoclemmys_annulata	Rhinoclemmys_pulcherrima )	(Rhinoclemmys_areolata	(Rhinoclemmys_punctularia	(Rhinoclemmys_funerea	Rhinoclemmys_melanosterna )))))))	(Geoemyda_spengleri	Siebenrockiella_crassicollis ))	(Malayemys	(Orlitia_borneensis	(kehreri	messeliana ))))	(Morenia_ocellata	Morenia_petersi ))	(Pangshura_tecta	(Pangshura_smithii	Pangshura_tentoria )))))));
(Batagur_baska	(Batagur_kachuga	((Batagur_borneoensis	Batagur_dhongoka )	(Hardella_thurjii	((((((Melanochelys_trijuga	(((Cuora_amboinensis	(Cuora_aurocapitata	Cuora_flavomarginata ))	(Mauremys_annamensis	((Mauremys_leprosa	(Mauremys_caspica	Mauremys_rivulata ))	(Mauremys_reevesii	Mauremys_sinensis ))))	((Leucocephalon_yuwonoi	((Cyclemys_dentata	Cyclemys_oldhamii )	(Notochelys_platynota	(Heosemys_spinosa	(Heosemys_annandalii	Heosemys_grandis )))))	(Sacalia_bealei	Sacalia_quadriocellata ))))	((Gopherus_agassizii	(Glyptemys_insculpta	(Malaclemys_terrapin	(Graptemys_barbouri	Graptemys_geographica ))))	(Rhinoclemmys_nasuta	((Rhinoclemmys_annulata	Rhinoclemmys_pulcherrima )	(Rhinoclemmys_areolata	(Rhinoclemmys_punctularia	(Rhinoclemmys_funerea	Rhinoclemmys_melanosterna )))))))	(Geoemyda_spengleri	Siebenrockiella_crassicollis ))	(Malayemys	(Orlitia_borneensis	(kehreri	messeliana ))))	(Morenia_ocellata	Morenia_petersi ))	(Pangshura_tecta	(Pangshura_smithii	Pangshura_tentoria )))))));
(Batagur_baska	(Batagur_kachuga	((Batagur_borneoensis	Batagur_dhongoka )	(Hardella_thurjii	((((((Melanochelys_trijuga	(((Cuora_amboinensis	(Cuora_aurocapitata	Cuora_flavomarginata ))	(Mauremys_annamensis	((Mauremys_leprosa	(Mauremys_caspica	Mauremys_rivulata ))	(Mauremys_reevesii	Mauremys_sinensis ))))	((Leucocephalon_yuwonoi	((Cyclemys_dentata	Cyclemys_oldhamii )	(Notochelys_platynota	(Heosemys_spinosa	(Heosemys_annandalii	Heosemys_grandis )))))	(Sacalia_bealei	Sacalia_quadriocellata ))))	((Gopherus_agassizii	(Glyptemys_insculpta	(Malaclemys_terrapin	(Graptemys_barbouri	Graptemys_geographica ))))	(Rhinoclemmys_nasuta	((Rhinoclemmys_annulata	Rhinoclemmys_pulcherrima )	(Rhinoclemmys_areolata	(Rhinoclemmys_punctularia	(Rhinoclemmys_funerea	Rhinoclemmys_melanosterna )))))))	(Geoemyda_spengleri	Siebenrockiella_crassicollis ))	((Malayemys	Orlitia_borneensis )	(kehreri	messeliana )))	(Morenia_ocellata	Morenia_petersi ))	(Pangshura_tecta	(Pangshura_smithii	Pangshura_tentoria )))))));
(Batagur_baska	(Batagur_kachuga	((Batagur_borneoensis	Batagur_dhongoka )	(Hardella_thurjii	((((((Melanochelys_trijuga	(((Cuora_amboinensis	(Cuora_aurocapitata	Cuora_flavomarginata ))	(Mauremys_annamensis	((Mauremys_leprosa	(Mauremys_caspica	Mauremys_rivulata ))	(Mauremys_reevesii	Mauremys_sinensis ))))	((Leucocephalon_yuwonoi	((Cyclemys_dentata	Cyclemys_oldhamii )	(Notochelys_platynota	(Heosemys_spinosa	(Heosemys_annandalii	Heosemys_grandis )))))	(Sacalia_bealei	Sacalia_quadriocellata ))))	((Gopherus_agassizii	(Glyptemys_insculpta	(Malaclemys_terrapin	(Graptemys_barbouri	Graptemys_geographica ))))	(Rhinoclemmys_nasuta	((Rhinoclemmys_annulata	Rhinoclemmys_pulcherrima )	(Rhinoclemmys_areolata	(Rhinoclemmys_punctularia	(Rhinoclemmys_funerea	Rhinoclemmys_melanosterna )))))))	(Geoemyda_spengleri	Siebenrockiella_crassicollis ))	((Malayemys	Orlitia_borneensis )	(kehreri	messeliana )))	(Morenia_ocellata	Morenia_petersi ))	(Pangshura_tecta	(Pangshura_smithii	Pangshura_tentoria )))))));
(Batagur_baska	(Batagur_kachuga	((Batagur_borneoensis	Batagur_dhongoka )	(Hardella_thurjii	((((((Melanochelys_trijuga	(((Cuora_amboinensis	(Cuora_aurocapitata	Cuora_flavomarginata ))	(Mauremys_annamensis	((Mauremys_leprosa	(Mauremys_caspica	Mauremys_rivulata ))	(Mauremys_reevesii	Mauremys_sinensis ))))	((Leucocephalon_yuwonoi	((Cyclemys_dentata	Cyclemys_oldhamii )	(Notochelys_platynota	(Heosemys_spinosa	(Heosemys_annandalii	Heosemys_grandis )))))	(Sacalia_bealei	Sacalia_quadriocellata ))))	((Gopherus_agassizii	(Glyptemys_insculpta	(Malaclemys_terrapin	(Graptemys_barbouri	Graptemys_geographica ))))	(Rhinoclemmys_nasuta	((Rhinoclemmys_annulata	Rhinoclemmys_pulcherrima )	(Rhinoclemmys_areolata	(Rhinoclemmys_punctularia	(Rhinoclemmys_funerea	Rhinoclemmys_melanosterna )))))))	(Geoemyda_spengleri	Siebenrockiella_crassicollis ))	((Malayemys	Orlitia_borneensis )	(kehreri	messeliana )))	(Morenia_ocellata	Morenia_petersi ))	(Pangshura_tecta	(Pangshura_smithii	Pangshura_tentoria )))))));
(Batagur_baska	(Batagur_kachuga	((Batagur_borneoensis	Batagur_dhongoka )	(Hardella_thurjii	((((((Melanochelys_trijuga	(((Cuora_amboinensis	(Cuora_aurocapitata	Cuora_flavomarginata ))	(Mauremys_annamensis	((Mauremys_leprosa	(Mauremys_caspica	Mauremys_rivulata ))	(Mauremys_reevesii	Mauremys_sinensis ))))	((Leucocephalon_yuwonoi	((Cyclemys_dentata	Cyclemys_oldhamii )	(Notochelys_platynota	(Heosemys_spinosa	(Heosemys_annandalii	Heosemys_grandis )))))	(Sacalia_bealei	Sacalia_quadriocellata ))))	((Gopherus_agassizii	(Glyptemys_insculpta	(Malaclemys_terrapin	(Graptemys_barbouri	Graptemys_geographica ))))	(Rhinoclemmys_nasuta	((Rhinoclemmys_annulata	Rhinoclemmys_pulcherrima )	(Rhinoclemmys_areolata	(Rhinoclemmys_punctularia	(Rhinoclemmys_funerea	Rhinoclemmys_melanosterna )))))))	(Geoemyda_spengleri	Siebenrockiella_crassicollis ))	(Malayemys	(Orlitia_borneensis	(kehreri	messeliana ))))	(Morenia_ocellata	Morenia_petersi ))	(Pangshura_tecta	(Pangshura_smithii	Pangshura_tentoria )))))));
(Batagur_baska	(Batagur_kachuga	((Batagur_borneoensis	Batagur_dhongoka )	(Hardella_thurjii	((((((Melanochelys_trijuga	(((Cuora_amboinensis	(Cuora_aurocapitata	Cuora_flavomarginata ))	(Mauremys_annamensis	((Mauremys_leprosa	(Mauremys_caspica	Mauremys_rivulata ))	(Mauremys_reevesii	Mauremys_sinensis ))))	((Leucocephalon_yuwonoi	((Cyclemys_dentata	Cyclemys_oldhamii )	(Notochelys_platynota	(Heosemys_spinosa	(Heosemys_annandalii	Heosemys_grandis )))))	(Sacalia_bealei	Sacalia_quadriocellata ))))	((Gopherus_agassizii	(Glyptemys_insculpta	(Malaclemys_terrapin	(Graptemys_barbouri	Graptemys_geographica ))))	(Rhinoclemmys_nasuta	((Rhinoclemmys_annulata	Rhinoclemmys_pulcherrima )	(Rhinoclemmys_areolata	(Rhinoclemmys_punctularia	(Rhinoclemmys_funerea	Rhinoclemmys_melanosterna )))))))	(Geoemyda_spengleri	Siebenrockiella_crassicollis ))	(Malayemys	(Orlitia_borneensis	(kehreri	messeliana ))))	(Morenia_ocellata	Morenia_petersi ))	(Pangshura_tecta	(Pangshura_smithii	Pangshura_tentoria )))))));
(Batagur_baska	(Batagur_kachuga	((Batagur_borneoensis	Batagur_dhongoka )	(Hardella_thurjii	((((((Melanochelys_trijuga	(((Cuora_amboinensis	(Cuora_aurocapitata	Cuora_flavomarginata ))	(Mauremys_annamensis	((Mauremys_leprosa	(Mauremys_caspica	Mauremys_rivulata ))	(Mauremys_reevesii	Mauremys_sinensis ))))	((Leucocephalon_yuwonoi	((Cyclemys_dentata	Cyclemys_oldhamii )	(Notochelys_platynota	(Heosemys_spinosa	(Heosemys_annandalii	Heosemys_grandis )))))	(Sacalia_bealei	Sacalia_quadriocellata ))))	((Gopherus_agassizii	(Glyptemys_insculpta	(Malaclemys_terrapin	(Graptemys_barbouri	Graptemys_geographica ))))	(Rhinoclemmys_nasuta	((Rhinoclemmys_annulata	Rhinoclemmys_pulcherrima )	(Rhinoclemmys_areolata	(Rhinoclemmys_punctularia	(Rhinoclemmys_funerea	Rhinoclemmys_melanosterna )))))))	(Geoemyda_spengleri	Siebenrockiella_crassicollis ))	(Malayemys	(Orlitia_borneensis	(kehreri	messeliana ))))	(Morenia_ocellata	Morenia_petersi ))	(Pangshura_tecta	(Pangshura_smithii	Pangshura_tentoria )))))));
(Batagur_baska	(Batagur_kachuga	((Batagur_borneoensis	Batagur_dhongoka )	(Hardella_thurjii	((((((Melanochelys_trijuga	(((Cuora_amboinensis	(Cuora_aurocapitata	Cuora_flavomarginata ))	(Mauremys_annamensis	((Mauremys_leprosa	(Mauremys_caspica	Mauremys_rivulata ))	(Mauremys_reevesii	Mauremys_sinensis ))))	((Leucocephalon_yuwonoi	((Cyclemys_dentata	Cyclemys_oldhamii )	(Notochelys_platynota	(Heosemys_spinosa	(Heosemys_annandalii	Heosemys_grandis )))))	(Sacalia_bealei	Sacalia_quadriocellata ))))	((Gopherus_agassizii	(Glyptemys_insculpta	(Malaclemys_terrapin	(Graptemys_barbouri	Graptemys_geographica ))))	(Rhinoclemmys_nasuta	((Rhinoclemmys_annulata	Rhinoclemmys_pulcherrima )	(Rhinoclemmys_areolata	(Rhinoclemmys_punctularia	(Rhinoclemmys_funerea	Rhinoclemmys_melanosterna )))))))	(Geoemyda_spengleri	Siebenrockiella_crassicollis ))	(Malayemys	(Orlitia_borneensis	(kehreri	messeliana ))))	(Morenia_ocellata	Morenia_petersi ))	(Pangshura_tecta	(Pangshura_smithii	Pangshura_tentoria )))))));
(Batagur_baska	(Batagur_kachuga	((Batagur_borneoensis	Batagur_dhongoka )	(Hardella_thurjii	((((((Melanochelys_trijuga	(((Cuora_amboinensis	(Cuora_aurocapitata	Cuora_flavomarginata ))	(Mauremys_annamensis	((Mauremys_leprosa	(Mauremys_caspica	Mauremys_rivulata ))	(Mauremys_reevesii	Mauremys_sinensis ))))	((Leucocephalon_yuwonoi	((Cyclemys_dentata	Cyclemys_oldhamii )	(Notochelys_platynota	(Heosemys_spinosa	(Heosemys_annandalii	Heosemys_grandis )))))	(Sacalia_bealei	Sacalia_quadriocellata ))))	((Gopherus_agassizii	(Glyptemys_insculpta	(Malaclemys_terrapin	(Graptemys_barbouri	Graptemys_geographica ))))	(Rhinoclemmys_nasuta	((Rhinoclemmys_annulata	Rhinoclemmys_pulcherrima )	(Rhinoclemmys_areolata	(Rhinoclemmys_punctularia	(Rhinoclemmys_funerea	Rhinoclemmys_melanosterna )))))))	(Geoemyda_spengleri	Siebenrockiella_crassicollis ))	((Malayemys	Orlitia_borneensis )	(kehreri	messeliana )))	(Morenia_ocellata	Morenia_petersi ))	(Pangshura_tecta	(Pangshura_smithii	Pangshura_tentoria )))))));
(Batagur_baska	(Batagur_kachuga	((Batagur_borneoensis	Batagur_dhongoka )	(Hardella_thurjii	((((((Melanochelys_trijuga	(((Cuora_amboinensis	(Cuora_aurocapitata	Cuora_flavomarginata ))	(Mauremys_annamensis	((Mauremys_leprosa	(Mauremys_caspica	Mauremys_rivulata ))	(Mauremys_reevesii	Mauremys_sinensis ))))	((Leucocephalon_yuwonoi	((Cyclemys_dentata	Cyclemys_oldhamii )	(Notochelys_platynota	(Heosemys_spinosa	(Heosemys_annandalii	Heosemys_grandis )))))	(Sacalia_bealei	Sacalia_quadriocellata ))))	((Gopherus_agassizii	(Glyptemys_insculpta	(Malaclemys_terrapin	(Graptemys_barbouri	Graptemys_geographica ))))	(Rhinoclemmys_nasuta	((Rhinoclemmys_annulata	Rhinoclemmys_pulcherrima )	(Rhinoclemmys_areolata	(Rhinoclemmys_punctularia	(Rhinoclemmys_funerea	Rhinoclemmys_melanosterna )))))))	(Geoemyda_spengleri	Siebenrockiella_crassicollis ))	(Malayemys	(Orlitia_borneensis	(kehreri	messeliana ))))	(Morenia_ocellata	Morenia_petersi ))	(Pangshura_tecta	(Pangshura_smithii	Pangshura_tentoria )))))));
(Batagur_baska	(Batagur_kachuga	((Batagur_borneoensis	Batagur_dhongoka )	(Hardella_thurjii	((((((Melanochelys_trijuga	(((Cuora_amboinensis	(Cuora_aurocapitata	Cuora_flavomarginata ))	(Mauremys_annamensis	((Mauremys_leprosa	(Mauremys_caspica	Mauremys_rivulata ))	(Mauremys_reevesii	Mauremys_sinensis ))))	((Leucocephalon_yuwonoi	((Cyclemys_dentata	Cyclemys_oldhamii )	(Notochelys_platynota	(Heosemys_spinosa	(Heosemys_annandalii	Heosemys_grandis )))))	(Sacalia_bealei	Sacalia_quadriocellata ))))	((Gopherus_agassizii	(Glyptemys_insculpta	(Malaclemys_terrapin	(Graptemys_barbouri	Graptemys_geographica ))))	(Rhinoclemmys_nasuta	((Rhinoclemmys_annulata	Rhinoclemmys_pulcherrima )	(Rhinoclemmys_areolata	(Rhinoclemmys_punctularia	(Rhinoclemmys_funerea	Rhinoclemmys_melanosterna )))))))	(Geoemyda_spengleri	Siebenrockiella_crassicollis ))	(Malayemys	(Orlitia_borneensis	(kehreri	messeliana ))))	(Morenia_ocellata	Morenia_petersi ))	(Pangshura_tecta	(Pangshura_smithii	Pangshura_tentoria )))))));
(Batagur_baska	(Batagur_kachuga	((Batagur_borneoensis	Batagur_dhongoka )	(Hardella_thurjii	((((((Melanochelys_trijuga	(((Cuora_amboinensis	(Cuora_aurocapitata	Cuora_flavomarginata ))	(Mauremys_annamensis	((Mauremys_leprosa	(Mauremys_caspica	Mauremys_rivulata ))	(Mauremys_reevesii	Mauremys_sinensis ))))	((Leucocephalon_yuwonoi	((Cyclemys_dentata	Cyclemys_oldhamii )	(Notochelys_platynota	(Heosemys_spinosa	(Heosemys_annandalii	Heosemys_grandis )))))	(Sacalia_bealei	Sacalia_quadriocellata ))))	((Gopherus_agassizii	(Glyptemys_insculpta	(Malaclemys_terrapin	(Graptemys_barbouri	Graptemys_geographica ))))	(Rhinoclemmys_nasuta	((Rhinoclemmys_annulata	Rhinoclemmys_pulcherrima )	(Rhinoclemmys_areolata	(Rhinoclemmys_punctularia	(Rhinoclemmys_funerea	Rhinoclemmys_melanosterna )))))))	(Geoemyda_spengleri	Siebenrockiella_crassicollis ))	(Malayemys	(Orlitia_borneensis	(kehreri	messeliana ))))	(Morenia_ocellata	Morenia_petersi ))	(Pangshura_tecta	(Pangshura_smithii	Pangshura_tentoria )))))));
(Batagur_baska	(Batagur_kachuga	((Batagur_borneoensis	Batagur_dhongoka )	(Hardella_thurjii	((((((Melanochelys_trijuga	(((Cuora_amboinensis	(Cuora_aurocapitata	Cuora_flavomarginata ))	(Mauremys_annamensis	((Mauremys_leprosa	(Mauremys_caspica	Mauremys_rivulata ))	(Mauremys_reevesii	Mauremys_sinensis ))))	((Leucocephalon_yuwonoi	((Cyclemys_dentata	Cyclemys_oldhamii )	(Notochelys_platynota	(Heosemys_spinosa	(Heosemys_annandalii	Heosemys_grandis )))))	(Sacalia_bealei	Sacalia_quadriocellata ))))	((Gopherus_agassizii	(Glyptemys_insculpta	(Malaclemys_terrapin	(Graptemys_barbouri	Graptemys_geographica ))))	(Rhinoclemmys_nasuta	((Rhinoclemmys_annulata	Rhinoclemmys_pulcherrima )	(Rhinoclemmys_areolata	(Rhinoclemmys_punctularia	(Rhinoclemmys_funerea	Rhinoclemmys_melanosterna )))))))	(Geoemyda_spengleri	Siebenrockiella_crassicollis ))	((Malayemys	Orlitia_borneensis )	(kehreri	messeliana )))	(Morenia_ocellata	Morenia_petersi ))	(Pangshura_tecta	(Pangshura_smithii	Pangshura_tentoria )))))));
(Batagur_baska	(Batagur_kachuga	((Batagur_borneoensis	Batagur_dhongoka )	(Hardella_thurjii	((((((Melanochelys_trijuga	(((Cuora_amboinensis	(Cuora_aurocapitata	Cuora_flavomarginata ))	(Mauremys_annamensis	((Mauremys_leprosa	(Mauremys_caspica	Mauremys_rivulata ))	(Mauremys_reevesii	Mauremys_sinensis ))))	((Leucocephalon_yuwonoi	((Cyclemys_dentata	Cyclemys_oldhamii )	(Notochelys_platynota	(Heosemys_spinosa	(Heosemys_annandalii	Heosemys_grandis )))))	(Sacalia_bealei	Sacalia_quadriocellata ))))	((Gopherus_agassizii	(Glyptemys_insculpta	(Malaclemys_terrapin	(Graptemys_barbouri	Graptemys_geographica ))))	(Rhinoclemmys_nasuta	((Rhinoclemmys_annulata	Rhinoclemmys_pulcherrima )	(Rhinoclemmys_areolata	(Rhinoclemmys_punctularia	(Rhinoclemmys_funerea	Rhinoclemmys_melanosterna )))))))	(Geoemyda_spengleri	Siebenrockiella_crassicollis ))	(Malayemys	(Orlitia_borneensis	(kehreri	messeliana ))))	(Morenia_ocellata	Morenia_petersi ))	(Pangshura_tecta	(Pangshura_smithii	Pangshura_tentoria )))))));
(Batagur_baska	(Batagur_kachuga	((Batagur_borneoensis	Batagur_dhongoka )	(Hardella_thurjii	((((((Melanochelys_trijuga	(((Cuora_amboinensis	(Cuora_aurocapitata	Cuora_flavomarginata ))	(Mauremys_annamensis	((Mauremys_leprosa	(Mauremys_caspica	Mauremys_rivulata ))	(Mauremys_reevesii	Mauremys_sinensis ))))	((Leucocephalon_yuwonoi	((Cyclemys_dentata	Cyclemys_oldhamii )	(Notochelys_platynota	(Heosemys_spinosa	(Heosemys_annandalii	Heosemys_grandis )))))	(Sacalia_bealei	Sacalia_quadriocellata ))))	((Gopherus_agassizii	(Glyptemys_insculpta	(Malaclemys_terrapin	(Graptemys_barbouri	Graptemys_geographica ))))	(Rhinoclemmys_nasuta	((Rhinoclemmys_annulata	Rhinoclemmys_pulcherrima )	(Rhinoclemmys_areolata	(Rhinoclemmys_punctularia	(Rhinoclemmys_funerea	Rhinoclemmys_melanosterna )))))))	(Geoemyda_spengleri	Siebenrockiella_crassicollis ))	(Malayemys	(Orlitia_borneensis	(kehreri	messeliana ))))	(Morenia_ocellata	Morenia_petersi ))	(Pangshura_tecta	(Pangshura_smithii	Pangshura_tentoria )))))));
(Batagur_baska	(Batagur_kachuga	((Batagur_borneoensis	Batagur_dhongoka )	(Hardella_thurjii	((((((Melanochelys_trijuga	(((Cuora_amboinensis	(Cuora_aurocapitata	Cuora_flavomarginata ))	(Mauremys_annamensis	((Mauremys_leprosa	(Mauremys_caspica	Mauremys_rivulata ))	(Mauremys_reevesii	Mauremys_sinensis ))))	((Leucocephalon_yuwonoi	((Cyclemys_dentata	Cyclemys_oldhamii )	(Notochelys_platynota	(Heosemys_spinosa	(Heosemys_annandalii	Heosemys_grandis )))))	(Sacalia_bealei	Sacalia_quadriocellata ))))	((Gopherus_agassizii	(Glyptemys_insculpta	(Malaclemys_terrapin	(Graptemys_barbouri	Graptemys_geographica ))))	(Rhinoclemmys_nasuta	((Rhinoclemmys_annulata	Rhinoclemmys_pulcherrima )	(Rhinoclemmys_areolata	(Rhinoclemmys_punctularia	(Rhinoclemmys_funerea	Rhinoclemmys_melanosterna )))))))	(Geoemyda_spengleri	Siebenrockiella_crassicollis ))	(Malayemys	(Orlitia_borneensis	(kehreri	messeliana ))))	(Morenia_ocellata	Morenia_petersi ))	(Pangshura_tecta	(Pangshura_smithii	Pangshura_tentoria )))))));
(Batagur_baska	(Batagur_kachuga	((Batagur_borneoensis	Batagur_dhongoka )	(Hardella_thurjii	((((((Melanochelys_trijuga	(((Cuora_amboinensis	(Cuora_aurocapitata	Cuora_flavomarginata ))	(Mauremys_annamensis	((Mauremys_leprosa	(Mauremys_caspica	Mauremys_rivulata ))	(Mauremys_reevesii	Mauremys_sinensis ))))	((Leucocephalon_yuwonoi	((Cyclemys_dentata	Cyclemys_oldhamii )	(Notochelys_platynota	(Heosemys_spinosa	(Heosemys_annandalii	Heosemys_grandis )))))	(Sacalia_bealei	Sacalia_quadriocellata ))))	((Gopherus_agassizii	(Glyptemys_insculpta	(Malaclemys_terrapin	(Graptemys_barbouri	Graptemys_geographica ))))	(Rhinoclemmys_nasuta	((Rhinoclemmys_annulata	Rhinoclemmys_pulcherrima )	(Rhinoclemmys_areolata	(Rhinoclemmys_punctularia	(Rhinoclemmys_funerea	Rhinoclemmys_melanosterna )))))))	(Geoemyda_spengleri	Siebenrockiella_crassicollis ))	(Malayemys	(kehreri	(Orlitia_borneensis	messeliana ))))	(Morenia_ocellata	Morenia_petersi ))	(Pangshura_tecta	(Pangshura_smithii	Pangshura_tentoria )))))));
(Batagur_baska	(Batagur_kachuga	((Batagur_borneoensis	Batagur_dhongoka )	(Hardella_thurjii	((((((Melanochelys_trijuga	(((Cuora_amboinensis	(Cuora_aurocapitata	Cuora_flavomarginata ))	(Mauremys_annamensis	((Mauremys_leprosa	(Mauremys_caspica	Mauremys_rivulata ))	(Mauremys_reevesii	Mauremys_sinensis ))))	((Leucocephalon_yuwonoi	((Cyclemys_dentata	Cyclemys_oldhamii )	(Notochelys_platynota	(Heosemys_spinosa	(Heosemys_annandalii	Heosemys_grandis )))))	(Sacalia_bealei	Sacalia_quadriocellata ))))	((Gopherus_agassizii	(Glyptemys_insculpta	(Malaclemys_terrapin	(Graptemys_barbouri	Graptemys_geographica ))))	(Rhinoclemmys_nasuta	((Rhinoclemmys_annulata	Rhinoclemmys_pulcherrima )	(Rhinoclemmys_areolata	(Rhinoclemmys_punctularia	(Rhinoclemmys_funerea	Rhinoclemmys_melanosterna )))))))	(Geoemyda_spengleri	Siebenrockiella_crassicollis ))	(Malayemys	(Orlitia_borneensis	(kehreri	messeliana ))))	(Morenia_ocellata	Morenia_petersi ))	(Pangshura_tecta	(Pangshura_smithii	Pangshura_tentoria )))))));
(Batagur_baska	(Batagur_kachuga	((Batagur_borneoensis	Batagur_dhongoka )	(Hardella_thurjii	((((((Melanochelys_trijuga	(((Cuora_amboinensis	(Cuora_aurocapitata	Cuora_flavomarginata ))	(Mauremys_annamensis	((Mauremys_leprosa	(Mauremys_caspica	Mauremys_rivulata ))	(Mauremys_reevesii	Mauremys_sinensis ))))	((Leucocephalon_yuwonoi	((Cyclemys_dentata	Cyclemys_oldhamii )	(Notochelys_platynota	(Heosemys_spinosa	(Heosemys_annandalii	Heosemys_grandis )))))	(Sacalia_bealei	Sacalia_quadriocellata ))))	((Gopherus_agassizii	(Glyptemys_insculpta	(Malaclemys_terrapin	(Graptemys_barbouri	Graptemys_geographica ))))	(Rhinoclemmys_nasuta	((Rhinoclemmys_annulata	Rhinoclemmys_pulcherrima )	(Rhinoclemmys_areolata	(Rhinoclemmys_punctularia	(Rhinoclemmys_funerea	Rhinoclemmys_melanosterna )))))))	(Geoemyda_spengleri	Siebenrockiella_crassicollis ))	(Malayemys	(Orlitia_borneensis	(kehreri	messeliana ))))	(Morenia_ocellata	Morenia_petersi ))	(Pangshura_tecta	(Pangshura_smithii	Pangshura_tentoria )))))));
(Batagur_baska	(Batagur_kachuga	((Batagur_borneoensis	Batagur_dhongoka )	(Hardella_thurjii	((((((Melanochelys_trijuga	(((Cuora_amboinensis	(Cuora_aurocapitata	Cuora_flavomarginata ))	(Mauremys_annamensis	((Mauremys_leprosa	(Mauremys_caspica	Mauremys_rivulata ))	(Mauremys_reevesii	Mauremys_sinensis ))))	((Leucocephalon_yuwonoi	((Cyclemys_dentata	Cyclemys_oldhamii )	(Notochelys_platynota	(Heosemys_spinosa	(Heosemys_annandalii	Heosemys_grandis )))))	(Sacalia_bealei	Sacalia_quadriocellata ))))	((Gopherus_agassizii	(Glyptemys_insculpta	(Malaclemys_terrapin	(Graptemys_barbouri	Graptemys_geographica ))))	(Rhinoclemmys_nasuta	((Rhinoclemmys_annulata	Rhinoclemmys_pulcherrima )	(Rhinoclemmys_areolata	(Rhinoclemmys_punctularia	(Rhinoclemmys_funerea	Rhinoclemmys_melanosterna )))))))	(Geoemyda_spengleri	Siebenrockiella_crassicollis ))	(Malayemys	(kehreri	(Orlitia_borneensis	messeliana ))))	(Morenia_ocellata	Morenia_petersi ))	(Pangshura_tecta	(Pangshura_smithii	Pangshura_tentoria )))))));
(Batagur_baska	(Batagur_kachuga	((Batagur_borneoensis	Batagur_dhongoka )	(Hardella_thurjii	((((((Melanochelys_trijuga	(((Cuora_amboinensis	(Cuora_aurocapitata	Cuora_flavomarginata ))	(Mauremys_annamensis	((Mauremys_leprosa	(Mauremys_caspica	Mauremys_rivulata ))	(Mauremys_reevesii	Mauremys_sinensis ))))	((Leucocephalon_yuwonoi	((Cyclemys_dentata	Cyclemys_oldhamii )	(Notochelys_platynota	(Heosemys_spinosa	(Heosemys_annandalii	Heosemys_grandis )))))	(Sacalia_bealei	Sacalia_quadriocellata ))))	((Gopherus_agassizii	(Glyptemys_insculpta	(Malaclemys_terrapin	(Graptemys_barbouri	Graptemys_geographica ))))	(Rhinoclemmys_nasuta	((Rhinoclemmys_annulata	Rhinoclemmys_pulcherrima )	(Rhinoclemmys_areolata	(Rhinoclemmys_punctularia	(Rhinoclemmys_funerea	Rhinoclemmys_melanosterna )))))))	(Geoemyda_spengleri	Siebenrockiella_crassicollis ))	(Malayemys	(Orlitia_borneensis	(kehreri	messeliana ))))	(Morenia_ocellata	Morenia_petersi ))	(Pangshura_tecta	(Pangshura_smithii	Pangshura_tentoria )))))));
(Batagur_baska	(Batagur_kachuga	((Batagur_borneoensis	Batagur_dhongoka )	(Hardella_thurjii	((((((Melanochelys_trijuga	(((Cuora_amboinensis	(Cuora_aurocapitata	Cuora_flavomarginata ))	(Mauremys_annamensis	((Mauremys_leprosa	(Mauremys_caspica	Mauremys_rivulata ))	(Mauremys_reevesii	Mauremys_sinensis ))))	((Leucocephalon_yuwonoi	((Cyclemys_dentata	Cyclemys_oldhamii )	(Notochelys_platynota	(Heosemys_spinosa	(Heosemys_annandalii	Heosemys_grandis )))))	(Sacalia_bealei	Sacalia_quadriocellata ))))	((Gopherus_agassizii	(Glyptemys_insculpta	(Malaclemys_terrapin	(Graptemys_barbouri	Graptemys_geographica ))))	(Rhinoclemmys_nasuta	((Rhinoclemmys_annulata	Rhinoclemmys_pulcherrima )	(Rhinoclemmys_areolata	(Rhinoclemmys_punctularia	(Rhinoclemmys_funerea	Rhinoclemmys_melanosterna )))))))	(Geoemyda_spengleri	Siebenrockiella_crassicollis ))	((Malayemys	Orlitia_borneensis )	(kehreri	messeliana )))	(Morenia_ocellata	Morenia_petersi ))	(Pangshura_tecta	(Pangshura_smithii	Pangshura_tentoria )))))));
(Batagur_baska	(Batagur_kachuga	((Batagur_borneoensis	Batagur_dhongoka )	(Hardella_thurjii	((((((Melanochelys_trijuga	(((Cuora_amboinensis	(Cuora_aurocapitata	Cuora_flavomarginata ))	(Mauremys_annamensis	((Mauremys_leprosa	(Mauremys_caspica	Mauremys_rivulata ))	(Mauremys_reevesii	Mauremys_sinensis ))))	((Leucocephalon_yuwonoi	((Cyclemys_dentata	Cyclemys_oldhamii )	(Notochelys_platynota	(Heosemys_spinosa	(Heosemys_annandalii	Heosemys_grandis )))))	(Sacalia_bealei	Sacalia_quadriocellata ))))	((Gopherus_agassizii	(Glyptemys_insculpta	(Malaclemys_terrapin	(Graptemys_barbouri	Graptemys_geographica ))))	(Rhinoclemmys_nasuta	((Rhinoclemmys_annulata	Rhinoclemmys_pulcherrima )	(Rhinoclemmys_areolata	(Rhinoclemmys_punctularia	(Rhinoclemmys_funerea	Rhinoclemmys_melanosterna )))))))	(Geoemyda_spengleri	Siebenrockiella_crassicollis ))	(Malayemys	(Orlitia_borneensis	(kehreri	messeliana ))))	(Morenia_ocellata	Morenia_petersi ))	(Pangshura_tecta	(Pangshura_smithii	Pangshura_tentoria )))))));
(Batagur_baska	(Batagur_kachuga	((Batagur_borneoensis	Batagur_dhongoka )	(Hardella_thurjii	((((((Melanochelys_trijuga	(((Cuora_amboinensis	(Cuora_aurocapitata	Cuora_flavomarginata ))	(Mauremys_annamensis	((Mauremys_leprosa	(Mauremys_caspica	Mauremys_rivulata ))	(Mauremys_reevesii	Mauremys_sinensis ))))	((Leucocephalon_yuwonoi	((Cyclemys_dentata	Cyclemys_oldhamii )	(Notochelys_platynota	(Heosemys_spinosa	(Heosemys_annandalii	Heosemys_grandis )))))	(Sacalia_bealei	Sacalia_quadriocellata ))))	((Gopherus_agassizii	(Glyptemys_insculpta	(Malaclemys_terrapin	(Graptemys_barbouri	Graptemys_geographica ))))	(Rhinoclemmys_nasuta	((Rhinoclemmys_annulata	Rhinoclemmys_pulcherrima )	(Rhinoclemmys_areolata	(Rhinoclemmys_punctularia	(Rhinoclemmys_funerea	Rhinoclemmys_melanosterna )))))))	(Geoemyda_spengleri	Siebenrockiella_crassicollis ))	(Malayemys	(Orlitia_borneensis	(kehreri	messeliana ))))	(Morenia_ocellata	Morenia_petersi ))	(Pangshura_tecta	(Pangshura_smithii	Pangshura_tentoria )))))));
(Batagur_baska	(Batagur_kachuga	((Batagur_borneoensis	Batagur_dhongoka )	(Hardella_thurjii	((((((Melanochelys_trijuga	(((Cuora_amboinensis	(Cuora_aurocapitata	Cuora_flavomarginata ))	(Mauremys_annamensis	((Mauremys_leprosa	(Mauremys_caspica	Mauremys_rivulata ))	(Mauremys_reevesii	Mauremys_sinensis ))))	((Leucocephalon_yuwonoi	((Cyclemys_dentata	Cyclemys_oldhamii )	(Notochelys_platynota	(Heosemys_spinosa	(Heosemys_annandalii	Heosemys_grandis )))))	(Sacalia_bealei	Sacalia_quadriocellata ))))	((Gopherus_agassizii	(Glyptemys_insculpta	(Malaclemys_terrapin	(Graptemys_barbouri	Graptemys_geographica ))))	(Rhinoclemmys_nasuta	((Rhinoclemmys_annulata	Rhinoclemmys_pulcherrima )	(Rhinoclemmys_areolata	(Rhinoclemmys_punctularia	(Rhinoclemmys_funerea	Rhinoclemmys_melanosterna )))))))	(Geoemyda_spengleri	Siebenrockiella_crassicollis ))	(Malayemys	(Orlitia_borneensis	(kehreri	messeliana ))))	(Morenia_ocellata	Morenia_petersi ))	(Pangshura_tecta	(Pangshura_smithii	Pangshura_tentoria )))))));
(Batagur_baska	(Batagur_kachuga	((Batagur_borneoensis	Batagur_dhongoka )	(Hardella_thurjii	((((((Melanochelys_trijuga	(((Cuora_amboinensis	(Cuora_aurocapitata	Cuora_flavomarginata ))	(Mauremys_annamensis	((Mauremys_leprosa	(Mauremys_caspica	Mauremys_rivulata ))	(Mauremys_reevesii	Mauremys_sinensis ))))	((Leucocephalon_yuwonoi	((Cyclemys_dentata	Cyclemys_oldhamii )	(Notochelys_platynota	(Heosemys_spinosa	(Heosemys_annandalii	Heosemys_grandis )))))	(Sacalia_bealei	Sacalia_quadriocellata ))))	((Gopherus_agassizii	(Glyptemys_insculpta	(Malaclemys_terrapin	(Graptemys_barbouri	Graptemys_geographica ))))	(Rhinoclemmys_nasuta	((Rhinoclemmys_annulata	Rhinoclemmys_pulcherrima )	(Rhinoclemmys_areolata	(Rhinoclemmys_punctularia	(Rhinoclemmys_funerea	Rhinoclemmys_melanosterna )))))))	(Geoemyda_spengleri	Siebenrockiella_crassicollis ))	(Malayemys	(Orlitia_borneensis	(kehreri	messeliana ))))	(Morenia_ocellata	Morenia_petersi ))	(Pangshura_tecta	(Pangshura_smithii	Pangshura_tentoria )))))));
(Batagur_baska	(Batagur_kachuga	((Batagur_borneoensis	Batagur_dhongoka )	(Hardella_thurjii	((((((Melanochelys_trijuga	(((Cuora_amboinensis	(Cuora_aurocapitata	Cuora_flavomarginata ))	(Mauremys_annamensis	((Mauremys_leprosa	(Mauremys_caspica	Mauremys_rivulata ))	(Mauremys_reevesii	Mauremys_sinensis ))))	((Leucocephalon_yuwonoi	((Cyclemys_dentata	Cyclemys_oldhamii )	(Notochelys_platynota	(Heosemys_spinosa	(Heosemys_annandalii	Heosemys_grandis )))))	(Sacalia_bealei	Sacalia_quadriocellata ))))	((Gopherus_agassizii	(Glyptemys_insculpta	(Malaclemys_terrapin	(Graptemys_barbouri	Graptemys_geographica ))))	(Rhinoclemmys_nasuta	((Rhinoclemmys_annulata	Rhinoclemmys_pulcherrima )	(Rhinoclemmys_areolata	(Rhinoclemmys_punctularia	(Rhinoclemmys_funerea	Rhinoclemmys_melanosterna )))))))	(Geoemyda_spengleri	Siebenrockiella_crassicollis ))	(Malayemys	(Orlitia_borneensis	(kehreri	messeliana ))))	(Morenia_ocellata	Morenia_petersi ))	(Pangshura_tecta	(Pangshura_smithii	Pangshura_tentoria )))))));
(Batagur_baska	(Batagur_kachuga	((Batagur_borneoensis	Batagur_dhongoka )	(Hardella_thurjii	((((((Melanochelys_trijuga	(((Cuora_amboinensis	(Cuora_aurocapitata	Cuora_flavomarginata ))	(Mauremys_annamensis	((Mauremys_leprosa	(Mauremys_caspica	Mauremys_rivulata ))	(Mauremys_reevesii	Mauremys_sinensis ))))	((Leucocephalon_yuwonoi	((Cyclemys_dentata	Cyclemys_oldhamii )	(Notochelys_platynota	(Heosemys_spinosa	(Heosemys_annandalii	Heosemys_grandis )))))	(Sacalia_bealei	Sacalia_quadriocellata ))))	((Gopherus_agassizii	(Glyptemys_insculpta	(Malaclemys_terrapin	(Graptemys_barbouri	Graptemys_geographica ))))	(Rhinoclemmys_nasuta	((Rhinoclemmys_annulata	Rhinoclemmys_pulcherrima )	(Rhinoclemmys_areolata	(Rhinoclemmys_punctularia	(Rhinoclemmys_funerea	Rhinoclemmys_melanosterna )))))))	(Geoemyda_spengleri	Siebenrockiella_crassicollis ))	(Malayemys	(Orlitia_borneensis	(kehreri	messeliana ))))	(Morenia_ocellata	Morenia_petersi ))	(Pangshura_tecta	(Pangshura_smithii	Pangshura_tentoria )))))));
(Batagur_baska	(Batagur_kachuga	((Batagur_borneoensis	Batagur_dhongoka )	(Hardella_thurjii	((((((Melanochelys_trijuga	(((Cuora_amboinensis	(Cuora_aurocapitata	Cuora_flavomarginata ))	(Mauremys_annamensis	((Mauremys_leprosa	(Mauremys_caspica	Mauremys_rivulata ))	(Mauremys_reevesii	Mauremys_sinensis ))))	((Leucocephalon_yuwonoi	((Cyclemys_dentata	Cyclemys_oldhamii )	(Notochelys_platynota	(Heosemys_spinosa	(Heosemys_annandalii	Heosemys_grandis )))))	(Sacalia_bealei	Sacalia_quadriocellata ))))	((Gopherus_agassizii	(Glyptemys_insculpta	(Malaclemys_terrapin	(Graptemys_barbouri	Graptemys_geographica ))))	(Rhinoclemmys_nasuta	((Rhinoclemmys_annulata	Rhinoclemmys_pulcherrima )	(Rhinoclemmys_areolata	(Rhinoclemmys_punctularia	(Rhinoclemmys_funerea	Rhinoclemmys_melanosterna )))))))	(Geoemyda_spengleri	Siebenrockiella_crassicollis ))	(Malayemys	(Orlitia_borneensis	(kehreri	messeliana ))))	(Morenia_ocellata	Morenia_petersi ))	(Pangshura_tecta	(Pangshura_smithii	Pangshura_tentoria )))))));
(Batagur_baska	(Batagur_kachuga	((Batagur_borneoensis	Batagur_dhongoka )	(Hardella_thurjii	((((((Melanochelys_trijuga	(((Cuora_amboinensis	(Cuora_aurocapitata	Cuora_flavomarginata ))	(Mauremys_annamensis	((Mauremys_leprosa	(Mauremys_caspica	Mauremys_rivulata ))	(Mauremys_reevesii	Mauremys_sinensis ))))	((Leucocephalon_yuwonoi	((Cyclemys_dentata	Cyclemys_oldhamii )	(Notochelys_platynota	(Heosemys_spinosa	(Heosemys_annandalii	Heosemys_grandis )))))	(Sacalia_bealei	Sacalia_quadriocellata ))))	((Gopherus_agassizii	(Glyptemys_insculpta	(Malaclemys_terrapin	(Graptemys_barbouri	Graptemys_geographica ))))	(Rhinoclemmys_nasuta	((Rhinoclemmys_annulata	Rhinoclemmys_pulcherrima )	(Rhinoclemmys_areolata	(Rhinoclemmys_punctularia	(Rhinoclemmys_funerea	Rhinoclemmys_melanosterna )))))))	(Geoemyda_spengleri	Siebenrockiella_crassicollis ))	(Malayemys	(Orlitia_borneensis	(kehreri	messeliana ))))	(Morenia_ocellata	Morenia_petersi ))	(Pangshura_tecta	(Pangshura_smithii	Pangshura_tentoria )))))));
(Batagur_baska	(Batagur_kachuga	((Batagur_borneoensis	Batagur_dhongoka )	(Hardella_thurjii	((((((Melanochelys_trijuga	(((Cuora_amboinensis	(Cuora_aurocapitata	Cuora_flavomarginata ))	(Mauremys_annamensis	((Mauremys_leprosa	(Mauremys_caspica	Mauremys_rivulata ))	(Mauremys_reevesii	Mauremys_sinensis ))))	((Leucocephalon_yuwonoi	((Cyclemys_dentata	Cyclemys_oldhamii )	(Notochelys_platynota	(Heosemys_spinosa	(Heosemys_annandalii	Heosemys_grandis )))))	(Sacalia_bealei	Sacalia_quadriocellata ))))	((Gopherus_agassizii	(Glyptemys_insculpta	(Malaclemys_terrapin	(Graptemys_barbouri	Graptemys_geographica ))))	(Rhinoclemmys_nasuta	((Rhinoclemmys_annulata	Rhinoclemmys_pulcherrima )	(Rhinoclemmys_areolata	(Rhinoclemmys_punctularia	(Rhinoclemmys_funerea	Rhinoclemmys_melanosterna )))))))	(Geoemyda_spengleri	Siebenrockiella_crassicollis ))	(Malayemys	(Orlitia_borneensis	(kehreri	messeliana ))))	(Morenia_ocellata	Morenia_petersi ))	(Pangshura_tecta	(Pangshura_smithii	Pangshura_tentoria )))))));
(Batagur_baska	(Batagur_kachuga	((Batagur_borneoensis	Batagur_dhongoka )	(Hardella_thurjii	((((((Melanochelys_trijuga	(((Cuora_amboinensis	(Cuora_aurocapitata	Cuora_flavomarginata ))	(Mauremys_annamensis	((Mauremys_leprosa	(Mauremys_caspica	Mauremys_rivulata ))	(Mauremys_reevesii	Mauremys_sinensis ))))	((Leucocephalon_yuwonoi	((Cyclemys_dentata	Cyclemys_oldhamii )	(Notochelys_platynota	(Heosemys_spinosa	(Heosemys_annandalii	Heosemys_grandis )))))	(Sacalia_bealei	Sacalia_quadriocellata ))))	((Gopherus_agassizii	(Glyptemys_insculpta	(Malaclemys_terrapin	(Graptemys_barbouri	Graptemys_geographica ))))	(Rhinoclemmys_nasuta	((Rhinoclemmys_annulata	Rhinoclemmys_pulcherrima )	(Rhinoclemmys_areolata	(Rhinoclemmys_punctularia	(Rhinoclemmys_funerea	Rhinoclemmys_melanosterna )))))))	(Geoemyda_spengleri	Siebenrockiella_crassicollis ))	(Malayemys	(Orlitia_borneensis	(kehreri	messeliana ))))	(Morenia_ocellata	Morenia_petersi ))	(Pangshura_tecta	(Pangshura_smithii	Pangshura_tentoria )))))));
(Batagur_baska	(Batagur_kachuga	((Batagur_borneoensis	Batagur_dhongoka )	(Hardella_thurjii	((((((Melanochelys_trijuga	(((Cuora_amboinensis	(Cuora_aurocapitata	Cuora_flavomarginata ))	(Mauremys_annamensis	((Mauremys_leprosa	(Mauremys_caspica	Mauremys_rivulata ))	(Mauremys_reevesii	Mauremys_sinensis ))))	((Leucocephalon_yuwonoi	((Cyclemys_dentata	Cyclemys_oldhamii )	(Notochelys_platynota	(Heosemys_spinosa	(Heosemys_annandalii	Heosemys_grandis )))))	(Sacalia_bealei	Sacalia_quadriocellata ))))	((Gopherus_agassizii	(Glyptemys_insculpta	(Malaclemys_terrapin	(Graptemys_barbouri	Graptemys_geographica ))))	(Rhinoclemmys_nasuta	((Rhinoclemmys_annulata	Rhinoclemmys_pulcherrima )	(Rhinoclemmys_areolata	(Rhinoclemmys_punctularia	(Rhinoclemmys_funerea	Rhinoclemmys_melanosterna )))))))	(Geoemyda_spengleri	Siebenrockiella_crassicollis ))	(Malayemys	(Orlitia_borneensis	(kehreri	messeliana ))))	(Morenia_ocellata	Morenia_petersi ))	(Pangshura_tecta	(Pangshura_smithii	Pangshura_tentoria )))))));
(Batagur_baska	(Batagur_kachuga	((Batagur_borneoensis	Batagur_dhongoka )	(Hardella_thurjii	((((((Melanochelys_trijuga	(((Cuora_amboinensis	(Cuora_aurocapitata	Cuora_flavomarginata ))	(Mauremys_annamensis	((Mauremys_leprosa	(Mauremys_caspica	Mauremys_rivulata ))	(Mauremys_reevesii	Mauremys_sinensis ))))	((Leucocephalon_yuwonoi	((Cyclemys_dentata	Cyclemys_oldhamii )	(Notochelys_platynota	(Heosemys_spinosa	(Heosemys_annandalii	Heosemys_grandis )))))	(Sacalia_bealei	Sacalia_quadriocellata ))))	((Gopherus_agassizii	(Glyptemys_insculpta	(Malaclemys_terrapin	(Graptemys_barbouri	Graptemys_geographica ))))	(Rhinoclemmys_nasuta	((Rhinoclemmys_annulata	Rhinoclemmys_pulcherrima )	(Rhinoclemmys_areolata	(Rhinoclemmys_punctularia	(Rhinoclemmys_funerea	Rhinoclemmys_melanosterna )))))))	(Geoemyda_spengleri	Siebenrockiella_crassicollis ))	(Malayemys	(Orlitia_borneensis	(kehreri	messeliana ))))	(Morenia_ocellata	Morenia_petersi ))	(Pangshura_tecta	(Pangshura_smithii	Pangshura_tentoria )))))));
(Batagur_baska	(Batagur_kachuga	((Batagur_borneoensis	Batagur_dhongoka )	(Hardella_thurjii	((((((Melanochelys_trijuga	(((Cuora_amboinensis	(Cuora_aurocapitata	Cuora_flavomarginata ))	(Mauremys_annamensis	((Mauremys_leprosa	(Mauremys_caspica	Mauremys_rivulata ))	(Mauremys_reevesii	Mauremys_sinensis ))))	((Leucocephalon_yuwonoi	((Cyclemys_dentata	Cyclemys_oldhamii )	(Notochelys_platynota	(Heosemys_spinosa	(Heosemys_annandalii	Heosemys_grandis )))))	(Sacalia_bealei	Sacalia_quadriocellata ))))	((Gopherus_agassizii	(Glyptemys_insculpta	(Malaclemys_terrapin	(Graptemys_barbouri	Graptemys_geographica ))))	(Rhinoclemmys_nasuta	((Rhinoclemmys_annulata	Rhinoclemmys_pulcherrima )	(Rhinoclemmys_areolata	(Rhinoclemmys_punctularia	(Rhinoclemmys_funerea	Rhinoclemmys_melanosterna )))))))	(Geoemyda_spengleri	Siebenrockiella_crassicollis ))	(Malayemys	(Orlitia_borneensis	(kehreri	messeliana ))))	(Morenia_ocellata	Morenia_petersi ))	(Pangshura_tecta	(Pangshura_smithii	Pangshura_tentoria )))))));
(Batagur_baska	(Batagur_kachuga	((Batagur_borneoensis	Batagur_dhongoka )	(Hardella_thurjii	((((((Melanochelys_trijuga	(((Cuora_amboinensis	(Cuora_aurocapitata	Cuora_flavomarginata ))	(Mauremys_annamensis	((Mauremys_leprosa	(Mauremys_caspica	Mauremys_rivulata ))	(Mauremys_reevesii	Mauremys_sinensis ))))	((Leucocephalon_yuwonoi	((Cyclemys_dentata	Cyclemys_oldhamii )	(Notochelys_platynota	(Heosemys_spinosa	(Heosemys_annandalii	Heosemys_grandis )))))	(Sacalia_bealei	Sacalia_quadriocellata ))))	((Gopherus_agassizii	(Glyptemys_insculpta	(Malaclemys_terrapin	(Graptemys_barbouri	Graptemys_geographica ))))	(Rhinoclemmys_nasuta	((Rhinoclemmys_annulata	Rhinoclemmys_pulcherrima )	(Rhinoclemmys_areolata	(Rhinoclemmys_punctularia	(Rhinoclemmys_funerea	Rhinoclemmys_melanosterna )))))))	(Geoemyda_spengleri	Siebenrockiella_crassicollis ))	(Malayemys	(Orlitia_borneensis	(kehreri	messeliana ))))	(Morenia_ocellata	Morenia_petersi ))	(Pangshura_tecta	(Pangshura_smithii	Pangshura_tentoria )))))));
(Batagur_baska	(Batagur_kachuga	((Batagur_borneoensis	Batagur_dhongoka )	(Hardella_thurjii	((((((Melanochelys_trijuga	(((Cuora_amboinensis	(Cuora_aurocapitata	Cuora_flavomarginata ))	(Mauremys_annamensis	((Mauremys_leprosa	(Mauremys_caspica	Mauremys_rivulata ))	(Mauremys_reevesii	Mauremys_sinensis ))))	((Leucocephalon_yuwonoi	((Cyclemys_dentata	Cyclemys_oldhamii )	(Notochelys_platynota	(Heosemys_spinosa	(Heosemys_annandalii	Heosemys_grandis )))))	(Sacalia_bealei	Sacalia_quadriocellata ))))	((Gopherus_agassizii	(Glyptemys_insculpta	(Malaclemys_terrapin	(Graptemys_barbouri	Graptemys_geographica ))))	(Rhinoclemmys_nasuta	((Rhinoclemmys_annulata	Rhinoclemmys_pulcherrima )	(Rhinoclemmys_areolata	(Rhinoclemmys_punctularia	(Rhinoclemmys_funerea	Rhinoclemmys_melanosterna )))))))	(Geoemyda_spengleri	Siebenrockiella_crassicollis ))	(Malayemys	(Orlitia_borneensis	(kehreri	messeliana ))))	(Morenia_ocellata	Morenia_petersi ))	(Pangshura_tecta	(Pangshura_smithii	Pangshura_tentoria )))))));
(Batagur_baska	(Batagur_kachuga	((Batagur_borneoensis	Batagur_dhongoka )	(Hardella_thurjii	((((((Melanochelys_trijuga	(((Cuora_amboinensis	(Cuora_aurocapitata	Cuora_flavomarginata ))	(Mauremys_annamensis	((Mauremys_leprosa	(Mauremys_caspica	Mauremys_rivulata ))	(Mauremys_reevesii	Mauremys_sinensis ))))	((Leucocephalon_yuwonoi	((Cyclemys_dentata	Cyclemys_oldhamii )	(Notochelys_platynota	(Heosemys_spinosa	(Heosemys_annandalii	Heosemys_grandis )))))	(Sacalia_bealei	Sacalia_quadriocellata ))))	((Gopherus_agassizii	(Glyptemys_insculpta	(Malaclemys_terrapin	(Graptemys_barbouri	Graptemys_geographica ))))	(Rhinoclemmys_nasuta	((Rhinoclemmys_annulata	Rhinoclemmys_pulcherrima )	(Rhinoclemmys_areolata	(Rhinoclemmys_punctularia	(Rhinoclemmys_funerea	Rhinoclemmys_melanosterna )))))))	(Geoemyda_spengleri	Siebenrockiella_crassicollis ))	(Malayemys	(kehreri	(Orlitia_borneensis	messeliana ))))	(Morenia_ocellata	Morenia_petersi ))	(Pangshura_tecta	(Pangshura_smithii	Pangshura_tentoria )))))));
(Batagur_baska	(Batagur_kachuga	((Batagur_borneoensis	Batagur_dhongoka )	(Hardella_thurjii	((((((Melanochelys_trijuga	(((Cuora_amboinensis	(Cuora_aurocapitata	Cuora_flavomarginata ))	(Mauremys_annamensis	((Mauremys_leprosa	(Mauremys_caspica	Mauremys_rivulata ))	(Mauremys_reevesii	Mauremys_sinensis ))))	((Leucocephalon_yuwonoi	((Cyclemys_dentata	Cyclemys_oldhamii )	(Notochelys_platynota	(Heosemys_spinosa	(Heosemys_annandalii	Heosemys_grandis )))))	(Sacalia_bealei	Sacalia_quadriocellata ))))	((Gopherus_agassizii	(Glyptemys_insculpta	(Malaclemys_terrapin	(Graptemys_barbouri	Graptemys_geographica ))))	(Rhinoclemmys_nasuta	((Rhinoclemmys_annulata	Rhinoclemmys_pulcherrima )	(Rhinoclemmys_areolata	(Rhinoclemmys_punctularia	(Rhinoclemmys_funerea	Rhinoclemmys_melanosterna )))))))	(Geoemyda_spengleri	Siebenrockiella_crassicollis ))	(Malayemys	(Orlitia_borneensis	(kehreri	messeliana ))))	(Morenia_ocellata	Morenia_petersi ))	(Pangshura_tecta	(Pangshura_smithii	Pangshura_tentoria )))))));
(Batagur_baska	(Batagur_kachuga	((Batagur_borneoensis	Batagur_dhongoka )	(Hardella_thurjii	((((((Melanochelys_trijuga	(((Cuora_amboinensis	(Cuora_aurocapitata	Cuora_flavomarginata ))	(Mauremys_annamensis	((Mauremys_leprosa	(Mauremys_caspica	Mauremys_rivulata ))	(Mauremys_reevesii	Mauremys_sinensis ))))	((Leucocephalon_yuwonoi	((Cyclemys_dentata	Cyclemys_oldhamii )	(Notochelys_platynota	(Heosemys_spinosa	(Heosemys_annandalii	Heosemys_grandis )))))	(Sacalia_bealei	Sacalia_quadriocellata ))))	((Gopherus_agassizii	(Glyptemys_insculpta	(Malaclemys_terrapin	(Graptemys_barbouri	Graptemys_geographica ))))	(Rhinoclemmys_nasuta	((Rhinoclemmys_annulata	Rhinoclemmys_pulcherrima )	(Rhinoclemmys_areolata	(Rhinoclemmys_punctularia	(Rhinoclemmys_funerea	Rhinoclemmys_melanosterna )))))))	(Geoemyda_spengleri	Siebenrockiella_crassicollis ))	(Malayemys	(Orlitia_borneensis	(kehreri	messeliana ))))	(Morenia_ocellata	Morenia_petersi ))	(Pangshura_tecta	(Pangshura_smithii	Pangshura_tentoria )))))));
(Batagur_baska	(Batagur_kachuga	((Batagur_borneoensis	Batagur_dhongoka )	(Hardella_thurjii	((((((Melanochelys_trijuga	(((Cuora_amboinensis	(Cuora_aurocapitata	Cuora_flavomarginata ))	(Mauremys_annamensis	((Mauremys_leprosa	(Mauremys_caspica	Mauremys_rivulata ))	(Mauremys_reevesii	Mauremys_sinensis ))))	((Leucocephalon_yuwonoi	((Cyclemys_dentata	Cyclemys_oldhamii )	(Notochelys_platynota	(Heosemys_spinosa	(Heosemys_annandalii	Heosemys_grandis )))))	(Sacalia_bealei	Sacalia_quadriocellata ))))	((Gopherus_agassizii	(Glyptemys_insculpta	(Malaclemys_terrapin	(Graptemys_barbouri	Graptemys_geographica ))))	(Rhinoclemmys_nasuta	((Rhinoclemmys_annulata	Rhinoclemmys_pulcherrima )	(Rhinoclemmys_areolata	(Rhinoclemmys_punctularia	(Rhinoclemmys_funerea	Rhinoclemmys_melanosterna )))))))	(Geoemyda_spengleri	Siebenrockiella_crassicollis ))	(Malayemys	(Orlitia_borneensis	(kehreri	messeliana ))))	(Morenia_ocellata	Morenia_petersi ))	(Pangshura_tecta	(Pangshura_smithii	Pangshura_tentoria )))))));
(Batagur_baska	(Batagur_kachuga	((Batagur_borneoensis	Batagur_dhongoka )	(Hardella_thurjii	((((((Melanochelys_trijuga	(((Cuora_amboinensis	(Cuora_aurocapitata	Cuora_flavomarginata ))	(Mauremys_annamensis	((Mauremys_leprosa	(Mauremys_caspica	Mauremys_rivulata ))	(Mauremys_reevesii	Mauremys_sinensis ))))	((Leucocephalon_yuwonoi	((Cyclemys_dentata	Cyclemys_oldhamii )	(Notochelys_platynota	(Heosemys_spinosa	(Heosemys_annandalii	Heosemys_grandis )))))	(Sacalia_bealei	Sacalia_quadriocellata ))))	((Gopherus_agassizii	(Glyptemys_insculpta	(Malaclemys_terrapin	(Graptemys_barbouri	Graptemys_geographica ))))	(Rhinoclemmys_nasuta	((Rhinoclemmys_annulata	Rhinoclemmys_pulcherrima )	(Rhinoclemmys_areolata	(Rhinoclemmys_punctularia	(Rhinoclemmys_funerea	Rhinoclemmys_melanosterna )))))))	(Geoemyda_spengleri	Siebenrockiella_crassicollis ))	(Malayemys	(Orlitia_borneensis	(kehreri	messeliana ))))	(Morenia_ocellata	Morenia_petersi ))	(Pangshura_tecta	(Pangshura_smithii	Pangshura_tentoria )))))));
(Batagur_baska	(Batagur_kachuga	((Batagur_borneoensis	Batagur_dhongoka )	(Hardella_thurjii	((((((Melanochelys_trijuga	(((Cuora_amboinensis	(Cuora_aurocapitata	Cuora_flavomarginata ))	(Mauremys_annamensis	((Mauremys_leprosa	(Mauremys_caspica	Mauremys_rivulata ))	(Mauremys_reevesii	Mauremys_sinensis ))))	((Leucocephalon_yuwonoi	((Cyclemys_dentata	Cyclemys_oldhamii )	(Notochelys_platynota	(Heosemys_spinosa	(Heosemys_annandalii	Heosemys_grandis )))))	(Sacalia_bealei	Sacalia_quadriocellata ))))	((Gopherus_agassizii	(Glyptemys_insculpta	(Malaclemys_terrapin	(Graptemys_barbouri	Graptemys_geographica ))))	(Rhinoclemmys_nasuta	((Rhinoclemmys_annulata	Rhinoclemmys_pulcherrima )	(Rhinoclemmys_areolata	(Rhinoclemmys_punctularia	(Rhinoclemmys_funerea	Rhinoclemmys_melanosterna )))))))	(Geoemyda_spengleri	Siebenrockiella_crassicollis ))	(Malayemys	(Orlitia_borneensis	(kehreri	messeliana ))))	(Morenia_ocellata	Morenia_petersi ))	(Pangshura_tecta	(Pangshura_smithii	Pangshura_tentoria )))))));
(Batagur_baska	(Batagur_kachuga	((Batagur_borneoensis	Batagur_dhongoka )	(Hardella_thurjii	((((((Melanochelys_trijuga	(((Cuora_amboinensis	(Cuora_aurocapitata	Cuora_flavomarginata ))	(Mauremys_annamensis	((Mauremys_leprosa	(Mauremys_caspica	Mauremys_rivulata ))	(Mauremys_reevesii	Mauremys_sinensis ))))	((Leucocephalon_yuwonoi	((Cyclemys_dentata	Cyclemys_oldhamii )	(Notochelys_platynota	(Heosemys_spinosa	(Heosemys_annandalii	Heosemys_grandis )))))	(Sacalia_bealei	Sacalia_quadriocellata ))))	((Gopherus_agassizii	(Glyptemys_insculpta	(Malaclemys_terrapin	(Graptemys_barbouri	Graptemys_geographica ))))	(Rhinoclemmys_nasuta	((Rhinoclemmys_annulata	Rhinoclemmys_pulcherrima )	(Rhinoclemmys_areolata	(Rhinoclemmys_punctularia	(Rhinoclemmys_funerea	Rhinoclemmys_melanosterna )))))))	(Geoemyda_spengleri	Siebenrockiella_crassicollis ))	(Malayemys	(Orlitia_borneensis	(kehreri	messeliana ))))	(Morenia_ocellata	Morenia_petersi ))	(Pangshura_tecta	(Pangshura_smithii	Pangshura_tentoria )))))));
(Batagur_baska	(Batagur_kachuga	((Batagur_borneoensis	Batagur_dhongoka )	(Hardella_thurjii	((((((Melanochelys_trijuga	(((Cuora_amboinensis	(Cuora_aurocapitata	Cuora_flavomarginata ))	(Mauremys_annamensis	((Mauremys_leprosa	(Mauremys_caspica	Mauremys_rivulata ))	(Mauremys_reevesii	Mauremys_sinensis ))))	((Leucocephalon_yuwonoi	((Cyclemys_dentata	Cyclemys_oldhamii )	(Notochelys_platynota	(Heosemys_spinosa	(Heosemys_annandalii	Heosemys_grandis )))))	(Sacalia_bealei	Sacalia_quadriocellata ))))	((Gopherus_agassizii	(Glyptemys_insculpta	(Malaclemys_terrapin	(Graptemys_barbouri	Graptemys_geographica ))))	(Rhinoclemmys_nasuta	((Rhinoclemmys_annulata	Rhinoclemmys_pulcherrima )	(Rhinoclemmys_areolata	(Rhinoclemmys_punctularia	(Rhinoclemmys_funerea	Rhinoclemmys_melanosterna )))))))	(Geoemyda_spengleri	Siebenrockiella_crassicollis ))	(Malayemys	(Orlitia_borneensis	(kehreri	messeliana ))))	(Morenia_ocellata	Morenia_petersi ))	(Pangshura_tecta	(Pangshura_smithii	Pangshura_tentoria )))))));
(Batagur_baska	(Batagur_kachuga	((Batagur_borneoensis	Batagur_dhongoka )	(Hardella_thurjii	((((((Melanochelys_trijuga	(((Cuora_amboinensis	(Cuora_aurocapitata	Cuora_flavomarginata ))	(Mauremys_annamensis	((Mauremys_leprosa	(Mauremys_caspica	Mauremys_rivulata ))	(Mauremys_reevesii	Mauremys_sinensis ))))	((Leucocephalon_yuwonoi	((Cyclemys_dentata	Cyclemys_oldhamii )	(Notochelys_platynota	(Heosemys_spinosa	(Heosemys_annandalii	Heosemys_grandis )))))	(Sacalia_bealei	Sacalia_quadriocellata ))))	((Gopherus_agassizii	(Glyptemys_insculpta	(Malaclemys_terrapin	(Graptemys_barbouri	Graptemys_geographica ))))	(Rhinoclemmys_nasuta	((Rhinoclemmys_annulata	Rhinoclemmys_pulcherrima )	(Rhinoclemmys_areolata	(Rhinoclemmys_punctularia	(Rhinoclemmys_funerea	Rhinoclemmys_melanosterna )))))))	(Geoemyda_spengleri	Siebenrockiella_crassicollis ))	(Malayemys	(Orlitia_borneensis	(kehreri	messeliana ))))	(Morenia_ocellata	Morenia_petersi ))	(Pangshura_tecta	(Pangshura_smithii	Pangshura_tentoria )))))));
(Batagur_baska	(Batagur_kachuga	((Batagur_borneoensis	Batagur_dhongoka )	(Hardella_thurjii	((((((Melanochelys_trijuga	(((Cuora_amboinensis	(Cuora_aurocapitata	Cuora_flavomarginata ))	(Mauremys_annamensis	((Mauremys_leprosa	(Mauremys_caspica	Mauremys_rivulata ))	(Mauremys_reevesii	Mauremys_sinensis ))))	((Leucocephalon_yuwonoi	((Cyclemys_dentata	Cyclemys_oldhamii )	(Notochelys_platynota	(Heosemys_spinosa	(Heosemys_annandalii	Heosemys_grandis )))))	(Sacalia_bealei	Sacalia_quadriocellata ))))	((Gopherus_agassizii	(Glyptemys_insculpta	(Malaclemys_terrapin	(Graptemys_barbouri	Graptemys_geographica ))))	(Rhinoclemmys_nasuta	((Rhinoclemmys_annulata	Rhinoclemmys_pulcherrima )	(Rhinoclemmys_areolata	(Rhinoclemmys_punctularia	(Rhinoclemmys_funerea	Rhinoclemmys_melanosterna )))))))	(Geoemyda_spengleri	Siebenrockiella_crassicollis ))	(Malayemys	(Orlitia_borneensis	(kehreri	messeliana ))))	(Morenia_ocellata	Morenia_petersi ))	(Pangshura_tecta	(Pangshura_smithii	Pangshura_tentoria )))))));
(Batagur_baska	(Batagur_kachuga	((Batagur_borneoensis	Batagur_dhongoka )	(Hardella_thurjii	((((((Melanochelys_trijuga	(((Cuora_amboinensis	(Cuora_aurocapitata	Cuora_flavomarginata ))	(Mauremys_annamensis	((Mauremys_leprosa	(Mauremys_caspica	Mauremys_rivulata ))	(Mauremys_reevesii	Mauremys_sinensis ))))	((Leucocephalon_yuwonoi	((Cyclemys_dentata	Cyclemys_oldhamii )	(Notochelys_platynota	(Heosemys_spinosa	(Heosemys_annandalii	Heosemys_grandis )))))	(Sacalia_bealei	Sacalia_quadriocellata ))))	((Gopherus_agassizii	(Glyptemys_insculpta	(Malaclemys_terrapin	(Graptemys_barbouri	Graptemys_geographica ))))	(Rhinoclemmys_nasuta	((Rhinoclemmys_annulata	Rhinoclemmys_pulcherrima )	(Rhinoclemmys_areolata	(Rhinoclemmys_punctularia	(Rhinoclemmys_funerea	Rhinoclemmys_melanosterna )))))))	(Geoemyda_spengleri	Siebenrockiella_crassicollis ))	((Malayemys	Orlitia_borneensis )	(kehreri	messeliana )))	(Morenia_ocellata	Morenia_petersi ))	(Pangshura_tecta	(Pangshura_smithii	Pangshura_tentoria )))))));
(Batagur_baska	(Batagur_kachuga	((Batagur_borneoensis	Batagur_dhongoka )	(Hardella_thurjii	((((((Melanochelys_trijuga	(((Cuora_amboinensis	(Cuora_aurocapitata	Cuora_flavomarginata ))	(Mauremys_annamensis	((Mauremys_leprosa	(Mauremys_caspica	Mauremys_rivulata ))	(Mauremys_reevesii	Mauremys_sinensis ))))	((Leucocephalon_yuwonoi	((Cyclemys_dentata	Cyclemys_oldhamii )	(Notochelys_platynota	(Heosemys_spinosa	(Heosemys_annandalii	Heosemys_grandis )))))	(Sacalia_bealei	Sacalia_quadriocellata ))))	((Gopherus_agassizii	(Glyptemys_insculpta	(Malaclemys_terrapin	(Graptemys_barbouri	Graptemys_geographica ))))	(Rhinoclemmys_nasuta	((Rhinoclemmys_annulata	Rhinoclemmys_pulcherrima )	(Rhinoclemmys_areolata	(Rhinoclemmys_punctularia	(Rhinoclemmys_funerea	Rhinoclemmys_melanosterna )))))))	(Geoemyda_spengleri	Siebenrockiella_crassicollis ))	(Malayemys	(Orlitia_borneensis	(kehreri	messeliana ))))	(Morenia_ocellata	Morenia_petersi ))	(Pangshura_tecta	(Pangshura_smithii	Pangshura_tentoria )))))));
(Batagur_baska	(Batagur_kachuga	((Batagur_borneoensis	Batagur_dhongoka )	(Hardella_thurjii	((((((Melanochelys_trijuga	(((Cuora_amboinensis	(Cuora_aurocapitata	Cuora_flavomarginata ))	(Mauremys_annamensis	((Mauremys_leprosa	(Mauremys_caspica	Mauremys_rivulata ))	(Mauremys_reevesii	Mauremys_sinensis ))))	((Leucocephalon_yuwonoi	((Cyclemys_dentata	Cyclemys_oldhamii )	(Notochelys_platynota	(Heosemys_spinosa	(Heosemys_annandalii	Heosemys_grandis )))))	(Sacalia_bealei	Sacalia_quadriocellata ))))	((Gopherus_agassizii	(Glyptemys_insculpta	(Malaclemys_terrapin	(Graptemys_barbouri	Graptemys_geographica ))))	(Rhinoclemmys_nasuta	((Rhinoclemmys_annulata	Rhinoclemmys_pulcherrima )	(Rhinoclemmys_areolata	(Rhinoclemmys_punctularia	(Rhinoclemmys_funerea	Rhinoclemmys_melanosterna )))))))	(Geoemyda_spengleri	Siebenrockiella_crassicollis ))	(Malayemys	(Orlitia_borneensis	(kehreri	messeliana ))))	(Morenia_ocellata	Morenia_petersi ))	(Pangshura_tecta	(Pangshura_smithii	Pangshura_tentoria )))))));
(Batagur_baska	(Batagur_kachuga	((Batagur_borneoensis	Batagur_dhongoka )	(Hardella_thurjii	((((((Melanochelys_trijuga	(((Cuora_amboinensis	(Cuora_aurocapitata	Cuora_flavomarginata ))	(Mauremys_annamensis	((Mauremys_leprosa	(Mauremys_caspica	Mauremys_rivulata ))	(Mauremys_reevesii	Mauremys_sinensis ))))	((Leucocephalon_yuwonoi	((Cyclemys_dentata	Cyclemys_oldhamii )	(Notochelys_platynota	(Heosemys_spinosa	(Heosemys_annandalii	Heosemys_grandis )))))	(Sacalia_bealei	Sacalia_quadriocellata ))))	((Gopherus_agassizii	(Glyptemys_insculpta	(Malaclemys_terrapin	(Graptemys_barbouri	Graptemys_geographica ))))	(Rhinoclemmys_nasuta	((Rhinoclemmys_annulata	Rhinoclemmys_pulcherrima )	(Rhinoclemmys_areolata	(Rhinoclemmys_punctularia	(Rhinoclemmys_funerea	Rhinoclemmys_melanosterna )))))))	(Geoemyda_spengleri	Siebenrockiella_crassicollis ))	(Malayemys	(kehreri	(Orlitia_borneensis	messeliana ))))	(Morenia_ocellata	Morenia_petersi ))	(Pangshura_tecta	(Pangshura_smithii	Pangshura_tentoria )))))));
(Batagur_baska	(Batagur_kachuga	((Batagur_borneoensis	Batagur_dhongoka )	(Hardella_thurjii	((((((Melanochelys_trijuga	(((Cuora_amboinensis	(Cuora_aurocapitata	Cuora_flavomarginata ))	(Mauremys_annamensis	((Mauremys_leprosa	(Mauremys_caspica	Mauremys_rivulata ))	(Mauremys_reevesii	Mauremys_sinensis ))))	((Leucocephalon_yuwonoi	((Cyclemys_dentata	Cyclemys_oldhamii )	(Notochelys_platynota	(Heosemys_spinosa	(Heosemys_annandalii	Heosemys_grandis )))))	(Sacalia_bealei	Sacalia_quadriocellata ))))	((Gopherus_agassizii	(Glyptemys_insculpta	(Malaclemys_terrapin	(Graptemys_barbouri	Graptemys_geographica ))))	(Rhinoclemmys_nasuta	((Rhinoclemmys_annulata	Rhinoclemmys_pulcherrima )	(Rhinoclemmys_areolata	(Rhinoclemmys_punctularia	(Rhinoclemmys_funerea	Rhinoclemmys_melanosterna )))))))	(Geoemyda_spengleri	Siebenrockiella_crassicollis ))	((Malayemys	Orlitia_borneensis )	(kehreri	messeliana )))	(Morenia_ocellata	Morenia_petersi ))	(Pangshura_tecta	(Pangshura_smithii	Pangshura_tentoria )))))));
(Batagur_baska	(Batagur_kachuga	((Batagur_borneoensis	Batagur_dhongoka )	(Hardella_thurjii	((((((Melanochelys_trijuga	(((Cuora_amboinensis	(Cuora_aurocapitata	Cuora_flavomarginata ))	(Mauremys_annamensis	((Mauremys_leprosa	(Mauremys_caspica	Mauremys_rivulata ))	(Mauremys_reevesii	Mauremys_sinensis ))))	((Leucocephalon_yuwonoi	((Cyclemys_dentata	Cyclemys_oldhamii )	(Notochelys_platynota	(Heosemys_spinosa	(Heosemys_annandalii	Heosemys_grandis )))))	(Sacalia_bealei	Sacalia_quadriocellata ))))	((Gopherus_agassizii	(Glyptemys_insculpta	(Malaclemys_terrapin	(Graptemys_barbouri	Graptemys_geographica ))))	(Rhinoclemmys_nasuta	((Rhinoclemmys_annulata	Rhinoclemmys_pulcherrima )	(Rhinoclemmys_areolata	(Rhinoclemmys_punctularia	(Rhinoclemmys_funerea	Rhinoclemmys_melanosterna )))))))	(Geoemyda_spengleri	Siebenrockiella_crassicollis ))	(Malayemys	(Orlitia_borneensis	(kehreri	messeliana ))))	(Morenia_ocellata	Morenia_petersi ))	(Pangshura_tecta	(Pangshura_smithii	Pangshura_tentoria )))))));
(Batagur_baska	(Batagur_kachuga	((Batagur_borneoensis	Batagur_dhongoka )	(Hardella_thurjii	((((((Melanochelys_trijuga	(((Cuora_amboinensis	(Cuora_aurocapitata	Cuora_flavomarginata ))	(Mauremys_annamensis	((Mauremys_leprosa	(Mauremys_caspica	Mauremys_rivulata ))	(Mauremys_reevesii	Mauremys_sinensis ))))	((Leucocephalon_yuwonoi	((Cyclemys_dentata	Cyclemys_oldhamii )	(Notochelys_platynota	(Heosemys_spinosa	(Heosemys_annandalii	Heosemys_grandis )))))	(Sacalia_bealei	Sacalia_quadriocellata ))))	((Gopherus_agassizii	(Glyptemys_insculpta	(Malaclemys_terrapin	(Graptemys_barbouri	Graptemys_geographica ))))	(Rhinoclemmys_nasuta	((Rhinoclemmys_annulata	Rhinoclemmys_pulcherrima )	(Rhinoclemmys_areolata	(Rhinoclemmys_punctularia	(Rhinoclemmys_funerea	Rhinoclemmys_melanosterna )))))))	(Geoemyda_spengleri	Siebenrockiella_crassicollis ))	(Malayemys	(Orlitia_borneensis	(kehreri	messeliana ))))	(Morenia_ocellata	Morenia_petersi ))	(Pangshura_tecta	(Pangshura_smithii	Pangshura_tentoria )))))));
(Batagur_baska	(Batagur_kachuga	((Batagur_borneoensis	Batagur_dhongoka )	(Hardella_thurjii	((((((Melanochelys_trijuga	(((Cuora_amboinensis	(Cuora_aurocapitata	Cuora_flavomarginata ))	(Mauremys_annamensis	((Mauremys_leprosa	(Mauremys_caspica	Mauremys_rivulata ))	(Mauremys_reevesii	Mauremys_sinensis ))))	((Leucocephalon_yuwonoi	((Cyclemys_dentata	Cyclemys_oldhamii )	(Notochelys_platynota	(Heosemys_spinosa	(Heosemys_annandalii	Heosemys_grandis )))))	(Sacalia_bealei	Sacalia_quadriocellata ))))	((Gopherus_agassizii	(Glyptemys_insculpta	(Malaclemys_terrapin	(Graptemys_barbouri	Graptemys_geographica ))))	(Rhinoclemmys_nasuta	((Rhinoclemmys_annulata	Rhinoclemmys_pulcherrima )	(Rhinoclemmys_areolata	(Rhinoclemmys_punctularia	(Rhinoclemmys_funerea	Rhinoclemmys_melanosterna )))))))	(Geoemyda_spengleri	Siebenrockiella_crassicollis ))	((Malayemys	Orlitia_borneensis )	(kehreri	messeliana )))	(Morenia_ocellata	Morenia_petersi ))	(Pangshura_tecta	(Pangshura_smithii	Pangshura_tentoria )))))));
(Batagur_baska	(Batagur_kachuga	((Batagur_borneoensis	Batagur_dhongoka )	(Hardella_thurjii	((((((Melanochelys_trijuga	(((Cuora_amboinensis	(Cuora_aurocapitata	Cuora_flavomarginata ))	(Mauremys_annamensis	((Mauremys_leprosa	(Mauremys_caspica	Mauremys_rivulata ))	(Mauremys_reevesii	Mauremys_sinensis ))))	((Leucocephalon_yuwonoi	((Cyclemys_dentata	Cyclemys_oldhamii )	(Notochelys_platynota	(Heosemys_spinosa	(Heosemys_annandalii	Heosemys_grandis )))))	(Sacalia_bealei	Sacalia_quadriocellata ))))	((Gopherus_agassizii	(Glyptemys_insculpta	(Malaclemys_terrapin	(Graptemys_barbouri	Graptemys_geographica ))))	(Rhinoclemmys_nasuta	((Rhinoclemmys_annulata	Rhinoclemmys_pulcherrima )	(Rhinoclemmys_areolata	(Rhinoclemmys_punctularia	(Rhinoclemmys_funerea	Rhinoclemmys_melanosterna )))))))	(Geoemyda_spengleri	Siebenrockiella_crassicollis ))	(Malayemys	(Orlitia_borneensis	(kehreri	messeliana ))))	(Morenia_ocellata	Morenia_petersi ))	(Pangshura_tecta	(Pangshura_smithii	Pangshura_tentoria )))))));
(Batagur_baska	(Batagur_kachuga	((Batagur_borneoensis	Batagur_dhongoka )	(Hardella_thurjii	((((((Melanochelys_trijuga	(((Cuora_amboinensis	(Cuora_aurocapitata	Cuora_flavomarginata ))	(Mauremys_annamensis	((Mauremys_leprosa	(Mauremys_caspica	Mauremys_rivulata ))	(Mauremys_reevesii	Mauremys_sinensis ))))	((Leucocephalon_yuwonoi	((Cyclemys_dentata	Cyclemys_oldhamii )	(Notochelys_platynota	(Heosemys_spinosa	(Heosemys_annandalii	Heosemys_grandis )))))	(Sacalia_bealei	Sacalia_quadriocellata ))))	((Gopherus_agassizii	(Glyptemys_insculpta	(Malaclemys_terrapin	(Graptemys_barbouri	Graptemys_geographica ))))	(Rhinoclemmys_nasuta	((Rhinoclemmys_annulata	Rhinoclemmys_pulcherrima )	(Rhinoclemmys_areolata	(Rhinoclemmys_punctularia	(Rhinoclemmys_funerea	Rhinoclemmys_melanosterna )))))))	(Geoemyda_spengleri	Siebenrockiella_crassicollis ))	(Malayemys	(Orlitia_borneensis	(kehreri	messeliana ))))	(Morenia_ocellata	Morenia_petersi ))	(Pangshura_tecta	(Pangshura_smithii	Pangshura_tentoria )))))));
(Batagur_baska	(Batagur_kachuga	((Batagur_borneoensis	Batagur_dhongoka )	(Hardella_thurjii	((((((Melanochelys_trijuga	(((Cuora_amboinensis	(Cuora_aurocapitata	Cuora_flavomarginata ))	(Mauremys_annamensis	((Mauremys_leprosa	(Mauremys_caspica	Mauremys_rivulata ))	(Mauremys_reevesii	Mauremys_sinensis ))))	((Leucocephalon_yuwonoi	((Cyclemys_dentata	Cyclemys_oldhamii )	(Notochelys_platynota	(Heosemys_spinosa	(Heosemys_annandalii	Heosemys_grandis )))))	(Sacalia_bealei	Sacalia_quadriocellata ))))	((Gopherus_agassizii	(Glyptemys_insculpta	(Malaclemys_terrapin	(Graptemys_barbouri	Graptemys_geographica ))))	(Rhinoclemmys_nasuta	((Rhinoclemmys_annulata	Rhinoclemmys_pulcherrima )	(Rhinoclemmys_areolata	(Rhinoclemmys_punctularia	(Rhinoclemmys_funerea	Rhinoclemmys_melanosterna )))))))	(Geoemyda_spengleri	Siebenrockiella_crassicollis ))	(Malayemys	(Orlitia_borneensis	(kehreri	messeliana ))))	(Morenia_ocellata	Morenia_petersi ))	(Pangshura_tecta	(Pangshura_smithii	Pangshura_tentoria )))))));
(Batagur_baska	(Batagur_kachuga	((Batagur_borneoensis	Batagur_dhongoka )	(Hardella_thurjii	((((((Melanochelys_trijuga	(((Cuora_amboinensis	(Cuora_aurocapitata	Cuora_flavomarginata ))	(Mauremys_annamensis	((Mauremys_leprosa	(Mauremys_caspica	Mauremys_rivulata ))	(Mauremys_reevesii	Mauremys_sinensis ))))	((Leucocephalon_yuwonoi	((Cyclemys_dentata	Cyclemys_oldhamii )	(Notochelys_platynota	(Heosemys_spinosa	(Heosemys_annandalii	Heosemys_grandis )))))	(Sacalia_bealei	Sacalia_quadriocellata ))))	((Gopherus_agassizii	(Glyptemys_insculpta	(Malaclemys_terrapin	(Graptemys_barbouri	Graptemys_geographica ))))	(Rhinoclemmys_nasuta	((Rhinoclemmys_annulata	Rhinoclemmys_pulcherrima )	(Rhinoclemmys_areolata	(Rhinoclemmys_punctularia	(Rhinoclemmys_funerea	Rhinoclemmys_melanosterna )))))))	(Geoemyda_spengleri	Siebenrockiella_crassicollis ))	(Malayemys	(Orlitia_borneensis	(kehreri	messeliana ))))	(Morenia_ocellata	Morenia_petersi ))	(Pangshura_tecta	(Pangshura_smithii	Pangshura_tentoria )))))));
(Batagur_baska	(Batagur_kachuga	((Batagur_borneoensis	Batagur_dhongoka )	(Hardella_thurjii	((((((Melanochelys_trijuga	(((Cuora_amboinensis	(Cuora_aurocapitata	Cuora_flavomarginata ))	(Mauremys_annamensis	((Mauremys_leprosa	(Mauremys_caspica	Mauremys_rivulata ))	(Mauremys_reevesii	Mauremys_sinensis ))))	((Leucocephalon_yuwonoi	((Cyclemys_dentata	Cyclemys_oldhamii )	(Notochelys_platynota	(Heosemys_spinosa	(Heosemys_annandalii	Heosemys_grandis )))))	(Sacalia_bealei	Sacalia_quadriocellata ))))	((Gopherus_agassizii	(Glyptemys_insculpta	(Malaclemys_terrapin	(Graptemys_barbouri	Graptemys_geographica ))))	(Rhinoclemmys_nasuta	((Rhinoclemmys_annulata	Rhinoclemmys_pulcherrima )	(Rhinoclemmys_areolata	(Rhinoclemmys_punctularia	(Rhinoclemmys_funerea	Rhinoclemmys_melanosterna )))))))	(Geoemyda_spengleri	Siebenrockiella_crassicollis ))	((Malayemys	Orlitia_borneensis )	(kehreri	messeliana )))	(Morenia_ocellata	Morenia_petersi ))	(Pangshura_tecta	(Pangshura_smithii	Pangshura_tentoria )))))));
(Batagur_baska	(Batagur_kachuga	((Batagur_borneoensis	Batagur_dhongoka )	(Hardella_thurjii	((((((Melanochelys_trijuga	(((Cuora_amboinensis	(Cuora_aurocapitata	Cuora_flavomarginata ))	(Mauremys_annamensis	((Mauremys_leprosa	(Mauremys_caspica	Mauremys_rivulata ))	(Mauremys_reevesii	Mauremys_sinensis ))))	((Leucocephalon_yuwonoi	((Cyclemys_dentata	Cyclemys_oldhamii )	(Notochelys_platynota	(Heosemys_spinosa	(Heosemys_annandalii	Heosemys_grandis )))))	(Sacalia_bealei	Sacalia_quadriocellata ))))	((Gopherus_agassizii	(Glyptemys_insculpta	(Malaclemys_terrapin	(Graptemys_barbouri	Graptemys_geographica ))))	(Rhinoclemmys_nasuta	((Rhinoclemmys_annulata	Rhinoclemmys_pulcherrima )	(Rhinoclemmys_areolata	(Rhinoclemmys_punctularia	(Rhinoclemmys_funerea	Rhinoclemmys_melanosterna )))))))	(Geoemyda_spengleri	Siebenrockiella_crassicollis ))	(Malayemys	(Orlitia_borneensis	(kehreri	messeliana ))))	(Morenia_ocellata	Morenia_petersi ))	(Pangshura_tecta	(Pangshura_smithii	Pangshura_tentoria )))))));
(Batagur_baska	(Batagur_kachuga	((Batagur_borneoensis	Batagur_dhongoka )	(Hardella_thurjii	((((((Melanochelys_trijuga	(((Cuora_amboinensis	(Cuora_aurocapitata	Cuora_flavomarginata ))	(Mauremys_annamensis	((Mauremys_leprosa	(Mauremys_caspica	Mauremys_rivulata ))	(Mauremys_reevesii	Mauremys_sinensis ))))	((Leucocephalon_yuwonoi	((Cyclemys_dentata	Cyclemys_oldhamii )	(Notochelys_platynota	(Heosemys_spinosa	(Heosemys_annandalii	Heosemys_grandis )))))	(Sacalia_bealei	Sacalia_quadriocellata ))))	((Gopherus_agassizii	(Glyptemys_insculpta	(Malaclemys_terrapin	(Graptemys_barbouri	Graptemys_geographica ))))	(Rhinoclemmys_nasuta	((Rhinoclemmys_annulata	Rhinoclemmys_pulcherrima )	(Rhinoclemmys_areolata	(Rhinoclemmys_punctularia	(Rhinoclemmys_funerea	Rhinoclemmys_melanosterna )))))))	(Geoemyda_spengleri	Siebenrockiella_crassicollis ))	(Malayemys	(Orlitia_borneensis	(kehreri	messeliana ))))	(Morenia_ocellata	Morenia_petersi ))	(Pangshura_tecta	(Pangshura_smithii	Pangshura_tentoria )))))));
(Batagur_baska	(Batagur_kachuga	((Batagur_borneoensis	Batagur_dhongoka )	(Hardella_thurjii	((((((Melanochelys_trijuga	(((Cuora_amboinensis	(Cuora_aurocapitata	Cuora_flavomarginata ))	(Mauremys_annamensis	((Mauremys_leprosa	(Mauremys_caspica	Mauremys_rivulata ))	(Mauremys_reevesii	Mauremys_sinensis ))))	((Leucocephalon_yuwonoi	((Cyclemys_dentata	Cyclemys_oldhamii )	(Notochelys_platynota	(Heosemys_spinosa	(Heosemys_annandalii	Heosemys_grandis )))))	(Sacalia_bealei	Sacalia_quadriocellata ))))	((Gopherus_agassizii	(Glyptemys_insculpta	(Malaclemys_terrapin	(Graptemys_barbouri	Graptemys_geographica ))))	(Rhinoclemmys_nasuta	((Rhinoclemmys_annulata	Rhinoclemmys_pulcherrima )	(Rhinoclemmys_areolata	(Rhinoclemmys_punctularia	(Rhinoclemmys_funerea	Rhinoclemmys_melanosterna )))))))	(Geoemyda_spengleri	Siebenrockiella_crassicollis ))	(Malayemys	(Orlitia_borneensis	(kehreri	messeliana ))))	(Morenia_ocellata	Morenia_petersi ))	(Pangshura_tecta	(Pangshura_smithii	Pangshura_tentoria )))))));
(Batagur_baska	(Batagur_kachuga	((Batagur_borneoensis	Batagur_dhongoka )	(Hardella_thurjii	((((((Melanochelys_trijuga	(((Cuora_amboinensis	(Cuora_aurocapitata	Cuora_flavomarginata ))	(Mauremys_annamensis	((Mauremys_leprosa	(Mauremys_caspica	Mauremys_rivulata ))	(Mauremys_reevesii	Mauremys_sinensis ))))	((Leucocephalon_yuwonoi	((Cyclemys_dentata	Cyclemys_oldhamii )	(Notochelys_platynota	(Heosemys_spinosa	(Heosemys_annandalii	Heosemys_grandis )))))	(Sacalia_bealei	Sacalia_quadriocellata ))))	((Gopherus_agassizii	(Glyptemys_insculpta	(Malaclemys_terrapin	(Graptemys_barbouri	Graptemys_geographica ))))	(Rhinoclemmys_nasuta	((Rhinoclemmys_annulata	Rhinoclemmys_pulcherrima )	(Rhinoclemmys_areolata	(Rhinoclemmys_punctularia	(Rhinoclemmys_funerea	Rhinoclemmys_melanosterna )))))))	(Geoemyda_spengleri	Siebenrockiella_crassicollis ))	((Malayemys	Orlitia_borneensis )	(kehreri	messeliana )))	(Morenia_ocellata	Morenia_petersi ))	(Pangshura_tecta	(Pangshura_smithii	Pangshura_tentoria )))))));
(Batagur_baska	(Batagur_kachuga	((Batagur_borneoensis	Batagur_dhongoka )	(Hardella_thurjii	((((((Melanochelys_trijuga	(((Cuora_amboinensis	(Cuora_aurocapitata	Cuora_flavomarginata ))	(Mauremys_annamensis	((Mauremys_leprosa	(Mauremys_caspica	Mauremys_rivulata ))	(Mauremys_reevesii	Mauremys_sinensis ))))	((Leucocephalon_yuwonoi	((Cyclemys_dentata	Cyclemys_oldhamii )	(Notochelys_platynota	(Heosemys_spinosa	(Heosemys_annandalii	Heosemys_grandis )))))	(Sacalia_bealei	Sacalia_quadriocellata ))))	((Gopherus_agassizii	(Glyptemys_insculpta	(Malaclemys_terrapin	(Graptemys_barbouri	Graptemys_geographica ))))	(Rhinoclemmys_nasuta	((Rhinoclemmys_annulata	Rhinoclemmys_pulcherrima )	(Rhinoclemmys_areolata	(Rhinoclemmys_punctularia	(Rhinoclemmys_funerea	Rhinoclemmys_melanosterna )))))))	(Geoemyda_spengleri	Siebenrockiella_crassicollis ))	(Malayemys	(Orlitia_borneensis	(kehreri	messeliana ))))	(Morenia_ocellata	Morenia_petersi ))	(Pangshura_tecta	(Pangshura_smithii	Pangshura_tentoria )))))));
(Batagur_baska	(Batagur_kachuga	((Batagur_borneoensis	Batagur_dhongoka )	(Hardella_thurjii	((((((Melanochelys_trijuga	(((Cuora_amboinensis	(Cuora_aurocapitata	Cuora_flavomarginata ))	(Mauremys_annamensis	((Mauremys_leprosa	(Mauremys_caspica	Mauremys_rivulata ))	(Mauremys_reevesii	Mauremys_sinensis ))))	((Leucocephalon_yuwonoi	((Cyclemys_dentata	Cyclemys_oldhamii )	(Notochelys_platynota	(Heosemys_spinosa	(Heosemys_annandalii	Heosemys_grandis )))))	(Sacalia_bealei	Sacalia_quadriocellata ))))	((Gopherus_agassizii	(Glyptemys_insculpta	(Malaclemys_terrapin	(Graptemys_barbouri	Graptemys_geographica ))))	(Rhinoclemmys_nasuta	((Rhinoclemmys_annulata	Rhinoclemmys_pulcherrima )	(Rhinoclemmys_areolata	(Rhinoclemmys_punctularia	(Rhinoclemmys_funerea	Rhinoclemmys_melanosterna )))))))	(Geoemyda_spengleri	Siebenrockiella_crassicollis ))	(Malayemys	(Orlitia_borneensis	(kehreri	messeliana ))))	(Morenia_ocellata	Morenia_petersi ))	(Pangshura_tecta	(Pangshura_smithii	Pangshura_tentoria )))))));
(Batagur_baska	(Batagur_kachuga	((Batagur_borneoensis	Batagur_dhongoka )	(Hardella_thurjii	((((((Melanochelys_trijuga	(((Cuora_amboinensis	(Cuora_aurocapitata	Cuora_flavomarginata ))	(Mauremys_annamensis	((Mauremys_leprosa	(Mauremys_caspica	Mauremys_rivulata ))	(Mauremys_reevesii	Mauremys_sinensis ))))	((Leucocephalon_yuwonoi	((Cyclemys_dentata	Cyclemys_oldhamii )	(Notochelys_platynota	(Heosemys_spinosa	(Heosemys_annandalii	Heosemys_grandis )))))	(Sacalia_bealei	Sacalia_quadriocellata ))))	((Gopherus_agassizii	(Glyptemys_insculpta	(Malaclemys_terrapin	(Graptemys_barbouri	Graptemys_geographica ))))	(Rhinoclemmys_nasuta	((Rhinoclemmys_annulata	Rhinoclemmys_pulcherrima )	(Rhinoclemmys_areolata	(Rhinoclemmys_punctularia	(Rhinoclemmys_funerea	Rhinoclemmys_melanosterna )))))))	(Geoemyda_spengleri	Siebenrockiella_crassicollis ))	(Malayemys	(Orlitia_borneensis	(kehreri	messeliana ))))	(Morenia_ocellata	Morenia_petersi ))	(Pangshura_tecta	(Pangshura_smithii	Pangshura_tentoria )))))));
(Batagur_baska	(Batagur_kachuga	((Batagur_borneoensis	Batagur_dhongoka )	(Hardella_thurjii	((((((Melanochelys_trijuga	(((Cuora_amboinensis	(Cuora_aurocapitata	Cuora_flavomarginata ))	(Mauremys_annamensis	((Mauremys_leprosa	(Mauremys_caspica	Mauremys_rivulata ))	(Mauremys_reevesii	Mauremys_sinensis ))))	((Leucocephalon_yuwonoi	((Cyclemys_dentata	Cyclemys_oldhamii )	(Notochelys_platynota	(Heosemys_spinosa	(Heosemys_annandalii	Heosemys_grandis )))))	(Sacalia_bealei	Sacalia_quadriocellata ))))	((Gopherus_agassizii	(Glyptemys_insculpta	(Malaclemys_terrapin	(Graptemys_barbouri	Graptemys_geographica ))))	(Rhinoclemmys_nasuta	((Rhinoclemmys_annulata	Rhinoclemmys_pulcherrima )	(Rhinoclemmys_areolata	(Rhinoclemmys_punctularia	(Rhinoclemmys_funerea	Rhinoclemmys_melanosterna )))))))	(Geoemyda_spengleri	Siebenrockiella_crassicollis ))	(Malayemys	(Orlitia_borneensis	(kehreri	messeliana ))))	(Morenia_ocellata	Morenia_petersi ))	(Pangshura_tecta	(Pangshura_smithii	Pangshura_tentoria )))))));
(Batagur_baska	(Batagur_kachuga	((Batagur_borneoensis	Batagur_dhongoka )	(Hardella_thurjii	((((((Melanochelys_trijuga	(((Cuora_amboinensis	(Cuora_aurocapitata	Cuora_flavomarginata ))	(Mauremys_annamensis	((Mauremys_leprosa	(Mauremys_caspica	Mauremys_rivulata ))	(Mauremys_reevesii	Mauremys_sinensis ))))	((Leucocephalon_yuwonoi	((Cyclemys_dentata	Cyclemys_oldhamii )	(Notochelys_platynota	(Heosemys_spinosa	(Heosemys_annandalii	Heosemys_grandis )))))	(Sacalia_bealei	Sacalia_quadriocellata ))))	((Gopherus_agassizii	(Glyptemys_insculpta	(Malaclemys_terrapin	(Graptemys_barbouri	Graptemys_geographica ))))	(Rhinoclemmys_nasuta	((Rhinoclemmys_annulata	Rhinoclemmys_pulcherrima )	(Rhinoclemmys_areolata	(Rhinoclemmys_punctularia	(Rhinoclemmys_funerea	Rhinoclemmys_melanosterna )))))))	(Geoemyda_spengleri	Siebenrockiella_crassicollis ))	(Malayemys	(Orlitia_borneensis	(kehreri	messeliana ))))	(Morenia_ocellata	Morenia_petersi ))	(Pangshura_tecta	(Pangshura_smithii	Pangshura_tentoria )))))));
(Batagur_baska	(Batagur_kachuga	((Batagur_borneoensis	Batagur_dhongoka )	(Hardella_thurjii	((((((Melanochelys_trijuga	(((Cuora_amboinensis	(Cuora_aurocapitata	Cuora_flavomarginata ))	(Mauremys_annamensis	((Mauremys_leprosa	(Mauremys_caspica	Mauremys_rivulata ))	(Mauremys_reevesii	Mauremys_sinensis ))))	((Leucocephalon_yuwonoi	((Cyclemys_dentata	Cyclemys_oldhamii )	(Notochelys_platynota	(Heosemys_spinosa	(Heosemys_annandalii	Heosemys_grandis )))))	(Sacalia_bealei	Sacalia_quadriocellata ))))	((Gopherus_agassizii	(Glyptemys_insculpta	(Malaclemys_terrapin	(Graptemys_barbouri	Graptemys_geographica ))))	(Rhinoclemmys_nasuta	((Rhinoclemmys_annulata	Rhinoclemmys_pulcherrima )	(Rhinoclemmys_areolata	(Rhinoclemmys_punctularia	(Rhinoclemmys_funerea	Rhinoclemmys_melanosterna )))))))	(Geoemyda_spengleri	Siebenrockiella_crassicollis ))	(Malayemys	(kehreri	(Orlitia_borneensis	messeliana ))))	(Morenia_ocellata	Morenia_petersi ))	(Pangshura_tecta	(Pangshura_smithii	Pangshura_tentoria )))))));
(Batagur_baska	(Batagur_kachuga	((Batagur_borneoensis	Batagur_dhongoka )	(Hardella_thurjii	((((((Melanochelys_trijuga	(((Cuora_amboinensis	(Cuora_aurocapitata	Cuora_flavomarginata ))	(Mauremys_annamensis	((Mauremys_leprosa	(Mauremys_caspica	Mauremys_rivulata ))	(Mauremys_reevesii	Mauremys_sinensis ))))	((Leucocephalon_yuwonoi	((Cyclemys_dentata	Cyclemys_oldhamii )	(Notochelys_platynota	(Heosemys_spinosa	(Heosemys_annandalii	Heosemys_grandis )))))	(Sacalia_bealei	Sacalia_quadriocellata ))))	((Gopherus_agassizii	(Glyptemys_insculpta	(Malaclemys_terrapin	(Graptemys_barbouri	Graptemys_geographica ))))	(Rhinoclemmys_nasuta	((Rhinoclemmys_annulata	Rhinoclemmys_pulcherrima )	(Rhinoclemmys_areolata	(Rhinoclemmys_punctularia	(Rhinoclemmys_funerea	Rhinoclemmys_melanosterna )))))))	(Geoemyda_spengleri	Siebenrockiella_crassicollis ))	(Malayemys	(Orlitia_borneensis	(kehreri	messeliana ))))	(Morenia_ocellata	Morenia_petersi ))	(Pangshura_tecta	(Pangshura_smithii	Pangshura_tentoria )))))));
(Batagur_baska	(Batagur_kachuga	((Batagur_borneoensis	Batagur_dhongoka )	(Hardella_thurjii	((((((Melanochelys_trijuga	(((Cuora_amboinensis	(Cuora_aurocapitata	Cuora_flavomarginata ))	(Mauremys_annamensis	((Mauremys_leprosa	(Mauremys_caspica	Mauremys_rivulata ))	(Mauremys_reevesii	Mauremys_sinensis ))))	((Leucocephalon_yuwonoi	((Cyclemys_dentata	Cyclemys_oldhamii )	(Notochelys_platynota	(Heosemys_spinosa	(Heosemys_annandalii	Heosemys_grandis )))))	(Sacalia_bealei	Sacalia_quadriocellata ))))	((Gopherus_agassizii	(Glyptemys_insculpta	(Malaclemys_terrapin	(Graptemys_barbouri	Graptemys_geographica ))))	(Rhinoclemmys_nasuta	((Rhinoclemmys_annulata	Rhinoclemmys_pulcherrima )	(Rhinoclemmys_areolata	(Rhinoclemmys_punctularia	(Rhinoclemmys_funerea	Rhinoclemmys_melanosterna )))))))	(Geoemyda_spengleri	Siebenrockiella_crassicollis ))	(Malayemys	(Orlitia_borneensis	(kehreri	messeliana ))))	(Morenia_ocellata	Morenia_petersi ))	(Pangshura_tecta	(Pangshura_smithii	Pangshura_tentoria )))))));
(Batagur_baska	(Batagur_kachuga	((Batagur_borneoensis	Batagur_dhongoka )	(Hardella_thurjii	((((((Melanochelys_trijuga	(((Cuora_amboinensis	(Cuora_aurocapitata	Cuora_flavomarginata ))	(Mauremys_annamensis	((Mauremys_leprosa	(Mauremys_caspica	Mauremys_rivulata ))	(Mauremys_reevesii	Mauremys_sinensis ))))	((Leucocephalon_yuwonoi	((Cyclemys_dentata	Cyclemys_oldhamii )	(Notochelys_platynota	(Heosemys_spinosa	(Heosemys_annandalii	Heosemys_grandis )))))	(Sacalia_bealei	Sacalia_quadriocellata ))))	((Gopherus_agassizii	(Glyptemys_insculpta	(Malaclemys_terrapin	(Graptemys_barbouri	Graptemys_geographica ))))	(Rhinoclemmys_nasuta	((Rhinoclemmys_annulata	Rhinoclemmys_pulcherrima )	(Rhinoclemmys_areolata	(Rhinoclemmys_punctularia	(Rhinoclemmys_funerea	Rhinoclemmys_melanosterna )))))))	(Geoemyda_spengleri	Siebenrockiella_crassicollis ))	(Malayemys	(Orlitia_borneensis	(kehreri	messeliana ))))	(Morenia_ocellata	Morenia_petersi ))	(Pangshura_tecta	(Pangshura_smithii	Pangshura_tentoria )))))));
(Batagur_baska	(Batagur_kachuga	((Batagur_borneoensis	Batagur_dhongoka )	(Hardella_thurjii	((((((Melanochelys_trijuga	(((Cuora_amboinensis	(Cuora_aurocapitata	Cuora_flavomarginata ))	(Mauremys_annamensis	((Mauremys_leprosa	(Mauremys_caspica	Mauremys_rivulata ))	(Mauremys_reevesii	Mauremys_sinensis ))))	((Leucocephalon_yuwonoi	((Cyclemys_dentata	Cyclemys_oldhamii )	(Notochelys_platynota	(Heosemys_spinosa	(Heosemys_annandalii	Heosemys_grandis )))))	(Sacalia_bealei	Sacalia_quadriocellata ))))	((Gopherus_agassizii	(Glyptemys_insculpta	(Malaclemys_terrapin	(Graptemys_barbouri	Graptemys_geographica ))))	(Rhinoclemmys_nasuta	((Rhinoclemmys_annulata	Rhinoclemmys_pulcherrima )	(Rhinoclemmys_areolata	(Rhinoclemmys_punctularia	(Rhinoclemmys_funerea	Rhinoclemmys_melanosterna )))))))	(Geoemyda_spengleri	Siebenrockiella_crassicollis ))	(Malayemys	(Orlitia_borneensis	(kehreri	messeliana ))))	(Morenia_ocellata	Morenia_petersi ))	(Pangshura_tecta	(Pangshura_smithii	Pangshura_tentoria )))))));
(Batagur_baska	(Batagur_kachuga	((Batagur_borneoensis	Batagur_dhongoka )	(Hardella_thurjii	((((((Melanochelys_trijuga	(((Cuora_amboinensis	(Cuora_aurocapitata	Cuora_flavomarginata ))	(Mauremys_annamensis	((Mauremys_leprosa	(Mauremys_caspica	Mauremys_rivulata ))	(Mauremys_reevesii	Mauremys_sinensis ))))	((Leucocephalon_yuwonoi	((Cyclemys_dentata	Cyclemys_oldhamii )	(Notochelys_platynota	(Heosemys_spinosa	(Heosemys_annandalii	Heosemys_grandis )))))	(Sacalia_bealei	Sacalia_quadriocellata ))))	((Gopherus_agassizii	(Glyptemys_insculpta	(Malaclemys_terrapin	(Graptemys_barbouri	Graptemys_geographica ))))	(Rhinoclemmys_nasuta	((Rhinoclemmys_annulata	Rhinoclemmys_pulcherrima )	(Rhinoclemmys_areolata	(Rhinoclemmys_punctularia	(Rhinoclemmys_funerea	Rhinoclemmys_melanosterna )))))))	(Geoemyda_spengleri	Siebenrockiella_crassicollis ))	(Malayemys	(Orlitia_borneensis	(kehreri	messeliana ))))	(Morenia_ocellata	Morenia_petersi ))	(Pangshura_tecta	(Pangshura_smithii	Pangshura_tentoria )))))));
(Batagur_baska	(Batagur_kachuga	((Batagur_borneoensis	Batagur_dhongoka )	(Hardella_thurjii	((((((Melanochelys_trijuga	(((Cuora_amboinensis	(Cuora_aurocapitata	Cuora_flavomarginata ))	(Mauremys_annamensis	((Mauremys_leprosa	(Mauremys_caspica	Mauremys_rivulata ))	(Mauremys_reevesii	Mauremys_sinensis ))))	((Leucocephalon_yuwonoi	((Cyclemys_dentata	Cyclemys_oldhamii )	(Notochelys_platynota	(Heosemys_spinosa	(Heosemys_annandalii	Heosemys_grandis )))))	(Sacalia_bealei	Sacalia_quadriocellata ))))	((Gopherus_agassizii	(Glyptemys_insculpta	(Malaclemys_terrapin	(Graptemys_barbouri	Graptemys_geographica ))))	(Rhinoclemmys_nasuta	((Rhinoclemmys_annulata	Rhinoclemmys_pulcherrima )	(Rhinoclemmys_areolata	(Rhinoclemmys_punctularia	(Rhinoclemmys_funerea	Rhinoclemmys_melanosterna )))))))	(Geoemyda_spengleri	Siebenrockiella_crassicollis ))	((Malayemys	Orlitia_borneensis )	(kehreri	messeliana )))	(Morenia_ocellata	Morenia_petersi ))	(Pangshura_tecta	(Pangshura_smithii	Pangshura_tentoria )))))));
(Batagur_baska	(Batagur_kachuga	((Batagur_borneoensis	Batagur_dhongoka )	(Hardella_thurjii	((((((Melanochelys_trijuga	(((Cuora_amboinensis	(Cuora_aurocapitata	Cuora_flavomarginata ))	(Mauremys_annamensis	((Mauremys_leprosa	(Mauremys_caspica	Mauremys_rivulata ))	(Mauremys_reevesii	Mauremys_sinensis ))))	((Leucocephalon_yuwonoi	((Cyclemys_dentata	Cyclemys_oldhamii )	(Notochelys_platynota	(Heosemys_spinosa	(Heosemys_annandalii	Heosemys_grandis )))))	(Sacalia_bealei	Sacalia_quadriocellata ))))	((Gopherus_agassizii	(Glyptemys_insculpta	(Malaclemys_terrapin	(Graptemys_barbouri	Graptemys_geographica ))))	(Rhinoclemmys_nasuta	((Rhinoclemmys_annulata	Rhinoclemmys_pulcherrima )	(Rhinoclemmys_areolata	(Rhinoclemmys_punctularia	(Rhinoclemmys_funerea	Rhinoclemmys_melanosterna )))))))	(Geoemyda_spengleri	Siebenrockiella_crassicollis ))	(Malayemys	(kehreri	(Orlitia_borneensis	messeliana ))))	(Morenia_ocellata	Morenia_petersi ))	(Pangshura_tecta	(Pangshura_smithii	Pangshura_tentoria )))))));
(Batagur_baska	(Batagur_kachuga	((Batagur_borneoensis	Batagur_dhongoka )	(Hardella_thurjii	((((((Melanochelys_trijuga	(((Cuora_amboinensis	(Cuora_aurocapitata	Cuora_flavomarginata ))	(Mauremys_annamensis	((Mauremys_leprosa	(Mauremys_caspica	Mauremys_rivulata ))	(Mauremys_reevesii	Mauremys_sinensis ))))	((Leucocephalon_yuwonoi	((Cyclemys_dentata	Cyclemys_oldhamii )	(Notochelys_platynota	(Heosemys_spinosa	(Heosemys_annandalii	Heosemys_grandis )))))	(Sacalia_bealei	Sacalia_quadriocellata ))))	((Gopherus_agassizii	(Glyptemys_insculpta	(Malaclemys_terrapin	(Graptemys_barbouri	Graptemys_geographica ))))	(Rhinoclemmys_nasuta	((Rhinoclemmys_annulata	Rhinoclemmys_pulcherrima )	(Rhinoclemmys_areolata	(Rhinoclemmys_punctularia	(Rhinoclemmys_funerea	Rhinoclemmys_melanosterna )))))))	(Geoemyda_spengleri	Siebenrockiella_crassicollis ))	(Malayemys	(Orlitia_borneensis	(kehreri	messeliana ))))	(Morenia_ocellata	Morenia_petersi ))	(Pangshura_tecta	(Pangshura_smithii	Pangshura_tentoria )))))));
(Batagur_baska	(Batagur_kachuga	((Batagur_borneoensis	Batagur_dhongoka )	(Hardella_thurjii	((((((Melanochelys_trijuga	(((Cuora_amboinensis	(Cuora_aurocapitata	Cuora_flavomarginata ))	(Mauremys_annamensis	((Mauremys_leprosa	(Mauremys_caspica	Mauremys_rivulata ))	(Mauremys_reevesii	Mauremys_sinensis ))))	((Leucocephalon_yuwonoi	((Cyclemys_dentata	Cyclemys_oldhamii )	(Notochelys_platynota	(Heosemys_spinosa	(Heosemys_annandalii	Heosemys_grandis )))))	(Sacalia_bealei	Sacalia_quadriocellata ))))	((Gopherus_agassizii	(Glyptemys_insculpta	(Malaclemys_terrapin	(Graptemys_barbouri	Graptemys_geographica ))))	(Rhinoclemmys_nasuta	((Rhinoclemmys_annulata	Rhinoclemmys_pulcherrima )	(Rhinoclemmys_areolata	(Rhinoclemmys_punctularia	(Rhinoclemmys_funerea	Rhinoclemmys_melanosterna )))))))	(Geoemyda_spengleri	Siebenrockiella_crassicollis ))	(Malayemys	(Orlitia_borneensis	(kehreri	messeliana ))))	(Morenia_ocellata	Morenia_petersi ))	(Pangshura_tecta	(Pangshura_smithii	Pangshura_tentoria )))))));
(Batagur_baska	(Batagur_kachuga	((Batagur_borneoensis	Batagur_dhongoka )	(Hardella_thurjii	((((((Melanochelys_trijuga	(((Cuora_amboinensis	(Cuora_aurocapitata	Cuora_flavomarginata ))	(Mauremys_annamensis	((Mauremys_leprosa	(Mauremys_caspica	Mauremys_rivulata ))	(Mauremys_reevesii	Mauremys_sinensis ))))	((Leucocephalon_yuwonoi	((Cyclemys_dentata	Cyclemys_oldhamii )	(Notochelys_platynota	(Heosemys_spinosa	(Heosemys_annandalii	Heosemys_grandis )))))	(Sacalia_bealei	Sacalia_quadriocellata ))))	((Gopherus_agassizii	(Glyptemys_insculpta	(Malaclemys_terrapin	(Graptemys_barbouri	Graptemys_geographica ))))	(Rhinoclemmys_nasuta	((Rhinoclemmys_annulata	Rhinoclemmys_pulcherrima )	(Rhinoclemmys_areolata	(Rhinoclemmys_punctularia	(Rhinoclemmys_funerea	Rhinoclemmys_melanosterna )))))))	(Geoemyda_spengleri	Siebenrockiella_crassicollis ))	(Malayemys	(Orlitia_borneensis	(kehreri	messeliana ))))	(Morenia_ocellata	Morenia_petersi ))	(Pangshura_tecta	(Pangshura_smithii	Pangshura_tentoria )))))));
(Batagur_baska	(Batagur_kachuga	((Batagur_borneoensis	Batagur_dhongoka )	(Hardella_thurjii	((((((Melanochelys_trijuga	(((Cuora_amboinensis	(Cuora_aurocapitata	Cuora_flavomarginata ))	(Mauremys_annamensis	((Mauremys_leprosa	(Mauremys_caspica	Mauremys_rivulata ))	(Mauremys_reevesii	Mauremys_sinensis ))))	((Leucocephalon_yuwonoi	((Cyclemys_dentata	Cyclemys_oldhamii )	(Notochelys_platynota	(Heosemys_spinosa	(Heosemys_annandalii	Heosemys_grandis )))))	(Sacalia_bealei	Sacalia_quadriocellata ))))	((Gopherus_agassizii	(Glyptemys_insculpta	(Malaclemys_terrapin	(Graptemys_barbouri	Graptemys_geographica ))))	(Rhinoclemmys_nasuta	((Rhinoclemmys_annulata	Rhinoclemmys_pulcherrima )	(Rhinoclemmys_areolata	(Rhinoclemmys_punctularia	(Rhinoclemmys_funerea	Rhinoclemmys_melanosterna )))))))	(Geoemyda_spengleri	Siebenrockiella_crassicollis ))	(Malayemys	(Orlitia_borneensis	(kehreri	messeliana ))))	(Morenia_ocellata	Morenia_petersi ))	(Pangshura_tecta	(Pangshura_smithii	Pangshura_tentoria )))))));
(Batagur_baska	(Batagur_kachuga	((Batagur_borneoensis	Batagur_dhongoka )	(Hardella_thurjii	((((((Melanochelys_trijuga	(((Cuora_amboinensis	(Cuora_aurocapitata	Cuora_flavomarginata ))	(Mauremys_annamensis	((Mauremys_leprosa	(Mauremys_caspica	Mauremys_rivulata ))	(Mauremys_reevesii	Mauremys_sinensis ))))	((Leucocephalon_yuwonoi	((Cyclemys_dentata	Cyclemys_oldhamii )	(Notochelys_platynota	(Heosemys_spinosa	(Heosemys_annandalii	Heosemys_grandis )))))	(Sacalia_bealei	Sacalia_quadriocellata ))))	((Gopherus_agassizii	(Glyptemys_insculpta	(Malaclemys_terrapin	(Graptemys_barbouri	Graptemys_geographica ))))	(Rhinoclemmys_nasuta	((Rhinoclemmys_annulata	Rhinoclemmys_pulcherrima )	(Rhinoclemmys_areolata	(Rhinoclemmys_punctularia	(Rhinoclemmys_funerea	Rhinoclemmys_melanosterna )))))))	(Geoemyda_spengleri	Siebenrockiella_crassicollis ))	(Malayemys	(Orlitia_borneensis	(kehreri	messeliana ))))	(Morenia_ocellata	Morenia_petersi ))	(Pangshura_tecta	(Pangshura_smithii	Pangshura_tentoria )))))));
(Batagur_baska	(Batagur_kachuga	((Batagur_borneoensis	Batagur_dhongoka )	(Hardella_thurjii	((((((Melanochelys_trijuga	(((Cuora_amboinensis	(Cuora_aurocapitata	Cuora_flavomarginata ))	(Mauremys_annamensis	((Mauremys_leprosa	(Mauremys_caspica	Mauremys_rivulata ))	(Mauremys_reevesii	Mauremys_sinensis ))))	((Leucocephalon_yuwonoi	((Cyclemys_dentata	Cyclemys_oldhamii )	(Notochelys_platynota	(Heosemys_spinosa	(Heosemys_annandalii	Heosemys_grandis )))))	(Sacalia_bealei	Sacalia_quadriocellata ))))	((Gopherus_agassizii	(Glyptemys_insculpta	(Malaclemys_terrapin	(Graptemys_barbouri	Graptemys_geographica ))))	(Rhinoclemmys_nasuta	((Rhinoclemmys_annulata	Rhinoclemmys_pulcherrima )	(Rhinoclemmys_areolata	(Rhinoclemmys_punctularia	(Rhinoclemmys_funerea	Rhinoclemmys_melanosterna )))))))	(Geoemyda_spengleri	Siebenrockiella_crassicollis ))	((Malayemys	Orlitia_borneensis )	(kehreri	messeliana )))	(Morenia_ocellata	Morenia_petersi ))	(Pangshura_tecta	(Pangshura_smithii	Pangshura_tentoria )))))));
(Batagur_baska	(Batagur_kachuga	((Batagur_borneoensis	Batagur_dhongoka )	(Hardella_thurjii	((((((Melanochelys_trijuga	(((Cuora_amboinensis	(Cuora_aurocapitata	Cuora_flavomarginata ))	(Mauremys_annamensis	((Mauremys_leprosa	(Mauremys_caspica	Mauremys_rivulata ))	(Mauremys_reevesii	Mauremys_sinensis ))))	((Leucocephalon_yuwonoi	((Cyclemys_dentata	Cyclemys_oldhamii )	(Notochelys_platynota	(Heosemys_spinosa	(Heosemys_annandalii	Heosemys_grandis )))))	(Sacalia_bealei	Sacalia_quadriocellata ))))	((Gopherus_agassizii	(Glyptemys_insculpta	(Malaclemys_terrapin	(Graptemys_barbouri	Graptemys_geographica ))))	(Rhinoclemmys_nasuta	((Rhinoclemmys_annulata	Rhinoclemmys_pulcherrima )	(Rhinoclemmys_areolata	(Rhinoclemmys_punctularia	(Rhinoclemmys_funerea	Rhinoclemmys_melanosterna )))))))	(Geoemyda_spengleri	Siebenrockiella_crassicollis ))	(Malayemys	(kehreri	(Orlitia_borneensis	messeliana ))))	(Morenia_ocellata	Morenia_petersi ))	(Pangshura_tecta	(Pangshura_smithii	Pangshura_tentoria )))))));
(Batagur_baska	(Batagur_kachuga	((Batagur_borneoensis	Batagur_dhongoka )	(Hardella_thurjii	((((((Melanochelys_trijuga	(((Cuora_amboinensis	(Cuora_aurocapitata	Cuora_flavomarginata ))	(Mauremys_annamensis	((Mauremys_leprosa	(Mauremys_caspica	Mauremys_rivulata ))	(Mauremys_reevesii	Mauremys_sinensis ))))	((Leucocephalon_yuwonoi	((Cyclemys_dentata	Cyclemys_oldhamii )	(Notochelys_platynota	(Heosemys_spinosa	(Heosemys_annandalii	Heosemys_grandis )))))	(Sacalia_bealei	Sacalia_quadriocellata ))))	((Gopherus_agassizii	(Glyptemys_insculpta	(Malaclemys_terrapin	(Graptemys_barbouri	Graptemys_geographica ))))	(Rhinoclemmys_nasuta	((Rhinoclemmys_annulata	Rhinoclemmys_pulcherrima )	(Rhinoclemmys_areolata	(Rhinoclemmys_punctularia	(Rhinoclemmys_funerea	Rhinoclemmys_melanosterna )))))))	(Geoemyda_spengleri	Siebenrockiella_crassicollis ))	(Malayemys	(Orlitia_borneensis	(kehreri	messeliana ))))	(Morenia_ocellata	Morenia_petersi ))	(Pangshura_tecta	(Pangshura_smithii	Pangshura_tentoria )))))));
(Batagur_baska	(Batagur_kachuga	((Batagur_borneoensis	Batagur_dhongoka )	(Hardella_thurjii	((((((Melanochelys_trijuga	(((Cuora_amboinensis	(Cuora_aurocapitata	Cuora_flavomarginata ))	(Mauremys_annamensis	((Mauremys_leprosa	(Mauremys_caspica	Mauremys_rivulata ))	(Mauremys_reevesii	Mauremys_sinensis ))))	((Leucocephalon_yuwonoi	((Cyclemys_dentata	Cyclemys_oldhamii )	(Notochelys_platynota	(Heosemys_spinosa	(Heosemys_annandalii	Heosemys_grandis )))))	(Sacalia_bealei	Sacalia_quadriocellata ))))	((Gopherus_agassizii	(Glyptemys_insculpta	(Malaclemys_terrapin	(Graptemys_barbouri	Graptemys_geographica ))))	(Rhinoclemmys_nasuta	((Rhinoclemmys_annulata	Rhinoclemmys_pulcherrima )	(Rhinoclemmys_areolata	(Rhinoclemmys_punctularia	(Rhinoclemmys_funerea	Rhinoclemmys_melanosterna )))))))	(Geoemyda_spengleri	Siebenrockiella_crassicollis ))	(Malayemys	(Orlitia_borneensis	(kehreri	messeliana ))))	(Morenia_ocellata	Morenia_petersi ))	(Pangshura_tecta	(Pangshura_smithii	Pangshura_tentoria )))))));
(Batagur_baska	(Batagur_kachuga	((Batagur_borneoensis	Batagur_dhongoka )	(Hardella_thurjii	((((((Melanochelys_trijuga	(((Cuora_amboinensis	(Cuora_aurocapitata	Cuora_flavomarginata ))	(Mauremys_annamensis	((Mauremys_leprosa	(Mauremys_caspica	Mauremys_rivulata ))	(Mauremys_reevesii	Mauremys_sinensis ))))	((Leucocephalon_yuwonoi	((Cyclemys_dentata	Cyclemys_oldhamii )	(Notochelys_platynota	(Heosemys_spinosa	(Heosemys_annandalii	Heosemys_grandis )))))	(Sacalia_bealei	Sacalia_quadriocellata ))))	((Gopherus_agassizii	(Glyptemys_insculpta	(Malaclemys_terrapin	(Graptemys_barbouri	Graptemys_geographica ))))	(Rhinoclemmys_nasuta	((Rhinoclemmys_annulata	Rhinoclemmys_pulcherrima )	(Rhinoclemmys_areolata	(Rhinoclemmys_punctularia	(Rhinoclemmys_funerea	Rhinoclemmys_melanosterna )))))))	(Geoemyda_spengleri	Siebenrockiella_crassicollis ))	(Malayemys	(Orlitia_borneensis	(kehreri	messeliana ))))	(Morenia_ocellata	Morenia_petersi ))	(Pangshura_tecta	(Pangshura_smithii	Pangshura_tentoria )))))));
(Batagur_baska	(Batagur_kachuga	((Batagur_borneoensis	Batagur_dhongoka )	(Hardella_thurjii	((((((Melanochelys_trijuga	(((Cuora_amboinensis	(Cuora_aurocapitata	Cuora_flavomarginata ))	(Mauremys_annamensis	((Mauremys_leprosa	(Mauremys_caspica	Mauremys_rivulata ))	(Mauremys_reevesii	Mauremys_sinensis ))))	((Leucocephalon_yuwonoi	((Cyclemys_dentata	Cyclemys_oldhamii )	(Notochelys_platynota	(Heosemys_spinosa	(Heosemys_annandalii	Heosemys_grandis )))))	(Sacalia_bealei	Sacalia_quadriocellata ))))	((Gopherus_agassizii	(Glyptemys_insculpta	(Malaclemys_terrapin	(Graptemys_barbouri	Graptemys_geographica ))))	(Rhinoclemmys_nasuta	((Rhinoclemmys_annulata	Rhinoclemmys_pulcherrima )	(Rhinoclemmys_areolata	(Rhinoclemmys_punctularia	(Rhinoclemmys_funerea	Rhinoclemmys_melanosterna )))))))	(Geoemyda_spengleri	Siebenrockiella_crassicollis ))	(Malayemys	(Orlitia_borneensis	(kehreri	messeliana ))))	(Morenia_ocellata	Morenia_petersi ))	(Pangshura_tecta	(Pangshura_smithii	Pangshura_tentoria )))))));
(Batagur_baska	(Batagur_kachuga	((Batagur_borneoensis	Batagur_dhongoka )	(Hardella_thurjii	((((((Melanochelys_trijuga	(((Cuora_amboinensis	(Cuora_aurocapitata	Cuora_flavomarginata ))	(Mauremys_annamensis	((Mauremys_leprosa	(Mauremys_caspica	Mauremys_rivulata ))	(Mauremys_reevesii	Mauremys_sinensis ))))	((Leucocephalon_yuwonoi	((Cyclemys_dentata	Cyclemys_oldhamii )	(Notochelys_platynota	(Heosemys_spinosa	(Heosemys_annandalii	Heosemys_grandis )))))	(Sacalia_bealei	Sacalia_quadriocellata ))))	((Gopherus_agassizii	(Glyptemys_insculpta	(Malaclemys_terrapin	(Graptemys_barbouri	Graptemys_geographica ))))	(Rhinoclemmys_nasuta	((Rhinoclemmys_annulata	Rhinoclemmys_pulcherrima )	(Rhinoclemmys_areolata	(Rhinoclemmys_punctularia	(Rhinoclemmys_funerea	Rhinoclemmys_melanosterna )))))))	(Geoemyda_spengleri	Siebenrockiella_crassicollis ))	((Malayemys	Orlitia_borneensis )	(kehreri	messeliana )))	(Morenia_ocellata	Morenia_petersi ))	(Pangshura_tecta	(Pangshura_smithii	Pangshura_tentoria )))))));
(Batagur_baska	(Batagur_kachuga	((Batagur_borneoensis	Batagur_dhongoka )	(Hardella_thurjii	((((((Melanochelys_trijuga	(((Cuora_amboinensis	(Cuora_aurocapitata	Cuora_flavomarginata ))	(Mauremys_annamensis	((Mauremys_leprosa	(Mauremys_caspica	Mauremys_rivulata ))	(Mauremys_reevesii	Mauremys_sinensis ))))	((Leucocephalon_yuwonoi	((Cyclemys_dentata	Cyclemys_oldhamii )	(Notochelys_platynota	(Heosemys_spinosa	(Heosemys_annandalii	Heosemys_grandis )))))	(Sacalia_bealei	Sacalia_quadriocellata ))))	((Gopherus_agassizii	(Glyptemys_insculpta	(Malaclemys_terrapin	(Graptemys_barbouri	Graptemys_geographica ))))	(Rhinoclemmys_nasuta	((Rhinoclemmys_annulata	Rhinoclemmys_pulcherrima )	(Rhinoclemmys_areolata	(Rhinoclemmys_punctularia	(Rhinoclemmys_funerea	Rhinoclemmys_melanosterna )))))))	(Geoemyda_spengleri	Siebenrockiella_crassicollis ))	(Malayemys	(Orlitia_borneensis	(kehreri	messeliana ))))	(Morenia_ocellata	Morenia_petersi ))	(Pangshura_tecta	(Pangshura_smithii	Pangshura_tentoria )))))));
(Batagur_baska	(Batagur_kachuga	((Batagur_borneoensis	Batagur_dhongoka )	(Hardella_thurjii	((((((Melanochelys_trijuga	(((Cuora_amboinensis	(Cuora_aurocapitata	Cuora_flavomarginata ))	(Mauremys_annamensis	((Mauremys_leprosa	(Mauremys_caspica	Mauremys_rivulata ))	(Mauremys_reevesii	Mauremys_sinensis ))))	((Leucocephalon_yuwonoi	((Cyclemys_dentata	Cyclemys_oldhamii )	(Notochelys_platynota	(Heosemys_spinosa	(Heosemys_annandalii	Heosemys_grandis )))))	(Sacalia_bealei	Sacalia_quadriocellata ))))	((Gopherus_agassizii	(Glyptemys_insculpta	(Malaclemys_terrapin	(Graptemys_barbouri	Graptemys_geographica ))))	(Rhinoclemmys_nasuta	((Rhinoclemmys_annulata	Rhinoclemmys_pulcherrima )	(Rhinoclemmys_areolata	(Rhinoclemmys_punctularia	(Rhinoclemmys_funerea	Rhinoclemmys_melanosterna )))))))	(Geoemyda_spengleri	Siebenrockiella_crassicollis ))	(Malayemys	(Orlitia_borneensis	(kehreri	messeliana ))))	(Morenia_ocellata	Morenia_petersi ))	(Pangshura_tecta	(Pangshura_smithii	Pangshura_tentoria )))))));
(Batagur_baska	(Batagur_kachuga	((Batagur_borneoensis	Batagur_dhongoka )	(Hardella_thurjii	((((((Melanochelys_trijuga	(((Cuora_amboinensis	(Cuora_aurocapitata	Cuora_flavomarginata ))	(Mauremys_annamensis	((Mauremys_leprosa	(Mauremys_caspica	Mauremys_rivulata ))	(Mauremys_reevesii	Mauremys_sinensis ))))	((Leucocephalon_yuwonoi	((Cyclemys_dentata	Cyclemys_oldhamii )	(Notochelys_platynota	(Heosemys_spinosa	(Heosemys_annandalii	Heosemys_grandis )))))	(Sacalia_bealei	Sacalia_quadriocellata ))))	((Gopherus_agassizii	(Glyptemys_insculpta	(Malaclemys_terrapin	(Graptemys_barbouri	Graptemys_geographica ))))	(Rhinoclemmys_nasuta	((Rhinoclemmys_annulata	Rhinoclemmys_pulcherrima )	(Rhinoclemmys_areolata	(Rhinoclemmys_punctularia	(Rhinoclemmys_funerea	Rhinoclemmys_melanosterna )))))))	(Geoemyda_spengleri	Siebenrockiella_crassicollis ))	(Malayemys	(Orlitia_borneensis	(kehreri	messeliana ))))	(Morenia_ocellata	Morenia_petersi ))	(Pangshura_tecta	(Pangshura_smithii	Pangshura_tentoria )))))));
(Batagur_baska	(Batagur_kachuga	((Batagur_borneoensis	Batagur_dhongoka )	(Hardella_thurjii	((((((Melanochelys_trijuga	(((Cuora_amboinensis	(Cuora_aurocapitata	Cuora_flavomarginata ))	(Mauremys_annamensis	((Mauremys_leprosa	(Mauremys_caspica	Mauremys_rivulata ))	(Mauremys_reevesii	Mauremys_sinensis ))))	((Leucocephalon_yuwonoi	((Cyclemys_dentata	Cyclemys_oldhamii )	(Notochelys_platynota	(Heosemys_spinosa	(Heosemys_annandalii	Heosemys_grandis )))))	(Sacalia_bealei	Sacalia_quadriocellata ))))	((Gopherus_agassizii	(Glyptemys_insculpta	(Malaclemys_terrapin	(Graptemys_barbouri	Graptemys_geographica ))))	(Rhinoclemmys_nasuta	((Rhinoclemmys_annulata	Rhinoclemmys_pulcherrima )	(Rhinoclemmys_areolata	(Rhinoclemmys_punctularia	(Rhinoclemmys_funerea	Rhinoclemmys_melanosterna )))))))	(Geoemyda_spengleri	Siebenrockiella_crassicollis ))	(Malayemys	(Orlitia_borneensis	(kehreri	messeliana ))))	(Morenia_ocellata	Morenia_petersi ))	(Pangshura_tecta	(Pangshura_smithii	Pangshura_tentoria )))))));
(Batagur_baska	(Batagur_kachuga	((Batagur_borneoensis	Batagur_dhongoka )	(Hardella_thurjii	((((((Melanochelys_trijuga	(((Cuora_amboinensis	(Cuora_aurocapitata	Cuora_flavomarginata ))	(Mauremys_annamensis	((Mauremys_leprosa	(Mauremys_caspica	Mauremys_rivulata ))	(Mauremys_reevesii	Mauremys_sinensis ))))	((Leucocephalon_yuwonoi	((Cyclemys_dentata	Cyclemys_oldhamii )	(Notochelys_platynota	(Heosemys_spinosa	(Heosemys_annandalii	Heosemys_grandis )))))	(Sacalia_bealei	Sacalia_quadriocellata ))))	((Gopherus_agassizii	(Glyptemys_insculpta	(Malaclemys_terrapin	(Graptemys_barbouri	Graptemys_geographica ))))	(Rhinoclemmys_nasuta	((Rhinoclemmys_annulata	Rhinoclemmys_pulcherrima )	(Rhinoclemmys_areolata	(Rhinoclemmys_punctularia	(Rhinoclemmys_funerea	Rhinoclemmys_melanosterna )))))))	(Geoemyda_spengleri	Siebenrockiella_crassicollis ))	(Malayemys	(Orlitia_borneensis	(kehreri	messeliana ))))	(Morenia_ocellata	Morenia_petersi ))	(Pangshura_tecta	(Pangshura_smithii	Pangshura_tentoria )))))));
(Batagur_baska	(Batagur_kachuga	((Batagur_borneoensis	Batagur_dhongoka )	(Hardella_thurjii	((((((Melanochelys_trijuga	(((Cuora_amboinensis	(Cuora_aurocapitata	Cuora_flavomarginata ))	(Mauremys_annamensis	((Mauremys_leprosa	(Mauremys_caspica	Mauremys_rivulata ))	(Mauremys_reevesii	Mauremys_sinensis ))))	((Leucocephalon_yuwonoi	((Cyclemys_dentata	Cyclemys_oldhamii )	(Notochelys_platynota	(Heosemys_spinosa	(Heosemys_annandalii	Heosemys_grandis )))))	(Sacalia_bealei	Sacalia_quadriocellata ))))	((Gopherus_agassizii	(Glyptemys_insculpta	(Malaclemys_terrapin	(Graptemys_barbouri	Graptemys_geographica ))))	(Rhinoclemmys_nasuta	((Rhinoclemmys_annulata	Rhinoclemmys_pulcherrima )	(Rhinoclemmys_areolata	(Rhinoclemmys_punctularia	(Rhinoclemmys_funerea	Rhinoclemmys_melanosterna )))))))	(Geoemyda_spengleri	Siebenrockiella_crassicollis ))	(Malayemys	(Orlitia_borneensis	(kehreri	messeliana ))))	(Morenia_ocellata	Morenia_petersi ))	(Pangshura_tecta	(Pangshura_smithii	Pangshura_tentoria )))))));
(Batagur_baska	(Batagur_kachuga	((Batagur_borneoensis	Batagur_dhongoka )	(Hardella_thurjii	((((((Melanochelys_trijuga	(((Cuora_amboinensis	(Cuora_aurocapitata	Cuora_flavomarginata ))	(Mauremys_annamensis	((Mauremys_leprosa	(Mauremys_caspica	Mauremys_rivulata ))	(Mauremys_reevesii	Mauremys_sinensis ))))	((Leucocephalon_yuwonoi	((Cyclemys_dentata	Cyclemys_oldhamii )	(Notochelys_platynota	(Heosemys_spinosa	(Heosemys_annandalii	Heosemys_grandis )))))	(Sacalia_bealei	Sacalia_quadriocellata ))))	((Gopherus_agassizii	(Glyptemys_insculpta	(Malaclemys_terrapin	(Graptemys_barbouri	Graptemys_geographica ))))	(Rhinoclemmys_nasuta	((Rhinoclemmys_annulata	Rhinoclemmys_pulcherrima )	(Rhinoclemmys_areolata	(Rhinoclemmys_punctularia	(Rhinoclemmys_funerea	Rhinoclemmys_melanosterna )))))))	(Geoemyda_spengleri	Siebenrockiella_crassicollis ))	(Malayemys	(Orlitia_borneensis	(kehreri	messeliana ))))	(Morenia_ocellata	Morenia_petersi ))	(Pangshura_tecta	(Pangshura_smithii	Pangshura_tentoria )))))));
(Batagur_baska	(Batagur_kachuga	((Batagur_borneoensis	Batagur_dhongoka )	(Hardella_thurjii	((((((Melanochelys_trijuga	(((Cuora_amboinensis	(Cuora_aurocapitata	Cuora_flavomarginata ))	(Mauremys_annamensis	((Mauremys_leprosa	(Mauremys_caspica	Mauremys_rivulata ))	(Mauremys_reevesii	Mauremys_sinensis ))))	((Leucocephalon_yuwonoi	((Cyclemys_dentata	Cyclemys_oldhamii )	(Notochelys_platynota	(Heosemys_spinosa	(Heosemys_annandalii	Heosemys_grandis )))))	(Sacalia_bealei	Sacalia_quadriocellata ))))	((Gopherus_agassizii	(Glyptemys_insculpta	(Malaclemys_terrapin	(Graptemys_barbouri	Graptemys_geographica ))))	(Rhinoclemmys_nasuta	((Rhinoclemmys_annulata	Rhinoclemmys_pulcherrima )	(Rhinoclemmys_areolata	(Rhinoclemmys_punctularia	(Rhinoclemmys_funerea	Rhinoclemmys_melanosterna )))))))	(Geoemyda_spengleri	Siebenrockiella_crassicollis ))	(Malayemys	(Orlitia_borneensis	(kehreri	messeliana ))))	(Morenia_ocellata	Morenia_petersi ))	(Pangshura_tecta	(Pangshura_smithii	Pangshura_tentoria )))))));
(Batagur_baska	(Batagur_kachuga	((Batagur_borneoensis	Batagur_dhongoka )	(Hardella_thurjii	((((((Melanochelys_trijuga	(((Cuora_amboinensis	(Cuora_aurocapitata	Cuora_flavomarginata ))	(Mauremys_annamensis	((Mauremys_leprosa	(Mauremys_caspica	Mauremys_rivulata ))	(Mauremys_reevesii	Mauremys_sinensis ))))	((Leucocephalon_yuwonoi	((Cyclemys_dentata	Cyclemys_oldhamii )	(Notochelys_platynota	(Heosemys_spinosa	(Heosemys_annandalii	Heosemys_grandis )))))	(Sacalia_bealei	Sacalia_quadriocellata ))))	((Gopherus_agassizii	(Glyptemys_insculpta	(Malaclemys_terrapin	(Graptemys_barbouri	Graptemys_geographica ))))	(Rhinoclemmys_nasuta	((Rhinoclemmys_annulata	Rhinoclemmys_pulcherrima )	(Rhinoclemmys_areolata	(Rhinoclemmys_punctularia	(Rhinoclemmys_funerea	Rhinoclemmys_melanosterna )))))))	(Geoemyda_spengleri	Siebenrockiella_crassicollis ))	((Malayemys	Orlitia_borneensis )	(kehreri	messeliana )))	(Morenia_ocellata	Morenia_petersi ))	(Pangshura_tecta	(Pangshura_smithii	Pangshura_tentoria )))))));
(Batagur_baska	(Batagur_kachuga	((Batagur_borneoensis	Batagur_dhongoka )	(Hardella_thurjii	((((((Melanochelys_trijuga	(((Cuora_amboinensis	(Cuora_aurocapitata	Cuora_flavomarginata ))	(Mauremys_annamensis	((Mauremys_leprosa	(Mauremys_caspica	Mauremys_rivulata ))	(Mauremys_reevesii	Mauremys_sinensis ))))	((Leucocephalon_yuwonoi	((Cyclemys_dentata	Cyclemys_oldhamii )	(Notochelys_platynota	(Heosemys_spinosa	(Heosemys_annandalii	Heosemys_grandis )))))	(Sacalia_bealei	Sacalia_quadriocellata ))))	((Gopherus_agassizii	(Glyptemys_insculpta	(Malaclemys_terrapin	(Graptemys_barbouri	Graptemys_geographica ))))	(Rhinoclemmys_nasuta	((Rhinoclemmys_annulata	Rhinoclemmys_pulcherrima )	(Rhinoclemmys_areolata	(Rhinoclemmys_punctularia	(Rhinoclemmys_funerea	Rhinoclemmys_melanosterna )))))))	(Geoemyda_spengleri	Siebenrockiella_crassicollis ))	(Malayemys	(Orlitia_borneensis	(kehreri	messeliana ))))	(Morenia_ocellata	Morenia_petersi ))	(Pangshura_tecta	(Pangshura_smithii	Pangshura_tentoria )))))));
(Batagur_baska	(Batagur_kachuga	((Batagur_borneoensis	Batagur_dhongoka )	(Hardella_thurjii	((((((Melanochelys_trijuga	(((Cuora_amboinensis	(Cuora_aurocapitata	Cuora_flavomarginata ))	(Mauremys_annamensis	((Mauremys_leprosa	(Mauremys_caspica	Mauremys_rivulata ))	(Mauremys_reevesii	Mauremys_sinensis ))))	((Leucocephalon_yuwonoi	((Cyclemys_dentata	Cyclemys_oldhamii )	(Notochelys_platynota	(Heosemys_spinosa	(Heosemys_annandalii	Heosemys_grandis )))))	(Sacalia_bealei	Sacalia_quadriocellata ))))	((Gopherus_agassizii	(Glyptemys_insculpta	(Malaclemys_terrapin	(Graptemys_barbouri	Graptemys_geographica ))))	(Rhinoclemmys_nasuta	((Rhinoclemmys_annulata	Rhinoclemmys_pulcherrima )	(Rhinoclemmys_areolata	(Rhinoclemmys_punctularia	(Rhinoclemmys_funerea	Rhinoclemmys_melanosterna )))))))	(Geoemyda_spengleri	Siebenrockiella_crassicollis ))	(Malayemys	(kehreri	(Orlitia_borneensis	messeliana ))))	(Morenia_ocellata	Morenia_petersi ))	(Pangshura_tecta	(Pangshura_smithii	Pangshura_tentoria )))))));
(Batagur_baska	(Batagur_kachuga	((Batagur_borneoensis	Batagur_dhongoka )	(Hardella_thurjii	((((((Melanochelys_trijuga	(((Cuora_amboinensis	(Cuora_aurocapitata	Cuora_flavomarginata ))	(Mauremys_annamensis	((Mauremys_leprosa	(Mauremys_caspica	Mauremys_rivulata ))	(Mauremys_reevesii	Mauremys_sinensis ))))	((Leucocephalon_yuwonoi	((Cyclemys_dentata	Cyclemys_oldhamii )	(Notochelys_platynota	(Heosemys_spinosa	(Heosemys_annandalii	Heosemys_grandis )))))	(Sacalia_bealei	Sacalia_quadriocellata ))))	((Gopherus_agassizii	(Glyptemys_insculpta	(Malaclemys_terrapin	(Graptemys_barbouri	Graptemys_geographica ))))	(Rhinoclemmys_nasuta	((Rhinoclemmys_annulata	Rhinoclemmys_pulcherrima )	(Rhinoclemmys_areolata	(Rhinoclemmys_punctularia	(Rhinoclemmys_funerea	Rhinoclemmys_melanosterna )))))))	(Geoemyda_spengleri	Siebenrockiella_crassicollis ))	(Malayemys	(Orlitia_borneensis	(kehreri	messeliana ))))	(Morenia_ocellata	Morenia_petersi ))	(Pangshura_tecta	(Pangshura_smithii	Pangshura_tentoria )))))));
(Batagur_baska	(Batagur_kachuga	((Batagur_borneoensis	Batagur_dhongoka )	(Hardella_thurjii	((((((Melanochelys_trijuga	(((Cuora_amboinensis	(Cuora_aurocapitata	Cuora_flavomarginata ))	(Mauremys_annamensis	((Mauremys_leprosa	(Mauremys_caspica	Mauremys_rivulata ))	(Mauremys_reevesii	Mauremys_sinensis ))))	((Leucocephalon_yuwonoi	((Cyclemys_dentata	Cyclemys_oldhamii )	(Notochelys_platynota	(Heosemys_spinosa	(Heosemys_annandalii	Heosemys_grandis )))))	(Sacalia_bealei	Sacalia_quadriocellata ))))	((Gopherus_agassizii	(Glyptemys_insculpta	(Malaclemys_terrapin	(Graptemys_barbouri	Graptemys_geographica ))))	(Rhinoclemmys_nasuta	((Rhinoclemmys_annulata	Rhinoclemmys_pulcherrima )	(Rhinoclemmys_areolata	(Rhinoclemmys_punctularia	(Rhinoclemmys_funerea	Rhinoclemmys_melanosterna )))))))	(Geoemyda_spengleri	Siebenrockiella_crassicollis ))	(Malayemys	(Orlitia_borneensis	(kehreri	messeliana ))))	(Morenia_ocellata	Morenia_petersi ))	(Pangshura_tecta	(Pangshura_smithii	Pangshura_tentoria )))))));
(Batagur_baska	(Batagur_kachuga	((Batagur_borneoensis	Batagur_dhongoka )	(Hardella_thurjii	((((((Melanochelys_trijuga	(((Cuora_amboinensis	(Cuora_aurocapitata	Cuora_flavomarginata ))	(Mauremys_annamensis	((Mauremys_leprosa	(Mauremys_caspica	Mauremys_rivulata ))	(Mauremys_reevesii	Mauremys_sinensis ))))	((Leucocephalon_yuwonoi	((Cyclemys_dentata	Cyclemys_oldhamii )	(Notochelys_platynota	(Heosemys_spinosa	(Heosemys_annandalii	Heosemys_grandis )))))	(Sacalia_bealei	Sacalia_quadriocellata ))))	((Gopherus_agassizii	(Glyptemys_insculpta	(Malaclemys_terrapin	(Graptemys_barbouri	Graptemys_geographica ))))	(Rhinoclemmys_nasuta	((Rhinoclemmys_annulata	Rhinoclemmys_pulcherrima )	(Rhinoclemmys_areolata	(Rhinoclemmys_punctularia	(Rhinoclemmys_funerea	Rhinoclemmys_melanosterna )))))))	(Geoemyda_spengleri	Siebenrockiella_crassicollis ))	(Malayemys	(Orlitia_borneensis	(kehreri	messeliana ))))	(Morenia_ocellata	Morenia_petersi ))	(Pangshura_tecta	(Pangshura_smithii	Pangshura_tentoria )))))));
(Batagur_baska	(Batagur_kachuga	((Batagur_borneoensis	Batagur_dhongoka )	(Hardella_thurjii	((((((Melanochelys_trijuga	(((Cuora_amboinensis	(Cuora_aurocapitata	Cuora_flavomarginata ))	(Mauremys_annamensis	((Mauremys_leprosa	(Mauremys_caspica	Mauremys_rivulata ))	(Mauremys_reevesii	Mauremys_sinensis ))))	((Leucocephalon_yuwonoi	((Cyclemys_dentata	Cyclemys_oldhamii )	(Notochelys_platynota	(Heosemys_spinosa	(Heosemys_annandalii	Heosemys_grandis )))))	(Sacalia_bealei	Sacalia_quadriocellata ))))	((Gopherus_agassizii	(Glyptemys_insculpta	(Malaclemys_terrapin	(Graptemys_barbouri	Graptemys_geographica ))))	(Rhinoclemmys_nasuta	((Rhinoclemmys_annulata	Rhinoclemmys_pulcherrima )	(Rhinoclemmys_areolata	(Rhinoclemmys_punctularia	(Rhinoclemmys_funerea	Rhinoclemmys_melanosterna )))))))	(Geoemyda_spengleri	Siebenrockiella_crassicollis ))	(Malayemys	(Orlitia_borneensis	(kehreri	messeliana ))))	(Morenia_ocellata	Morenia_petersi ))	(Pangshura_tecta	(Pangshura_smithii	Pangshura_tentoria )))))));
(Batagur_baska	(Batagur_kachuga	((Batagur_borneoensis	Batagur_dhongoka )	(Hardella_thurjii	((((((Melanochelys_trijuga	(((Cuora_amboinensis	(Cuora_aurocapitata	Cuora_flavomarginata ))	(Mauremys_annamensis	((Mauremys_leprosa	(Mauremys_caspica	Mauremys_rivulata ))	(Mauremys_reevesii	Mauremys_sinensis ))))	((Leucocephalon_yuwonoi	((Cyclemys_dentata	Cyclemys_oldhamii )	(Notochelys_platynota	(Heosemys_spinosa	(Heosemys_annandalii	Heosemys_grandis )))))	(Sacalia_bealei	Sacalia_quadriocellata ))))	((Gopherus_agassizii	(Glyptemys_insculpta	(Malaclemys_terrapin	(Graptemys_barbouri	Graptemys_geographica ))))	(Rhinoclemmys_nasuta	((Rhinoclemmys_annulata	Rhinoclemmys_pulcherrima )	(Rhinoclemmys_areolata	(Rhinoclemmys_punctularia	(Rhinoclemmys_funerea	Rhinoclemmys_melanosterna )))))))	(Geoemyda_spengleri	Siebenrockiella_crassicollis ))	((Malayemys	Orlitia_borneensis )	(kehreri	messeliana )))	(Morenia_ocellata	Morenia_petersi ))	(Pangshura_tecta	(Pangshura_smithii	Pangshura_tentoria )))))));
(Batagur_baska	(Batagur_kachuga	((Batagur_borneoensis	Batagur_dhongoka )	(Hardella_thurjii	((((((Melanochelys_trijuga	(((Cuora_amboinensis	(Cuora_aurocapitata	Cuora_flavomarginata ))	(Mauremys_annamensis	((Mauremys_leprosa	(Mauremys_caspica	Mauremys_rivulata ))	(Mauremys_reevesii	Mauremys_sinensis ))))	((Leucocephalon_yuwonoi	((Cyclemys_dentata	Cyclemys_oldhamii )	(Notochelys_platynota	(Heosemys_spinosa	(Heosemys_annandalii	Heosemys_grandis )))))	(Sacalia_bealei	Sacalia_quadriocellata ))))	((Gopherus_agassizii	(Glyptemys_insculpta	(Malaclemys_terrapin	(Graptemys_barbouri	Graptemys_geographica ))))	(Rhinoclemmys_nasuta	((Rhinoclemmys_annulata	Rhinoclemmys_pulcherrima )	(Rhinoclemmys_areolata	(Rhinoclemmys_punctularia	(Rhinoclemmys_funerea	Rhinoclemmys_melanosterna )))))))	(Geoemyda_spengleri	Siebenrockiella_crassicollis ))	(Malayemys	(kehreri	(Orlitia_borneensis	messeliana ))))	(Morenia_ocellata	Morenia_petersi ))	(Pangshura_tecta	(Pangshura_smithii	Pangshura_tentoria )))))));
(Batagur_baska	(Batagur_kachuga	((Batagur_borneoensis	Batagur_dhongoka )	(Hardella_thurjii	((((((Melanochelys_trijuga	(((Cuora_amboinensis	(Cuora_aurocapitata	Cuora_flavomarginata ))	(Mauremys_annamensis	((Mauremys_leprosa	(Mauremys_caspica	Mauremys_rivulata ))	(Mauremys_reevesii	Mauremys_sinensis ))))	((Leucocephalon_yuwonoi	((Cyclemys_dentata	Cyclemys_oldhamii )	(Notochelys_platynota	(Heosemys_spinosa	(Heosemys_annandalii	Heosemys_grandis )))))	(Sacalia_bealei	Sacalia_quadriocellata ))))	((Gopherus_agassizii	(Glyptemys_insculpta	(Malaclemys_terrapin	(Graptemys_barbouri	Graptemys_geographica ))))	(Rhinoclemmys_nasuta	((Rhinoclemmys_annulata	Rhinoclemmys_pulcherrima )	(Rhinoclemmys_areolata	(Rhinoclemmys_punctularia	(Rhinoclemmys_funerea	Rhinoclemmys_melanosterna )))))))	(Geoemyda_spengleri	Siebenrockiella_crassicollis ))	(Malayemys	(Orlitia_borneensis	(kehreri	messeliana ))))	(Morenia_ocellata	Morenia_petersi ))	(Pangshura_tecta	(Pangshura_smithii	Pangshura_tentoria )))))));
(Batagur_baska	(Batagur_kachuga	((Batagur_borneoensis	Batagur_dhongoka )	(Hardella_thurjii	((((((Melanochelys_trijuga	(((Cuora_amboinensis	(Cuora_aurocapitata	Cuora_flavomarginata ))	(Mauremys_annamensis	((Mauremys_leprosa	(Mauremys_caspica	Mauremys_rivulata ))	(Mauremys_reevesii	Mauremys_sinensis ))))	((Leucocephalon_yuwonoi	((Cyclemys_dentata	Cyclemys_oldhamii )	(Notochelys_platynota	(Heosemys_spinosa	(Heosemys_annandalii	Heosemys_grandis )))))	(Sacalia_bealei	Sacalia_quadriocellata ))))	((Gopherus_agassizii	(Glyptemys_insculpta	(Malaclemys_terrapin	(Graptemys_barbouri	Graptemys_geographica ))))	(Rhinoclemmys_nasuta	((Rhinoclemmys_annulata	Rhinoclemmys_pulcherrima )	(Rhinoclemmys_areolata	(Rhinoclemmys_punctularia	(Rhinoclemmys_funerea	Rhinoclemmys_melanosterna )))))))	(Geoemyda_spengleri	Siebenrockiella_crassicollis ))	(Malayemys	(Orlitia_borneensis	(kehreri	messeliana ))))	(Morenia_ocellata	Morenia_petersi ))	(Pangshura_tecta	(Pangshura_smithii	Pangshura_tentoria )))))));
(Batagur_baska	(Batagur_kachuga	((Batagur_borneoensis	Batagur_dhongoka )	(Hardella_thurjii	((((((Melanochelys_trijuga	(((Cuora_amboinensis	(Cuora_aurocapitata	Cuora_flavomarginata ))	(Mauremys_annamensis	((Mauremys_leprosa	(Mauremys_caspica	Mauremys_rivulata ))	(Mauremys_reevesii	Mauremys_sinensis ))))	((Leucocephalon_yuwonoi	((Cyclemys_dentata	Cyclemys_oldhamii )	(Notochelys_platynota	(Heosemys_spinosa	(Heosemys_annandalii	Heosemys_grandis )))))	(Sacalia_bealei	Sacalia_quadriocellata ))))	((Gopherus_agassizii	(Glyptemys_insculpta	(Malaclemys_terrapin	(Graptemys_barbouri	Graptemys_geographica ))))	(Rhinoclemmys_nasuta	((Rhinoclemmys_annulata	Rhinoclemmys_pulcherrima )	(Rhinoclemmys_areolata	(Rhinoclemmys_punctularia	(Rhinoclemmys_funerea	Rhinoclemmys_melanosterna )))))))	(Geoemyda_spengleri	Siebenrockiella_crassicollis ))	(Malayemys	(Orlitia_borneensis	(kehreri	messeliana ))))	(Morenia_ocellata	Morenia_petersi ))	(Pangshura_tecta	(Pangshura_smithii	Pangshura_tentoria )))))));
(Batagur_baska	(Batagur_kachuga	((Batagur_borneoensis	Batagur_dhongoka )	(Hardella_thurjii	((((((Melanochelys_trijuga	(((Cuora_amboinensis	(Cuora_aurocapitata	Cuora_flavomarginata ))	(Mauremys_annamensis	((Mauremys_leprosa	(Mauremys_caspica	Mauremys_rivulata ))	(Mauremys_reevesii	Mauremys_sinensis ))))	((Leucocephalon_yuwonoi	((Cyclemys_dentata	Cyclemys_oldhamii )	(Notochelys_platynota	(Heosemys_spinosa	(Heosemys_annandalii	Heosemys_grandis )))))	(Sacalia_bealei	Sacalia_quadriocellata ))))	((Gopherus_agassizii	(Glyptemys_insculpta	(Malaclemys_terrapin	(Graptemys_barbouri	Graptemys_geographica ))))	(Rhinoclemmys_nasuta	((Rhinoclemmys_annulata	Rhinoclemmys_pulcherrima )	(Rhinoclemmys_areolata	(Rhinoclemmys_punctularia	(Rhinoclemmys_funerea	Rhinoclemmys_melanosterna )))))))	(Geoemyda_spengleri	Siebenrockiella_crassicollis ))	(Malayemys	(Orlitia_borneensis	(kehreri	messeliana ))))	(Morenia_ocellata	Morenia_petersi ))	(Pangshura_tecta	(Pangshura_smithii	Pangshura_tentoria )))))));
(Batagur_baska	(Batagur_kachuga	((Batagur_borneoensis	Batagur_dhongoka )	(Hardella_thurjii	((((((Melanochelys_trijuga	(((Cuora_amboinensis	(Cuora_aurocapitata	Cuora_flavomarginata ))	(Mauremys_annamensis	((Mauremys_leprosa	(Mauremys_caspica	Mauremys_rivulata ))	(Mauremys_reevesii	Mauremys_sinensis ))))	((Leucocephalon_yuwonoi	((Cyclemys_dentata	Cyclemys_oldhamii )	(Notochelys_platynota	(Heosemys_spinosa	(Heosemys_annandalii	Heosemys_grandis )))))	(Sacalia_bealei	Sacalia_quadriocellata ))))	((Gopherus_agassizii	(Glyptemys_insculpta	(Malaclemys_terrapin	(Graptemys_barbouri	Graptemys_geographica ))))	(Rhinoclemmys_nasuta	((Rhinoclemmys_annulata	Rhinoclemmys_pulcherrima )	(Rhinoclemmys_areolata	(Rhinoclemmys_punctularia	(Rhinoclemmys_funerea	Rhinoclemmys_melanosterna )))))))	(Geoemyda_spengleri	Siebenrockiella_crassicollis ))	(Malayemys	(Orlitia_borneensis	(kehreri	messeliana ))))	(Morenia_ocellata	Morenia_petersi ))	(Pangshura_tecta	(Pangshura_smithii	Pangshura_tentoria )))))));
(Batagur_baska	(Batagur_kachuga	((Batagur_borneoensis	Batagur_dhongoka )	(Hardella_thurjii	((((((Melanochelys_trijuga	(((Cuora_amboinensis	(Cuora_aurocapitata	Cuora_flavomarginata ))	(Mauremys_annamensis	((Mauremys_leprosa	(Mauremys_caspica	Mauremys_rivulata ))	(Mauremys_reevesii	Mauremys_sinensis ))))	((Leucocephalon_yuwonoi	((Cyclemys_dentata	Cyclemys_oldhamii )	(Notochelys_platynota	(Heosemys_spinosa	(Heosemys_annandalii	Heosemys_grandis )))))	(Sacalia_bealei	Sacalia_quadriocellata ))))	((Gopherus_agassizii	(Glyptemys_insculpta	(Malaclemys_terrapin	(Graptemys_barbouri	Graptemys_geographica ))))	(Rhinoclemmys_nasuta	((Rhinoclemmys_annulata	Rhinoclemmys_pulcherrima )	(Rhinoclemmys_areolata	(Rhinoclemmys_punctularia	(Rhinoclemmys_funerea	Rhinoclemmys_melanosterna )))))))	(Geoemyda_spengleri	Siebenrockiella_crassicollis ))	(Malayemys	(Orlitia_borneensis	(kehreri	messeliana ))))	(Morenia_ocellata	Morenia_petersi ))	(Pangshura_tecta	(Pangshura_smithii	Pangshura_tentoria )))))));
(Batagur_baska	(Batagur_kachuga	((Batagur_borneoensis	Batagur_dhongoka )	(Hardella_thurjii	((((((Melanochelys_trijuga	(((Cuora_amboinensis	(Cuora_aurocapitata	Cuora_flavomarginata ))	(Mauremys_annamensis	((Mauremys_leprosa	(Mauremys_caspica	Mauremys_rivulata ))	(Mauremys_reevesii	Mauremys_sinensis ))))	((Leucocephalon_yuwonoi	((Cyclemys_dentata	Cyclemys_oldhamii )	(Notochelys_platynota	(Heosemys_spinosa	(Heosemys_annandalii	Heosemys_grandis )))))	(Sacalia_bealei	Sacalia_quadriocellata ))))	((Gopherus_agassizii	(Glyptemys_insculpta	(Malaclemys_terrapin	(Graptemys_barbouri	Graptemys_geographica ))))	(Rhinoclemmys_nasuta	((Rhinoclemmys_annulata	Rhinoclemmys_pulcherrima )	(Rhinoclemmys_areolata	(Rhinoclemmys_punctularia	(Rhinoclemmys_funerea	Rhinoclemmys_melanosterna )))))))	(Geoemyda_spengleri	Siebenrockiella_crassicollis ))	(Orlitia_borneensis	(Malayemys	(kehreri	messeliana ))))	(Morenia_ocellata	Morenia_petersi ))	(Pangshura_tecta	(Pangshura_smithii	Pangshura_tentoria )))))));
(Batagur_baska	(Batagur_kachuga	((Batagur_borneoensis	Batagur_dhongoka )	(Hardella_thurjii	((((((Melanochelys_trijuga	(((Cuora_amboinensis	(Cuora_aurocapitata	Cuora_flavomarginata ))	(Mauremys_annamensis	((Mauremys_leprosa	(Mauremys_caspica	Mauremys_rivulata ))	(Mauremys_reevesii	Mauremys_sinensis ))))	((Leucocephalon_yuwonoi	((Cyclemys_dentata	Cyclemys_oldhamii )	(Notochelys_platynota	(Heosemys_spinosa	(Heosemys_annandalii	Heosemys_grandis )))))	(Sacalia_bealei	Sacalia_quadriocellata ))))	((Gopherus_agassizii	(Glyptemys_insculpta	(Malaclemys_terrapin	(Graptemys_barbouri	Graptemys_geographica ))))	(Rhinoclemmys_nasuta	((Rhinoclemmys_annulata	Rhinoclemmys_pulcherrima )	(Rhinoclemmys_areolata	(Rhinoclemmys_punctularia	(Rhinoclemmys_funerea	Rhinoclemmys_melanosterna )))))))	(Geoemyda_spengleri	Siebenrockiella_crassicollis ))	((Malayemys	Orlitia_borneensis )	(kehreri	messeliana )))	(Morenia_ocellata	Morenia_petersi ))	(Pangshura_tecta	(Pangshura_smithii	Pangshura_tentoria )))))));
(Batagur_baska	(Batagur_kachuga	((Batagur_borneoensis	Batagur_dhongoka )	(Hardella_thurjii	((((((Melanochelys_trijuga	(((Cuora_amboinensis	(Cuora_aurocapitata	Cuora_flavomarginata ))	(Mauremys_annamensis	((Mauremys_leprosa	(Mauremys_caspica	Mauremys_rivulata ))	(Mauremys_reevesii	Mauremys_sinensis ))))	((Leucocephalon_yuwonoi	((Cyclemys_dentata	Cyclemys_oldhamii )	(Notochelys_platynota	(Heosemys_spinosa	(Heosemys_annandalii	Heosemys_grandis )))))	(Sacalia_bealei	Sacalia_quadriocellata ))))	((Gopherus_agassizii	(Glyptemys_insculpta	(Malaclemys_terrapin	(Graptemys_barbouri	Graptemys_geographica ))))	(Rhinoclemmys_nasuta	((Rhinoclemmys_annulata	Rhinoclemmys_pulcherrima )	(Rhinoclemmys_areolata	(Rhinoclemmys_punctularia	(Rhinoclemmys_funerea	Rhinoclemmys_melanosterna )))))))	(Geoemyda_spengleri	Siebenrockiella_crassicollis ))	(Malayemys	(Orlitia_borneensis	(kehreri	messeliana ))))	(Morenia_ocellata	Morenia_petersi ))	(Pangshura_tecta	(Pangshura_smithii	Pangshura_tentoria )))))));
(Batagur_baska	(Batagur_kachuga	((Batagur_borneoensis	Batagur_dhongoka )	(Hardella_thurjii	((((((Melanochelys_trijuga	(((Cuora_amboinensis	(Cuora_aurocapitata	Cuora_flavomarginata ))	(Mauremys_annamensis	((Mauremys_leprosa	(Mauremys_caspica	Mauremys_rivulata ))	(Mauremys_reevesii	Mauremys_sinensis ))))	((Leucocephalon_yuwonoi	((Cyclemys_dentata	Cyclemys_oldhamii )	(Notochelys_platynota	(Heosemys_spinosa	(Heosemys_annandalii	Heosemys_grandis )))))	(Sacalia_bealei	Sacalia_quadriocellata ))))	((Gopherus_agassizii	(Glyptemys_insculpta	(Malaclemys_terrapin	(Graptemys_barbouri	Graptemys_geographica ))))	(Rhinoclemmys_nasuta	((Rhinoclemmys_annulata	Rhinoclemmys_pulcherrima )	(Rhinoclemmys_areolata	(Rhinoclemmys_punctularia	(Rhinoclemmys_funerea	Rhinoclemmys_melanosterna )))))))	(Geoemyda_spengleri	Siebenrockiella_crassicollis ))	((Malayemys	Orlitia_borneensis )	(kehreri	messeliana )))	(Morenia_ocellata	Morenia_petersi ))	(Pangshura_tecta	(Pangshura_smithii	Pangshura_tentoria )))))));
(Batagur_baska	(Batagur_kachuga	((Batagur_borneoensis	Batagur_dhongoka )	(Hardella_thurjii	((((((Melanochelys_trijuga	(((Cuora_amboinensis	(Cuora_aurocapitata	Cuora_flavomarginata ))	(Mauremys_annamensis	((Mauremys_leprosa	(Mauremys_caspica	Mauremys_rivulata ))	(Mauremys_reevesii	Mauremys_sinensis ))))	((Leucocephalon_yuwonoi	((Cyclemys_dentata	Cyclemys_oldhamii )	(Notochelys_platynota	(Heosemys_spinosa	(Heosemys_annandalii	Heosemys_grandis )))))	(Sacalia_bealei	Sacalia_quadriocellata ))))	((Gopherus_agassizii	(Glyptemys_insculpta	(Malaclemys_terrapin	(Graptemys_barbouri	Graptemys_geographica ))))	(Rhinoclemmys_nasuta	((Rhinoclemmys_annulata	Rhinoclemmys_pulcherrima )	(Rhinoclemmys_areolata	(Rhinoclemmys_punctularia	(Rhinoclemmys_funerea	Rhinoclemmys_melanosterna )))))))	(Geoemyda_spengleri	Siebenrockiella_crassicollis ))	(Malayemys	(Orlitia_borneensis	(kehreri	messeliana ))))	(Morenia_ocellata	Morenia_petersi ))	(Pangshura_tecta	(Pangshura_smithii	Pangshura_tentoria )))))));
(Batagur_baska	(Batagur_kachuga	((Batagur_borneoensis	Batagur_dhongoka )	(Hardella_thurjii	((((((Melanochelys_trijuga	(((Cuora_amboinensis	(Cuora_aurocapitata	Cuora_flavomarginata ))	(Mauremys_annamensis	((Mauremys_leprosa	(Mauremys_caspica	Mauremys_rivulata ))	(Mauremys_reevesii	Mauremys_sinensis ))))	((Leucocephalon_yuwonoi	((Cyclemys_dentata	Cyclemys_oldhamii )	(Notochelys_platynota	(Heosemys_spinosa	(Heosemys_annandalii	Heosemys_grandis )))))	(Sacalia_bealei	Sacalia_quadriocellata ))))	((Gopherus_agassizii	(Glyptemys_insculpta	(Malaclemys_terrapin	(Graptemys_barbouri	Graptemys_geographica ))))	(Rhinoclemmys_nasuta	((Rhinoclemmys_annulata	Rhinoclemmys_pulcherrima )	(Rhinoclemmys_areolata	(Rhinoclemmys_punctularia	(Rhinoclemmys_funerea	Rhinoclemmys_melanosterna )))))))	(Geoemyda_spengleri	Siebenrockiella_crassicollis ))	(Malayemys	(Orlitia_borneensis	(kehreri	messeliana ))))	(Morenia_ocellata	Morenia_petersi ))	(Pangshura_tecta	(Pangshura_smithii	Pangshura_tentoria )))))));
(Batagur_baska	(Batagur_kachuga	((Batagur_borneoensis	Batagur_dhongoka )	(Hardella_thurjii	((((((Melanochelys_trijuga	(((Cuora_amboinensis	(Cuora_aurocapitata	Cuora_flavomarginata ))	(Mauremys_annamensis	((Mauremys_leprosa	(Mauremys_caspica	Mauremys_rivulata ))	(Mauremys_reevesii	Mauremys_sinensis ))))	((Leucocephalon_yuwonoi	((Cyclemys_dentata	Cyclemys_oldhamii )	(Notochelys_platynota	(Heosemys_spinosa	(Heosemys_annandalii	Heosemys_grandis )))))	(Sacalia_bealei	Sacalia_quadriocellata ))))	((Gopherus_agassizii	(Glyptemys_insculpta	(Malaclemys_terrapin	(Graptemys_barbouri	Graptemys_geographica ))))	(Rhinoclemmys_nasuta	((Rhinoclemmys_annulata	Rhinoclemmys_pulcherrima )	(Rhinoclemmys_areolata	(Rhinoclemmys_punctularia	(Rhinoclemmys_funerea	Rhinoclemmys_melanosterna )))))))	(Geoemyda_spengleri	Siebenrockiella_crassicollis ))	(Malayemys	(Orlitia_borneensis	(kehreri	messeliana ))))	(Morenia_ocellata	Morenia_petersi ))	(Pangshura_tecta	(Pangshura_smithii	Pangshura_tentoria )))))));
(Batagur_baska	(Batagur_kachuga	((Batagur_borneoensis	Batagur_dhongoka )	(Hardella_thurjii	((((((Melanochelys_trijuga	(((Cuora_amboinensis	(Cuora_aurocapitata	Cuora_flavomarginata ))	(Mauremys_annamensis	((Mauremys_leprosa	(Mauremys_caspica	Mauremys_rivulata ))	(Mauremys_reevesii	Mauremys_sinensis ))))	((Leucocephalon_yuwonoi	((Cyclemys_dentata	Cyclemys_oldhamii )	(Notochelys_platynota	(Heosemys_spinosa	(Heosemys_annandalii	Heosemys_grandis )))))	(Sacalia_bealei	Sacalia_quadriocellata ))))	((Gopherus_agassizii	(Glyptemys_insculpta	(Malaclemys_terrapin	(Graptemys_barbouri	Graptemys_geographica ))))	(Rhinoclemmys_nasuta	((Rhinoclemmys_annulata	Rhinoclemmys_pulcherrima )	(Rhinoclemmys_areolata	(Rhinoclemmys_punctularia	(Rhinoclemmys_funerea	Rhinoclemmys_melanosterna )))))))	(Geoemyda_spengleri	Siebenrockiella_crassicollis ))	(Malayemys	(Orlitia_borneensis	(kehreri	messeliana ))))	(Morenia_ocellata	Morenia_petersi ))	(Pangshura_tecta	(Pangshura_smithii	Pangshura_tentoria )))))));
(Batagur_baska	(Batagur_kachuga	((Batagur_borneoensis	Batagur_dhongoka )	(Hardella_thurjii	((((((Melanochelys_trijuga	(((Cuora_amboinensis	(Cuora_aurocapitata	Cuora_flavomarginata ))	(Mauremys_annamensis	((Mauremys_leprosa	(Mauremys_caspica	Mauremys_rivulata ))	(Mauremys_reevesii	Mauremys_sinensis ))))	((Leucocephalon_yuwonoi	((Cyclemys_dentata	Cyclemys_oldhamii )	(Notochelys_platynota	(Heosemys_spinosa	(Heosemys_annandalii	Heosemys_grandis )))))	(Sacalia_bealei	Sacalia_quadriocellata ))))	((Gopherus_agassizii	(Glyptemys_insculpta	(Malaclemys_terrapin	(Graptemys_barbouri	Graptemys_geographica ))))	(Rhinoclemmys_nasuta	((Rhinoclemmys_annulata	Rhinoclemmys_pulcherrima )	(Rhinoclemmys_areolata	(Rhinoclemmys_punctularia	(Rhinoclemmys_funerea	Rhinoclemmys_melanosterna )))))))	(Geoemyda_spengleri	Siebenrockiella_crassicollis ))	(Malayemys	(Orlitia_borneensis	(kehreri	messeliana ))))	(Morenia_ocellata	Morenia_petersi ))	(Pangshura_tecta	(Pangshura_smithii	Pangshura_tentoria )))))));
(Batagur_baska	(Batagur_kachuga	((Batagur_borneoensis	Batagur_dhongoka )	(Hardella_thurjii	((((((Melanochelys_trijuga	(((Cuora_amboinensis	(Cuora_aurocapitata	Cuora_flavomarginata ))	(Mauremys_annamensis	((Mauremys_leprosa	(Mauremys_caspica	Mauremys_rivulata ))	(Mauremys_reevesii	Mauremys_sinensis ))))	((Leucocephalon_yuwonoi	((Cyclemys_dentata	Cyclemys_oldhamii )	(Notochelys_platynota	(Heosemys_spinosa	(Heosemys_annandalii	Heosemys_grandis )))))	(Sacalia_bealei	Sacalia_quadriocellata ))))	((Gopherus_agassizii	(Glyptemys_insculpta	(Malaclemys_terrapin	(Graptemys_barbouri	Graptemys_geographica ))))	(Rhinoclemmys_nasuta	((Rhinoclemmys_annulata	Rhinoclemmys_pulcherrima )	(Rhinoclemmys_areolata	(Rhinoclemmys_punctularia	(Rhinoclemmys_funerea	Rhinoclemmys_melanosterna )))))))	(Geoemyda_spengleri	Siebenrockiella_crassicollis ))	(Malayemys	(Orlitia_borneensis	(kehreri	messeliana ))))	(Morenia_ocellata	Morenia_petersi ))	(Pangshura_tecta	(Pangshura_smithii	Pangshura_tentoria )))))));
(Batagur_baska	(Batagur_kachuga	((Batagur_borneoensis	Batagur_dhongoka )	(Hardella_thurjii	((((((Melanochelys_trijuga	(((Cuora_amboinensis	(Cuora_aurocapitata	Cuora_flavomarginata ))	(Mauremys_annamensis	((Mauremys_leprosa	(Mauremys_caspica	Mauremys_rivulata ))	(Mauremys_reevesii	Mauremys_sinensis ))))	((Leucocephalon_yuwonoi	((Cyclemys_dentata	Cyclemys_oldhamii )	(Notochelys_platynota	(Heosemys_spinosa	(Heosemys_annandalii	Heosemys_grandis )))))	(Sacalia_bealei	Sacalia_quadriocellata ))))	((Gopherus_agassizii	(Glyptemys_insculpta	(Malaclemys_terrapin	(Graptemys_barbouri	Graptemys_geographica ))))	(Rhinoclemmys_nasuta	((Rhinoclemmys_annulata	Rhinoclemmys_pulcherrima )	(Rhinoclemmys_areolata	(Rhinoclemmys_punctularia	(Rhinoclemmys_funerea	Rhinoclemmys_melanosterna )))))))	(Geoemyda_spengleri	Siebenrockiella_crassicollis ))	(Malayemys	(Orlitia_borneensis	(kehreri	messeliana ))))	(Morenia_ocellata	Morenia_petersi ))	(Pangshura_tecta	(Pangshura_smithii	Pangshura_tentoria )))))));
(Batagur_baska	(Batagur_kachuga	((Batagur_borneoensis	Batagur_dhongoka )	(Hardella_thurjii	((((((Melanochelys_trijuga	(((Cuora_amboinensis	(Cuora_aurocapitata	Cuora_flavomarginata ))	(Mauremys_annamensis	((Mauremys_leprosa	(Mauremys_caspica	Mauremys_rivulata ))	(Mauremys_reevesii	Mauremys_sinensis ))))	((Leucocephalon_yuwonoi	((Cyclemys_dentata	Cyclemys_oldhamii )	(Notochelys_platynota	(Heosemys_spinosa	(Heosemys_annandalii	Heosemys_grandis )))))	(Sacalia_bealei	Sacalia_quadriocellata ))))	((Gopherus_agassizii	(Glyptemys_insculpta	(Malaclemys_terrapin	(Graptemys_barbouri	Graptemys_geographica ))))	(Rhinoclemmys_nasuta	((Rhinoclemmys_annulata	Rhinoclemmys_pulcherrima )	(Rhinoclemmys_areolata	(Rhinoclemmys_punctularia	(Rhinoclemmys_funerea	Rhinoclemmys_melanosterna )))))))	(Geoemyda_spengleri	Siebenrockiella_crassicollis ))	(Malayemys	(Orlitia_borneensis	(kehreri	messeliana ))))	(Morenia_ocellata	Morenia_petersi ))	(Pangshura_tecta	(Pangshura_smithii	Pangshura_tentoria )))))));
(Batagur_baska	(Batagur_kachuga	((Batagur_borneoensis	Batagur_dhongoka )	(Hardella_thurjii	((((((Melanochelys_trijuga	(((Cuora_amboinensis	(Cuora_aurocapitata	Cuora_flavomarginata ))	(Mauremys_annamensis	((Mauremys_leprosa	(Mauremys_caspica	Mauremys_rivulata ))	(Mauremys_reevesii	Mauremys_sinensis ))))	((Leucocephalon_yuwonoi	((Cyclemys_dentata	Cyclemys_oldhamii )	(Notochelys_platynota	(Heosemys_spinosa	(Heosemys_annandalii	Heosemys_grandis )))))	(Sacalia_bealei	Sacalia_quadriocellata ))))	((Gopherus_agassizii	(Glyptemys_insculpta	(Malaclemys_terrapin	(Graptemys_barbouri	Graptemys_geographica ))))	(Rhinoclemmys_nasuta	((Rhinoclemmys_annulata	Rhinoclemmys_pulcherrima )	(Rhinoclemmys_areolata	(Rhinoclemmys_punctularia	(Rhinoclemmys_funerea	Rhinoclemmys_melanosterna )))))))	(Geoemyda_spengleri	Siebenrockiella_crassicollis ))	(Malayemys	(Orlitia_borneensis	(kehreri	messeliana ))))	(Morenia_ocellata	Morenia_petersi ))	(Pangshura_tecta	(Pangshura_smithii	Pangshura_tentoria )))))));
(Batagur_baska	(Batagur_kachuga	((Batagur_borneoensis	Batagur_dhongoka )	(Hardella_thurjii	((((((Melanochelys_trijuga	(((Cuora_amboinensis	(Cuora_aurocapitata	Cuora_flavomarginata ))	(Mauremys_annamensis	((Mauremys_leprosa	(Mauremys_caspica	Mauremys_rivulata ))	(Mauremys_reevesii	Mauremys_sinensis ))))	((Leucocephalon_yuwonoi	((Cyclemys_dentata	Cyclemys_oldhamii )	(Notochelys_platynota	(Heosemys_spinosa	(Heosemys_annandalii	Heosemys_grandis )))))	(Sacalia_bealei	Sacalia_quadriocellata ))))	((Gopherus_agassizii	(Glyptemys_insculpta	(Malaclemys_terrapin	(Graptemys_barbouri	Graptemys_geographica ))))	(Rhinoclemmys_nasuta	((Rhinoclemmys_annulata	Rhinoclemmys_pulcherrima )	(Rhinoclemmys_areolata	(Rhinoclemmys_punctularia	(Rhinoclemmys_funerea	Rhinoclemmys_melanosterna )))))))	(Geoemyda_spengleri	Siebenrockiella_crassicollis ))	(Malayemys	(Orlitia_borneensis	(kehreri	messeliana ))))	(Morenia_ocellata	Morenia_petersi ))	(Pangshura_tecta	(Pangshura_smithii	Pangshura_tentoria )))))));
(Batagur_baska	(Batagur_kachuga	((Batagur_borneoensis	Batagur_dhongoka )	(Hardella_thurjii	((((((Melanochelys_trijuga	(((Cuora_amboinensis	(Cuora_aurocapitata	Cuora_flavomarginata ))	(Mauremys_annamensis	((Mauremys_leprosa	(Mauremys_caspica	Mauremys_rivulata ))	(Mauremys_reevesii	Mauremys_sinensis ))))	((Leucocephalon_yuwonoi	((Cyclemys_dentata	Cyclemys_oldhamii )	(Notochelys_platynota	(Heosemys_spinosa	(Heosemys_annandalii	Heosemys_grandis )))))	(Sacalia_bealei	Sacalia_quadriocellata ))))	((Gopherus_agassizii	(Glyptemys_insculpta	(Malaclemys_terrapin	(Graptemys_barbouri	Graptemys_geographica ))))	(Rhinoclemmys_nasuta	((Rhinoclemmys_annulata	Rhinoclemmys_pulcherrima )	(Rhinoclemmys_areolata	(Rhinoclemmys_punctularia	(Rhinoclemmys_funerea	Rhinoclemmys_melanosterna )))))))	(Geoemyda_spengleri	Siebenrockiella_crassicollis ))	(Malayemys	(Orlitia_borneensis	(kehreri	messeliana ))))	(Morenia_ocellata	Morenia_petersi ))	(Pangshura_tecta	(Pangshura_smithii	Pangshura_tentoria )))))));
(Batagur_baska	(Batagur_kachuga	((Batagur_borneoensis	Batagur_dhongoka )	(Hardella_thurjii	((((((Melanochelys_trijuga	(((Cuora_amboinensis	(Cuora_aurocapitata	Cuora_flavomarginata ))	(Mauremys_annamensis	((Mauremys_leprosa	(Mauremys_caspica	Mauremys_rivulata ))	(Mauremys_reevesii	Mauremys_sinensis ))))	((Leucocephalon_yuwonoi	((Cyclemys_dentata	Cyclemys_oldhamii )	(Notochelys_platynota	(Heosemys_spinosa	(Heosemys_annandalii	Heosemys_grandis )))))	(Sacalia_bealei	Sacalia_quadriocellata ))))	((Gopherus_agassizii	(Glyptemys_insculpta	(Malaclemys_terrapin	(Graptemys_barbouri	Graptemys_geographica ))))	(Rhinoclemmys_nasuta	((Rhinoclemmys_annulata	Rhinoclemmys_pulcherrima )	(Rhinoclemmys_areolata	(Rhinoclemmys_punctularia	(Rhinoclemmys_funerea	Rhinoclemmys_melanosterna )))))))	(Geoemyda_spengleri	Siebenrockiella_crassicollis ))	(Malayemys	(Orlitia_borneensis	(kehreri	messeliana ))))	(Morenia_ocellata	Morenia_petersi ))	(Pangshura_tecta	(Pangshura_smithii	Pangshura_tentoria )))))));
(Batagur_baska	(Batagur_kachuga	((Batagur_borneoensis	Batagur_dhongoka )	(Hardella_thurjii	((((((Melanochelys_trijuga	(((Cuora_amboinensis	(Cuora_aurocapitata	Cuora_flavomarginata ))	(Mauremys_annamensis	((Mauremys_leprosa	(Mauremys_caspica	Mauremys_rivulata ))	(Mauremys_reevesii	Mauremys_sinensis ))))	((Leucocephalon_yuwonoi	((Cyclemys_dentata	Cyclemys_oldhamii )	(Notochelys_platynota	(Heosemys_spinosa	(Heosemys_annandalii	Heosemys_grandis )))))	(Sacalia_bealei	Sacalia_quadriocellata ))))	((Gopherus_agassizii	(Glyptemys_insculpta	(Malaclemys_terrapin	(Graptemys_barbouri	Graptemys_geographica ))))	(Rhinoclemmys_nasuta	((Rhinoclemmys_annulata	Rhinoclemmys_pulcherrima )	(Rhinoclemmys_areolata	(Rhinoclemmys_punctularia	(Rhinoclemmys_funerea	Rhinoclemmys_melanosterna )))))))	(Geoemyda_spengleri	Siebenrockiella_crassicollis ))	(Malayemys	(Orlitia_borneensis	(kehreri	messeliana ))))	(Morenia_ocellata	Morenia_petersi ))	(Pangshura_tecta	(Pangshura_smithii	Pangshura_tentoria )))))));
(Batagur_baska	(Batagur_kachuga	((Batagur_borneoensis	Batagur_dhongoka )	(Hardella_thurjii	((((((Melanochelys_trijuga	(((Cuora_amboinensis	(Cuora_aurocapitata	Cuora_flavomarginata ))	(Mauremys_annamensis	((Mauremys_leprosa	(Mauremys_caspica	Mauremys_rivulata ))	(Mauremys_reevesii	Mauremys_sinensis ))))	((Leucocephalon_yuwonoi	((Cyclemys_dentata	Cyclemys_oldhamii )	(Notochelys_platynota	(Heosemys_spinosa	(Heosemys_annandalii	Heosemys_grandis )))))	(Sacalia_bealei	Sacalia_quadriocellata ))))	((Gopherus_agassizii	(Glyptemys_insculpta	(Malaclemys_terrapin	(Graptemys_barbouri	Graptemys_geographica ))))	(Rhinoclemmys_nasuta	((Rhinoclemmys_annulata	Rhinoclemmys_pulcherrima )	(Rhinoclemmys_areolata	(Rhinoclemmys_punctularia	(Rhinoclemmys_funerea	Rhinoclemmys_melanosterna )))))))	(Geoemyda_spengleri	Siebenrockiella_crassicollis ))	(Malayemys	(Orlitia_borneensis	(kehreri	messeliana ))))	(Morenia_ocellata	Morenia_petersi ))	(Pangshura_tecta	(Pangshura_smithii	Pangshura_tentoria )))))));
(Batagur_baska	(Batagur_kachuga	((Batagur_borneoensis	Batagur_dhongoka )	(Hardella_thurjii	((((((Melanochelys_trijuga	(((Cuora_amboinensis	(Cuora_aurocapitata	Cuora_flavomarginata ))	(Mauremys_annamensis	((Mauremys_leprosa	(Mauremys_caspica	Mauremys_rivulata ))	(Mauremys_reevesii	Mauremys_sinensis ))))	((Leucocephalon_yuwonoi	((Cyclemys_dentata	Cyclemys_oldhamii )	(Notochelys_platynota	(Heosemys_spinosa	(Heosemys_annandalii	Heosemys_grandis )))))	(Sacalia_bealei	Sacalia_quadriocellata ))))	((Gopherus_agassizii	(Glyptemys_insculpta	(Malaclemys_terrapin	(Graptemys_barbouri	Graptemys_geographica ))))	(Rhinoclemmys_nasuta	((Rhinoclemmys_annulata	Rhinoclemmys_pulcherrima )	(Rhinoclemmys_areolata	(Rhinoclemmys_punctularia	(Rhinoclemmys_funerea	Rhinoclemmys_melanosterna )))))))	(Geoemyda_spengleri	Siebenrockiella_crassicollis ))	(Malayemys	(Orlitia_borneensis	(kehreri	messeliana ))))	(Morenia_ocellata	Morenia_petersi ))	(Pangshura_tecta	(Pangshura_smithii	Pangshura_tentoria )))))));
(Batagur_baska	(Batagur_kachuga	((Batagur_borneoensis	Batagur_dhongoka )	(Hardella_thurjii	((((((Melanochelys_trijuga	(((Cuora_amboinensis	(Cuora_aurocapitata	Cuora_flavomarginata ))	(Mauremys_annamensis	((Mauremys_leprosa	(Mauremys_caspica	Mauremys_rivulata ))	(Mauremys_reevesii	Mauremys_sinensis ))))	((Leucocephalon_yuwonoi	((Cyclemys_dentata	Cyclemys_oldhamii )	(Notochelys_platynota	(Heosemys_spinosa	(Heosemys_annandalii	Heosemys_grandis )))))	(Sacalia_bealei	Sacalia_quadriocellata ))))	((Gopherus_agassizii	(Glyptemys_insculpta	(Malaclemys_terrapin	(Graptemys_barbouri	Graptemys_geographica ))))	(Rhinoclemmys_nasuta	((Rhinoclemmys_annulata	Rhinoclemmys_pulcherrima )	(Rhinoclemmys_areolata	(Rhinoclemmys_punctularia	(Rhinoclemmys_funerea	Rhinoclemmys_melanosterna )))))))	(Geoemyda_spengleri	Siebenrockiella_crassicollis ))	(Malayemys	(Orlitia_borneensis	(kehreri	messeliana ))))	(Morenia_ocellata	Morenia_petersi ))	(Pangshura_tecta	(Pangshura_smithii	Pangshura_tentoria )))))));
(Batagur_baska	(Batagur_kachuga	((Batagur_borneoensis	Batagur_dhongoka )	(Hardella_thurjii	((((((Melanochelys_trijuga	(((Cuora_amboinensis	(Cuora_aurocapitata	Cuora_flavomarginata ))	(Mauremys_annamensis	((Mauremys_leprosa	(Mauremys_caspica	Mauremys_rivulata ))	(Mauremys_reevesii	Mauremys_sinensis ))))	((Leucocephalon_yuwonoi	((Cyclemys_dentata	Cyclemys_oldhamii )	(Notochelys_platynota	(Heosemys_spinosa	(Heosemys_annandalii	Heosemys_grandis )))))	(Sacalia_bealei	Sacalia_quadriocellata ))))	((Gopherus_agassizii	(Glyptemys_insculpta	(Malaclemys_terrapin	(Graptemys_barbouri	Graptemys_geographica ))))	(Rhinoclemmys_nasuta	((Rhinoclemmys_annulata	Rhinoclemmys_pulcherrima )	(Rhinoclemmys_areolata	(Rhinoclemmys_punctularia	(Rhinoclemmys_funerea	Rhinoclemmys_melanosterna )))))))	(Geoemyda_spengleri	Siebenrockiella_crassicollis ))	(Malayemys	(Orlitia_borneensis	(kehreri	messeliana ))))	(Morenia_ocellata	Morenia_petersi ))	(Pangshura_tecta	(Pangshura_smithii	Pangshura_tentoria )))))));
(Batagur_baska	(Batagur_kachuga	((Batagur_borneoensis	Batagur_dhongoka )	(Hardella_thurjii	((((((Melanochelys_trijuga	(((Cuora_amboinensis	(Cuora_aurocapitata	Cuora_flavomarginata ))	(Mauremys_annamensis	((Mauremys_leprosa	(Mauremys_caspica	Mauremys_rivulata ))	(Mauremys_reevesii	Mauremys_sinensis ))))	((Leucocephalon_yuwonoi	((Cyclemys_dentata	Cyclemys_oldhamii )	(Notochelys_platynota	(Heosemys_spinosa	(Heosemys_annandalii	Heosemys_grandis )))))	(Sacalia_bealei	Sacalia_quadriocellata ))))	((Gopherus_agassizii	(Glyptemys_insculpta	(Malaclemys_terrapin	(Graptemys_barbouri	Graptemys_geographica ))))	(Rhinoclemmys_nasuta	((Rhinoclemmys_annulata	Rhinoclemmys_pulcherrima )	(Rhinoclemmys_areolata	(Rhinoclemmys_punctularia	(Rhinoclemmys_funerea	Rhinoclemmys_melanosterna )))))))	(Geoemyda_spengleri	Siebenrockiella_crassicollis ))	((Malayemys	Orlitia_borneensis )	(kehreri	messeliana )))	(Morenia_ocellata	Morenia_petersi ))	(Pangshura_tecta	(Pangshura_smithii	Pangshura_tentoria )))))));
(Batagur_baska	(Batagur_kachuga	((Batagur_borneoensis	Batagur_dhongoka )	(Hardella_thurjii	((((((Melanochelys_trijuga	(((Cuora_amboinensis	(Cuora_aurocapitata	Cuora_flavomarginata ))	(Mauremys_annamensis	((Mauremys_leprosa	(Mauremys_caspica	Mauremys_rivulata ))	(Mauremys_reevesii	Mauremys_sinensis ))))	((Leucocephalon_yuwonoi	((Cyclemys_dentata	Cyclemys_oldhamii )	(Notochelys_platynota	(Heosemys_spinosa	(Heosemys_annandalii	Heosemys_grandis )))))	(Sacalia_bealei	Sacalia_quadriocellata ))))	((Gopherus_agassizii	(Glyptemys_insculpta	(Malaclemys_terrapin	(Graptemys_barbouri	Graptemys_geographica ))))	(Rhinoclemmys_nasuta	((Rhinoclemmys_annulata	Rhinoclemmys_pulcherrima )	(Rhinoclemmys_areolata	(Rhinoclemmys_punctularia	(Rhinoclemmys_funerea	Rhinoclemmys_melanosterna )))))))	(Geoemyda_spengleri	Siebenrockiella_crassicollis ))	(Malayemys	(Orlitia_borneensis	(kehreri	messeliana ))))	(Morenia_ocellata	Morenia_petersi ))	(Pangshura_tecta	(Pangshura_smithii	Pangshura_tentoria )))))));
(Batagur_baska	(Batagur_kachuga	((Batagur_borneoensis	Batagur_dhongoka )	(Hardella_thurjii	((((((Melanochelys_trijuga	(((Cuora_amboinensis	(Cuora_aurocapitata	Cuora_flavomarginata ))	(Mauremys_annamensis	((Mauremys_leprosa	(Mauremys_caspica	Mauremys_rivulata ))	(Mauremys_reevesii	Mauremys_sinensis ))))	((Leucocephalon_yuwonoi	((Cyclemys_dentata	Cyclemys_oldhamii )	(Notochelys_platynota	(Heosemys_spinosa	(Heosemys_annandalii	Heosemys_grandis )))))	(Sacalia_bealei	Sacalia_quadriocellata ))))	((Gopherus_agassizii	(Glyptemys_insculpta	(Malaclemys_terrapin	(Graptemys_barbouri	Graptemys_geographica ))))	(Rhinoclemmys_nasuta	((Rhinoclemmys_annulata	Rhinoclemmys_pulcherrima )	(Rhinoclemmys_areolata	(Rhinoclemmys_punctularia	(Rhinoclemmys_funerea	Rhinoclemmys_melanosterna )))))))	(Geoemyda_spengleri	Siebenrockiella_crassicollis ))	(Malayemys	(Orlitia_borneensis	(kehreri	messeliana ))))	(Morenia_ocellata	Morenia_petersi ))	(Pangshura_tecta	(Pangshura_smithii	Pangshura_tentoria )))))));
(Batagur_baska	(Batagur_kachuga	((Batagur_borneoensis	Batagur_dhongoka )	(Hardella_thurjii	((((((Melanochelys_trijuga	(((Cuora_amboinensis	(Cuora_aurocapitata	Cuora_flavomarginata ))	(Mauremys_annamensis	((Mauremys_leprosa	(Mauremys_caspica	Mauremys_rivulata ))	(Mauremys_reevesii	Mauremys_sinensis ))))	((Leucocephalon_yuwonoi	((Cyclemys_dentata	Cyclemys_oldhamii )	(Notochelys_platynota	(Heosemys_spinosa	(Heosemys_annandalii	Heosemys_grandis )))))	(Sacalia_bealei	Sacalia_quadriocellata ))))	((Gopherus_agassizii	(Glyptemys_insculpta	(Malaclemys_terrapin	(Graptemys_barbouri	Graptemys_geographica ))))	(Rhinoclemmys_nasuta	((Rhinoclemmys_annulata	Rhinoclemmys_pulcherrima )	(Rhinoclemmys_areolata	(Rhinoclemmys_punctularia	(Rhinoclemmys_funerea	Rhinoclemmys_melanosterna )))))))	(Geoemyda_spengleri	Siebenrockiella_crassicollis ))	(Malayemys	(kehreri	(Orlitia_borneensis	messeliana ))))	(Morenia_ocellata	Morenia_petersi ))	(Pangshura_tecta	(Pangshura_smithii	Pangshura_tentoria )))))));
(Batagur_baska	(Batagur_kachuga	((Batagur_borneoensis	Batagur_dhongoka )	(Hardella_thurjii	((((((Melanochelys_trijuga	(((Cuora_amboinensis	(Cuora_aurocapitata	Cuora_flavomarginata ))	(Mauremys_annamensis	((Mauremys_leprosa	(Mauremys_caspica	Mauremys_rivulata ))	(Mauremys_reevesii	Mauremys_sinensis ))))	((Leucocephalon_yuwonoi	((Cyclemys_dentata	Cyclemys_oldhamii )	(Notochelys_platynota	(Heosemys_spinosa	(Heosemys_annandalii	Heosemys_grandis )))))	(Sacalia_bealei	Sacalia_quadriocellata ))))	((Gopherus_agassizii	(Glyptemys_insculpta	(Malaclemys_terrapin	(Graptemys_barbouri	Graptemys_geographica ))))	(Rhinoclemmys_nasuta	((Rhinoclemmys_annulata	Rhinoclemmys_pulcherrima )	(Rhinoclemmys_areolata	(Rhinoclemmys_punctularia	(Rhinoclemmys_funerea	Rhinoclemmys_melanosterna )))))))	(Geoemyda_spengleri	Siebenrockiella_crassicollis ))	(Malayemys	(Orlitia_borneensis	(kehreri	messeliana ))))	(Morenia_ocellata	Morenia_petersi ))	(Pangshura_tecta	(Pangshura_smithii	Pangshura_tentoria )))))));
(Batagur_baska	(Batagur_kachuga	((Batagur_borneoensis	Batagur_dhongoka )	(Hardella_thurjii	((((((Melanochelys_trijuga	(((Cuora_amboinensis	(Cuora_aurocapitata	Cuora_flavomarginata ))	(Mauremys_annamensis	((Mauremys_leprosa	(Mauremys_caspica	Mauremys_rivulata ))	(Mauremys_reevesii	Mauremys_sinensis ))))	((Leucocephalon_yuwonoi	((Cyclemys_dentata	Cyclemys_oldhamii )	(Notochelys_platynota	(Heosemys_spinosa	(Heosemys_annandalii	Heosemys_grandis )))))	(Sacalia_bealei	Sacalia_quadriocellata ))))	((Gopherus_agassizii	(Glyptemys_insculpta	(Malaclemys_terrapin	(Graptemys_barbouri	Graptemys_geographica ))))	(Rhinoclemmys_nasuta	((Rhinoclemmys_annulata	Rhinoclemmys_pulcherrima )	(Rhinoclemmys_areolata	(Rhinoclemmys_punctularia	(Rhinoclemmys_funerea	Rhinoclemmys_melanosterna )))))))	(Geoemyda_spengleri	Siebenrockiella_crassicollis ))	(Malayemys	(kehreri	(Orlitia_borneensis	messeliana ))))	(Morenia_ocellata	Morenia_petersi ))	(Pangshura_tecta	(Pangshura_smithii	Pangshura_tentoria )))))));
(Batagur_baska	(Batagur_kachuga	((Batagur_borneoensis	Batagur_dhongoka )	(Hardella_thurjii	((((((Melanochelys_trijuga	(((Cuora_amboinensis	(Cuora_aurocapitata	Cuora_flavomarginata ))	(Mauremys_annamensis	((Mauremys_leprosa	(Mauremys_caspica	Mauremys_rivulata ))	(Mauremys_reevesii	Mauremys_sinensis ))))	((Leucocephalon_yuwonoi	((Cyclemys_dentata	Cyclemys_oldhamii )	(Notochelys_platynota	(Heosemys_spinosa	(Heosemys_annandalii	Heosemys_grandis )))))	(Sacalia_bealei	Sacalia_quadriocellata ))))	((Gopherus_agassizii	(Glyptemys_insculpta	(Malaclemys_terrapin	(Graptemys_barbouri	Graptemys_geographica ))))	(Rhinoclemmys_nasuta	((Rhinoclemmys_annulata	Rhinoclemmys_pulcherrima )	(Rhinoclemmys_areolata	(Rhinoclemmys_punctularia	(Rhinoclemmys_funerea	Rhinoclemmys_melanosterna )))))))	(Geoemyda_spengleri	Siebenrockiella_crassicollis ))	(Malayemys	(Orlitia_borneensis	(kehreri	messeliana ))))	(Morenia_ocellata	Morenia_petersi ))	(Pangshura_tecta	(Pangshura_smithii	Pangshura_tentoria )))))));
(Batagur_baska	(Batagur_kachuga	((Batagur_borneoensis	Batagur_dhongoka )	(Hardella_thurjii	((((((Melanochelys_trijuga	(((Cuora_amboinensis	(Cuora_aurocapitata	Cuora_flavomarginata ))	(Mauremys_annamensis	((Mauremys_leprosa	(Mauremys_caspica	Mauremys_rivulata ))	(Mauremys_reevesii	Mauremys_sinensis ))))	((Leucocephalon_yuwonoi	((Cyclemys_dentata	Cyclemys_oldhamii )	(Notochelys_platynota	(Heosemys_spinosa	(Heosemys_annandalii	Heosemys_grandis )))))	(Sacalia_bealei	Sacalia_quadriocellata ))))	((Gopherus_agassizii	(Glyptemys_insculpta	(Malaclemys_terrapin	(Graptemys_barbouri	Graptemys_geographica ))))	(Rhinoclemmys_nasuta	((Rhinoclemmys_annulata	Rhinoclemmys_pulcherrima )	(Rhinoclemmys_areolata	(Rhinoclemmys_punctularia	(Rhinoclemmys_funerea	Rhinoclemmys_melanosterna )))))))	(Geoemyda_spengleri	Siebenrockiella_crassicollis ))	(Malayemys	(Orlitia_borneensis	(kehreri	messeliana ))))	(Morenia_ocellata	Morenia_petersi ))	(Pangshura_tecta	(Pangshura_smithii	Pangshura_tentoria )))))));
(Batagur_baska	(Batagur_kachuga	((Batagur_borneoensis	Batagur_dhongoka )	(Hardella_thurjii	((((((Melanochelys_trijuga	(((Cuora_amboinensis	(Cuora_aurocapitata	Cuora_flavomarginata ))	(Mauremys_annamensis	((Mauremys_leprosa	(Mauremys_caspica	Mauremys_rivulata ))	(Mauremys_reevesii	Mauremys_sinensis ))))	((Leucocephalon_yuwonoi	((Cyclemys_dentata	Cyclemys_oldhamii )	(Notochelys_platynota	(Heosemys_spinosa	(Heosemys_annandalii	Heosemys_grandis )))))	(Sacalia_bealei	Sacalia_quadriocellata ))))	((Gopherus_agassizii	(Glyptemys_insculpta	(Malaclemys_terrapin	(Graptemys_barbouri	Graptemys_geographica ))))	(Rhinoclemmys_nasuta	((Rhinoclemmys_annulata	Rhinoclemmys_pulcherrima )	(Rhinoclemmys_areolata	(Rhinoclemmys_punctularia	(Rhinoclemmys_funerea	Rhinoclemmys_melanosterna )))))))	(Geoemyda_spengleri	Siebenrockiella_crassicollis ))	((Malayemys	Orlitia_borneensis )	(kehreri	messeliana )))	(Morenia_ocellata	Morenia_petersi ))	(Pangshura_tecta	(Pangshura_smithii	Pangshura_tentoria )))))));
(Batagur_baska	(Batagur_kachuga	((Batagur_borneoensis	Batagur_dhongoka )	(Hardella_thurjii	((((((Melanochelys_trijuga	(((Cuora_amboinensis	(Cuora_aurocapitata	Cuora_flavomarginata ))	(Mauremys_annamensis	((Mauremys_leprosa	(Mauremys_caspica	Mauremys_rivulata ))	(Mauremys_reevesii	Mauremys_sinensis ))))	((Leucocephalon_yuwonoi	((Cyclemys_dentata	Cyclemys_oldhamii )	(Notochelys_platynota	(Heosemys_spinosa	(Heosemys_annandalii	Heosemys_grandis )))))	(Sacalia_bealei	Sacalia_quadriocellata ))))	((Gopherus_agassizii	(Glyptemys_insculpta	(Malaclemys_terrapin	(Graptemys_barbouri	Graptemys_geographica ))))	(Rhinoclemmys_nasuta	((Rhinoclemmys_annulata	Rhinoclemmys_pulcherrima )	(Rhinoclemmys_areolata	(Rhinoclemmys_punctularia	(Rhinoclemmys_funerea	Rhinoclemmys_melanosterna )))))))	(Geoemyda_spengleri	Siebenrockiella_crassicollis ))	(Malayemys	(Orlitia_borneensis	(kehreri	messeliana ))))	(Morenia_ocellata	Morenia_petersi ))	(Pangshura_tecta	(Pangshura_smithii	Pangshura_tentoria )))))));
(Batagur_baska	(Batagur_kachuga	((Batagur_borneoensis	Batagur_dhongoka )	(Hardella_thurjii	((((((Melanochelys_trijuga	(((Cuora_amboinensis	(Cuora_aurocapitata	Cuora_flavomarginata ))	(Mauremys_annamensis	((Mauremys_leprosa	(Mauremys_caspica	Mauremys_rivulata ))	(Mauremys_reevesii	Mauremys_sinensis ))))	((Leucocephalon_yuwonoi	((Cyclemys_dentata	Cyclemys_oldhamii )	(Notochelys_platynota	(Heosemys_spinosa	(Heosemys_annandalii	Heosemys_grandis )))))	(Sacalia_bealei	Sacalia_quadriocellata ))))	((Gopherus_agassizii	(Glyptemys_insculpta	(Malaclemys_terrapin	(Graptemys_barbouri	Graptemys_geographica ))))	(Rhinoclemmys_nasuta	((Rhinoclemmys_annulata	Rhinoclemmys_pulcherrima )	(Rhinoclemmys_areolata	(Rhinoclemmys_punctularia	(Rhinoclemmys_funerea	Rhinoclemmys_melanosterna )))))))	(Geoemyda_spengleri	Siebenrockiella_crassicollis ))	(Malayemys	(Orlitia_borneensis	(kehreri	messeliana ))))	(Morenia_ocellata	Morenia_petersi ))	(Pangshura_tecta	(Pangshura_smithii	Pangshura_tentoria )))))));
(Batagur_baska	(Batagur_kachuga	((Batagur_borneoensis	Batagur_dhongoka )	(Hardella_thurjii	((((((Melanochelys_trijuga	(((Cuora_amboinensis	(Cuora_aurocapitata	Cuora_flavomarginata ))	(Mauremys_annamensis	((Mauremys_leprosa	(Mauremys_caspica	Mauremys_rivulata ))	(Mauremys_reevesii	Mauremys_sinensis ))))	((Leucocephalon_yuwonoi	((Cyclemys_dentata	Cyclemys_oldhamii )	(Notochelys_platynota	(Heosemys_spinosa	(Heosemys_annandalii	Heosemys_grandis )))))	(Sacalia_bealei	Sacalia_quadriocellata ))))	((Gopherus_agassizii	(Glyptemys_insculpta	(Malaclemys_terrapin	(Graptemys_barbouri	Graptemys_geographica ))))	(Rhinoclemmys_nasuta	((Rhinoclemmys_annulata	Rhinoclemmys_pulcherrima )	(Rhinoclemmys_areolata	(Rhinoclemmys_punctularia	(Rhinoclemmys_funerea	Rhinoclemmys_melanosterna )))))))	(Geoemyda_spengleri	Siebenrockiella_crassicollis ))	(Malayemys	(Orlitia_borneensis	(kehreri	messeliana ))))	(Morenia_ocellata	Morenia_petersi ))	(Pangshura_tecta	(Pangshura_smithii	Pangshura_tentoria )))))));
(Batagur_baska	(Batagur_kachuga	((Batagur_borneoensis	Batagur_dhongoka )	(Hardella_thurjii	((((((Melanochelys_trijuga	(((Cuora_amboinensis	(Cuora_aurocapitata	Cuora_flavomarginata ))	(Mauremys_annamensis	((Mauremys_leprosa	(Mauremys_caspica	Mauremys_rivulata ))	(Mauremys_reevesii	Mauremys_sinensis ))))	((Leucocephalon_yuwonoi	((Cyclemys_dentata	Cyclemys_oldhamii )	(Notochelys_platynota	(Heosemys_spinosa	(Heosemys_annandalii	Heosemys_grandis )))))	(Sacalia_bealei	Sacalia_quadriocellata ))))	((Gopherus_agassizii	(Glyptemys_insculpta	(Malaclemys_terrapin	(Graptemys_barbouri	Graptemys_geographica ))))	(Rhinoclemmys_nasuta	((Rhinoclemmys_annulata	Rhinoclemmys_pulcherrima )	(Rhinoclemmys_areolata	(Rhinoclemmys_punctularia	(Rhinoclemmys_funerea	Rhinoclemmys_melanosterna )))))))	(Geoemyda_spengleri	Siebenrockiella_crassicollis ))	(Malayemys	(Orlitia_borneensis	(kehreri	messeliana ))))	(Morenia_ocellata	Morenia_petersi ))	(Pangshura_tecta	(Pangshura_smithii	Pangshura_tentoria )))))));
(Batagur_baska	(Batagur_kachuga	((Batagur_borneoensis	Batagur_dhongoka )	(Hardella_thurjii	((((((Melanochelys_trijuga	(((Cuora_amboinensis	(Cuora_aurocapitata	Cuora_flavomarginata ))	(Mauremys_annamensis	((Mauremys_leprosa	(Mauremys_caspica	Mauremys_rivulata ))	(Mauremys_reevesii	Mauremys_sinensis ))))	((Leucocephalon_yuwonoi	((Cyclemys_dentata	Cyclemys_oldhamii )	(Notochelys_platynota	(Heosemys_spinosa	(Heosemys_annandalii	Heosemys_grandis )))))	(Sacalia_bealei	Sacalia_quadriocellata ))))	((Gopherus_agassizii	(Glyptemys_insculpta	(Malaclemys_terrapin	(Graptemys_barbouri	Graptemys_geographica ))))	(Rhinoclemmys_nasuta	((Rhinoclemmys_annulata	Rhinoclemmys_pulcherrima )	(Rhinoclemmys_areolata	(Rhinoclemmys_punctularia	(Rhinoclemmys_funerea	Rhinoclemmys_melanosterna )))))))	(Geoemyda_spengleri	Siebenrockiella_crassicollis ))	((Malayemys	Orlitia_borneensis )	(kehreri	messeliana )))	(Morenia_ocellata	Morenia_petersi ))	(Pangshura_tecta	(Pangshura_smithii	Pangshura_tentoria )))))));
(Batagur_baska	(Batagur_kachuga	((Batagur_borneoensis	Batagur_dhongoka )	(Hardella_thurjii	((((((Melanochelys_trijuga	(((Cuora_amboinensis	(Cuora_aurocapitata	Cuora_flavomarginata ))	(Mauremys_annamensis	((Mauremys_leprosa	(Mauremys_caspica	Mauremys_rivulata ))	(Mauremys_reevesii	Mauremys_sinensis ))))	((Leucocephalon_yuwonoi	((Cyclemys_dentata	Cyclemys_oldhamii )	(Notochelys_platynota	(Heosemys_spinosa	(Heosemys_annandalii	Heosemys_grandis )))))	(Sacalia_bealei	Sacalia_quadriocellata ))))	((Gopherus_agassizii	(Glyptemys_insculpta	(Malaclemys_terrapin	(Graptemys_barbouri	Graptemys_geographica ))))	(Rhinoclemmys_nasuta	((Rhinoclemmys_annulata	Rhinoclemmys_pulcherrima )	(Rhinoclemmys_areolata	(Rhinoclemmys_punctularia	(Rhinoclemmys_funerea	Rhinoclemmys_melanosterna )))))))	(Geoemyda_spengleri	Siebenrockiella_crassicollis ))	((Malayemys	Orlitia_borneensis )	(kehreri	messeliana )))	(Morenia_ocellata	Morenia_petersi ))	(Pangshura_tecta	(Pangshura_smithii	Pangshura_tentoria )))))));
(Batagur_baska	(Batagur_kachuga	((Batagur_borneoensis	Batagur_dhongoka )	(Hardella_thurjii	((((((Melanochelys_trijuga	(((Cuora_amboinensis	(Cuora_aurocapitata	Cuora_flavomarginata ))	(Mauremys_annamensis	((Mauremys_leprosa	(Mauremys_caspica	Mauremys_rivulata ))	(Mauremys_reevesii	Mauremys_sinensis ))))	((Leucocephalon_yuwonoi	((Cyclemys_dentata	Cyclemys_oldhamii )	(Notochelys_platynota	(Heosemys_spinosa	(Heosemys_annandalii	Heosemys_grandis )))))	(Sacalia_bealei	Sacalia_quadriocellata ))))	((Gopherus_agassizii	(Glyptemys_insculpta	(Malaclemys_terrapin	(Graptemys_barbouri	Graptemys_geographica ))))	(Rhinoclemmys_nasuta	((Rhinoclemmys_annulata	Rhinoclemmys_pulcherrima )	(Rhinoclemmys_areolata	(Rhinoclemmys_punctularia	(Rhinoclemmys_funerea	Rhinoclemmys_melanosterna )))))))	(Geoemyda_spengleri	Siebenrockiella_crassicollis ))	(Malayemys	(Orlitia_borneensis	(kehreri	messeliana ))))	(Morenia_ocellata	Morenia_petersi ))	(Pangshura_tecta	(Pangshura_smithii	Pangshura_tentoria )))))));
(Batagur_baska	(Batagur_kachuga	((Batagur_borneoensis	Batagur_dhongoka )	(Hardella_thurjii	((((((Melanochelys_trijuga	(((Cuora_amboinensis	(Cuora_aurocapitata	Cuora_flavomarginata ))	(Mauremys_annamensis	((Mauremys_leprosa	(Mauremys_caspica	Mauremys_rivulata ))	(Mauremys_reevesii	Mauremys_sinensis ))))	((Leucocephalon_yuwonoi	((Cyclemys_dentata	Cyclemys_oldhamii )	(Notochelys_platynota	(Heosemys_spinosa	(Heosemys_annandalii	Heosemys_grandis )))))	(Sacalia_bealei	Sacalia_quadriocellata ))))	((Gopherus_agassizii	(Glyptemys_insculpta	(Malaclemys_terrapin	(Graptemys_barbouri	Graptemys_geographica ))))	(Rhinoclemmys_nasuta	((Rhinoclemmys_annulata	Rhinoclemmys_pulcherrima )	(Rhinoclemmys_areolata	(Rhinoclemmys_punctularia	(Rhinoclemmys_funerea	Rhinoclemmys_melanosterna )))))))	(Geoemyda_spengleri	Siebenrockiella_crassicollis ))	(Malayemys	(Orlitia_borneensis	(kehreri	messeliana ))))	(Morenia_ocellata	Morenia_petersi ))	(Pangshura_tecta	(Pangshura_smithii	Pangshura_tentoria )))))));
(Batagur_baska	(Batagur_kachuga	((Batagur_borneoensis	Batagur_dhongoka )	(Hardella_thurjii	((((((Melanochelys_trijuga	(((Cuora_amboinensis	(Cuora_aurocapitata	Cuora_flavomarginata ))	(Mauremys_annamensis	((Mauremys_leprosa	(Mauremys_caspica	Mauremys_rivulata ))	(Mauremys_reevesii	Mauremys_sinensis ))))	((Leucocephalon_yuwonoi	((Cyclemys_dentata	Cyclemys_oldhamii )	(Notochelys_platynota	(Heosemys_spinosa	(Heosemys_annandalii	Heosemys_grandis )))))	(Sacalia_bealei	Sacalia_quadriocellata ))))	((Gopherus_agassizii	(Glyptemys_insculpta	(Malaclemys_terrapin	(Graptemys_barbouri	Graptemys_geographica ))))	(Rhinoclemmys_nasuta	((Rhinoclemmys_annulata	Rhinoclemmys_pulcherrima )	(Rhinoclemmys_areolata	(Rhinoclemmys_punctularia	(Rhinoclemmys_funerea	Rhinoclemmys_melanosterna )))))))	(Geoemyda_spengleri	Siebenrockiella_crassicollis ))	(Malayemys	(Orlitia_borneensis	(kehreri	messeliana ))))	(Morenia_ocellata	Morenia_petersi ))	(Pangshura_tecta	(Pangshura_smithii	Pangshura_tentoria )))))));
(Batagur_baska	(Batagur_kachuga	((Batagur_borneoensis	Batagur_dhongoka )	(Hardella_thurjii	((((((Melanochelys_trijuga	(((Cuora_amboinensis	(Cuora_aurocapitata	Cuora_flavomarginata ))	(Mauremys_annamensis	((Mauremys_leprosa	(Mauremys_caspica	Mauremys_rivulata ))	(Mauremys_reevesii	Mauremys_sinensis ))))	((Leucocephalon_yuwonoi	((Cyclemys_dentata	Cyclemys_oldhamii )	(Notochelys_platynota	(Heosemys_spinosa	(Heosemys_annandalii	Heosemys_grandis )))))	(Sacalia_bealei	Sacalia_quadriocellata ))))	((Gopherus_agassizii	(Glyptemys_insculpta	(Malaclemys_terrapin	(Graptemys_barbouri	Graptemys_geographica ))))	(Rhinoclemmys_nasuta	((Rhinoclemmys_annulata	Rhinoclemmys_pulcherrima )	(Rhinoclemmys_areolata	(Rhinoclemmys_punctularia	(Rhinoclemmys_funerea	Rhinoclemmys_melanosterna )))))))	(Geoemyda_spengleri	Siebenrockiella_crassicollis ))	(Malayemys	(Orlitia_borneensis	(kehreri	messeliana ))))	(Morenia_ocellata	Morenia_petersi ))	(Pangshura_tecta	(Pangshura_smithii	Pangshura_tentoria )))))));
(Batagur_baska	(Batagur_kachuga	((Batagur_borneoensis	Batagur_dhongoka )	(Hardella_thurjii	((((((Melanochelys_trijuga	(((Cuora_amboinensis	(Cuora_aurocapitata	Cuora_flavomarginata ))	(Mauremys_annamensis	((Mauremys_leprosa	(Mauremys_caspica	Mauremys_rivulata ))	(Mauremys_reevesii	Mauremys_sinensis ))))	((Leucocephalon_yuwonoi	((Cyclemys_dentata	Cyclemys_oldhamii )	(Notochelys_platynota	(Heosemys_spinosa	(Heosemys_annandalii	Heosemys_grandis )))))	(Sacalia_bealei	Sacalia_quadriocellata ))))	((Gopherus_agassizii	(Glyptemys_insculpta	(Malaclemys_terrapin	(Graptemys_barbouri	Graptemys_geographica ))))	(Rhinoclemmys_nasuta	((Rhinoclemmys_annulata	Rhinoclemmys_pulcherrima )	(Rhinoclemmys_areolata	(Rhinoclemmys_punctularia	(Rhinoclemmys_funerea	Rhinoclemmys_melanosterna )))))))	(Geoemyda_spengleri	Siebenrockiella_crassicollis ))	(Malayemys	(Orlitia_borneensis	(kehreri	messeliana ))))	(Morenia_ocellata	Morenia_petersi ))	(Pangshura_tecta	(Pangshura_smithii	Pangshura_tentoria )))))));
(Batagur_baska	(Batagur_kachuga	((Batagur_borneoensis	Batagur_dhongoka )	(Hardella_thurjii	((((((Melanochelys_trijuga	(((Cuora_amboinensis	(Cuora_aurocapitata	Cuora_flavomarginata ))	(Mauremys_annamensis	((Mauremys_leprosa	(Mauremys_caspica	Mauremys_rivulata ))	(Mauremys_reevesii	Mauremys_sinensis ))))	((Leucocephalon_yuwonoi	((Cyclemys_dentata	Cyclemys_oldhamii )	(Notochelys_platynota	(Heosemys_spinosa	(Heosemys_annandalii	Heosemys_grandis )))))	(Sacalia_bealei	Sacalia_quadriocellata ))))	((Gopherus_agassizii	(Glyptemys_insculpta	(Malaclemys_terrapin	(Graptemys_barbouri	Graptemys_geographica ))))	(Rhinoclemmys_nasuta	((Rhinoclemmys_annulata	Rhinoclemmys_pulcherrima )	(Rhinoclemmys_areolata	(Rhinoclemmys_punctularia	(Rhinoclemmys_funerea	Rhinoclemmys_melanosterna )))))))	(Geoemyda_spengleri	Siebenrockiella_crassicollis ))	(Malayemys	(Orlitia_borneensis	(kehreri	messeliana ))))	(Morenia_ocellata	Morenia_petersi ))	(Pangshura_tecta	(Pangshura_smithii	Pangshura_tentoria )))))));
(Batagur_baska	(Batagur_kachuga	((Batagur_borneoensis	Batagur_dhongoka )	(Hardella_thurjii	((((((Melanochelys_trijuga	(((Cuora_amboinensis	(Cuora_aurocapitata	Cuora_flavomarginata ))	(Mauremys_annamensis	((Mauremys_leprosa	(Mauremys_caspica	Mauremys_rivulata ))	(Mauremys_reevesii	Mauremys_sinensis ))))	((Leucocephalon_yuwonoi	((Cyclemys_dentata	Cyclemys_oldhamii )	(Notochelys_platynota	(Heosemys_spinosa	(Heosemys_annandalii	Heosemys_grandis )))))	(Sacalia_bealei	Sacalia_quadriocellata ))))	((Gopherus_agassizii	(Glyptemys_insculpta	(Malaclemys_terrapin	(Graptemys_barbouri	Graptemys_geographica ))))	(Rhinoclemmys_nasuta	((Rhinoclemmys_annulata	Rhinoclemmys_pulcherrima )	(Rhinoclemmys_areolata	(Rhinoclemmys_punctularia	(Rhinoclemmys_funerea	Rhinoclemmys_melanosterna )))))))	(Geoemyda_spengleri	Siebenrockiella_crassicollis ))	(Malayemys	(kehreri	(Orlitia_borneensis	messeliana ))))	(Morenia_ocellata	Morenia_petersi ))	(Pangshura_tecta	(Pangshura_smithii	Pangshura_tentoria )))))));
(Batagur_baska	(Batagur_kachuga	((Batagur_borneoensis	Batagur_dhongoka )	(Hardella_thurjii	((((((Melanochelys_trijuga	(((Cuora_amboinensis	(Cuora_aurocapitata	Cuora_flavomarginata ))	(Mauremys_annamensis	((Mauremys_leprosa	(Mauremys_caspica	Mauremys_rivulata ))	(Mauremys_reevesii	Mauremys_sinensis ))))	((Leucocephalon_yuwonoi	((Cyclemys_dentata	Cyclemys_oldhamii )	(Notochelys_platynota	(Heosemys_spinosa	(Heosemys_annandalii	Heosemys_grandis )))))	(Sacalia_bealei	Sacalia_quadriocellata ))))	((Gopherus_agassizii	(Glyptemys_insculpta	(Malaclemys_terrapin	(Graptemys_barbouri	Graptemys_geographica ))))	(Rhinoclemmys_nasuta	((Rhinoclemmys_annulata	Rhinoclemmys_pulcherrima )	(Rhinoclemmys_areolata	(Rhinoclemmys_punctularia	(Rhinoclemmys_funerea	Rhinoclemmys_melanosterna )))))))	(Geoemyda_spengleri	Siebenrockiella_crassicollis ))	((Malayemys	Orlitia_borneensis )	(kehreri	messeliana )))	(Morenia_ocellata	Morenia_petersi ))	(Pangshura_tecta	(Pangshura_smithii	Pangshura_tentoria )))))));
(Batagur_baska	(Batagur_kachuga	((Batagur_borneoensis	Batagur_dhongoka )	(Hardella_thurjii	((((((Melanochelys_trijuga	(((Cuora_amboinensis	(Cuora_aurocapitata	Cuora_flavomarginata ))	(Mauremys_annamensis	((Mauremys_leprosa	(Mauremys_caspica	Mauremys_rivulata ))	(Mauremys_reevesii	Mauremys_sinensis ))))	((Leucocephalon_yuwonoi	((Cyclemys_dentata	Cyclemys_oldhamii )	(Notochelys_platynota	(Heosemys_spinosa	(Heosemys_annandalii	Heosemys_grandis )))))	(Sacalia_bealei	Sacalia_quadriocellata ))))	((Gopherus_agassizii	(Glyptemys_insculpta	(Malaclemys_terrapin	(Graptemys_barbouri	Graptemys_geographica ))))	(Rhinoclemmys_nasuta	((Rhinoclemmys_annulata	Rhinoclemmys_pulcherrima )	(Rhinoclemmys_areolata	(Rhinoclemmys_punctularia	(Rhinoclemmys_funerea	Rhinoclemmys_melanosterna )))))))	(Geoemyda_spengleri	Siebenrockiella_crassicollis ))	(Malayemys	(Orlitia_borneensis	(kehreri	messeliana ))))	(Morenia_ocellata	Morenia_petersi ))	(Pangshura_tecta	(Pangshura_smithii	Pangshura_tentoria )))))));
(Batagur_baska	(Batagur_kachuga	((Batagur_borneoensis	Batagur_dhongoka )	(Hardella_thurjii	((((((Melanochelys_trijuga	(((Cuora_amboinensis	(Cuora_aurocapitata	Cuora_flavomarginata ))	(Mauremys_annamensis	((Mauremys_leprosa	(Mauremys_caspica	Mauremys_rivulata ))	(Mauremys_reevesii	Mauremys_sinensis ))))	((Leucocephalon_yuwonoi	((Cyclemys_dentata	Cyclemys_oldhamii )	(Notochelys_platynota	(Heosemys_spinosa	(Heosemys_annandalii	Heosemys_grandis )))))	(Sacalia_bealei	Sacalia_quadriocellata ))))	((Gopherus_agassizii	(Glyptemys_insculpta	(Malaclemys_terrapin	(Graptemys_barbouri	Graptemys_geographica ))))	(Rhinoclemmys_nasuta	((Rhinoclemmys_annulata	Rhinoclemmys_pulcherrima )	(Rhinoclemmys_areolata	(Rhinoclemmys_punctularia	(Rhinoclemmys_funerea	Rhinoclemmys_melanosterna )))))))	(Geoemyda_spengleri	Siebenrockiella_crassicollis ))	(Malayemys	(Orlitia_borneensis	(kehreri	messeliana ))))	(Morenia_ocellata	Morenia_petersi ))	(Pangshura_tecta	(Pangshura_smithii	Pangshura_tentoria )))))));
(Batagur_baska	(Batagur_kachuga	((Batagur_borneoensis	Batagur_dhongoka )	(Hardella_thurjii	((((((Melanochelys_trijuga	(((Cuora_amboinensis	(Cuora_aurocapitata	Cuora_flavomarginata ))	(Mauremys_annamensis	((Mauremys_leprosa	(Mauremys_caspica	Mauremys_rivulata ))	(Mauremys_reevesii	Mauremys_sinensis ))))	((Leucocephalon_yuwonoi	((Cyclemys_dentata	Cyclemys_oldhamii )	(Notochelys_platynota	(Heosemys_spinosa	(Heosemys_annandalii	Heosemys_grandis )))))	(Sacalia_bealei	Sacalia_quadriocellata ))))	((Gopherus_agassizii	(Glyptemys_insculpta	(Malaclemys_terrapin	(Graptemys_barbouri	Graptemys_geographica ))))	(Rhinoclemmys_nasuta	((Rhinoclemmys_annulata	Rhinoclemmys_pulcherrima )	(Rhinoclemmys_areolata	(Rhinoclemmys_punctularia	(Rhinoclemmys_funerea	Rhinoclemmys_melanosterna )))))))	(Geoemyda_spengleri	Siebenrockiella_crassicollis ))	((Malayemys	Orlitia_borneensis )	(kehreri	messeliana )))	(Morenia_ocellata	Morenia_petersi ))	(Pangshura_tecta	(Pangshura_smithii	Pangshura_tentoria )))))));
(Batagur_baska	(Batagur_kachuga	((Batagur_borneoensis	Batagur_dhongoka )	(Hardella_thurjii	((((((Melanochelys_trijuga	(((Cuora_amboinensis	(Cuora_aurocapitata	Cuora_flavomarginata ))	(Mauremys_annamensis	((Mauremys_leprosa	(Mauremys_caspica	Mauremys_rivulata ))	(Mauremys_reevesii	Mauremys_sinensis ))))	((Leucocephalon_yuwonoi	((Cyclemys_dentata	Cyclemys_oldhamii )	(Notochelys_platynota	(Heosemys_spinosa	(Heosemys_annandalii	Heosemys_grandis )))))	(Sacalia_bealei	Sacalia_quadriocellata ))))	((Gopherus_agassizii	(Glyptemys_insculpta	(Malaclemys_terrapin	(Graptemys_barbouri	Graptemys_geographica ))))	(Rhinoclemmys_nasuta	((Rhinoclemmys_annulata	Rhinoclemmys_pulcherrima )	(Rhinoclemmys_areolata	(Rhinoclemmys_punctularia	(Rhinoclemmys_funerea	Rhinoclemmys_melanosterna )))))))	(Geoemyda_spengleri	Siebenrockiella_crassicollis ))	(Malayemys	(Orlitia_borneensis	(kehreri	messeliana ))))	(Morenia_ocellata	Morenia_petersi ))	(Pangshura_tecta	(Pangshura_smithii	Pangshura_tentoria )))))));
(Batagur_baska	(Batagur_kachuga	((Batagur_borneoensis	Batagur_dhongoka )	(Hardella_thurjii	((((((Melanochelys_trijuga	(((Cuora_amboinensis	(Cuora_aurocapitata	Cuora_flavomarginata ))	(Mauremys_annamensis	((Mauremys_leprosa	(Mauremys_caspica	Mauremys_rivulata ))	(Mauremys_reevesii	Mauremys_sinensis ))))	((Leucocephalon_yuwonoi	((Cyclemys_dentata	Cyclemys_oldhamii )	(Notochelys_platynota	(Heosemys_spinosa	(Heosemys_annandalii	Heosemys_grandis )))))	(Sacalia_bealei	Sacalia_quadriocellata ))))	((Gopherus_agassizii	(Glyptemys_insculpta	(Malaclemys_terrapin	(Graptemys_barbouri	Graptemys_geographica ))))	(Rhinoclemmys_nasuta	((Rhinoclemmys_annulata	Rhinoclemmys_pulcherrima )	(Rhinoclemmys_areolata	(Rhinoclemmys_punctularia	(Rhinoclemmys_funerea	Rhinoclemmys_melanosterna )))))))	(Geoemyda_spengleri	Siebenrockiella_crassicollis ))	(Malayemys	(Orlitia_borneensis	(kehreri	messeliana ))))	(Morenia_ocellata	Morenia_petersi ))	(Pangshura_tecta	(Pangshura_smithii	Pangshura_tentoria )))))));
(Batagur_baska	(Batagur_kachuga	((Batagur_borneoensis	Batagur_dhongoka )	(Hardella_thurjii	((((((Melanochelys_trijuga	(((Cuora_amboinensis	(Cuora_aurocapitata	Cuora_flavomarginata ))	(Mauremys_annamensis	((Mauremys_leprosa	(Mauremys_caspica	Mauremys_rivulata ))	(Mauremys_reevesii	Mauremys_sinensis ))))	((Leucocephalon_yuwonoi	((Cyclemys_dentata	Cyclemys_oldhamii )	(Notochelys_platynota	(Heosemys_spinosa	(Heosemys_annandalii	Heosemys_grandis )))))	(Sacalia_bealei	Sacalia_quadriocellata ))))	((Gopherus_agassizii	(Glyptemys_insculpta	(Malaclemys_terrapin	(Graptemys_barbouri	Graptemys_geographica ))))	(Rhinoclemmys_nasuta	((Rhinoclemmys_annulata	Rhinoclemmys_pulcherrima )	(Rhinoclemmys_areolata	(Rhinoclemmys_punctularia	(Rhinoclemmys_funerea	Rhinoclemmys_melanosterna )))))))	(Geoemyda_spengleri	Siebenrockiella_crassicollis ))	(Malayemys	(Orlitia_borneensis	(kehreri	messeliana ))))	(Morenia_ocellata	Morenia_petersi ))	(Pangshura_tecta	(Pangshura_smithii	Pangshura_tentoria )))))));
(Batagur_baska	(Batagur_kachuga	((Batagur_borneoensis	Batagur_dhongoka )	(Hardella_thurjii	((((((Melanochelys_trijuga	(((Cuora_amboinensis	(Cuora_aurocapitata	Cuora_flavomarginata ))	(Mauremys_annamensis	((Mauremys_leprosa	(Mauremys_caspica	Mauremys_rivulata ))	(Mauremys_reevesii	Mauremys_sinensis ))))	((Leucocephalon_yuwonoi	((Cyclemys_dentata	Cyclemys_oldhamii )	(Notochelys_platynota	(Heosemys_spinosa	(Heosemys_annandalii	Heosemys_grandis )))))	(Sacalia_bealei	Sacalia_quadriocellata ))))	((Gopherus_agassizii	(Glyptemys_insculpta	(Malaclemys_terrapin	(Graptemys_barbouri	Graptemys_geographica ))))	(Rhinoclemmys_nasuta	((Rhinoclemmys_annulata	Rhinoclemmys_pulcherrima )	(Rhinoclemmys_areolata	(Rhinoclemmys_punctularia	(Rhinoclemmys_funerea	Rhinoclemmys_melanosterna )))))))	(Geoemyda_spengleri	Siebenrockiella_crassicollis ))	(Malayemys	(Orlitia_borneensis	(kehreri	messeliana ))))	(Morenia_ocellata	Morenia_petersi ))	(Pangshura_tecta	(Pangshura_smithii	Pangshura_tentoria )))))));
(Batagur_baska	(Batagur_kachuga	((Batagur_borneoensis	Batagur_dhongoka )	(Hardella_thurjii	((((((Melanochelys_trijuga	(((Cuora_amboinensis	(Cuora_aurocapitata	Cuora_flavomarginata ))	(Mauremys_annamensis	((Mauremys_leprosa	(Mauremys_caspica	Mauremys_rivulata ))	(Mauremys_reevesii	Mauremys_sinensis ))))	((Leucocephalon_yuwonoi	((Cyclemys_dentata	Cyclemys_oldhamii )	(Notochelys_platynota	(Heosemys_spinosa	(Heosemys_annandalii	Heosemys_grandis )))))	(Sacalia_bealei	Sacalia_quadriocellata ))))	((Gopherus_agassizii	(Glyptemys_insculpta	(Malaclemys_terrapin	(Graptemys_barbouri	Graptemys_geographica ))))	(Rhinoclemmys_nasuta	((Rhinoclemmys_annulata	Rhinoclemmys_pulcherrima )	(Rhinoclemmys_areolata	(Rhinoclemmys_punctularia	(Rhinoclemmys_funerea	Rhinoclemmys_melanosterna )))))))	(Geoemyda_spengleri	Siebenrockiella_crassicollis ))	(Malayemys	(Orlitia_borneensis	(kehreri	messeliana ))))	(Morenia_ocellata	Morenia_petersi ))	(Pangshura_tecta	(Pangshura_smithii	Pangshura_tentoria )))))));
(Batagur_baska	(Batagur_kachuga	((Batagur_borneoensis	Batagur_dhongoka )	(Hardella_thurjii	((((((Melanochelys_trijuga	(((Cuora_amboinensis	(Cuora_aurocapitata	Cuora_flavomarginata ))	(Mauremys_annamensis	((Mauremys_leprosa	(Mauremys_caspica	Mauremys_rivulata ))	(Mauremys_reevesii	Mauremys_sinensis ))))	((Leucocephalon_yuwonoi	((Cyclemys_dentata	Cyclemys_oldhamii )	(Notochelys_platynota	(Heosemys_spinosa	(Heosemys_annandalii	Heosemys_grandis )))))	(Sacalia_bealei	Sacalia_quadriocellata ))))	((Gopherus_agassizii	(Glyptemys_insculpta	(Malaclemys_terrapin	(Graptemys_barbouri	Graptemys_geographica ))))	(Rhinoclemmys_nasuta	((Rhinoclemmys_annulata	Rhinoclemmys_pulcherrima )	(Rhinoclemmys_areolata	(Rhinoclemmys_punctularia	(Rhinoclemmys_funerea	Rhinoclemmys_melanosterna )))))))	(Geoemyda_spengleri	Siebenrockiella_crassicollis ))	(Malayemys	(Orlitia_borneensis	(kehreri	messeliana ))))	(Morenia_ocellata	Morenia_petersi ))	(Pangshura_tecta	(Pangshura_smithii	Pangshura_tentoria )))))));
(Batagur_baska	(Batagur_kachuga	((Batagur_borneoensis	Batagur_dhongoka )	(Hardella_thurjii	((((((Melanochelys_trijuga	(((Cuora_amboinensis	(Cuora_aurocapitata	Cuora_flavomarginata ))	(Mauremys_annamensis	((Mauremys_leprosa	(Mauremys_caspica	Mauremys_rivulata ))	(Mauremys_reevesii	Mauremys_sinensis ))))	((Leucocephalon_yuwonoi	((Cyclemys_dentata	Cyclemys_oldhamii )	(Notochelys_platynota	(Heosemys_spinosa	(Heosemys_annandalii	Heosemys_grandis )))))	(Sacalia_bealei	Sacalia_quadriocellata ))))	((Gopherus_agassizii	(Glyptemys_insculpta	(Malaclemys_terrapin	(Graptemys_barbouri	Graptemys_geographica ))))	(Rhinoclemmys_nasuta	((Rhinoclemmys_annulata	Rhinoclemmys_pulcherrima )	(Rhinoclemmys_areolata	(Rhinoclemmys_punctularia	(Rhinoclemmys_funerea	Rhinoclemmys_melanosterna )))))))	(Geoemyda_spengleri	Siebenrockiella_crassicollis ))	(Malayemys	(Orlitia_borneensis	(kehreri	messeliana ))))	(Morenia_ocellata	Morenia_petersi ))	(Pangshura_tecta	(Pangshura_smithii	Pangshura_tentoria )))))));
(Batagur_baska	(Batagur_kachuga	((Batagur_borneoensis	Batagur_dhongoka )	(Hardella_thurjii	((((((Melanochelys_trijuga	(((Cuora_amboinensis	(Cuora_aurocapitata	Cuora_flavomarginata ))	(Mauremys_annamensis	((Mauremys_leprosa	(Mauremys_caspica	Mauremys_rivulata ))	(Mauremys_reevesii	Mauremys_sinensis ))))	((Leucocephalon_yuwonoi	((Cyclemys_dentata	Cyclemys_oldhamii )	(Notochelys_platynota	(Heosemys_spinosa	(Heosemys_annandalii	Heosemys_grandis )))))	(Sacalia_bealei	Sacalia_quadriocellata ))))	((Gopherus_agassizii	(Glyptemys_insculpta	(Malaclemys_terrapin	(Graptemys_barbouri	Graptemys_geographica ))))	(Rhinoclemmys_nasuta	((Rhinoclemmys_annulata	Rhinoclemmys_pulcherrima )	(Rhinoclemmys_areolata	(Rhinoclemmys_punctularia	(Rhinoclemmys_funerea	Rhinoclemmys_melanosterna )))))))	(Geoemyda_spengleri	Siebenrockiella_crassicollis ))	(Malayemys	(Orlitia_borneensis	(kehreri	messeliana ))))	(Morenia_ocellata	Morenia_petersi ))	(Pangshura_tecta	(Pangshura_smithii	Pangshura_tentoria )))))));
(Batagur_baska	(Batagur_kachuga	((Batagur_borneoensis	Batagur_dhongoka )	(Hardella_thurjii	((((((Melanochelys_trijuga	(((Cuora_amboinensis	(Cuora_aurocapitata	Cuora_flavomarginata ))	(Mauremys_annamensis	((Mauremys_leprosa	(Mauremys_caspica	Mauremys_rivulata ))	(Mauremys_reevesii	Mauremys_sinensis ))))	((Leucocephalon_yuwonoi	((Cyclemys_dentata	Cyclemys_oldhamii )	(Notochelys_platynota	(Heosemys_spinosa	(Heosemys_annandalii	Heosemys_grandis )))))	(Sacalia_bealei	Sacalia_quadriocellata ))))	((Gopherus_agassizii	(Glyptemys_insculpta	(Malaclemys_terrapin	(Graptemys_barbouri	Graptemys_geographica ))))	(Rhinoclemmys_nasuta	((Rhinoclemmys_annulata	Rhinoclemmys_pulcherrima )	(Rhinoclemmys_areolata	(Rhinoclemmys_punctularia	(Rhinoclemmys_funerea	Rhinoclemmys_melanosterna )))))))	(Geoemyda_spengleri	Siebenrockiella_crassicollis ))	(Malayemys	(kehreri	(Orlitia_borneensis	messeliana ))))	(Morenia_ocellata	Morenia_petersi ))	(Pangshura_tecta	(Pangshura_smithii	Pangshura_tentoria )))))));
(Batagur_baska	(Batagur_kachuga	((Batagur_borneoensis	Batagur_dhongoka )	(Hardella_thurjii	((((((Melanochelys_trijuga	(((Cuora_amboinensis	(Cuora_aurocapitata	Cuora_flavomarginata ))	(Mauremys_annamensis	((Mauremys_leprosa	(Mauremys_caspica	Mauremys_rivulata ))	(Mauremys_reevesii	Mauremys_sinensis ))))	((Leucocephalon_yuwonoi	((Cyclemys_dentata	Cyclemys_oldhamii )	(Notochelys_platynota	(Heosemys_spinosa	(Heosemys_annandalii	Heosemys_grandis )))))	(Sacalia_bealei	Sacalia_quadriocellata ))))	((Gopherus_agassizii	(Glyptemys_insculpta	(Malaclemys_terrapin	(Graptemys_barbouri	Graptemys_geographica ))))	(Rhinoclemmys_nasuta	((Rhinoclemmys_annulata	Rhinoclemmys_pulcherrima )	(Rhinoclemmys_areolata	(Rhinoclemmys_punctularia	(Rhinoclemmys_funerea	Rhinoclemmys_melanosterna )))))))	(Geoemyda_spengleri	Siebenrockiella_crassicollis ))	(Malayemys	(kehreri	(Orlitia_borneensis	messeliana ))))	(Morenia_ocellata	Morenia_petersi ))	(Pangshura_tecta	(Pangshura_smithii	Pangshura_tentoria )))))));
(Batagur_baska	(Batagur_kachuga	((Batagur_borneoensis	Batagur_dhongoka )	(Hardella_thurjii	((((((Melanochelys_trijuga	(((Cuora_amboinensis	(Cuora_aurocapitata	Cuora_flavomarginata ))	(Mauremys_annamensis	((Mauremys_leprosa	(Mauremys_caspica	Mauremys_rivulata ))	(Mauremys_reevesii	Mauremys_sinensis ))))	((Leucocephalon_yuwonoi	((Cyclemys_dentata	Cyclemys_oldhamii )	(Notochelys_platynota	(Heosemys_spinosa	(Heosemys_annandalii	Heosemys_grandis )))))	(Sacalia_bealei	Sacalia_quadriocellata ))))	((Gopherus_agassizii	(Glyptemys_insculpta	(Malaclemys_terrapin	(Graptemys_barbouri	Graptemys_geographica ))))	(Rhinoclemmys_nasuta	((Rhinoclemmys_annulata	Rhinoclemmys_pulcherrima )	(Rhinoclemmys_areolata	(Rhinoclemmys_punctularia	(Rhinoclemmys_funerea	Rhinoclemmys_melanosterna )))))))	(Geoemyda_spengleri	Siebenrockiella_crassicollis ))	(Malayemys	(Orlitia_borneensis	(kehreri	messeliana ))))	(Morenia_ocellata	Morenia_petersi ))	(Pangshura_tecta	(Pangshura_smithii	Pangshura_tentoria )))))));
(Batagur_baska	(Batagur_kachuga	((Batagur_borneoensis	Batagur_dhongoka )	(Hardella_thurjii	((((((Melanochelys_trijuga	(((Cuora_amboinensis	(Cuora_aurocapitata	Cuora_flavomarginata ))	(Mauremys_annamensis	((Mauremys_leprosa	(Mauremys_caspica	Mauremys_rivulata ))	(Mauremys_reevesii	Mauremys_sinensis ))))	((Leucocephalon_yuwonoi	((Cyclemys_dentata	Cyclemys_oldhamii )	(Notochelys_platynota	(Heosemys_spinosa	(Heosemys_annandalii	Heosemys_grandis )))))	(Sacalia_bealei	Sacalia_quadriocellata ))))	((Gopherus_agassizii	(Glyptemys_insculpta	(Malaclemys_terrapin	(Graptemys_barbouri	Graptemys_geographica ))))	(Rhinoclemmys_nasuta	((Rhinoclemmys_annulata	Rhinoclemmys_pulcherrima )	(Rhinoclemmys_areolata	(Rhinoclemmys_punctularia	(Rhinoclemmys_funerea	Rhinoclemmys_melanosterna )))))))	(Geoemyda_spengleri	Siebenrockiella_crassicollis ))	(Malayemys	(Orlitia_borneensis	(kehreri	messeliana ))))	(Morenia_ocellata	Morenia_petersi ))	(Pangshura_tecta	(Pangshura_smithii	Pangshura_tentoria )))))));
(Batagur_baska	(Batagur_kachuga	((Batagur_borneoensis	Batagur_dhongoka )	(Hardella_thurjii	((((((Melanochelys_trijuga	(((Cuora_amboinensis	(Cuora_aurocapitata	Cuora_flavomarginata ))	(Mauremys_annamensis	((Mauremys_leprosa	(Mauremys_caspica	Mauremys_rivulata ))	(Mauremys_reevesii	Mauremys_sinensis ))))	((Leucocephalon_yuwonoi	((Cyclemys_dentata	Cyclemys_oldhamii )	(Notochelys_platynota	(Heosemys_spinosa	(Heosemys_annandalii	Heosemys_grandis )))))	(Sacalia_bealei	Sacalia_quadriocellata ))))	((Gopherus_agassizii	(Glyptemys_insculpta	(Malaclemys_terrapin	(Graptemys_barbouri	Graptemys_geographica ))))	(Rhinoclemmys_nasuta	((Rhinoclemmys_annulata	Rhinoclemmys_pulcherrima )	(Rhinoclemmys_areolata	(Rhinoclemmys_punctularia	(Rhinoclemmys_funerea	Rhinoclemmys_melanosterna )))))))	(Geoemyda_spengleri	Siebenrockiella_crassicollis ))	(Malayemys	(Orlitia_borneensis	(kehreri	messeliana ))))	(Morenia_ocellata	Morenia_petersi ))	(Pangshura_tecta	(Pangshura_smithii	Pangshura_tentoria )))))));
(Batagur_baska	(Batagur_kachuga	((Batagur_borneoensis	Batagur_dhongoka )	(Hardella_thurjii	((((((Melanochelys_trijuga	(((Cuora_amboinensis	(Cuora_aurocapitata	Cuora_flavomarginata ))	(Mauremys_annamensis	((Mauremys_leprosa	(Mauremys_caspica	Mauremys_rivulata ))	(Mauremys_reevesii	Mauremys_sinensis ))))	((Leucocephalon_yuwonoi	((Cyclemys_dentata	Cyclemys_oldhamii )	(Notochelys_platynota	(Heosemys_spinosa	(Heosemys_annandalii	Heosemys_grandis )))))	(Sacalia_bealei	Sacalia_quadriocellata ))))	((Gopherus_agassizii	(Glyptemys_insculpta	(Malaclemys_terrapin	(Graptemys_barbouri	Graptemys_geographica ))))	(Rhinoclemmys_nasuta	((Rhinoclemmys_annulata	Rhinoclemmys_pulcherrima )	(Rhinoclemmys_areolata	(Rhinoclemmys_punctularia	(Rhinoclemmys_funerea	Rhinoclemmys_melanosterna )))))))	(Geoemyda_spengleri	Siebenrockiella_crassicollis ))	(Malayemys	(Orlitia_borneensis	(kehreri	messeliana ))))	(Morenia_ocellata	Morenia_petersi ))	(Pangshura_tecta	(Pangshura_smithii	Pangshura_tentoria )))))));
(Batagur_baska	(Batagur_kachuga	((Batagur_borneoensis	Batagur_dhongoka )	(Hardella_thurjii	((((((Melanochelys_trijuga	(((Cuora_amboinensis	(Cuora_aurocapitata	Cuora_flavomarginata ))	(Mauremys_annamensis	((Mauremys_leprosa	(Mauremys_caspica	Mauremys_rivulata ))	(Mauremys_reevesii	Mauremys_sinensis ))))	((Leucocephalon_yuwonoi	((Cyclemys_dentata	Cyclemys_oldhamii )	(Notochelys_platynota	(Heosemys_spinosa	(Heosemys_annandalii	Heosemys_grandis )))))	(Sacalia_bealei	Sacalia_quadriocellata ))))	((Gopherus_agassizii	(Glyptemys_insculpta	(Malaclemys_terrapin	(Graptemys_barbouri	Graptemys_geographica ))))	(Rhinoclemmys_nasuta	((Rhinoclemmys_annulata	Rhinoclemmys_pulcherrima )	(Rhinoclemmys_areolata	(Rhinoclemmys_punctularia	(Rhinoclemmys_funerea	Rhinoclemmys_melanosterna )))))))	(Geoemyda_spengleri	Siebenrockiella_crassicollis ))	(Malayemys	(Orlitia_borneensis	(kehreri	messeliana ))))	(Morenia_ocellata	Morenia_petersi ))	(Pangshura_tecta	(Pangshura_smithii	Pangshura_tentoria )))))));
(Batagur_baska	(Batagur_kachuga	((Batagur_borneoensis	Batagur_dhongoka )	(Hardella_thurjii	((((((Melanochelys_trijuga	(((Cuora_amboinensis	(Cuora_aurocapitata	Cuora_flavomarginata ))	(Mauremys_annamensis	((Mauremys_leprosa	(Mauremys_caspica	Mauremys_rivulata ))	(Mauremys_reevesii	Mauremys_sinensis ))))	((Leucocephalon_yuwonoi	((Cyclemys_dentata	Cyclemys_oldhamii )	(Notochelys_platynota	(Heosemys_spinosa	(Heosemys_annandalii	Heosemys_grandis )))))	(Sacalia_bealei	Sacalia_quadriocellata ))))	((Gopherus_agassizii	(Glyptemys_insculpta	(Malaclemys_terrapin	(Graptemys_barbouri	Graptemys_geographica ))))	(Rhinoclemmys_nasuta	((Rhinoclemmys_annulata	Rhinoclemmys_pulcherrima )	(Rhinoclemmys_areolata	(Rhinoclemmys_punctularia	(Rhinoclemmys_funerea	Rhinoclemmys_melanosterna )))))))	(Geoemyda_spengleri	Siebenrockiella_crassicollis ))	(Malayemys	(Orlitia_borneensis	(kehreri	messeliana ))))	(Morenia_ocellata	Morenia_petersi ))	(Pangshura_tecta	(Pangshura_smithii	Pangshura_tentoria )))))));
(Batagur_baska	(Batagur_kachuga	((Batagur_borneoensis	Batagur_dhongoka )	(Hardella_thurjii	((((((Melanochelys_trijuga	(((Cuora_amboinensis	(Cuora_aurocapitata	Cuora_flavomarginata ))	(Mauremys_annamensis	((Mauremys_leprosa	(Mauremys_caspica	Mauremys_rivulata ))	(Mauremys_reevesii	Mauremys_sinensis ))))	((Leucocephalon_yuwonoi	((Cyclemys_dentata	Cyclemys_oldhamii )	(Notochelys_platynota	(Heosemys_spinosa	(Heosemys_annandalii	Heosemys_grandis )))))	(Sacalia_bealei	Sacalia_quadriocellata ))))	((Gopherus_agassizii	(Glyptemys_insculpta	(Malaclemys_terrapin	(Graptemys_barbouri	Graptemys_geographica ))))	(Rhinoclemmys_nasuta	((Rhinoclemmys_annulata	Rhinoclemmys_pulcherrima )	(Rhinoclemmys_areolata	(Rhinoclemmys_punctularia	(Rhinoclemmys_funerea	Rhinoclemmys_melanosterna )))))))	(Geoemyda_spengleri	Siebenrockiella_crassicollis ))	((Malayemys	Orlitia_borneensis )	(kehreri	messeliana )))	(Morenia_ocellata	Morenia_petersi ))	(Pangshura_tecta	(Pangshura_smithii	Pangshura_tentoria )))))));
(Batagur_baska	(Batagur_kachuga	((Batagur_borneoensis	Batagur_dhongoka )	(Hardella_thurjii	((((((Melanochelys_trijuga	(((Cuora_amboinensis	(Cuora_aurocapitata	Cuora_flavomarginata ))	(Mauremys_annamensis	((Mauremys_leprosa	(Mauremys_caspica	Mauremys_rivulata ))	(Mauremys_reevesii	Mauremys_sinensis ))))	((Leucocephalon_yuwonoi	((Cyclemys_dentata	Cyclemys_oldhamii )	(Notochelys_platynota	(Heosemys_spinosa	(Heosemys_annandalii	Heosemys_grandis )))))	(Sacalia_bealei	Sacalia_quadriocellata ))))	((Gopherus_agassizii	(Glyptemys_insculpta	(Malaclemys_terrapin	(Graptemys_barbouri	Graptemys_geographica ))))	(Rhinoclemmys_nasuta	((Rhinoclemmys_annulata	Rhinoclemmys_pulcherrima )	(Rhinoclemmys_areolata	(Rhinoclemmys_punctularia	(Rhinoclemmys_funerea	Rhinoclemmys_melanosterna )))))))	(Geoemyda_spengleri	Siebenrockiella_crassicollis ))	(Malayemys	(Orlitia_borneensis	(kehreri	messeliana ))))	(Morenia_ocellata	Morenia_petersi ))	(Pangshura_tecta	(Pangshura_smithii	Pangshura_tentoria )))))));
(Batagur_baska	(Batagur_kachuga	((Batagur_borneoensis	Batagur_dhongoka )	(Hardella_thurjii	((((((Melanochelys_trijuga	(((Cuora_amboinensis	(Cuora_aurocapitata	Cuora_flavomarginata ))	(Mauremys_annamensis	((Mauremys_leprosa	(Mauremys_caspica	Mauremys_rivulata ))	(Mauremys_reevesii	Mauremys_sinensis ))))	((Leucocephalon_yuwonoi	((Cyclemys_dentata	Cyclemys_oldhamii )	(Notochelys_platynota	(Heosemys_spinosa	(Heosemys_annandalii	Heosemys_grandis )))))	(Sacalia_bealei	Sacalia_quadriocellata ))))	((Gopherus_agassizii	(Glyptemys_insculpta	(Malaclemys_terrapin	(Graptemys_barbouri	Graptemys_geographica ))))	(Rhinoclemmys_nasuta	((Rhinoclemmys_annulata	Rhinoclemmys_pulcherrima )	(Rhinoclemmys_areolata	(Rhinoclemmys_punctularia	(Rhinoclemmys_funerea	Rhinoclemmys_melanosterna )))))))	(Geoemyda_spengleri	Siebenrockiella_crassicollis ))	(Malayemys	(Orlitia_borneensis	(kehreri	messeliana ))))	(Morenia_ocellata	Morenia_petersi ))	(Pangshura_tecta	(Pangshura_smithii	Pangshura_tentoria )))))));
(Batagur_baska	(Batagur_kachuga	((Batagur_borneoensis	Batagur_dhongoka )	(Hardella_thurjii	((((((Melanochelys_trijuga	(((Cuora_amboinensis	(Cuora_aurocapitata	Cuora_flavomarginata ))	(Mauremys_annamensis	((Mauremys_leprosa	(Mauremys_caspica	Mauremys_rivulata ))	(Mauremys_reevesii	Mauremys_sinensis ))))	((Leucocephalon_yuwonoi	((Cyclemys_dentata	Cyclemys_oldhamii )	(Notochelys_platynota	(Heosemys_spinosa	(Heosemys_annandalii	Heosemys_grandis )))))	(Sacalia_bealei	Sacalia_quadriocellata ))))	((Gopherus_agassizii	(Glyptemys_insculpta	(Malaclemys_terrapin	(Graptemys_barbouri	Graptemys_geographica ))))	(Rhinoclemmys_nasuta	((Rhinoclemmys_annulata	Rhinoclemmys_pulcherrima )	(Rhinoclemmys_areolata	(Rhinoclemmys_punctularia	(Rhinoclemmys_funerea	Rhinoclemmys_melanosterna )))))))	(Geoemyda_spengleri	Siebenrockiella_crassicollis ))	((Malayemys	Orlitia_borneensis )	(kehreri	messeliana )))	(Morenia_ocellata	Morenia_petersi ))	(Pangshura_tecta	(Pangshura_smithii	Pangshura_tentoria )))))));
[truncated: 9,601 more rows]
