# Supplementary material for: The phylogenetic relationships of geoemydid turtles from the Eocene Messel Pit Quarry: a first assessment using methods for continuous and discrete characters
Source: PeerJ. 2021 Aug 5;9:e11805. doi: 10.7717/peerj.11805 (PMC8349520; doi:10.7717/peerj.11805)
Supplement: Supplemental Information 2 — The raw landmark data, the raw segment measurements, and the matrices with combined discrete and continuous characters together with the files necessary for reproducing the main parsimony analyses. Consult the file README.md contained therein for a description of the contents and instructions for reproducing the analyses. [file peerj-09-11805-s002.zip › data_and_scripts/main_analyses/3_parsimonyci/place/output/malayemys_scores.txt]

0 4.751000
1 6.930000
2 5.404000
3 5.995000
4 4.398000
5 18.533000
6 1.905000
7 1.884000
8 0.792000
9 26.465000
10 22.596000
11 22.307000
12 26.582000
13 18.624000
14 23.908000
15 8.292000
16 2.845000
17 5.896000
18 18.267000
19 3.015000
20 20.640000
21 9.607000
22 18.894000
23 23.657000
24 19.755000
25 12
26 3
27 8
28 4
29 2
31 5
32 12
33 12
34 12
35 16
36 8
37 12
38 6
41 7
42 4
43 5
45 9
46 4
49 3
50 2
51 3
52 5
53 3
54 5
55 9
56 7
57 7
58 4
59 4
61 8
62 3
63 6
64 4
65 4
67 5
68 5
69 2
70 2
71 3
72 6
73 4
74 11
75 10
76 10
77 6
78 5
79 3
80 4
82 9
84 4
