# Supplementary material for: The phylogenetic relationships of geoemydid turtles from the Eocene Messel Pit Quarry: a first assessment using methods for continuous and discrete characters
Source: PeerJ. 2021 Aug 5;9:e11805. doi: 10.7717/peerj.11805 (PMC8349520; doi:10.7717/peerj.11805)
Supplement: Supplemental Information 2 — The raw landmark data, the raw segment measurements, and the matrices with combined discrete and continuous characters together with the files necessary for reproducing the main parsimony analyses. Consult the file README.md contained therein for a description of the contents and instructions for reproducing the analyses. [file peerj-09-11805-s002.zip › data_and_scripts/main_analyses/3_parsimonyci/place/output/malayemys-orlitia_brlengths.tnt]

tread 'tree(s) from TNT, for data in input/combined_zscale.tnt'
(Batagur_baska =/0.000 (Batagur_kachuga =/3.086 ((Batagur_borneoensis =/5.237 Batagur_dhongoka =/4.791 )=/1.000 (Hardella_thurjii =/1.832 ((((((Melanochelys_trijuga =/8.068 (((Cuora_amboinensis =/4.780 (Cuora_aurocapitata =/7.838 Cuora_flavomarginata =/6.952 )=/0.823 )=/13.257 (Mauremys_annamensis =/8.176 ((Mauremys_leprosa =/4.421 (Mauremys_caspica =/1.582 Mauremys_rivulata =/2.058 )=/0.592 )=/0.206 (Mauremys_reevesii =/2.657 Mauremys_sinensis =/5.611 )=/2.049 )=/0.462 )=/3.985 )=/0.803 ((Leucocephalon_yuwonoi =/13.474 ((Cyclemys_dentata =/2.382 Cyclemys_oldhamii =/5.535 )=/5.955 (Notochelys_platynota =/13.206 (Heosemys_spinosa =/3.950 (Heosemys_annandalii =/5.945 Heosemys_grandis =/2.543 )=/2.054 )=/4.668 )=/0.099 )=/2.994 )=/5.097 (Sacalia_bealei =/3.747 Sacalia_quadriocellata =/4.375 )=/4.451 )=/0.037 )=/0.824 )=/1.037 ((Gopherus_agassizii =/22.919 (Glyptemys_insculpta =/7.841 (Malaclemys_terrapin =/4.192 (Graptemys_barbouri =/6.885 Graptemys_geographica =/5.624 )=/1.418 )=/5.221 )=/2.210 )=/5.417 (Rhinoclemmys_nasuta =/7.936 ((Rhinoclemmys_annulata =/3.282 Rhinoclemmys_pulcherrima =/5.377 )=/0.292 (Rhinoclemmys_areolata =/2.575 (Rhinoclemmys_punctularia =/1.687 (Rhinoclemmys_funerea =/4.424 Rhinoclemmys_melanosterna =/4.862 )=/2.240 )=/0.278 )=/2.028 )=/1.405 )=/5.183 )=/0.060 )=/2.795 (Geoemyda_spengleri =/14.230 Siebenrockiella_crassicollis =/9.315 )=/2.435 )=/0.389 ((Malayemys =/2.822 Orlitia_borneensis =/2.744 )=/0.486 (kehreri =/1.960 messeliana =/4.306 )=/4.536 )=/1.000 )=/6.097 (Morenia_ocellata =/4.170 Morenia_petersi =/4.474 )=/4.286 )=/3.751 (Pangshura_tecta =/5.702 (Pangshura_smithii =/2.220 Pangshura_tentoria =/3.640 )=/0.365 )=/10.824 )=/1.610 )=/1.670 )=/0.897 )=/0.000 )=/ ;
proc-;
