# Supplementary material for: The phylogenetic relationships of geoemydid turtles from the Eocene Messel Pit Quarry: a first assessment using methods for continuous and discrete characters
Source: PeerJ. 2021 Aug 5;9:e11805. doi: 10.7717/peerj.11805 (PMC8349520; doi:10.7717/peerj.11805)
Supplement: Supplemental Information 2 — The raw landmark data, the raw segment measurements, and the matrices with combined discrete and continuous characters together with the files necessary for reproducing the main parsimony analyses. Consult the file README.md contained therein for a description of the contents and instructions for reproducing the analyses. [file peerj-09-11805-s002.zip › data_and_scripts/main_analyses/3_parsimonyci/place/output/ratios.log]

Repl. Algor.     Tree        Score       Best Score   Time       Rearrangs.
1     TBR        0 of 1      ------      12.53069     0:00:00    38,765        
Completed 1 random addition sequences.
Total rearrangements examined: 38,765. 
Constraints enforced during search. 
Best score hit 1 times out of 1.
Best score (TBR): 12.53069.  1 trees retained. 
Start swapping from 1 trees (score 12.53069)... 
Repl. Algor.     Tree        Score       Best Score   Time       Rearrangs.
---   TBR        0 of 1      ------      12.53069     0:00:00    27,571        
Completed TBR branch-swapping.
Total rearrangements examined: 27,571. 
Constraints enforced during search. 
Best score (TBR): 12.53069.  1 trees found. 
Tree file: output/ratios_mpt_brlengths.tnt 
Copied legends: "Tree 0 min. branch lengths" 
Saved tree-tags to file output/ratios_mpt_brlengths.tnt 
Closing output/ratios_mpt_brlengths.tnt (with 1 trees saved)
