# Supplementary material for: The phylogenetic relationships of geoemydid turtles from the Eocene Messel Pit Quarry: a first assessment using methods for continuous and discrete characters
Source: PeerJ. 2021 Aug 5;9:e11805. doi: 10.7717/peerj.11805 (PMC8349520; doi:10.7717/peerj.11805)
Supplement: Supplemental Information 2 — The raw landmark data, the raw segment measurements, and the matrices with combined discrete and continuous characters together with the files necessary for reproducing the main parsimony analyses. Consult the file README.md contained therein for a description of the contents and instructions for reproducing the analyses. [file peerj-09-11805-s002.zip › data_and_scripts/main_analyses/3_parsimonyci/place/output/ratios_apomorphies.txt]

 
Synapomorphies for tree 0 
   ,-- Batagur_baska
   |  ,--2,4,5,6,7,8,11,14,19,20,21,24 Batagur_kachuga
|--|  |          ,--0,1,5,11,13,20,23,24 Batagur_dhongoka
   `--|       ,-----3,5,9,10,11,12,13,14,16,18,19,20,21,22,23,24 Batagur_borneoensis
      |       |               ,--5,10,19,23 Hardella_thurjii
      `--12,14|               |                                  ,--3,5,6,14,17,22,24 Pangshura_tecta
              |               |                  ,--1,2,6,7,11,12|        ,--2,7,8,9,10,11,13,17,18,20,21,22,23 Pangshura_tentoria
              `--9,10,17,18,22|                  |               `--1,8,10---1,5,9,12,13,14,20,21,23,24 Pangshura_smithii
                              |                  |                                         ,--0,2,5,9,12,14,17,20,21,24 Morenia_petersi
                              `--9,13,14,18,19,21|                      ,--0,1,4,5,13,14,24---1,10,11,13,17,18,20,22,23 Morenia_ocellata
                                                 |                      |               ,--0,5,9,11,13,14,18,20,21,22,23,24 Orlitia_borneensis
                                                 |                      |       ,--12,21---9,10,12,14,22,24 Malayemys
                                                 `--1,2,9,11,12,15,18,22|       |                  ,--2,5,9,10,11,12,14,15,18,20,21,23 Siebenrockiella_crassicollis
                                                                        |       |       ,--12,13,20---2,3,5,9,10,13,14,16,18,21,22,23,24 Geoemyda_spengleri
                                                                        |       |       |                                     ,--2,3,4,8,11,12,15,16,17,19,20,23,24 Gopherus_agassizii
                                                                        `--15,23|       |                    ,--5,7,9,10,16,20|           ,--6,9,11,12,13,14,18,19,22 Glyptemys_insculpta
                                                                                |       |                    |                `--4,5,12,21|                ,--2,5,11,23 Malaclemys_terrapin
                                                                                |       |                    |                            `--14,17,21,22,23|            ,--3,5,10,11,12,13,19,20,24 Graptemys_geographica
                                                                                |       |            ,--17,24|                                             `--9,14,21,22---3,9,10,13,14,17,18,20,21,22,24 Graptemys_barbouri
                                                                                `--11,15|            |       |                         ,--3,5,6,7,10,11,12,13,14,15,19,22,23,24 Rhinoclemmys_nasuta
                                                                                        |            |       |                         |            ,--3,6,9,11,12,13,14,21,24 Rhinoclemmys_pulcherrima
                                                                                        |            |       `--0,1,9,11,15,18,19,20,21|        ,--5---0,4,5,9,10,11,13,18,21,22,23 Rhinoclemmys_annulata
                                                                                        |            |                                 `--0,6,18|   ,--0,3,4,9,12,13,14,15,17,18,19,20,22 Rhinoclemmys_areolata
                                                                                        |            |                                          `--2|      ,--1,3,10,11,14,21,23 Rhinoclemmys_punctularia
                                                                                        |            |                                              `--1,15|                               ,--3,9,12,13,17,18,19,24 Rhinoclemmys_melanosterna
                                                                                        `--1,13,17,22|                                                     `--0,4,5,10,11,13,18,20,21,22,23---0,5,9,10,11,12,14,15,20,21,22,23,24 Rhinoclemmys_funerea
                                                                                                     |    ,--0,1,5,11,13,14,15,23,24 Melanochelys_trijuga
                                                                                                     |    |                                                       ,--10,11,12,13,18,19,20,21,22 Cuora_amboinensis
                                                                                                     |    |                      ,--4,6,10,11,13,15,17,18,22,23,24|               ,--0,2,3,4,5,6,9,14,17,19,20,23,24 Cuora_flavomarginata
                                                                                                     |    |                      |                                `--4,12,17,19,23---3,5,9,12,14,15 Cuora_aurocapitata
                                                                                                     |    |           ,--10,21,22|              ,--0,1,2,3,4,5,9,12,13,14,15,19,20,21 Mauremys_annamensis
                                                                                                     `--13|           |          |              |                         ,--2,9,10,12,14,15,17,18,21,22,24 Mauremys_sinensis
                                                                                                          |           |          `--2,6,13,20,23|                 ,--11,18---2,10,11,13,14,20,22,23 Mauremys_reevesii
                                                                                                          |           |                         `--1,3,5,6,7,17,18|      ,--4,8,10,12,14,15,19,20,21,23,24 Mauremys_leprosa
                                                                                                          |           |                                           `--3,16|             ,--1,2,3,7,9,11,12,13,16,18,20,21,22 Mauremys_rivulata
                                                                                                          `--0,5,14,20|                                                  `--12,13,16,17---5,9,10,11,15,17,19,22 Mauremys_caspica
                                                                                                                      |                             ,--2,3,10,11,12,14,15,16,18,19,20,21,24 Sacalia_quadriocellata
                                                                                                                      |       ,--2,5,7,9,14,19,20,24---3,5,7,9,10,12,13,15,18,22,23 Sacalia_bealei
                                                                                                                      |       |                         ,--1,3,11,12,13,15,16,17,18,20,21,23,24 Leucocephalon_yuwonoi
                                                                                                                      `--16,17|   ,--9,10,11,15,17,21,22|            ,--9,12,13,14,18,22,23 messeliana
                                                                                                                              |   |                     `--9,13,18,23---10,20 kehreri
                                                                                                                              `--1|                                   ,--1,5,9,10,13,15,16,17,20,22,23 Cyclemys_oldhamii
                                                                                                                                  |               ,--0,2,4,12,14,18,20---4,5,9,10,11,12,14,16,18,24 Cyclemys_dentata
                                                                                                                                  `--3,11,12,14,24|      ,--7,9,13,15,18,22,23,24 Notochelys_platynota
                                                                                                                                                  `--2,20|                ,--8,9,12,14,16,18,19,20,23 Heosemys_spinosa
                                                                                                                                                         `--10,13,16,22,23|                   ,--0,5,8,18,20 Heosemys_grandis
                                                                                                                                                                          `--10,13,14,17,21,24---10,11,12,13,14,15,17,19,21,22,24 Heosemys_annandalii
 
Tree 0 : 
    Batagur_baska : 
      No autapomorphies 
    Batagur_borneoensis : 
      Char. 3: 4.398 --> 4.447 
      Char. 5: 3.789-3.881 --> 3.937 
      Char. 9: 4.103 --> 4.056 
      Char. 10: 2.967-3.100 --> 2.841 
      Char. 11: 3.407 --> 3.402 
      Char. 12: 3.649-3.652 --> 3.705 
      Char. 13: 3.426-3.434 --> 3.306 
      Char. 14: 4.153-4.158 --> 4.216 
      Char. 16: 4.627-5.010 --> 5.035 
      Char. 18: 3.424 --> 3.355 
      Char. 19: 4.298-4.414 --> 4.457 
      Char. 20: 4.074-4.112 --> 4.399 
      Char. 21: 3.922 --> 3.897 
      Char. 22: 3.866-3.994 --> 4.070 
      Char. 23: 3.097-3.293 --> 2.940 
      Char. 24: 3.135-3.174 --> 2.839 
    Batagur_dhongoka : 
      Char. 0: 4.620 --> 4.815-5.321 
      Char. 1: 4.354-4.458 --> 3.720 
      Char. 5: 3.789-3.881 --> 3.786 
      Char. 11: 3.407 --> 3.451 
      Char. 13: 3.426-3.434 --> 3.555 
      Char. 20: 4.074-4.112 --> 3.910 
      Char. 23: 3.097-3.293 --> 3.714 
      Char. 24: 3.135-3.174 --> 3.209 
    Batagur_kachuga : 
      Char. 2: 4.834 --> 4.928 
      Char. 4: 4.694 --> 4.372 
      Char. 5: 3.789 --> 3.664 
      Char. 6: 4.526-4.627 --> 4.426 
      Char. 7: 4.557-4.587 --> 4.608 
      Char. 8: 4.479-4.561 --> 4.751 
      Char. 11: 3.407 --> 3.678 
      Char. 14: 4.064 --> 4.051 
      Char. 19: 4.298-4.414 --> 4.100 
      Char. 20: 4.074-4.112 --> 3.805 
      Char. 21: 3.922-3.963 --> 3.865 
      Char. 24: 3.135-3.174 --> 3.227 
    Cuora_amboinensis : 
      Char. 10: 3.422-3.431 --> 3.568 
      Char. 11: 2.576-2.638 --> 2.288 
      Char. 12: 3.670 --> 3.731 
      Char. 13: 2.399-2.654 --> 2.295 
      Char. 18: 3.735-3.745 --> 3.748 
      Char. 19: 4.449-4.451 --> 4.443 
      Char. 20: 4.001-4.046 --> 4.191 
      Char. 21: 4.051 --> 4.003 
      Char. 22: 3.275-3.331 --> 3.270 
    Cuora_aurocapitata : 
      Char. 3: 4.296-4.310 --> 3.706 
      Char. 5: 4.078-4.111 --> 4.601 
      Char. 9: 4.313-4.318 --> 4.412 
      Char. 12: 3.655 --> 3.602 
      Char. 14: 4.167 --> 4.188 
      Char. 15: 3.960-3.974 --> 3.944 
    Cuora_flavomarginata : 
      Char. 0: 4.636-4.779 --> 4.255 
      Char. 2: 4.395-4.403 --> 4.406 
      Char. 3: 4.296-4.310 --> 4.475 
      Char. 4: 4.423 --> 4.385 
      Char. 5: 4.078-4.111 --> 4.061 
      Char. 6: 4.366-4.520 --> 4.325 
      Char. 9: 4.313-4.318 --> 4.285 
      Char. 14: 4.167 --> 4.122 
      Char. 17: 3.986 --> 3.935 
      Char. 19: 4.454 --> 4.483 
      Char. 20: 4.001-4.046 --> 3.987 
      Char. 23: 2.179 --> 1.496 
      Char. 24: 0.947-1.226 --> 0.000 
    Cyclemys_dentata : 
      Char. 4: 4.874-4.894 --> 4.920 
      Char. 5: 4.078-4.111 --> 4.260 
      Char. 9: 4.248-4.318 --> 4.219 
      Char. 10: 3.165-3.167 --> 3.163 
      Char. 11: 2.934 --> 2.778 
      Char. 12: 3.563 --> 3.533 
      Char. 14: 4.328 --> 4.422 
      Char. 16: 4.337-4.409 --> 4.411 
      Char. 18: 3.757 --> 3.773 
      Char. 24: 0.975 --> 0.866 
    Cyclemys_oldhamii : 
      Char. 1: 4.463 --> 4.479-4.791 
      Char. 5: 4.078-4.111 --> 3.971 
      Char. 9: 4.248-4.318 --> 4.323 
      Char. 10: 3.165-3.167 --> 3.244 
      Char. 13: 3.211-3.219 --> 3.287 
      Char. 15: 3.945 --> 3.934 
      Char. 16: 4.337-4.409 --> 4.327 
      Char. 17: 4.302 --> 4.272 
      Char. 20: 3.833 --> 3.744 
      Char. 22: 3.442 --> 3.227 
      Char. 23: 3.382 --> 3.536 
    Geoemyda_spengleri : 
      Char. 2: 4.395-4.496 --> 4.269 
      Char. 3: 4.062-4.310 --> 3.917 
      Char. 5: 3.793-3.881 --> 4.924 
      Char. 9: 4.313-4.314 --> 4.299 
      Char. 10: 3.162-3.167 --> 2.687 
      Char. 13: 3.403 --> 3.437 
      Char. 14: 4.190 --> 4.196 
      Char. 16: 4.438 --> 4.509 
      Char. 18: 3.577-3.705 --> 3.840 
      Char. 21: 4.067-4.163 --> 4.383 
      Char. 22: 3.752 --> 3.837 
      Char. 23: 3.311-3.367 --> 3.650 
      Char. 24: 3.184 --> 3.281 
    Glyptemys_insculpta : 
      Char. 6: 4.526-4.550 --> 4.559 
      Char. 9: 4.326-4.354 --> 4.396 
      Char. 11: 3.132-3.176 --> 2.962 
      Char. 12: 3.477-3.511 --> 3.371 
      Char. 13: 3.221 --> 3.322 
      Char. 14: 4.190 --> 4.206 
      Char. 18: 3.694-3.713 --> 3.943 
      Char. 19: 4.449-4.451 --> 4.388 
      Char. 22: 3.646-3.687 --> 3.555 
    Gopherus_agassizii : 
      Char. 2: 4.362-4.369 --> 4.215 
      Char. 3: 4.296-4.319 --> 4.620 
      Char. 4: 4.438-4.701 --> 4.167 
      Char. 8: 4.533-4.540 --> 4.549 
      Char. 11: 3.132-3.176 --> 3.673 
      Char. 12: 3.670-3.699 --> 3.927 
      Char. 15: 4.177-4.195 --> 4.616 
      Char. 16: 4.311-4.339 --> 4.141 
      Char. 17: 4.054-4.223 --> 3.995 
      Char. 19: 4.449-4.451 --> 4.795 
      Char. 20: 4.014-4.030 --> 3.834 
      Char. 23: 3.328-3.560 --> 3.963 
      Char. 24: 3.395-3.405 --> 3.912 
    Graptemys_barbouri : 
      Char. 3: 4.201-4.319 --> 4.168 
      Char. 9: 4.320 --> 4.188 
      Char. 10: 3.427-3.468 --> 3.365 
      Char. 13: 3.192-3.221 --> 3.311 
      Char. 14: 3.975 --> 3.903 
      Char. 17: 4.438-4.459 --> 4.478-4.962 
      Char. 18: 3.713 --> 3.733 
      Char. 20: 4.014-4.030 --> 3.989 
      Char. 21: 3.697 --> 3.392 
      Char. 22: 3.862 --> 3.970 
      Char. 24: 3.395-3.405 --> 3.346 
    Graptemys_geographica : 
      Char. 3: 4.201-4.319 --> 4.417 
      Char. 5: 4.090 --> 4.003 
      Char. 10: 3.427-3.468 --> 3.503 
      Char. 11: 3.132-3.176 --> 2.943 
      Char. 12: 3.511 --> 3.578 
      Char. 13: 3.192-3.221 --> 3.115 
      Char. 19: 4.451 --> 4.485 
      Char. 20: 4.014-4.030 --> 4.187 
      Char. 24: 3.395-3.405 --> 3.433 
    Hardella_thurjii : 
      Char. 5: 3.789-3.881 --> 4.016 
      Char. 10: 3.152-3.167 --> 3.186 
      Char. 19: 4.298-4.414 --> 4.288 
      Char. 23: 3.097-3.293 --> 3.516 
    Heosemys_annandalii : 
      Char. 10: 3.312 --> 3.471 
      Char. 11: 2.797-2.958 --> 2.134 
      Char. 12: 3.652-3.662 --> 3.596 
      Char. 13: 3.516 --> 3.582 
      Char. 14: 4.276 --> 4.251 
      Char. 15: 3.786-4.040 --> 3.604 
      Char. 17: 4.233 --> 4.153 
      Char. 19: 4.449-4.468 --> 4.378 
      Char. 21: 4.073 --> 4.072 
      Char. 22: 3.166-3.372 --> 3.146 
      Char. 24: 2.872 --> 2.893 
    Heosemys_grandis : 
      Char. 0: 4.202-4.261 --> 3.911 
      Char. 5: 4.075 --> 3.973 
      Char. 8: 4.469-4.490 --> 4.561-4.621 
      Char. 18: 3.680-3.705 --> 3.641 
      Char. 20: 4.103 --> 3.984 
    Heosemys_spinosa : 
      Char. 8: 4.469-4.490 --> 4.465 
      Char. 9: 4.248-4.310 --> 4.171 
      Char. 12: 3.652-3.662 --> 3.706 
      Char. 14: 4.326 --> 4.335 
      Char. 16: 4.122-4.247 --> 4.116 
      Char. 18: 3.680-3.705 --> 3.788 
      Char. 19: 4.449-4.468 --> 4.638-4.657 
      Char. 20: 4.103-4.342 --> 4.364 
      Char. 23: 3.940-3.969 --> 3.995 
    Leucocephalon_yuwonoi : 
      Char. 1: 4.369-4.463 --> 4.365 
      Char. 3: 4.296 --> 4.196 
      Char. 11: 3.578-3.618 --> 3.809 
      Char. 12: 3.670 --> 3.683 
      Char. 13: 3.211-3.219 --> 3.068 
      Char. 15: 4.356 --> 4.618 
      Char. 16: 4.409 --> 4.438 
      Char. 17: 5.043 --> 5.461 
      Char. 18: 3.680-3.705 --> 3.763 
      Char. 20: 4.001-4.046 --> 4.371 
      Char. 21: 4.341 --> 4.514 
      Char. 23: 3.311-3.382 --> 2.989 
      Char. 24: 3.244-3.317 --> 3.668 
    Malaclemys_terrapin : 
      Char. 2: 4.362-4.366 --> 4.301 
      Char. 5: 4.090-4.218 --> 4.249 
      Char. 11: 3.132-3.176 --> 3.312 
      Char. 23: 2.682-3.108 --> 2.268 
    Malayemys : 
      Char. 9: 4.313-4.314 --> 4.352 
      Char. 10: 3.162-3.167 --> 3.210 
      Char. 12: 3.693 --> 3.719 
      Char. 14: 4.190 --> 4.174 
      Char. 22: 3.707-3.752 --> 3.626 
      Char. 24: 3.135-3.184 --> 3.191 
    Mauremys_annamensis : 
      Char. 0: 4.636-4.779 --> 4.893 
      Char. 1: 4.552 --> 4.356 
      Char. 2: 4.260-4.270 --> 4.174 
      Char. 3: 4.296-4.310 --> 4.437 
      Char. 4: 4.798 --> 5.395 
      Char. 5: 4.078-4.111 --> 3.862 
      Char. 9: 4.313-4.318 --> 4.247 
      Char. 12: 3.670 --> 3.640 
      Char. 13: 3.439-3.481 --> 3.547 
      Char. 14: 4.167 --> 4.171 
      Char. 15: 4.102-4.195 --> 4.317 
      Char. 19: 4.449-4.451 --> 4.447 
      Char. 20: 3.964-3.986 --> 3.885 
      Char. 21: 4.051-4.156 --> 3.770 
    Mauremys_caspica : 
      Char. 5: 4.196-4.361 --> 4.619 
      Char. 9: 4.313-4.378 --> 4.288 
      Char. 10: 3.312-3.321 --> 3.276 
      Char. 11: 3.132-3.140 --> 3.152 
      Char. 15: 4.102-4.126 --> 4.223 
      Char. 17: 4.384 --> 4.437 
      Char. 19: 4.471 --> 4.501 
      Char. 22: 3.584-3.604 --> 3.656 
    Mauremys_leprosa : 
      Char. 4: 4.798 --> 4.855 
      Char. 8: 4.479 --> 4.471 
      Char. 10: 3.312-3.321 --> 3.352 
      Char. 12: 3.670-3.687 --> 3.754 
      Char. 14: 4.049-4.085 --> 3.915 
      Char. 15: 4.102-4.126 --> 4.062 
      Char. 19: 4.449-4.471 --> 4.423 
      Char. 20: 3.964-3.986 --> 3.769 
      Char. 21: 4.138-4.156 --> 4.356 
      Char. 23: 3.914-3.964 --> 3.990 
      Char. 24: 3.313-3.489 --> 3.778 
    Mauremys_reevesii : 
      Char. 2: 4.260-4.270 --> 4.233 
      Char. 10: 3.312-3.321 --> 3.493 
      Char. 11: 2.604 --> 2.595 
      Char. 13: 3.439 --> 3.363 
      Char. 14: 4.049-4.167 --> 4.196 
      Char. 20: 3.964-3.986 --> 4.281 
      Char. 22: 3.584-3.604 --> 3.583 
      Char. 23: 3.794 --> 3.560 
    Mauremys_rivulata : 
      Char. 1: 4.660-4.757 --> 4.525 
      Char. 2: 4.260 --> 4.254 
      Char. 3: 4.136-4.195 --> 4.093 
      Char. 7: 4.504 --> 4.470 
      Char. 9: 4.313-4.378 --> 4.417 
      Char. 11: 3.132-3.140 --> 2.979 
      Char. 12: 3.643 --> 3.616 
      Char. 13: 3.557 --> 3.598 
      Char. 16: 4.486 --> 4.507 
      Char. 18: 3.651 --> 3.665 
      Char. 20: 3.986 --> 4.074 
      Char. 21: 4.138-4.156 --> 4.120 
      Char. 22: 3.584-3.604 --> 3.562 
    Mauremys_sinensis : 
      Char. 2: 4.260-4.270 --> 4.527 
      Char. 9: 4.313-4.362 --> 4.177 
      Char. 10: 3.312-3.321 --> 3.182 
      Char. 12: 3.687 --> 3.739 
      Char. 14: 4.049-4.167 --> 4.008 
      Char. 15: 4.102-4.126 --> 3.733 
      Char. 17: 4.272-4.373 --> 4.509 
      Char. 18: 3.553 --> 3.539 
      Char. 21: 4.138-4.156 --> 4.253 
      Char. 22: 3.584-3.604 --> 3.705 
      Char. 24: 3.171-3.489 --> 3.580 
    Melanochelys_trijuga : 
      Char. 0: 4.452-4.493 --> 4.180 
      Char. 1: 4.552 --> 4.212 
      Char. 5: 3.793-3.881 --> 3.755 
      Char. 11: 3.132-3.176 --> 3.011 
      Char. 13: 3.211-3.219 --> 3.124 
      Char. 14: 4.190 --> 4.412 
      Char. 15: 4.177-4.195 --> 4.238 
      Char. 23: 3.311-3.367 --> 3.050 
      Char. 24: 3.050-3.184 --> 1.427 
    Morenia_ocellata : 
      Char. 1: 4.888-5.233 --> 5.342 
      Char. 10: 3.156-3.167 --> 3.308 
      Char. 11: 3.303 --> 3.156 
      Char. 13: 3.068 --> 2.898 
      Char. 17: 4.306-4.307 --> 4.091 
      Char. 18: 3.615 --> 3.628 
      Char. 20: 4.082-4.112 --> 4.145 
      Char. 22: 3.707 --> 3.687 
      Char. 23: 2.999 --> 2.440 
    Morenia_petersi : 
      Char. 0: 4.417 --> 4.289 
      Char. 2: 4.496-4.508 --> 4.195 
      Char. 5: 3.887 --> 3.987 
      Char. 9: 4.314 --> 4.390 
      Char. 12: 3.654-3.670 --> 3.675 
      Char. 14: 4.368 --> 4.492 
      Char. 17: 4.306-4.307 --> 4.485 
      Char. 20: 4.082-4.112 --> 4.016 
      Char. 21: 4.134 --> 4.296 
      Char. 24: 2.457 --> 0.923 
    Notochelys_platynota : 
      Char. 7: 4.479 --> 4.419 
      Char. 9: 4.248-4.318 --> 4.321 
      Char. 13: 3.211-3.219 --> 2.832 
      Char. 15: 3.945-4.195 --> 4.372 
      Char. 18: 3.680-3.705 --> 3.670 
      Char. 22: 3.442-3.688 --> 3.703 
      Char. 23: 3.311-3.382 --> 2.041 
      Char. 24: 0.975-2.706 --> 0.674 
    Orlitia_borneensis : 
      Char. 0: 4.452-4.493 --> 4.429 
      Char. 5: 3.793-3.881 --> 3.685 
      Char. 9: 4.313-4.314 --> 4.260 
      Char. 11: 3.362 --> 3.376 
      Char. 13: 3.233-3.381 --> 3.510 
      Char. 14: 4.190 --> 4.256 
      Char. 18: 3.577 --> 3.524 
      Char. 20: 4.082 --> 3.973 
      Char. 21: 4.014 --> 3.959 
      Char. 22: 3.707-3.752 --> 3.765 
      Char. 23: 3.367 --> 3.875 
      Char. 24: 3.135-3.184 --> 2.890 
    Pangshura_smithii : 
      Char. 1: 3.335 --> 2.845 
      Char. 5: 3.621-3.881 --> 3.975 
      Char. 9: 4.206 --> 4.232 
      Char. 12: 3.547-3.615 --> 3.528 
      Char. 13: 3.381 --> 3.361 
      Char. 14: 4.161 --> 4.103 
      Char. 20: 4.082-4.171 --> 4.190 
      Char. 21: 4.067 --> 4.034 
      Char. 23: 2.910-3.293 --> 2.809 
      Char. 24: 3.135-3.174 --> 3.333 
    Pangshura_tecta : 
      Char. 3: 4.302-4.314 --> 4.196 
      Char. 5: 3.621-3.881 --> 3.593 
      Char. 6: 4.316 --> 4.272 
      Char. 14: 4.161-4.190 --> 4.230 
      Char. 17: 4.306-4.307 --> 4.275 
      Char. 22: 3.822-3.846 --> 3.862 
      Char. 24: 3.135-3.174 --> 3.091 
    Pangshura_tentoria : 
      Char. 2: 7.081-7.260 --> 7.571-9.302 
      Char. 7: 4.073-4.348 --> 3.888 
      Char. 8: 4.407 --> 4.222 
      Char. 9: 4.206 --> 4.132 
      Char. 10: 3.146 --> 3.050 
      Char. 11: 3.511-3.531 --> 3.557 
      Char. 13: 3.381 --> 3.431 
      Char. 17: 4.307 --> 4.460 
      Char. 18: 3.570 --> 3.583 
      Char. 20: 4.082-4.171 --> 4.077 
      Char. 21: 4.067 --> 4.147 
      Char. 22: 3.822-3.846 --> 3.794 
      Char. 23: 2.910-3.293 --> 3.497 
    Rhinoclemmys_annulata : 
      Char. 0: 4.252 --> 4.231 
      Char. 4: 4.393 --> 4.070 
      Char. 5: 4.000 --> 4.024 
      Char. 9: 4.263-4.306 --> 4.396 
      Char. 10: 3.167-3.269 --> 3.076 
      Char. 11: 2.981 --> 3.249 
      Char. 13: 3.188-3.221 --> 3.118 
      Char. 18: 3.786 --> 3.800 
      Char. 21: 4.291-4.299 --> 4.304 
      Char. 22: 3.634-3.670 --> 3.533 
      Char. 23: 3.542 --> 3.510 
    Rhinoclemmys_areolata : 
      Char. 0: 4.252-4.262 --> 4.207 
      Char. 3: 4.296-4.310 --> 4.398 
      Char. 4: 4.393-4.438 --> 4.296 
      Char. 9: 4.263-4.306 --> 4.243 
      Char. 12: 3.670-3.699 --> 3.715 
      Char. 13: 3.188-3.221 --> 3.121 
      Char. 14: 4.190-4.236 --> 4.133 
      Char. 15: 4.083-4.111 --> 4.127 
      Char. 17: 4.223 --> 4.215 
      Char. 18: 3.755-3.786 --> 3.825 
      Char. 19: 4.439 --> 4.372 
      Char. 20: 4.172-4.392 --> 4.605 
      Char. 22: 3.634-3.670 --> 3.712 
    Rhinoclemmys_funerea : 
      Char. 0: 4.395 --> 4.427 
      Char. 5: 3.756 --> 3.445 
      Char. 9: 4.263-4.306 --> 4.308 
      Char. 10: 3.286 --> 3.448 
      Char. 11: 2.731 --> 2.501 
      Char. 12: 3.629-3.699 --> 3.701 
      Char. 14: 4.190-4.250 --> 4.135 
      Char. 15: 3.923-3.978 --> 3.822 
      Char. 20: 4.058 --> 4.046 
      Char. 21: 4.144 --> 4.093 
      Char. 22: 3.562 --> 3.510 
      Char. 23: 3.601 --> 3.669 
      Char. 24: 3.170-3.274 --> 3.598 
    Rhinoclemmys_melanosterna : 
      Char. 3: 4.216-4.310 --> 4.316 
      Char. 9: 4.263-4.306 --> 4.231 
      Char. 12: 3.629-3.699 --> 3.599 
      Char. 13: 3.285 --> 3.367 
      Char. 17: 4.235 --> 4.386 
      Char. 18: 3.754 --> 3.706 
      Char. 19: 4.448 --> 4.482 
      Char. 24: 3.170-3.274 --> 2.857 
    Rhinoclemmys_nasuta : 
      Char. 3: 4.296-4.310 --> 3.691 
      Char. 5: 3.793-3.881 --> 3.683 
      Char. 6: 4.526-4.550 --> 4.669-4.898 
      Char. 7: 4.462-4.479 --> 4.460 
      Char. 10: 3.167-3.269 --> 3.085 
      Char. 11: 2.981 --> 2.852 
      Char. 12: 3.670-3.699 --> 3.712 
      Char. 13: 3.221 --> 3.258 
      Char. 14: 4.190 --> 4.051 
      Char. 15: 4.083-4.111 --> 3.807 
      Char. 19: 4.439 --> 4.396 
      Char. 22: 3.634-3.670 --> 3.612 
      Char. 23: 3.542-3.560 --> 3.641 
      Char. 24: 3.232-3.405 --> 3.462 
    Rhinoclemmys_pulcherrima : 
      Char. 3: 4.310 --> 4.344 
      Char. 6: 4.498 --> 4.479 
      Char. 9: 4.263-4.306 --> 4.217 
      Char. 11: 2.981 --> 2.575 
      Char. 12: 3.670-3.699 --> 3.592 
      Char. 13: 3.188-3.221 --> 3.251 
      Char. 14: 4.236 --> 4.356 
      Char. 21: 4.291-4.299 --> 4.001 
      Char. 24: 3.232 --> 1.882 
    Rhinoclemmys_punctularia : 
      Char. 1: 4.494-4.556 --> 4.632 
      Char. 3: 4.216-4.310 --> 4.192 
      Char. 10: 3.167-3.272 --> 3.028 
      Char. 11: 2.981 --> 3.031 
      Char. 14: 4.190-4.250 --> 4.274 
      Char. 21: 4.291-4.299 --> 4.489 
      Char. 23: 3.542-3.560 --> 3.345 
    Sacalia_bealei : 
      Char. 3: 4.296-4.310 --> 4.185 
      Char. 5: 4.120 --> 4.312 
      Char. 7: 4.482 --> 4.490 
      Char. 9: 4.405 --> 4.423 
      Char. 10: 3.165-3.167 --> 3.182 
      Char. 12: 3.670 --> 3.602 
      Char. 13: 3.211-3.219 --> 3.208 
      Char. 15: 4.102-4.195 --> 4.212 
      Char. 18: 3.680-3.705 --> 3.746 
      Char. 22: 3.688 --> 3.697 
      Char. 23: 3.311 --> 3.096 
    Sacalia_quadriocellata : 
      Char. 2: 4.358 --> 4.343 
      Char. 3: 4.296-4.310 --> 4.419 
      Char. 10: 3.165-3.167 --> 3.024 
      Char. 11: 3.226 --> 3.256 
      Char. 12: 3.670 --> 3.701 
      Char. 14: 3.996 --> 3.911 
      Char. 15: 4.102-4.195 --> 4.050 
      Char. 16: 4.355 --> 4.266 
      Char. 18: 3.680-3.705 --> 3.658 
      Char. 19: 4.390 --> 4.324 
      Char. 20: 3.998 --> 3.790 
      Char. 21: 4.205 --> 4.333 
      Char. 24: 3.642 --> 3.772 
    Siebenrockiella_crassicollis : 
      Char. 2: 4.395-4.496 --> 4.829-6.151 
      Char. 5: 3.793-3.881 --> 3.162 
      Char. 9: 4.313-4.314 --> 4.409 
      Char. 10: 3.162-3.167 --> 3.386 
      Char. 11: 3.132-3.251 --> 2.193 
      Char. 12: 3.535 --> 3.516 
      Char. 14: 4.190 --> 4.179 
      Char. 15: 4.177-4.195 --> 4.017 
      Char. 18: 3.577-3.705 --> 3.553 
      Char. 20: 4.126 --> 4.321 
      Char. 21: 4.067-4.163 --> 3.868 
      Char. 23: 3.311-3.367 --> 2.972 
    kehreri : 
      Char. 10: 2.614-2.675 --> 2.526 
      Char. 20: 4.001 --> 3.655 
    messeliana : 
      Char. 9: 4.160 --> 4.123 
      Char. 12: 3.670 --> 3.624 
      Char. 13: 3.414 --> 3.633 
      Char. 14: 4.033-4.048 --> 4.030 
      Char. 18: 3.563 --> 3.365 
      Char. 22: 3.714-3.867 --> 3.893 
      Char. 23: 3.604 --> 3.873 
   Node 48 : 
      No synapomorphies 
   Node 49 : 
      Char. 12: 3.627 --> 3.649-3.652 
      Char. 14: 4.064 --> 4.153-4.158 
   Node 50 : 
      No synapomorphies 
   Node 51 : 
      Char. 4: 4.594-4.798 --> 4.452 
      Char. 6: 4.526-4.550 --> 4.366-4.520 
      Char. 10: 3.312-3.321 --> 3.422-3.431 
      Char. 11: 3.132 --> 2.576-2.638 
      Char. 13: 3.211-3.219 --> 2.399-2.654 
      Char. 15: 4.102-4.195 --> 3.960-3.974 
      Char. 17: 4.243-4.263 --> 4.086 
      Char. 18: 3.680-3.705 --> 3.735-3.745 
      Char. 22: 3.584-3.604 --> 3.275-3.331 
      Char. 23: 3.311-3.367 --> 2.482 
      Char. 24: 3.050-3.184 --> 0.947-1.226 
   Node 52 : 
      Char. 10: 3.167 --> 3.312-3.321 
      Char. 21: 4.163 --> 4.051-4.156 
      Char. 22: 3.646-3.687 --> 3.584-3.604 
   Node 53 : 
      Char. 0: 4.452-4.493 --> 4.636-4.779 
      Char. 5: 3.793-3.881 --> 4.078-4.111 
      Char. 14: 4.190 --> 4.167 
      Char. 20: 4.082-4.112 --> 4.001-4.046 
   Node 54 : 
      Char. 13: 3.221 --> 3.211-3.219 
   Node 55 : 
      Char. 1: 4.653 --> 4.552-4.596 
      Char. 13: 3.233-3.381 --> 3.221 
      Char. 17: 4.306-4.307 --> 4.243-4.263 
      Char. 22: 3.707-3.752 --> 3.646-3.687 
   Node 56 : 
      Char. 11: 3.303-3.362 --> 3.132-3.251 
      Char. 15: 4.418 --> 4.177-4.195 
   Node 57 : 
      Char. 15: 4.471 --> 4.418 
      Char. 23: 2.999-3.293 --> 3.311-3.367 
   Node 58 : 
      Char. 1: 4.354-4.458 --> 4.653-4.878 
      Char. 2: 4.728-4.834 --> 4.496-4.508 
      Char. 9: 4.206 --> 4.313-4.314 
      Char. 11: 3.407 --> 3.303-3.362 
      Char. 12: 3.649-3.652 --> 3.654-3.670 
      Char. 15: 4.628-4.908 --> 4.471 
      Char. 18: 3.542-3.570 --> 3.577-3.615 
      Char. 22: 3.822-3.846 --> 3.707-3.752 
   Node 59 : 
      Char. 9: 4.185 --> 4.206 
      Char. 13: 3.426 --> 3.381 
      Char. 14: 4.158 --> 4.161-4.190 
      Char. 18: 3.536 --> 3.542-3.570 
      Char. 19: 4.298-4.414 --> 4.449 
      Char. 21: 3.963 --> 4.067 
   Node 60 : 
      Char. 9: 4.103-4.108 --> 4.185 
      Char. 10: 2.967-3.100 --> 3.152-3.167 
      Char. 17: 4.564-4.667 --> 4.306-4.307 
      Char. 18: 3.424-3.472 --> 3.536 
      Char. 22: 3.866-3.994 --> 3.822-3.846 
   Node 61 : 
      Char. 4: 4.452 --> 4.423 
      Char. 12: 3.670 --> 3.655 
      Char. 17: 4.086 --> 3.986 
      Char. 19: 4.449-4.451 --> 4.454 
      Char. 23: 2.482 --> 2.179 
   Node 62 : 
      Char. 0: 4.701-4.790 --> 4.875-5.030 
      Char. 2: 4.395-4.403 --> 4.441-4.446 
      Char. 4: 4.692-4.802 --> 4.874-4.894 
      Char. 12: 3.652-3.662 --> 3.563 
      Char. 14: 4.326 --> 4.328 
      Char. 18: 3.680-3.705 --> 3.757 
      Char. 20: 4.001-4.046 --> 3.833 
   Node 63 : 
      Char. 3: 4.296-4.310 --> 4.369 
      Char. 11: 3.132-3.226 --> 2.934-3.014 
      Char. 12: 3.670 --> 3.652-3.662 
      Char. 14: 4.033-4.167 --> 4.326 
      Char. 24: 3.050-3.317 --> 0.975-2.706 
   Node 64 : 
      Char. 1: 4.552 --> 4.449-4.463 
   Node 65 : 
      Char. 16: 4.417-4.419 --> 4.355-4.409 
      Char. 17: 4.243-4.263 --> 4.302-4.704 
   Node 66 : 
      Char. 12: 3.654-3.670 --> 3.535 
      Char. 13: 3.233-3.381 --> 3.403 
      Char. 20: 4.082-4.112 --> 4.126 
   Node 67 : 
      Char. 4: 4.438-4.701 --> 4.751-4.806 
      Char. 5: 4.022 --> 4.090-4.218 
      Char. 12: 3.670-3.699 --> 3.477-3.511 
      Char. 21: 4.163-4.210 --> 4.074 
   Node 68 : 
      Char. 5: 3.793-3.881 --> 4.022 
      Char. 7: 4.462-4.479 --> 4.531 
      Char. 9: 4.313-4.314 --> 4.326-4.354 
      Char. 10: 3.167-3.269 --> 3.427-3.444 
      Char. 16: 4.417-4.419 --> 4.311-4.339 
      Char. 20: 4.082-4.112 --> 4.014-4.030 
   Node 69 : 
      Char. 17: 4.243-4.263 --> 4.223 
      Char. 24: 3.135-3.184 --> 3.232-3.405 
   Node 70 : 
      Char. 9: 4.326 --> 4.320 
      Char. 14: 4.067 --> 3.975 
      Char. 21: 3.752 --> 3.697 
      Char. 22: 3.735 --> 3.862 
   Node 71 : 
      Char. 14: 4.190 --> 4.067 
      Char. 17: 4.054-4.223 --> 4.438-4.459 
      Char. 21: 4.074 --> 3.752 
      Char. 22: 3.646-3.687 --> 3.735 
      Char. 23: 3.328 --> 2.682-3.108 
   Node 72 : 
      Char. 10: 3.285 --> 3.312 
      Char. 13: 3.430 --> 3.516 
      Char. 14: 4.326 --> 4.276 
      Char. 17: 4.302-4.428 --> 4.233 
      Char. 21: 4.089-4.127 --> 4.073 
      Char. 24: 2.706 --> 2.872 
   Node 73 : 
      Char. 10: 3.165-3.167 --> 3.285 
      Char. 13: 3.211-3.219 --> 3.430 
      Char. 16: 4.337 --> 4.122-4.247 
      Char. 22: 3.442-3.688 --> 3.166-3.372 
      Char. 23: 3.311-3.382 --> 3.940-3.969 
   Node 74 : 
      Char. 2: 4.395-4.403 --> 4.285 
      Char. 20: 4.001-4.046 --> 4.103-4.342 
   Node 75 : 
      Char. 9: 4.248-4.318 --> 4.199 
      Char. 10: 3.165-3.167 --> 2.614-2.675 
      Char. 11: 3.132-3.226 --> 3.578-3.618 
      Char. 15: 4.102-4.195 --> 4.356 
      Char. 17: 4.302-4.704 --> 5.043 
      Char. 21: 4.163-4.205 --> 4.341 
      Char. 22: 3.646-3.688 --> 3.714-3.867 
   Node 76 : 
      Char. 12: 3.654-3.670 --> 3.693 
      Char. 21: 4.067-4.134 --> 4.014 
   Node 77 : 
      Char. 2: 4.395-4.403 --> 4.260-4.270 
      Char. 6: 4.526-4.550 --> 4.569 
      Char. 13: 3.211-3.219 --> 3.439-3.481 
      Char. 20: 4.001-4.046 --> 3.964-3.986 
      Char. 23: 3.311-3.367 --> 3.794-3.946 
   Node 78 : 
      Char. 12: 3.670-3.687 --> 3.643 
      Char. 13: 3.481 --> 3.557 
      Char. 16: 4.482 --> 4.486 
      Char. 17: 4.373 --> 4.384 
   Node 79 : 
      Char. 3: 4.285 --> 4.136-4.195 
      Char. 16: 4.417-4.419 --> 4.482 
   Node 80 : 
      Char. 1: 4.552 --> 4.660-4.890 
      Char. 3: 4.296-4.310 --> 4.285 
      Char. 5: 4.078-4.111 --> 4.124-4.221 
      Char. 6: 4.569 --> 4.602-4.634 
      Char. 7: 4.395-4.479 --> 4.504-4.539 
      Char. 17: 4.263 --> 4.272-4.373 
      Char. 18: 3.680 --> 3.646-3.651 
   Node 81 : 
      Char. 11: 3.132 --> 2.604 
      Char. 18: 3.646-3.651 --> 3.553 
   Node 82 : 
      Char. 0: 4.452-4.493 --> 4.417 
      Char. 1: 4.653-4.878 --> 4.888-5.233 
      Char. 4: 4.694-4.701 --> 4.724-4.779 
      Char. 5: 3.793-3.881 --> 3.887 
      Char. 13: 3.233-3.381 --> 3.068 
      Char. 14: 4.190 --> 4.368 
      Char. 24: 3.135-3.174 --> 2.457 
   Node 83 : 
      Char. 1: 3.605 --> 3.335 
      Char. 8: 4.474-4.561 --> 4.407 
      Char. 10: 3.152 --> 3.146 
   Node 84 : 
      Char. 1: 4.354-4.458 --> 3.605 
      Char. 2: 4.728-4.834 --> 7.081-7.115 
      Char. 6: 4.526-4.561 --> 4.316 
      Char. 7: 4.462-4.528 --> 4.073-4.348 
      Char. 11: 3.407 --> 3.511-3.531 
      Char. 12: 3.649-3.652 --> 3.547-3.615 
   Node 85 : 
      Char. 5: 3.793-3.881 --> 4.000 
   Node 86 : 
      Char. 0: 4.429 --> 4.252-4.262 
      Char. 6: 4.526-4.550 --> 4.498-4.499 
      Char. 18: 3.731 --> 3.755-3.786 
   Node 87 : 
      Char. 0: 4.452-4.493 --> 4.429 
      Char. 1: 4.552-4.596 --> 4.327-4.396 
      Char. 9: 4.313-4.314 --> 4.263-4.306 
      Char. 11: 3.132-3.176 --> 2.981 
      Char. 15: 4.177-4.195 --> 4.083-4.111 
      Char. 18: 3.681-3.713 --> 3.731 
      Char. 19: 4.449-4.451 --> 4.439 
      Char. 20: 4.082-4.112 --> 4.172-4.226 
      Char. 21: 4.163-4.210 --> 4.291 
   Node 88 : 
      Char. 2: 4.362-4.478 --> 4.510 
   Node 89 : 
      Char. 0: 4.262 --> 4.395 
      Char. 4: 4.438 --> 4.467-4.644 
      Char. 5: 3.793-3.812 --> 3.756 
      Char. 10: 3.167-3.272 --> 3.286 
      Char. 11: 2.981 --> 2.731 
      Char. 13: 3.188-3.221 --> 3.285 
      Char. 18: 3.755 --> 3.754 
      Char. 20: 4.172-4.392 --> 4.058 
      Char. 21: 4.291-4.299 --> 4.144 
      Char. 22: 3.634 --> 3.562 
      Char. 23: 3.542-3.560 --> 3.601 
   Node 90 : 
      Char. 1: 4.396 --> 4.494-4.556 
      Char. 15: 4.083-4.111 --> 3.923-3.978 
   Node 91 : 
      Char. 2: 4.395-4.403 --> 4.358 
      Char. 5: 4.078-4.111 --> 4.120 
      Char. 7: 4.479 --> 4.482 
      Char. 9: 4.313-4.318 --> 4.405 
      Char. 14: 4.033-4.167 --> 3.996 
      Char. 19: 4.449-4.451 --> 4.390 
      Char. 20: 4.001-4.046 --> 3.998 
      Char. 24: 3.050-3.317 --> 3.642 
   Node 92 : 
      Char. 9: 4.199 --> 4.160 
      Char. 13: 3.211-3.219 --> 3.414 
      Char. 18: 3.680-3.705 --> 3.563 
      Char. 23: 3.311-3.382 --> 3.604 
