# Supplementary material for: The phylogenetic relationships of geoemydid turtles from the Eocene Messel Pit Quarry: a first assessment using methods for continuous and discrete characters
Source: PeerJ. 2021 Aug 5;9:e11805. doi: 10.7717/peerj.11805 (PMC8349520; doi:10.7717/peerj.11805)
Supplement: Supplemental Information 2 — The raw landmark data, the raw segment measurements, and the matrices with combined discrete and continuous characters together with the files necessary for reproducing the main parsimony analyses. Consult the file README.md contained therein for a description of the contents and instructions for reproducing the analyses. [file peerj-09-11805-s002.zip › data_and_scripts/main_analyses/3_parsimonyci/place/output/ratios_blengths.tnt]

tread 'tree(s) from TNT, for data in input/shell_ratios.tnt'
((Gopherus_agassizii =3.537 (((((((Hardella_thurjii =0.387 ((Batagur_baska =1.495 Batagur_kachuga =1.713 )=0.111 (Batagur_borneoensis =1.492 Batagur_dhongoka =1.617 )=0.000 )=0.470 )=0.214 (Pangshura_tecta =0.309 (Pangshura_smithii =1.019 Pangshura_tentoria =1.410 )=0.343 )=3.458 )=0.803 (Morenia_ocellata =1.407 Morenia_petersi =2.674 )=1.095 )=0.053 (Malayemys =0.211 Orlitia_borneensis =1.376 )=0.076 )=0.275 (Geoemyda_spengleri =2.726 Siebenrockiella_crassicollis =2.949 )=0.155 )=0.132 (Melanochelys_trijuga =2.789 (((Cuora_amboinensis =0.731 (Cuora_aurocapitata =1.253 Cuora_flavomarginata =2.520 )=0.450 )=4.273 (Mauremys_annamensis =2.019 ((Mauremys_leprosa =1.073 (Mauremys_caspica =0.563 Mauremys_rivulata =0.641 )=0.118 )=0.153 (Mauremys_reevesii =0.843 Mauremys_sinensis =1.424 )=0.621 )=0.217 )=0.915 )=0.194 ((Leucocephalon_yuwonoi =3.503 ((Cyclemys_dentata =0.611 Cyclemys_oldhamii =0.790 )=0.499 (Notochelys_platynota =2.022 (Heosemys_spinosa =0.389 (Heosemys_annandalii =1.344 Heosemys_grandis =0.647 )=0.414 )=1.055 )=0.110 )=0.688 )=0.089 (Sacalia_bealei =0.427 Sacalia_quadriocellata =1.114 )=0.280 )=0.039 )=0.396 )=0.010 )=0.068 (Rhinoclemmys_nasuta =1.704 ((Rhinoclemmys_annulata =1.039 Rhinoclemmys_pulcherrima =2.373 )=0.119 (Rhinoclemmys_areolata =0.775 (Rhinoclemmys_punctularia =0.700 (Rhinoclemmys_funerea =1.402 Rhinoclemmys_melanosterna =0.696 )=0.902 )=0.203 )=0.032 )=0.218 )=0.572 )=0.493 )=0.000 (Glyptemys_insculpta =0.826 (Malaclemys_terrapin =0.642 (Graptemys_barbouri =0.915 Graptemys_geographica =0.772 )=0.280 )=0.928 )=0.000 );
proc-;
