# Supplementary material for: The phylogenetic relationships of geoemydid turtles from the Eocene Messel Pit Quarry: a first assessment using methods for continuous and discrete characters
Source: PeerJ. 2021 Aug 5;9:e11805. doi: 10.7717/peerj.11805 (PMC8349520; doi:10.7717/peerj.11805)
Supplement: Supplemental Information 2 — The raw landmark data, the raw segment measurements, and the matrices with combined discrete and continuous characters together with the files necessary for reproducing the main parsimony analyses. Consult the file README.md contained therein for a description of the contents and instructions for reproducing the analyses. [file peerj-09-11805-s002.zip › data_and_scripts/main_analyses/3_parsimonyci/place/output/ratios_map.txt]

 
Tree 0, char. 0 (4.074 steps) 
              ,--4.795 Batagur_baska
              |             ,--4.576 Batagur_kachuga
|--4.576-4.795|             |                     ,--4.815-5.321 Batagur_dhongoka
              `--4.576-4.620|             ,--4.620---4.620 Batagur_borneoensis
                            |             |             ,--4.061-5.109 Hardella_thurjii
                            `--4.576-4.620|             |                           ,--4.053-5.272 Pangshura_tecta
                                          |             |             ,--4.483-4.620|             ,--3.830-5.665 Pangshura_tentoria
                                          `--4.483-4.620|             |             `--4.483-4.620---4.483-5.225 Pangshura_smithii
                                                        |             |                     ,--4.289 Morenia_petersi
                                                        `--4.483-4.620|             ,--4.417---4.417 Morenia_ocellata
                                                                      |             |                           ,--4.429 Orlitia_borneensis
                                                                      |             |             ,--4.452-4.493---4.493 Malayemys
                                                                      `--4.452-4.493|             |                           ,--0.194-8.920 Siebenrockiella_crassicollis
                                                                                    |             |             ,--4.452-4.493---4.493 Geoemyda_spengleri
                                                                                    |             |             |                                         ,--4.452 Gopherus_agassizii
                                                                                    `--4.452-4.493|             |                           ,--4.452-4.493|             ,--4.588 Glyptemys_insculpta
                                                                                                  |             |                           |             `--4.452-4.588|             ,--3.607-6.160 Malaclemys_terrapin
                                                                                                  |             |                           |                           `--4.452-4.588|             ,--3.906-5.364 Graptemys_geographica
                                                                                                  |             |             ,--4.452-4.493|                                         `--4.452-4.588---2.059-7.084 Graptemys_barbouri
                                                                                                  `--4.452-4.493|             |             |       ,--4.429 Rhinoclemmys_nasuta
                                                                                                                |             |             |       |                     ,--4.252 Rhinoclemmys_pulcherrima
                                                                                                                |             |             `--4.429|             ,--4.252---4.231 Rhinoclemmys_annulata
                                                                                                                |             |                     `--4.252-4.262|             ,--4.207 Rhinoclemmys_areolata
                                                                                                                |             |                                   `--4.252-4.262|       ,--4.262 Rhinoclemmys_punctularia
                                                                                                                |             |                                                 `--4.262|       ,--4.395 Rhinoclemmys_melanosterna
                                                                                                                `--4.452-4.493|                                                         `--4.395---4.427 Rhinoclemmys_funerea
                                                                                                                              |             ,--4.180 Melanochelys_trijuga
                                                                                                                              |             |                                         ,--3.907-4.811 Cuora_amboinensis
                                                                                                                              |             |                           ,--4.636-4.779|             ,--4.255 Cuora_flavomarginata
                                                                                                                              |             |                           |             `--4.636-4.779---4.779 Cuora_aurocapitata
                                                                                                                              |             |             ,--4.636-4.779|             ,--4.893 Mauremys_annamensis
                                                                                                                              `--4.452-4.493|             |             |             |                           ,--4.625 Mauremys_sinensis
                                                                                                                                            |             |             `--4.636-4.779|             ,--4.625-4.703---4.322-4.924 Mauremys_reevesii
                                                                                                                                            |             |                           `--4.636-4.703|             ,--4.703 Mauremys_leprosa
                                                                                                                                            |             |                                         `--4.636-4.703|             ,--4.636 Mauremys_rivulata
                                                                                                                                            `--4.636-4.779|                                                       `--4.636-4.703---3.815-5.350 Mauremys_caspica
                                                                                                                                                          |                           ,--4.790 Sacalia_quadriocellata
                                                                                                                                                          |             ,--4.701-4.790---3.361-5.962 Sacalia_bealei
                                                                                                                                                          |             |                           ,--3.640-5.896 Leucocephalon_yuwonoi
                                                                                                                                                          `--4.701-4.790|             ,--4.701-4.790|             ,--4.701-5.508 messeliana
                                                                                                                                                                        |             |             `--4.701-4.790---4.536-5.601 kehreri
                                                                                                                                                                        `--4.701-4.790|                           ,--4.875-5.061 Cyclemys_oldhamii
                                                                                                                                                                                      |             ,--4.875-5.030---5.030 Cyclemys_dentata
                                                                                                                                                                                      `--4.701-4.790|             ,--4.006-5.774 Notochelys_platynota
                                                                                                                                                                                                    `--4.202-4.790|             ,--4.202 Heosemys_spinosa
                                                                                                                                                                                                                  `--4.202-4.261|             ,--3.911 Heosemys_grandis
                                                                                                                                                                                                                                `--4.202-4.261---4.261 Heosemys_annandalii
 
Tree 0, char. 1 (6.301 steps) 
              ,--4.637 Batagur_baska
              |             ,--4.354 Batagur_kachuga
|--4.354-4.637|             |                           ,--3.720 Batagur_dhongoka
              `--4.354-4.458|             ,--4.354-4.458---4.458 Batagur_borneoensis
                            |             |             ,--3.854-5.655 Hardella_thurjii
                            `--4.354-4.458|             |                     ,--3.605 Pangshura_tecta
                                          |             |             ,--3.605|       ,--3.335 Pangshura_tentoria
                                          `--4.354-4.458|             |       `--3.335---2.845 Pangshura_smithii
                                                        |             |                           ,--4.888-5.233 Morenia_petersi
                                                        `--4.354-4.458|             ,--4.888-5.233---5.342 Morenia_ocellata
                                                                      |             |                           ,--4.878-5.272 Orlitia_borneensis
                                                                      |             |             ,--4.653-4.878---4.195-5.023 Malayemys
                                                                      `--4.653-4.878|             |               ,--3.469-6.155 Siebenrockiella_crassicollis
                                                                                    |             |       ,--4.653---4.653 Geoemyda_spengleri
                                                                                    |             |       |                                   ,--4.596 Gopherus_agassizii
                                                                                    `--4.653-4.878|       |                           ,--4.596|             ,--4.725 Glyptemys_insculpta
                                                                                                  |       |                           |       `--4.596-4.725|             ,--3.961-5.009 Malaclemys_terrapin
                                                                                                  |       |                           |                     `--4.596-4.725|             ,--4.025-5.420 Graptemys_geographica
                                                                                                  |       |             ,--4.552-4.596|                                   `--4.596-4.725---0.704-8.539 Graptemys_barbouri
                                                                                                  `--4.653|             |             |             ,--4.327 Rhinoclemmys_nasuta
                                                                                                          |             |             |             |                           ,--3.687-5.940 Rhinoclemmys_pulcherrima
                                                                                                          |             |             `--4.327-4.396|             ,--4.199-4.396---4.199 Rhinoclemmys_annulata
                                                                                                          |             |                           `--4.327-4.396|       ,--4.396 Rhinoclemmys_areolata
                                                                                                          |             |                                         `--4.396|             ,--4.632 Rhinoclemmys_punctularia
                                                                                                          |             |                                                 `--4.494-4.556|             ,--4.556 Rhinoclemmys_melanosterna
                                                                                                          `--4.552-4.596|                                                               `--4.494-4.556---4.494 Rhinoclemmys_funerea
                                                                                                                        |       ,--4.212 Melanochelys_trijuga
                                                                                                                        |       |                       ,--3.051-5.757 Cuora_amboinensis
                                                                                                                        |       |               ,--4.552|       ,--3.008-6.403 Cuora_flavomarginata
                                                                                                                        |       |               |       `--4.552---4.552 Cuora_aurocapitata
                                                                                                                        |       |       ,--4.552|       ,--4.356 Mauremys_annamensis
                                                                                                                        `--4.552|       |       |       |                           ,--4.945 Mauremys_sinensis
                                                                                                                                |       |       `--4.552|             ,--4.815-4.945---4.815-5.323 Mauremys_reevesii
                                                                                                                                |       |               `--4.660-4.890|             ,--4.890 Mauremys_leprosa
                                                                                                                                |       |                             `--4.660-4.890|             ,--4.525 Mauremys_rivulata
                                                                                                                                `--4.552|                                           `--4.660-4.757---4.660-4.757 Mauremys_caspica
                                                                                                                                        |                     ,--4.605 Sacalia_quadriocellata
                                                                                                                                        |       ,--4.552-4.605---4.503-5.162 Sacalia_bealei
                                                                                                                                        |       |                           ,--4.365 Leucocephalon_yuwonoi
                                                                                                                                        `--4.552|             ,--4.369-4.463|             ,--4.369-5.890 messeliana
                                                                                                                                                |             |             `--4.369-4.463---3.950-5.273 kehreri
                                                                                                                                                `--4.449-4.463|                     ,--4.479-4.791 Cyclemys_oldhamii
                                                                                                                                                              |             ,--4.463---4.463 Cyclemys_dentata
                                                                                                                                                              `--4.449-4.463|             ,--3.126-5.875 Notochelys_platynota
                                                                                                                                                                            `--4.449-4.463|             ,--4.449 Heosemys_spinosa
                                                                                                                                                                                          `--4.449-4.463|             ,--4.400-5.332 Heosemys_grandis
                                                                                                                                                                                                        `--4.449-4.463---4.067-6.006 Heosemys_annandalii
 
Tree 0, char. 2 (6.004 steps) 
        ,--4.834 Batagur_baska
        |       ,--4.928 Batagur_kachuga
|--4.834|       |                           ,--4.666-5.396 Batagur_dhongoka
        `--4.834|             ,--4.728-4.834---4.728 Batagur_borneoensis
                |             |             ,--1.430-7.730 Hardella_thurjii
                `--4.728-4.834|             |                           ,--7.081-7.115 Pangshura_tecta
                              |             |             ,--7.081-7.115|             ,--7.571-9.302 Pangshura_tentoria
                              `--4.728-4.834|             |             `--7.081-7.260---5.991-7.260 Pangshura_smithii
                                            |             |                           ,--4.195 Morenia_petersi
                                            `--4.728-4.834|             ,--4.496-4.508---4.508 Morenia_ocellata
                                                          |             |               ,--4.205-6.155 Orlitia_borneensis
                                                          |             |       ,--4.496---4.496 Malayemys
                                                          `--4.496-4.508|       |                           ,--4.829-6.151 Siebenrockiella_crassicollis
                                                                        |       |             ,--4.395-4.496---4.269 Geoemyda_spengleri
                                                                        |       |             |                                         ,--4.215 Gopherus_agassizii
                                                                        `--4.496|             |                           ,--4.362-4.369|             ,--4.369 Glyptemys_insculpta
                                                                                |             |                           |             `--4.362-4.369|             ,--4.301 Malaclemys_terrapin
                                                                                |             |                           |                           `--4.362-4.366|             ,--4.362 Graptemys_geographica
                                                                                |             |             ,--4.362-4.478|                                         `--4.362-4.366---4.366 Graptemys_barbouri
                                                                                `--4.395-4.496|             |             |             ,--2.853-6.463 Rhinoclemmys_nasuta
                                                                                              |             |             |             |                           ,--2.051-6.936 Rhinoclemmys_pulcherrima
                                                                                              |             |             `--4.362-4.478|             ,--4.355-4.478---4.355 Rhinoclemmys_annulata
                                                                                              |             |                           `--4.362-4.478|       ,--4.510 Rhinoclemmys_areolata
                                                                                              |             |                                         `--4.510|             ,--4.152-5.073 Rhinoclemmys_punctularia
                                                                                              |             |                                                 `--4.510-4.768|             ,--4.768 Rhinoclemmys_melanosterna
                                                                                              `--4.395-4.478|                                                               `--4.510-4.768---3.968-5.202 Rhinoclemmys_funerea
                                                                                                            |             ,--4.478-5.325 Melanochelys_trijuga
                                                                                                            |             |                                         ,--3.365-6.232 Cuora_amboinensis
                                                                                                            |             |                           ,--4.395-4.403|             ,--4.406 Cuora_flavomarginata
                                                                                                            |             |                           |             `--4.395-4.403---4.395 Cuora_aurocapitata
                                                                                                            |             |             ,--4.395-4.403|             ,--4.174 Mauremys_annamensis
                                                                                                            `--4.395-4.478|             |             |             |                           ,--4.527 Mauremys_sinensis
                                                                                                                          |             |             `--4.260-4.270|             ,--4.260-4.270---4.233 Mauremys_reevesii
                                                                                                                          |             |                           `--4.260-4.270|             ,--4.270 Mauremys_leprosa
                                                                                                                          |             |                                         `--4.260-4.270|       ,--4.254 Mauremys_rivulata
                                                                                                                          `--4.395-4.403|                                                       `--4.260---4.260 Mauremys_caspica
                                                                                                                                        |                     ,--4.343 Sacalia_quadriocellata
                                                                                                                                        |             ,--4.358---4.358 Sacalia_bealei
                                                                                                                                        |             |                           ,--4.403 Leucocephalon_yuwonoi
                                                                                                                                        `--4.395-4.403|             ,--4.395-4.403|             ,--3.456-5.770 messeliana
                                                                                                                                                      |             |             `--4.395-4.403---3.538-5.903 kehreri
                                                                                                                                                      `--4.395-4.403|                           ,--4.441-4.792 Cyclemys_oldhamii
                                                                                                                                                                    |             ,--4.441-4.446---4.446 Cyclemys_dentata
                                                                                                                                                                    `--4.395-4.403|       ,--4.285 Notochelys_platynota
                                                                                                                                                                                  `--4.285|             ,--4.041 Heosemys_spinosa
                                                                                                                                                                                          `--4.041-4.285|             ,--4.013-5.281 Heosemys_grandis
                                                                                                                                                                                                        `--4.041-4.285---3.490-5.701 Heosemys_annandalii
 
Tree 0, char. 3 (4.275 steps) 
              ,--4.499 Batagur_baska
              |             ,--4.349 Batagur_kachuga
|--4.349-4.499|             |                     ,--4.398 Batagur_dhongoka
              `--4.349-4.398|             ,--4.398---4.447 Batagur_borneoensis
                            |             |             ,--4.214-5.200 Hardella_thurjii
                            `--4.349-4.398|             |                           ,--4.196 Pangshura_tecta
                                          |             |             ,--4.302-4.314|             ,--4.302 Pangshura_tentoria
                                          `--4.302-4.398|             |             `--4.302-4.314---4.314 Pangshura_smithii
                                                        |             |                           ,--4.162-5.326 Morenia_petersi
                                                        `--4.302-4.392|             ,--4.302-4.392---4.392 Morenia_ocellata
                                                                      |             |                           ,--4.264 Orlitia_borneensis
                                                                      |             |             ,--4.264-4.310---4.096-5.031 Malayemys
                                                                      `--4.302-4.392|             |                           ,--4.062-5.209 Siebenrockiella_crassicollis
                                                                                    |             |             ,--4.062-4.310---3.917 Geoemyda_spengleri
                                                                                    |             |             |                                         ,--4.620 Gopherus_agassizii
                                                                                    `--4.264-4.310|             |                           ,--4.296-4.319|             ,--4.319 Glyptemys_insculpta
                                                                                                  |             |                           |             `--4.296-4.319|             ,--4.201 Malaclemys_terrapin
                                                                                                  |             |                           |                           `--4.201-4.319|             ,--4.417 Graptemys_geographica
                                                                                                  |             |             ,--4.296-4.310|                                         `--4.201-4.319---4.168 Graptemys_barbouri
                                                                                                  `--4.264-4.310|             |             |             ,--3.691 Rhinoclemmys_nasuta
                                                                                                                |             |             |             |                     ,--4.344 Rhinoclemmys_pulcherrima
                                                                                                                |             |             `--4.296-4.310|             ,--4.310---4.310 Rhinoclemmys_annulata
                                                                                                                |             |                           `--4.296-4.310|             ,--4.398 Rhinoclemmys_areolata
                                                                                                                |             |                                         `--4.296-4.310|             ,--4.192 Rhinoclemmys_punctularia
                                                                                                                |             |                                                       `--4.216-4.310|             ,--4.316 Rhinoclemmys_melanosterna
                                                                                                                `--4.296-4.310|                                                                     `--4.216-4.310---4.216 Rhinoclemmys_funerea
                                                                                                                              |             ,--3.241-5.608 Melanochelys_trijuga
                                                                                                                              |             |                                         ,--3.535-5.409 Cuora_amboinensis
                                                                                                                              |             |                           ,--4.296-4.310|             ,--4.475 Cuora_flavomarginata
                                                                                                                              |             |                           |             `--4.296-4.310---3.706 Cuora_aurocapitata
                                                                                                                              |             |             ,--4.296-4.310|             ,--4.437 Mauremys_annamensis
                                                                                                                              `--4.296-4.310|             |             |             |               ,--4.285 Mauremys_sinensis
                                                                                                                                            |             |             `--4.296-4.310|       ,--4.285---2.949-6.184 Mauremys_reevesii
                                                                                                                                            |             |                           `--4.285|             ,--4.136 Mauremys_leprosa
                                                                                                                                            |             |                                   `--4.136-4.195|             ,--4.093 Mauremys_rivulata
                                                                                                                                            `--4.296-4.310|                                                 `--4.136-4.195---4.195 Mauremys_caspica
                                                                                                                                                          |                           ,--4.419 Sacalia_quadriocellata
                                                                                                                                                          |             ,--4.296-4.310---4.185 Sacalia_bealei
                                                                                                                                                          |             |                     ,--4.196 Leucocephalon_yuwonoi
                                                                                                                                                          `--4.296-4.310|             ,--4.296|       ,--4.296 messeliana
                                                                                                                                                                        |             |       `--4.296---4.241-4.891 kehreri
                                                                                                                                                                        `--4.296-4.310|                     ,--2.744-6.471 Cyclemys_oldhamii
                                                                                                                                                                                      |       ,--4.369-4.495---4.495 Cyclemys_dentata
                                                                                                                                                                                      `--4.369|       ,--3.656-5.493 Notochelys_platynota
                                                                                                                                                                                              `--4.369|       ,--3.838-5.208 Heosemys_spinosa
                                                                                                                                                                                                      `--4.369|       ,--4.369 Heosemys_grandis
                                                                                                                                                                                                              `--4.369---1.400-7.856 Heosemys_annandalii
 
Tree 0, char. 4 (4.098 steps) 
        ,--4.694 Batagur_baska
        |       ,--4.372 Batagur_kachuga
|--4.694|       |                           ,--4.254-5.159 Batagur_dhongoka
        `--4.694|             ,--4.694-4.701---4.701 Batagur_borneoensis
                |             |             ,--1.758-7.425 Hardella_thurjii
                `--4.694-4.701|             |                           ,--4.600-4.845 Pangshura_tecta
                              |             |             ,--4.694-4.701|             ,--3.624-5.509 Pangshura_tentoria
                              `--4.694-4.701|             |             `--4.694-4.701---3.773-5.739 Pangshura_smithii
                                            |             |                           ,--4.724-5.134 Morenia_petersi
                                            `--4.694-4.701|             ,--4.724-4.779---4.779 Morenia_ocellata
                                                          |             |                           ,--2.973-6.155 Orlitia_borneensis
                                                          |             |             ,--4.594-4.701---3.317-5.963 Malayemys
                                                          `--4.694-4.701|             |                           ,--3.188-6.773 Siebenrockiella_crassicollis
                                                                        |             |             ,--4.594-4.701---4.594 Geoemyda_spengleri
                                                                        |             |             |                                         ,--4.167 Gopherus_agassizii
                                                                        `--4.594-4.701|             |                           ,--4.438-4.701|             ,--4.806 Glyptemys_insculpta
                                                                                      |             |                           |             `--4.751-4.806|             ,--4.751-5.512 Malaclemys_terrapin
                                                                                      |             |                           |                           `--4.751-4.806|             ,--4.389-5.231 Graptemys_geographica
                                                                                      |             |             ,--4.438-4.701|                                         `--4.751-4.806---3.722-5.793 Graptemys_barbouri
                                                                                      `--4.594-4.701|             |             |       ,--4.438 Rhinoclemmys_nasuta
                                                                                                    |             |             |       |                     ,--4.393 Rhinoclemmys_pulcherrima
                                                                                                    |             |             `--4.438|             ,--4.393---4.070 Rhinoclemmys_annulata
                                                                                                    |             |                     `--4.393-4.438|             ,--4.296 Rhinoclemmys_areolata
                                                                                                    |             |                                   `--4.393-4.438|       ,--4.438 Rhinoclemmys_punctularia
                                                                                                    |             |                                                 `--4.438|             ,--4.644 Rhinoclemmys_melanosterna
                                                                                                    `--4.594-4.701|                                                         `--4.467-4.644---4.467-4.731 Rhinoclemmys_funerea
                                                                                                                  |             ,--1.840-7.090 Melanochelys_trijuga
                                                                                                                  |             |                                   ,--4.452 Cuora_amboinensis
                                                                                                                  |             |                           ,--4.452|       ,--4.385 Cuora_flavomarginata
                                                                                                                  |             |                           |       `--4.423---4.423 Cuora_aurocapitata
                                                                                                                  |             |             ,--4.594-4.798|       ,--5.395 Mauremys_annamensis
                                                                                                                  `--4.594-4.798|             |             |       |               ,--4.798 Mauremys_sinensis
                                                                                                                                |             |             `--4.798|       ,--4.798---2.885-7.102 Mauremys_reevesii
                                                                                                                                |             |                     `--4.798|       ,--4.855 Mauremys_leprosa
                                                                                                                                |             |                             `--4.798|             ,--4.672 Mauremys_rivulata
                                                                                                                                `--4.594-4.798|                                     `--4.672-4.798---4.048-5.285 Mauremys_caspica
                                                                                                                                              |                           ,--4.802 Sacalia_quadriocellata
                                                                                                                                              |             ,--4.692-4.802---2.505-6.739 Sacalia_bealei
                                                                                                                                              |             |                           ,--3.617-5.486 Leucocephalon_yuwonoi
                                                                                                                                              `--4.692-4.802|             ,--4.692-4.802|             ,--4.019-5.381 messeliana
                                                                                                                                                            |             |             `--4.692-4.802---4.692-5.521 kehreri
                                                                                                                                                            `--4.692-4.802|                           ,--4.874-4.894 Cyclemys_oldhamii
                                                                                                                                                                          |             ,--4.874-4.894---4.920 Cyclemys_dentata
                                                                                                                                                                          `--4.692-4.802|             ,--4.193-5.365 Notochelys_platynota
                                                                                                                                                                                        `--4.257-4.802|       ,--4.257 Heosemys_spinosa
                                                                                                                                                                                                      `--4.257|             ,--4.248 Heosemys_grandis
                                                                                                                                                                                                              `--4.248-4.257---4.122-4.970 Heosemys_annandalii
 
Tree 0, char. 5 (7.307 steps) 
        ,--3.789 Batagur_baska
        |       ,--3.664 Batagur_kachuga
|--3.789|       |                           ,--3.786 Batagur_dhongoka
        `--3.789|             ,--3.789-3.881---3.937 Batagur_borneoensis
                |             |             ,--4.016 Hardella_thurjii
                `--3.789-3.881|             |                           ,--3.593 Pangshura_tecta
                              |             |             ,--3.621-3.881|             ,--3.621 Pangshura_tentoria
                              `--3.789-3.881|             |             `--3.621-3.881---3.975 Pangshura_smithii
                                            |             |                     ,--3.987 Morenia_petersi
                                            `--3.789-3.881|             ,--3.887---3.887 Morenia_ocellata
                                                          |             |                           ,--3.685 Orlitia_borneensis
                                                          |             |             ,--3.793-3.881---3.881 Malayemys
                                                          `--3.793-3.881|             |                           ,--3.162 Siebenrockiella_crassicollis
                                                                        |             |             ,--3.793-3.881---4.924 Geoemyda_spengleri
                                                                        |             |             |                                   ,--4.022 Gopherus_agassizii
                                                                        `--3.793-3.881|             |                           ,--4.022|             ,--4.218 Glyptemys_insculpta
                                                                                      |             |                           |       `--4.090-4.218|             ,--4.249 Malaclemys_terrapin
                                                                                      |             |                           |                     `--4.090-4.218|       ,--4.003 Graptemys_geographica
                                                                                      |             |             ,--3.793-3.881|                                   `--4.090---4.090 Graptemys_barbouri
                                                                                      `--3.793-3.881|             |             |             ,--3.683 Rhinoclemmys_nasuta
                                                                                                    |             |             |             |                     ,--4.000 Rhinoclemmys_pulcherrima
                                                                                                    |             |             `--3.793-3.881|             ,--4.000---4.024 Rhinoclemmys_annulata
                                                                                                    |             |                           `--3.793-3.881|             ,--3.793 Rhinoclemmys_areolata
                                                                                                    |             |                                         `--3.793-3.812|             ,--3.812 Rhinoclemmys_punctularia
                                                                                                    |             |                                                       `--3.793-3.812|       ,--3.756 Rhinoclemmys_melanosterna
                                                                                                    `--3.793-3.881|                                                                     `--3.756---3.445 Rhinoclemmys_funerea
                                                                                                                  |             ,--3.755 Melanochelys_trijuga
                                                                                                                  |             |                                         ,--4.111 Cuora_amboinensis
                                                                                                                  |             |                           ,--4.078-4.111|             ,--4.061 Cuora_flavomarginata
                                                                                                                  |             |                           |             `--4.078-4.111---4.601 Cuora_aurocapitata
                                                                                                                  |             |             ,--4.078-4.111|             ,--3.862 Mauremys_annamensis
                                                                                                                  `--3.793-3.881|             |             |             |                           ,--4.221 Mauremys_sinensis
                                                                                                                                |             |             `--4.078-4.111|             ,--4.124-4.221---4.124 Mauremys_reevesii
                                                                                                                                |             |                           `--4.124-4.221|             ,--4.361 Mauremys_leprosa
                                                                                                                                |             |                                         `--4.196-4.361|             ,--4.196 Mauremys_rivulata
                                                                                                                                `--4.078-4.111|                                                       `--4.196-4.361---4.619 Mauremys_caspica
                                                                                                                                              |                     ,--4.120 Sacalia_quadriocellata
                                                                                                                                              |             ,--4.120---4.312 Sacalia_bealei
                                                                                                                                              |             |                           ,--4.111 Leucocephalon_yuwonoi
                                                                                                                                              `--4.078-4.111|             ,--4.078-4.111|             ,--3.935 messeliana
                                                                                                                                                            |             |             `--3.935-4.111---2.887-5.488 kehreri
                                                                                                                                                            `--4.078-4.111|                           ,--3.971 Cyclemys_oldhamii
                                                                                                                                                                          |             ,--4.078-4.111---4.260 Cyclemys_dentata
                                                                                                                                                                          `--4.078-4.111|       ,--4.078 Notochelys_platynota
                                                                                                                                                                                        `--4.078|             ,--3.684-5.469 Heosemys_spinosa
                                                                                                                                                                                                `--4.075-4.078|       ,--3.973 Heosemys_grandis
                                                                                                                                                                                                              `--4.075---4.075 Heosemys_annandalii
 
Tree 0, char. 6 (1.887 steps) 
              ,--4.691 Batagur_baska
              |             ,--4.426 Batagur_kachuga
|--4.526-4.691|             |                           ,--4.295-4.974 Batagur_dhongoka
              `--4.526-4.627|             ,--4.526-4.627---4.627 Batagur_borneoensis
                            |             |             ,--4.050-5.260 Hardella_thurjii
                            `--4.526-4.627|             |                     ,--4.272 Pangshura_tecta
                                          |             |             ,--4.316|       ,--4.316 Pangshura_tentoria
                                          `--4.526-4.627|             |       `--4.316---3.601-5.400 Pangshura_smithii
                                                        |             |                           ,--3.748-5.505 Morenia_petersi
                                                        `--4.526-4.561|             ,--4.526-4.561---4.561 Morenia_ocellata
                                                                      |             |                           ,--3.848-5.251 Orlitia_borneensis
                                                                      |             |             ,--4.427-4.550---4.427 Malayemys
                                                                      `--4.526-4.561|             |                           ,--4.104-4.830 Siebenrockiella_crassicollis
                                                                                    |             |             ,--4.526-4.550---4.526 Geoemyda_spengleri
                                                                                    |             |             |                                         ,--4.550 Gopherus_agassizii
                                                                                    `--4.526-4.550|             |                           ,--4.526-4.550|             ,--4.559 Glyptemys_insculpta
                                                                                                  |             |                           |             `--4.526-4.550|             ,--3.001-6.209 Malaclemys_terrapin
                                                                                                  |             |                           |                           `--4.502-4.550|             ,--4.502 Graptemys_geographica
                                                                                                  |             |             ,--4.526-4.550|                                         `--4.502-4.550---4.486-4.596 Graptemys_barbouri
                                                                                                  `--4.526-4.550|             |             |             ,--4.669-4.898 Rhinoclemmys_nasuta
                                                                                                                |             |             |             |                     ,--4.479 Rhinoclemmys_pulcherrima
                                                                                                                |             |             `--4.526-4.550|             ,--4.498---4.498 Rhinoclemmys_annulata
                                                                                                                |             |                           `--4.498-4.499|             ,--2.716-6.345 Rhinoclemmys_areolata
                                                                                                                |             |                                         `--4.498-4.499|             ,--4.499 Rhinoclemmys_punctularia
                                                                                                                |             |                                                       `--4.498-4.499|             ,--4.369 Rhinoclemmys_melanosterna
                                                                                                                `--4.526-4.550|                                                                     `--4.369-4.499---4.045-5.540 Rhinoclemmys_funerea
                                                                                                                              |             ,--3.245-5.786 Melanochelys_trijuga
                                                                                                                              |             |                                         ,--4.366 Cuora_amboinensis
                                                                                                                              |             |                           ,--4.366-4.520|             ,--4.325 Cuora_flavomarginata
                                                                                                                              |             |                           |             `--4.366-4.520---4.520 Cuora_aurocapitata
                                                                                                                              |             |             ,--4.526-4.550|       ,--4.569 Mauremys_annamensis
                                                                                                                              `--4.526-4.550|             |             |       |                           ,--4.634 Mauremys_sinensis
                                                                                                                                            |             |             `--4.569|             ,--4.602-4.634---3.946-5.290 Mauremys_reevesii
                                                                                                                                            |             |                     `--4.602-4.634|             ,--4.602 Mauremys_leprosa
                                                                                                                                            |             |                                   `--4.602-4.634|             ,--4.667 Mauremys_rivulata
                                                                                                                                            `--4.526-4.550|                                                 `--4.602-4.667---4.006-5.177 Mauremys_caspica
                                                                                                                                                          |                           ,--4.645 Sacalia_quadriocellata
                                                                                                                                                          |             ,--4.526-4.645---0.724-8.343 Sacalia_bealei
                                                                                                                                                          |             |                           ,--2.619-6.687 Leucocephalon_yuwonoi
                                                                                                                                                          `--4.526-4.550|             ,--4.441-4.550|             ,--3.831-5.323 messeliana
                                                                                                                                                                        |             |             `--4.441-4.550---3.434-5.520 kehreri
                                                                                                                                                                        `--4.441-4.550|                           ,--2.135-6.899 Cyclemys_oldhamii
                                                                                                                                                                                      |             ,--4.441-4.550---4.441 Cyclemys_dentata
                                                                                                                                                                                      `--4.441-4.550|             ,--4.222-5.000 Notochelys_platynota
                                                                                                                                                                                                    `--4.441-4.550|             ,--2.319-6.865 Heosemys_spinosa
                                                                                                                                                                                                                  `--4.441-4.550|             ,--3.500-5.602 Heosemys_grandis
                                                                                                                                                                                                                                `--4.441-4.550---3.413-5.555 Heosemys_annandalii
 
Tree 0, char. 7 (1.805 steps) 
              ,--4.557 Batagur_baska
              |             ,--4.608 Batagur_kachuga
|--4.557-4.587|             |                           ,--4.191-5.170 Batagur_dhongoka
              `--4.557-4.587|             ,--4.557-4.587---4.587 Batagur_borneoensis
                            |             |             ,--2.635-6.482 Hardella_thurjii
                            `--4.557-4.587|             |                           ,--4.073 Pangshura_tecta
                                          |             |             ,--4.073-4.348|             ,--3.888 Pangshura_tentoria
                                          `--4.462-4.587|             |             `--4.073-4.348---4.348 Pangshura_smithii
                                                        |             |                           ,--3.197-5.918 Morenia_petersi
                                                        `--4.462-4.528|             ,--4.462-4.528---4.528 Morenia_ocellata
                                                                      |             |                           ,--3.836-5.239 Orlitia_borneensis
                                                                      |             |             ,--4.462-4.528---3.708-5.423 Malayemys
                                                                      `--4.462-4.528|             |                           ,--3.530-5.461 Siebenrockiella_crassicollis
                                                                                    |             |             ,--4.406-4.479---4.406 Geoemyda_spengleri
                                                                                    |             |             |                                   ,--4.531 Gopherus_agassizii
                                                                                    `--4.462-4.528|             |                           ,--4.531|             ,--4.587 Glyptemys_insculpta
                                                                                                  |             |                           |       `--4.531-4.587|             ,--3.883-5.073 Malaclemys_terrapin
                                                                                                  |             |                           |                     `--4.531-4.587|             ,--3.257-5.909 Graptemys_geographica
                                                                                                  |             |             ,--4.462-4.479|                                   `--4.531-4.587---4.075-4.855 Graptemys_barbouri
                                                                                                  `--4.462-4.479|             |             |             ,--4.460 Rhinoclemmys_nasuta
                                                                                                                |             |             |             |                           ,--3.240-5.821 Rhinoclemmys_pulcherrima
                                                                                                                |             |             `--4.462-4.479|             ,--4.462-4.479---4.462 Rhinoclemmys_annulata
                                                                                                                |             |                           `--4.462-4.479|             ,--1.346-7.664 Rhinoclemmys_areolata
                                                                                                                |             |                                         `--4.462-4.542|             ,--2.021-7.037 Rhinoclemmys_punctularia
                                                                                                                |             |                                                       `--4.462-4.542|             ,--4.542 Rhinoclemmys_melanosterna
                                                                                                                `--4.462-4.479|                                                                     `--4.462-4.542---3.964-5.130 Rhinoclemmys_funerea
                                                                                                                              |             ,--3.379-5.701 Melanochelys_trijuga
                                                                                                                              |             |                                         ,--3.611-5.513 Cuora_amboinensis
                                                                                                                              |             |                           ,--4.378-4.479|             ,--3.563-5.530 Cuora_flavomarginata
                                                                                                                              |             |                           |             `--4.378-4.479---4.378 Cuora_aurocapitata
                                                                                                                              |             |             ,--4.395-4.479|             ,--4.395 Mauremys_annamensis
                                                                                                                              `--4.462-4.479|             |             |             |                           ,--4.596 Mauremys_sinensis
                                                                                                                                            |             |             `--4.395-4.479|             ,--4.504-4.596---4.244-4.931 Mauremys_reevesii
                                                                                                                                            |             |                           `--4.504-4.539|             ,--4.539 Mauremys_leprosa
                                                                                                                                            |             |                                         `--4.504-4.539|       ,--4.470 Mauremys_rivulata
                                                                                                                                            `--4.462-4.479|                                                       `--4.504---4.504 Mauremys_caspica
                                                                                                                                                          |               ,--4.482 Sacalia_quadriocellata
                                                                                                                                                          |       ,--4.482---4.490 Sacalia_bealei
                                                                                                                                                          |       |               ,--2.011-6.975 Leucocephalon_yuwonoi
                                                                                                                                                          `--4.479|       ,--4.479|       ,--3.182-5.926 messeliana
                                                                                                                                                                  |       |       `--4.479---3.138-5.083 kehreri
                                                                                                                                                                  `--4.479|               ,--4.083-5.100 Cyclemys_oldhamii
                                                                                                                                                                          |       ,--4.479---4.479 Cyclemys_dentata
                                                                                                                                                                          `--4.479|       ,--4.419 Notochelys_platynota
                                                                                                                                                                                  `--4.479|             ,--4.488 Heosemys_spinosa
                                                                                                                                                                                          `--4.479-4.488|             ,--4.127-5.084 Heosemys_grandis
                                                                                                                                                                                                        `--4.479-4.488---3.928-5.157 Heosemys_annandalii
 
Tree 0, char. 8 (1.237 steps) 
              ,--4.437 Batagur_baska
              |             ,--4.751 Batagur_kachuga
|--4.437-4.561|             |                           ,--3.937-5.480 Batagur_dhongoka
              `--4.479-4.561|             ,--4.479-4.561---4.561 Batagur_borneoensis
                            |             |             ,--4.043-5.115 Hardella_thurjii
                            `--4.479-4.561|             |                           ,--4.474-4.761 Pangshura_tecta
                                          |             |             ,--4.474-4.561|       ,--4.222 Pangshura_tentoria
                                          `--4.479-4.561|             |             `--4.407---4.407 Pangshura_smithii
                                                        |             |                           ,--3.879-5.527 Morenia_petersi
                                                        `--4.479-4.561|             ,--4.479-4.680---4.680 Morenia_ocellata
                                                                      |             |                           ,--2.621-6.410 Orlitia_borneensis
                                                                      |             |             ,--4.479-4.561---0.440-8.680 Malayemys
                                                                      `--4.479-4.561|             |                           ,--3.520-5.521 Siebenrockiella_crassicollis
                                                                                    |             |             ,--4.479-4.533---4.479 Geoemyda_spengleri
                                                                                    |             |             |                                   ,--4.549 Gopherus_agassizii
                                                                                    `--4.479-4.561|             |                     ,--4.533-4.540|             ,--4.540 Glyptemys_insculpta
                                                                                                  |             |                     |             `--4.533-4.540|             ,--0.737-8.268 Malaclemys_terrapin
                                                                                                  |             |                     |                           `--4.426-4.540|             ,--4.111-4.970 Graptemys_geographica
                                                                                                  |             |             ,--4.533|                                         `--4.426-4.540---4.426 Graptemys_barbouri
                                                                                                  `--4.479-4.533|             |       |       ,--4.354-4.693 Rhinoclemmys_nasuta
                                                                                                                |             |       |       |               ,--4.269-4.714 Rhinoclemmys_pulcherrima
                                                                                                                |             |       `--4.533|       ,--4.533---3.985-5.046 Rhinoclemmys_annulata
                                                                                                                |             |               `--4.533|       ,--2.119-6.904 Rhinoclemmys_areolata
                                                                                                                |             |                       `--4.533|       ,--4.347-4.752 Rhinoclemmys_punctularia
                                                                                                                |             |                               `--4.533|       ,--4.533 Rhinoclemmys_melanosterna
                                                                                                                `--4.479-4.533|                                       `--4.533---0.067-8.946 Rhinoclemmys_funerea
                                                                                                                              |             ,--3.096-5.895 Melanochelys_trijuga
                                                                                                                              |             |                                         ,--3.007-6.022 Cuora_amboinensis
                                                                                                                              |             |                           ,--4.469-4.490|             ,--3.981-5.154 Cuora_flavomarginata
                                                                                                                              |             |                           |             `--4.469-4.490---4.469 Cuora_aurocapitata
                                                                                                                              |             |             ,--4.469-4.490|             ,--4.490 Mauremys_annamensis
                                                                                                                              `--4.469-4.533|             |             |             |                           ,--4.502 Mauremys_sinensis
                                                                                                                                            |             |             `--4.479-4.490|             ,--4.479-4.502---3.371-5.708 Mauremys_reevesii
                                                                                                                                            |             |                           `--4.479-4.490|       ,--4.471 Mauremys_leprosa
                                                                                                                                            |             |                                         `--4.479|       ,--4.479 Mauremys_rivulata
                                                                                                                                            `--4.469-4.490|                                                 `--4.479---1.006-8.000 Mauremys_caspica
                                                                                                                                                          |                           ,--4.465 Sacalia_quadriocellata
                                                                                                                                                          |             ,--4.465-4.490---2.694-6.331 Sacalia_bealei
                                                                                                                                                          |             |                           ,--2.665-6.314 Leucocephalon_yuwonoi
                                                                                                                                                          `--4.469-4.490|             ,--4.469-4.490|             ,--1.113-8.087 messeliana
                                                                                                                                                                        |             |             `--4.469-4.490---1.786-6.401 kehreri
                                                                                                                                                                        `--4.469-4.490|                           ,--3.369-5.770 Cyclemys_oldhamii
                                                                                                                                                                                      |             ,--4.469-4.506---4.506 Cyclemys_dentata
                                                                                                                                                                                      `--4.469-4.490|             ,--2.144-6.755 Notochelys_platynota
                                                                                                                                                                                                    `--4.469-4.490|             ,--4.465 Heosemys_spinosa
                                                                                                                                                                                                                  `--4.469-4.490|             ,--4.561-4.621 Heosemys_grandis
                                                                                                                                                                                                                                `--4.469-4.490---4.469 Heosemys_annandalii
 
Tree 0, char. 9 (2.470 steps) 
              ,--4.085 Batagur_baska
              |             ,--4.108 Batagur_kachuga
|--4.085-4.108|             |                     ,--4.103 Batagur_dhongoka
              `--4.103-4.108|             ,--4.103---4.056 Batagur_borneoensis
                            |             |       ,--4.185 Hardella_thurjii
                            `--4.103-4.108|       |               ,--4.206 Pangshura_tecta
                                          |       |       ,--4.206|       ,--4.132 Pangshura_tentoria
                                          `--4.185|       |       `--4.206---4.232 Pangshura_smithii
                                                  |       |                     ,--4.390 Morenia_petersi
                                                  `--4.206|             ,--4.314---4.314 Morenia_ocellata
                                                          |             |                           ,--4.260 Orlitia_borneensis
                                                          |             |             ,--4.313-4.314---4.352 Malayemys
                                                          `--4.313-4.314|             |                           ,--4.409 Siebenrockiella_crassicollis
                                                                        |             |             ,--4.313-4.314---4.299 Geoemyda_spengleri
                                                                        |             |             |                                         ,--4.354 Gopherus_agassizii
                                                                        `--4.313-4.314|             |                           ,--4.326-4.354|             ,--4.396 Glyptemys_insculpta
                                                                                      |             |                           |             `--4.326-4.354|       ,--4.326 Malaclemys_terrapin
                                                                                      |             |                           |                           `--4.326|       ,--4.320 Graptemys_geographica
                                                                                      |             |             ,--4.313-4.314|                                   `--4.320---4.188 Graptemys_barbouri
                                                                                      `--4.313-4.314|             |             |             ,--4.263 Rhinoclemmys_nasuta
                                                                                                    |             |             |             |                           ,--4.217 Rhinoclemmys_pulcherrima
                                                                                                    |             |             `--4.263-4.306|             ,--4.263-4.306---4.396 Rhinoclemmys_annulata
                                                                                                    |             |                           `--4.263-4.306|             ,--4.243 Rhinoclemmys_areolata
                                                                                                    |             |                                         `--4.263-4.306|             ,--4.306 Rhinoclemmys_punctularia
                                                                                                    |             |                                                       `--4.263-4.306|             ,--4.231 Rhinoclemmys_melanosterna
                                                                                                    `--4.313-4.314|                                                                     `--4.263-4.306---4.308 Rhinoclemmys_funerea
                                                                                                                  |             ,--4.313 Melanochelys_trijuga
                                                                                                                  |             |                                         ,--4.318 Cuora_amboinensis
                                                                                                                  |             |                           ,--4.313-4.318|             ,--4.285 Cuora_flavomarginata
                                                                                                                  |             |                           |             `--4.313-4.318---4.412 Cuora_aurocapitata
                                                                                                                  |             |             ,--4.313-4.318|             ,--4.247 Mauremys_annamensis
                                                                                                                  `--4.313-4.314|             |             |             |                           ,--4.177 Mauremys_sinensis
                                                                                                                                |             |             `--4.313-4.318|             ,--4.313-4.362---4.362 Mauremys_reevesii
                                                                                                                                |             |                           `--4.313-4.362|             ,--4.378 Mauremys_leprosa
                                                                                                                                |             |                                         `--4.313-4.378|             ,--4.417 Mauremys_rivulata
                                                                                                                                `--4.313-4.318|                                                       `--4.313-4.378---4.288 Mauremys_caspica
                                                                                                                                              |                     ,--4.405 Sacalia_quadriocellata
                                                                                                                                              |             ,--4.405---4.423 Sacalia_bealei
                                                                                                                                              |             |                     ,--4.199 Leucocephalon_yuwonoi
                                                                                                                                              `--4.313-4.318|             ,--4.199|       ,--4.123 messeliana
                                                                                                                                                            |             |       `--4.160---4.160 kehreri
                                                                                                                                                            `--4.248-4.318|                           ,--4.323 Cyclemys_oldhamii
                                                                                                                                                                          |             ,--4.248-4.318---4.219 Cyclemys_dentata
                                                                                                                                                                          `--4.248-4.318|             ,--4.321 Notochelys_platynota
                                                                                                                                                                                        `--4.248-4.318|             ,--4.171 Heosemys_spinosa
                                                                                                                                                                                                      `--4.248-4.310|             ,--4.310 Heosemys_grandis
                                                                                                                                                                                                                    `--4.248-4.310---4.248 Heosemys_annandalii
 
Tree 0, char. 10 (4.985 steps) 
              ,--2.785 Batagur_baska
              |       ,--2.967 Batagur_kachuga
|--2.785-2.967|       |                           ,--3.100 Batagur_dhongoka
              `--2.967|             ,--2.967-3.100---2.841 Batagur_borneoensis
                      |             |             ,--3.186 Hardella_thurjii
                      `--2.967-3.100|             |                     ,--3.152 Pangshura_tecta
                                    |             |             ,--3.152|       ,--3.050 Pangshura_tentoria
                                    `--3.152-3.167|             |       `--3.146---3.146 Pangshura_smithii
                                                  |             |                           ,--3.156 Morenia_petersi
                                                  `--3.152-3.167|             ,--3.156-3.167---3.308 Morenia_ocellata
                                                                |             |                           ,--3.162 Orlitia_borneensis
                                                                |             |             ,--3.162-3.167---3.210 Malayemys
                                                                `--3.156-3.167|             |                           ,--3.386 Siebenrockiella_crassicollis
                                                                              |             |             ,--3.162-3.167---2.687 Geoemyda_spengleri
                                                                              |             |             |                                   ,--3.444 Gopherus_agassizii
                                                                              `--3.162-3.167|             |                     ,--3.427-3.444|             ,--3.427 Glyptemys_insculpta
                                                                                            |             |                     |             `--3.427-3.444|             ,--3.468 Malaclemys_terrapin
                                                                                            |             |                     |                           `--3.427-3.468|             ,--3.503 Graptemys_geographica
                                                                                            |             |       ,--3.167-3.269|                                         `--3.427-3.468---3.365 Graptemys_barbouri
                                                                                            `--3.162-3.167|       |             |             ,--3.085 Rhinoclemmys_nasuta
                                                                                                          |       |             |             |                           ,--3.269 Rhinoclemmys_pulcherrima
                                                                                                          |       |             `--3.167-3.269|             ,--3.167-3.269---3.076 Rhinoclemmys_annulata
                                                                                                          |       |                           `--3.167-3.269|             ,--3.272 Rhinoclemmys_areolata
                                                                                                          |       |                                         `--3.167-3.272|             ,--3.028 Rhinoclemmys_punctularia
                                                                                                          |       |                                                       `--3.167-3.272|       ,--3.286 Rhinoclemmys_melanosterna
                                                                                                          `--3.167|                                                                     `--3.286---3.448 Rhinoclemmys_funerea
                                                                                                                  |       ,--3.167 Melanochelys_trijuga
                                                                                                                  |       |                                   ,--3.568 Cuora_amboinensis
                                                                                                                  |       |                     ,--3.422-3.431|             ,--3.431 Cuora_flavomarginata
                                                                                                                  |       |                     |             `--3.422-3.431---3.422 Cuora_aurocapitata
                                                                                                                  |       |       ,--3.312-3.321|             ,--3.312 Mauremys_annamensis
                                                                                                                  `--3.167|       |             |             |                           ,--3.182 Mauremys_sinensis
                                                                                                                          |       |             `--3.312-3.321|             ,--3.312-3.321---3.493 Mauremys_reevesii
                                                                                                                          |       |                           `--3.312-3.321|             ,--3.352 Mauremys_leprosa
                                                                                                                          |       |                                         `--3.312-3.321|             ,--3.321 Mauremys_rivulata
                                                                                                                          `--3.167|                                                       `--3.312-3.321---3.276 Mauremys_caspica
                                                                                                                                  |                           ,--3.024 Sacalia_quadriocellata
                                                                                                                                  |             ,--3.165-3.167---3.182 Sacalia_bealei
                                                                                                                                  |             |                           ,--2.614 Leucocephalon_yuwonoi
                                                                                                                                  `--3.165-3.167|             ,--2.614-2.675|             ,--2.675 messeliana
                                                                                                                                                |             |             `--2.614-2.675---2.526 kehreri
                                                                                                                                                `--3.165-3.167|                           ,--3.244 Cyclemys_oldhamii
                                                                                                                                                              |             ,--3.165-3.167---3.163 Cyclemys_dentata
                                                                                                                                                              `--3.165-3.167|             ,--3.165 Notochelys_platynota
                                                                                                                                                                            `--3.165-3.167|       ,--3.285 Heosemys_spinosa
                                                                                                                                                                                          `--3.285|       ,--3.312 Heosemys_grandis
                                                                                                                                                                                                  `--3.312---3.471 Heosemys_annandalii
 
Tree 0, char. 11 (8.720 steps) 
              ,--3.319 Batagur_baska
              |       ,--3.678 Batagur_kachuga
|--3.319-3.407|       |               ,--3.451 Batagur_dhongoka
              `--3.407|       ,--3.407---3.402 Batagur_borneoensis
                      |       |       ,--3.407 Hardella_thurjii
                      `--3.407|       |                     ,--3.531 Pangshura_tecta
                              |       |       ,--3.511-3.531|             ,--3.557 Pangshura_tentoria
                              `--3.407|       |             `--3.511-3.531---3.511 Pangshura_smithii
                                      |       |                     ,--3.303 Morenia_petersi
                                      `--3.407|             ,--3.303---3.156 Morenia_ocellata
                                              |             |                     ,--3.376 Orlitia_borneensis
                                              |             |             ,--3.362---3.362 Malayemys
                                              `--3.303-3.362|             |                           ,--2.193 Siebenrockiella_crassicollis
                                                            |             |             ,--3.132-3.251---3.251 Geoemyda_spengleri
                                                            |             |             |                                         ,--3.673 Gopherus_agassizii
                                                            `--3.303-3.362|             |                           ,--3.132-3.176|             ,--2.962 Glyptemys_insculpta
                                                                          |             |                           |             `--3.132-3.176|             ,--3.312 Malaclemys_terrapin
                                                                          |             |                           |                           `--3.132-3.176|             ,--2.943 Graptemys_geographica
                                                                          |             |             ,--3.132-3.176|                                         `--3.132-3.176---3.176 Graptemys_barbouri
                                                                          `--3.132-3.251|             |             |       ,--2.852 Rhinoclemmys_nasuta
                                                                                        |             |             |       |               ,--2.575 Rhinoclemmys_pulcherrima
                                                                                        |             |             `--2.981|       ,--2.981---3.249 Rhinoclemmys_annulata
                                                                                        |             |                     `--2.981|       ,--2.981 Rhinoclemmys_areolata
                                                                                        |             |                             `--2.981|       ,--3.031 Rhinoclemmys_punctularia
                                                                                        |             |                                     `--2.981|       ,--2.731 Rhinoclemmys_melanosterna
                                                                                        `--3.132-3.176|                                             `--2.731---2.501 Rhinoclemmys_funerea
                                                                                                      |             ,--3.011 Melanochelys_trijuga
                                                                                                      |             |                                   ,--2.288 Cuora_amboinensis
                                                                                                      |             |                     ,--2.576-2.638|             ,--2.576 Cuora_flavomarginata
                                                                                                      |             |                     |             `--2.576-2.638---2.638 Cuora_aurocapitata
                                                                                                      |             |             ,--3.132|       ,--3.132 Mauremys_annamensis
                                                                                                      `--3.132-3.176|             |       |       |               ,--2.604 Mauremys_sinensis
                                                                                                                    |             |       `--3.132|       ,--2.604---2.595 Mauremys_reevesii
                                                                                                                    |             |               `--3.132|             ,--3.140 Mauremys_leprosa
                                                                                                                    |             |                       `--3.132-3.140|             ,--2.979 Mauremys_rivulata
                                                                                                                    `--3.132-3.176|                                     `--3.132-3.140---3.152 Mauremys_caspica
                                                                                                                                  |                     ,--3.256 Sacalia_quadriocellata
                                                                                                                                  |             ,--3.226---3.226 Sacalia_bealei
                                                                                                                                  |             |                           ,--3.809 Leucocephalon_yuwonoi
                                                                                                                                  `--3.132-3.226|             ,--3.578-3.618|             ,--3.578 messeliana
                                                                                                                                                |             |             `--3.578-3.618---3.618 kehreri
                                                                                                                                                `--3.132-3.226|                     ,--2.934 Cyclemys_oldhamii
                                                                                                                                                              |             ,--2.934---2.778 Cyclemys_dentata
                                                                                                                                                              `--2.934-3.014|             ,--3.014 Notochelys_platynota
                                                                                                                                                                            `--2.934-3.014|             ,--2.797 Heosemys_spinosa
                                                                                                                                                                                          `--2.797-2.958|             ,--2.958 Heosemys_grandis
                                                                                                                                                                                                        `--2.797-2.958---2.134 Heosemys_annandalii
 
Tree 0, char. 12 (2.303 steps) 
              ,--3.614 Batagur_baska
              |       ,--3.627 Batagur_kachuga
|--3.614-3.627|       |                           ,--3.649 Batagur_dhongoka
              `--3.627|             ,--3.649-3.652---3.705 Batagur_borneoensis
                      |             |             ,--3.652 Hardella_thurjii
                      `--3.649-3.652|             |                           ,--3.547 Pangshura_tecta
                                    |             |             ,--3.547-3.615|             ,--3.615 Pangshura_tentoria
                                    `--3.649-3.652|             |             `--3.547-3.615---3.528 Pangshura_smithii
                                                  |             |                           ,--3.675 Morenia_petersi
                                                  `--3.649-3.652|             ,--3.654-3.670---3.654 Morenia_ocellata
                                                                |             |                     ,--3.693 Orlitia_borneensis
                                                                |             |             ,--3.693---3.719 Malayemys
                                                                `--3.654-3.670|             |                     ,--3.516 Siebenrockiella_crassicollis
                                                                              |             |             ,--3.535---3.535 Geoemyda_spengleri
                                                                              |             |             |                                   ,--3.927 Gopherus_agassizii
                                                                              `--3.654-3.670|             |                     ,--3.670-3.699|             ,--3.371 Glyptemys_insculpta
                                                                                            |             |                     |             `--3.477-3.511|             ,--3.477 Malaclemys_terrapin
                                                                                            |             |                     |                           `--3.477-3.511|       ,--3.578 Graptemys_geographica
                                                                                            |             |       ,--3.670-3.699|                                         `--3.511---3.511 Graptemys_barbouri
                                                                                            `--3.654-3.670|       |             |             ,--3.712 Rhinoclemmys_nasuta
                                                                                                          |       |             |             |                           ,--3.592 Rhinoclemmys_pulcherrima
                                                                                                          |       |             `--3.670-3.699|             ,--3.670-3.699---3.699 Rhinoclemmys_annulata
                                                                                                          |       |                           `--3.670-3.699|             ,--3.715 Rhinoclemmys_areolata
                                                                                                          |       |                                         `--3.670-3.699|             ,--3.629 Rhinoclemmys_punctularia
                                                                                                          |       |                                                       `--3.629-3.699|             ,--3.599 Rhinoclemmys_melanosterna
                                                                                                          `--3.670|                                                                     `--3.629-3.699---3.701 Rhinoclemmys_funerea
                                                                                                                  |       ,--3.670 Melanochelys_trijuga
                                                                                                                  |       |                       ,--3.731 Cuora_amboinensis
                                                                                                                  |       |               ,--3.670|       ,--3.655 Cuora_flavomarginata
                                                                                                                  |       |               |       `--3.655---3.602 Cuora_aurocapitata
                                                                                                                  |       |       ,--3.670|       ,--3.640 Mauremys_annamensis
                                                                                                                  `--3.670|       |       |       |                     ,--3.739 Mauremys_sinensis
                                                                                                                          |       |       `--3.670|             ,--3.687---3.687 Mauremys_reevesii
                                                                                                                          |       |               `--3.670-3.687|             ,--3.754 Mauremys_leprosa
                                                                                                                          |       |                             `--3.670-3.687|       ,--3.616 Mauremys_rivulata
                                                                                                                          `--3.670|                                           `--3.643---3.643 Mauremys_caspica
                                                                                                                                  |               ,--3.701 Sacalia_quadriocellata
                                                                                                                                  |       ,--3.670---3.602 Sacalia_bealei
                                                                                                                                  |       |               ,--3.683 Leucocephalon_yuwonoi
                                                                                                                                  `--3.670|       ,--3.670|       ,--3.624 messeliana
                                                                                                                                          |       |       `--3.670---3.670 kehreri
                                                                                                                                          `--3.670|                     ,--3.563 Cyclemys_oldhamii
                                                                                                                                                  |             ,--3.563---3.533 Cyclemys_dentata
                                                                                                                                                  `--3.652-3.662|             ,--3.652 Notochelys_platynota
                                                                                                                                                                `--3.652-3.662|             ,--3.706 Heosemys_spinosa
                                                                                                                                                                              `--3.652-3.662|             ,--3.662 Heosemys_grandis
                                                                                                                                                                                            `--3.652-3.662---3.596 Heosemys_annandalii
 
Tree 0, char. 13 (5.374 steps) 
              ,--3.444 Batagur_baska
              |       ,--3.434 Batagur_kachuga
|--3.434-3.444|       |                           ,--3.555 Batagur_dhongoka
              `--3.434|             ,--3.426-3.434---3.306 Batagur_borneoensis
                      |             |       ,--3.426 Hardella_thurjii
                      `--3.426-3.434|       |               ,--3.381 Pangshura_tecta
                                    |       |       ,--3.381|       ,--3.431 Pangshura_tentoria
                                    `--3.426|       |       `--3.381---3.361 Pangshura_smithii
                                            |       |                     ,--3.068 Morenia_petersi
                                            `--3.381|             ,--3.068---2.898 Morenia_ocellata
                                                    |             |                           ,--3.510 Orlitia_borneensis
                                                    |             |             ,--3.233-3.381---3.233 Malayemys
                                                    `--3.233-3.381|             |                     ,--3.403 Siebenrockiella_crassicollis
                                                                  |             |             ,--3.403---3.437 Geoemyda_spengleri
                                                                  |             |             |                       ,--3.221 Gopherus_agassizii
                                                                  `--3.233-3.381|             |               ,--3.221|       ,--3.322 Glyptemys_insculpta
                                                                                |             |               |       `--3.221|             ,--3.192 Malaclemys_terrapin
                                                                                |             |               |               `--3.192-3.221|             ,--3.115 Graptemys_geographica
                                                                                |             |       ,--3.221|                             `--3.192-3.221---3.311 Graptemys_barbouri
                                                                                `--3.233-3.381|       |       |       ,--3.258 Rhinoclemmys_nasuta
                                                                                              |       |       |       |                           ,--3.251 Rhinoclemmys_pulcherrima
                                                                                              |       |       `--3.221|             ,--3.188-3.221---3.118 Rhinoclemmys_annulata
                                                                                              |       |               `--3.188-3.221|             ,--3.121 Rhinoclemmys_areolata
                                                                                              |       |                             `--3.188-3.221|             ,--3.188 Rhinoclemmys_punctularia
                                                                                              |       |                                           `--3.188-3.221|       ,--3.367 Rhinoclemmys_melanosterna
                                                                                              `--3.221|                                                         `--3.285---3.285 Rhinoclemmys_funerea
                                                                                                      |             ,--3.124 Melanochelys_trijuga
                                                                                                      |             |                                         ,--2.295 Cuora_amboinensis
                                                                                                      |             |                           ,--2.399-2.654|             ,--2.399 Cuora_flavomarginata
                                                                                                      |             |                           |             `--2.399-2.654---2.654 Cuora_aurocapitata
                                                                                                      |             |             ,--3.211-3.219|             ,--3.547 Mauremys_annamensis
                                                                                                      `--3.211-3.219|             |             |             |                     ,--3.439 Mauremys_sinensis
                                                                                                                    |             |             `--3.439-3.481|             ,--3.439---3.363 Mauremys_reevesii
                                                                                                                    |             |                           `--3.439-3.481|       ,--3.481 Mauremys_leprosa
                                                                                                                    |             |                                         `--3.481|       ,--3.598 Mauremys_rivulata
                                                                                                                    `--3.211-3.219|                                                 `--3.557---3.557 Mauremys_caspica
                                                                                                                                  |                           ,--3.219 Sacalia_quadriocellata
                                                                                                                                  |             ,--3.211-3.219---3.208 Sacalia_bealei
                                                                                                                                  |             |                           ,--3.068 Leucocephalon_yuwonoi
                                                                                                                                  `--3.211-3.219|             ,--3.211-3.219|       ,--3.633 messeliana
                                                                                                                                                |             |             `--3.414---3.414 kehreri
                                                                                                                                                `--3.211-3.219|                           ,--3.287 Cyclemys_oldhamii
                                                                                                                                                              |             ,--3.211-3.219---3.211 Cyclemys_dentata
                                                                                                                                                              `--3.211-3.219|             ,--2.832 Notochelys_platynota
                                                                                                                                                                            `--3.211-3.219|       ,--3.430 Heosemys_spinosa
                                                                                                                                                                                          `--3.430|       ,--3.516 Heosemys_grandis
                                                                                                                                                                                                  `--3.516---3.582 Heosemys_annandalii
 
Tree 0, char. 14 (3.132 steps) 
        ,--4.064 Batagur_baska
        |       ,--4.051 Batagur_kachuga
|--4.064|       |                           ,--4.153 Batagur_dhongoka
        `--4.064|             ,--4.153-4.158---4.216 Batagur_borneoensis
                |             |       ,--4.158 Hardella_thurjii
                `--4.153-4.158|       |                           ,--4.230 Pangshura_tecta
                              |       |             ,--4.161-4.190|       ,--4.161 Pangshura_tentoria
                              `--4.158|             |             `--4.161---4.103 Pangshura_smithii
                                      |             |               ,--4.492 Morenia_petersi
                                      `--4.161-4.190|       ,--4.368---4.368 Morenia_ocellata
                                                    |       |               ,--4.256 Orlitia_borneensis
                                                    |       |       ,--4.190---4.174 Malayemys
                                                    `--4.190|       |               ,--4.179 Siebenrockiella_crassicollis
                                                            |       |       ,--4.190---4.196 Geoemyda_spengleri
                                                            |       |       |                       ,--4.190 Gopherus_agassizii
                                                            `--4.190|       |               ,--4.190|       ,--4.206 Glyptemys_insculpta
                                                                    |       |               |       `--4.190|       ,--4.067 Malaclemys_terrapin
                                                                    |       |               |               `--4.067|       ,--3.975 Graptemys_geographica
                                                                    |       |       ,--4.190|                       `--3.975---3.903 Graptemys_barbouri
                                                                    `--4.190|       |       |       ,--4.051 Rhinoclemmys_nasuta
                                                                            |       |       |       |                     ,--4.356 Rhinoclemmys_pulcherrima
                                                                            |       |       `--4.190|             ,--4.236---4.236 Rhinoclemmys_annulata
                                                                            |       |               `--4.190-4.236|             ,--4.133 Rhinoclemmys_areolata
                                                                            |       |                             `--4.190-4.236|             ,--4.274 Rhinoclemmys_punctularia
                                                                            |       |                                           `--4.190-4.250|             ,--4.250 Rhinoclemmys_melanosterna
                                                                            `--4.190|                                                         `--4.190-4.250---4.135 Rhinoclemmys_funerea
                                                                                    |       ,--4.412 Melanochelys_trijuga
                                                                                    |       |                       ,--4.167 Cuora_amboinensis
                                                                                    |       |               ,--4.167|       ,--4.122 Cuora_flavomarginata
                                                                                    |       |               |       `--4.167---4.188 Cuora_aurocapitata
                                                                                    |       |       ,--4.167|       ,--4.171 Mauremys_annamensis
                                                                                    `--4.190|       |       |       |                           ,--4.008 Mauremys_sinensis
                                                                                            |       |       `--4.167|             ,--4.049-4.167---4.196 Mauremys_reevesii
                                                                                            |       |               `--4.049-4.167|             ,--3.915 Mauremys_leprosa
                                                                                            |       |                             `--4.049-4.085|             ,--4.085 Mauremys_rivulata
                                                                                            `--4.167|                                           `--4.049-4.085---4.049 Mauremys_caspica
                                                                                                    |                     ,--3.911 Sacalia_quadriocellata
                                                                                                    |             ,--3.996---3.996 Sacalia_bealei
                                                                                                    |             |                           ,--4.033 Leucocephalon_yuwonoi
                                                                                                    `--4.033-4.167|             ,--4.033-4.048|             ,--4.030 messeliana
                                                                                                                  |             |             `--4.033-4.048---4.048 kehreri
                                                                                                                  `--4.033-4.167|               ,--4.328 Cyclemys_oldhamii
                                                                                                                                |       ,--4.328---4.422 Cyclemys_dentata
                                                                                                                                `--4.326|       ,--4.326 Notochelys_platynota
                                                                                                                                        `--4.326|       ,--4.335 Heosemys_spinosa
                                                                                                                                                `--4.326|       ,--4.276 Heosemys_grandis
                                                                                                                                                        `--4.276---4.251 Heosemys_annandalii
 
Tree 0, char. 15 (5.111 steps) 
              ,--3.765-6.041 Batagur_baska
              |             ,--4.950 Batagur_kachuga
|--4.911-4.950|             |                           ,--4.386-4.911 Batagur_dhongoka
              `--4.911-4.950|             ,--4.911-4.929---4.929 Batagur_borneoensis
                            |             |             ,--3.667-5.573 Hardella_thurjii
                            `--4.911-4.929|             |                           ,--4.628-4.937 Pangshura_tecta
                                          |             |             ,--4.628-4.908|             ,--3.879-5.388 Pangshura_tentoria
                                          `--4.628-4.929|             |             `--4.628-4.908---4.445-4.908 Pangshura_smithii
                                                        |             |               ,--3.331-5.809 Morenia_petersi
                                                        `--4.628-4.908|       ,--4.471---4.471 Morenia_ocellata
                                                                      |       |               ,--2.631-6.503 Orlitia_borneensis
                                                                      |       |       ,--4.418---4.418 Malayemys
                                                                      `--4.471|       |                           ,--4.017 Siebenrockiella_crassicollis
                                                                              |       |             ,--4.177-4.195---4.195 Geoemyda_spengleri
                                                                              |       |             |                                         ,--4.616 Gopherus_agassizii
                                                                              `--4.418|             |                           ,--4.177-4.195|             ,--4.177 Glyptemys_insculpta
                                                                                      |             |                           |             `--4.177-4.195|             ,--3.728-5.457 Malaclemys_terrapin
                                                                                      |             |                           |                           `--4.177-4.195|             ,--2.900-6.204 Graptemys_geographica
                                                                                      |             |             ,--4.177-4.195|                                         `--4.177-4.195---4.022-5.449 Graptemys_barbouri
                                                                                      `--4.177-4.195|             |             |             ,--3.807 Rhinoclemmys_nasuta
                                                                                                    |             |             |             |                           ,--4.083 Rhinoclemmys_pulcherrima
                                                                                                    |             |             `--4.083-4.111|             ,--4.083-4.111---4.111 Rhinoclemmys_annulata
                                                                                                    |             |                           `--4.083-4.111|             ,--4.127 Rhinoclemmys_areolata
                                                                                                    |             |                                         `--4.083-4.111|             ,--3.923 Rhinoclemmys_punctularia
                                                                                                    |             |                                                       `--3.923-3.978|             ,--3.978 Rhinoclemmys_melanosterna
                                                                                                    `--4.177-4.195|                                                                     `--3.923-3.978---3.822 Rhinoclemmys_funerea
                                                                                                                  |             ,--4.238 Melanochelys_trijuga
                                                                                                                  |             |                                         ,--3.960 Cuora_amboinensis
                                                                                                                  |             |                           ,--3.960-3.974|             ,--3.974 Cuora_flavomarginata
                                                                                                                  |             |                           |             `--3.960-3.974---3.944 Cuora_aurocapitata
                                                                                                                  |             |             ,--4.102-4.195|             ,--4.317 Mauremys_annamensis
                                                                                                                  `--4.177-4.195|             |             |             |                           ,--3.733 Mauremys_sinensis
                                                                                                                                |             |             `--4.102-4.195|             ,--4.102-4.126---4.126 Mauremys_reevesii
                                                                                                                                |             |                           `--4.102-4.126|             ,--4.062 Mauremys_leprosa
                                                                                                                                |             |                                         `--4.102-4.126|             ,--4.102 Mauremys_rivulata
                                                                                                                                `--4.102-4.195|                                                       `--4.102-4.126---4.223 Mauremys_caspica
                                                                                                                                              |                           ,--4.050 Sacalia_quadriocellata
                                                                                                                                              |             ,--4.102-4.195---4.212 Sacalia_bealei
                                                                                                                                              |             |                     ,--4.618 Leucocephalon_yuwonoi
                                                                                                                                              `--4.102-4.195|             ,--4.356|       ,--4.117-5.163 messeliana
                                                                                                                                                            |             |       `--4.356---4.356 kehreri
                                                                                                                                                            `--4.102-4.195|                     ,--3.934 Cyclemys_oldhamii
                                                                                                                                                                          |             ,--3.945---3.945 Cyclemys_dentata
                                                                                                                                                                          `--3.945-4.195|             ,--4.372 Notochelys_platynota
                                                                                                                                                                                        `--3.945-4.195|             ,--3.786 Heosemys_spinosa
                                                                                                                                                                                                      `--3.786-4.040|             ,--4.040 Heosemys_grandis
                                                                                                                                                                                                                    `--3.786-4.040---3.604 Heosemys_annandalii
 
Tree 0, char. 16 (2.279 steps) 
        ,--3.537-5.733 Batagur_baska
        |       ,--4.627 Batagur_kachuga
|--4.627|       |                     ,--4.202-5.010 Batagur_dhongoka
        `--4.627|       ,--4.627-5.010---5.035 Batagur_borneoensis
                |       |             ,--4.064-5.294 Hardella_thurjii
                `--4.627|             |                           ,--4.193-5.292 Pangshura_tecta
                        |             |             ,--4.417-4.627|             ,--4.108-5.194 Pangshura_tentoria
                        `--4.417-4.627|             |             `--4.417-4.627---4.054-5.384 Pangshura_smithii
                                      |             |                           ,--3.039-5.904 Morenia_petersi
                                      `--4.417-4.627|             ,--4.406-4.438---4.406 Morenia_ocellata
                                                    |             |                           ,--3.432-5.920 Orlitia_borneensis
                                                    |             |             ,--4.417-4.438---2.759-6.376 Malayemys
                                                    `--4.417-4.438|             |                     ,--4.438 Siebenrockiella_crassicollis
                                                                  |             |             ,--4.438---4.509 Geoemyda_spengleri
                                                                  |             |             |                                         ,--4.141 Gopherus_agassizii
                                                                  `--4.417-4.438|             |                           ,--4.311-4.339|             ,--4.311 Glyptemys_insculpta
                                                                                |             |                           |             `--4.311-4.339|       ,--4.339 Malaclemys_terrapin
                                                                                |             |                           |                           `--4.339|             ,--4.546 Graptemys_geographica
                                                                                |             |             ,--4.417-4.419|                                   `--4.339-4.546---3.982-5.176 Graptemys_barbouri
                                                                                `--4.417-4.438|             |             |       ,--4.419 Rhinoclemmys_nasuta
                                                                                              |             |             |       |                           ,--3.068-6.323 Rhinoclemmys_pulcherrima
                                                                                              |             |             `--4.419|             ,--4.419-4.620---3.574-5.474 Rhinoclemmys_annulata
                                                                                              |             |                     `--4.419-4.620|             ,--4.547-5.126 Rhinoclemmys_areolata
                                                                                              |             |                                   `--4.547-4.620|             ,--4.292-5.258 Rhinoclemmys_punctularia
                                                                                              |             |                                                 `--4.547-4.620|             ,--4.620 Rhinoclemmys_melanosterna
                                                                                              `--4.417-4.419|                                                               `--4.547-4.620---2.512-6.567 Rhinoclemmys_funerea
                                                                                                            |             ,--3.252-5.804 Melanochelys_trijuga
                                                                                                            |             |                                         ,--2.488-6.462 Cuora_amboinensis
                                                                                                            |             |                           ,--4.417-4.463|             ,--2.845-6.168 Cuora_flavomarginata
                                                                                                            |             |                           |             `--4.417-4.463---4.463 Cuora_aurocapitata
                                                                                                            |             |             ,--4.417-4.419|             ,--4.417 Mauremys_annamensis
                                                                                                            `--4.417-4.419|             |             |             |                           ,--4.391 Mauremys_sinensis
                                                                                                                          |             |             `--4.417-4.419|             ,--4.391-4.419---3.091-5.869 Mauremys_reevesii
                                                                                                                          |             |                           `--4.417-4.419|       ,--4.482 Mauremys_leprosa
                                                                                                                          |             |                                         `--4.482|       ,--4.507 Mauremys_rivulata
                                                                                                                          `--4.417-4.419|                                                 `--4.486---4.486 Mauremys_caspica
                                                                                                                                        |                     ,--4.266 Sacalia_quadriocellata
                                                                                                                                        |             ,--4.355---4.355 Sacalia_bealei
                                                                                                                                        |             |                     ,--4.438 Leucocephalon_yuwonoi
                                                                                                                                        `--4.355-4.409|             ,--4.409|       ,--4.409 messeliana
                                                                                                                                                      |             |       `--4.409---3.992-5.007 kehreri
                                                                                                                                                      `--4.355-4.409|                           ,--4.327 Cyclemys_oldhamii
                                                                                                                                                                    |             ,--4.337-4.409---4.411 Cyclemys_dentata
                                                                                                                                                                    `--4.337-4.409|       ,--4.337 Notochelys_platynota
                                                                                                                                                                                  `--4.337|             ,--4.116 Heosemys_spinosa
                                                                                                                                                                                          `--4.122-4.247|             ,--4.247 Heosemys_grandis
                                                                                                                                                                                                        `--4.122-4.247---4.122 Heosemys_annandalii
 
Tree 0, char. 17 (5.573 steps) 
              ,--4.791-4.898 Batagur_baska
              |             ,--4.564 Batagur_kachuga
|--4.564-4.791|             |                           ,--3.815-5.138 Batagur_dhongoka
              `--4.564-4.667|             ,--4.564-4.667---4.667 Batagur_borneoensis
                            |             |             ,--4.306 Hardella_thurjii
                            `--4.564-4.667|             |                           ,--4.275 Pangshura_tecta
                                          |             |             ,--4.306-4.307|       ,--4.460 Pangshura_tentoria
                                          `--4.306-4.307|             |             `--4.307---4.307 Pangshura_smithii
                                                        |             |                           ,--4.485 Morenia_petersi
                                                        `--4.306-4.307|             ,--4.306-4.307---4.091 Morenia_ocellata
                                                                      |             |                           ,--2.548-6.445 Orlitia_borneensis
                                                                      |             |             ,--4.306-4.307---1.022-8.645 Malayemys
                                                                      `--4.306-4.307|             |                           ,--3.336-5.683 Siebenrockiella_crassicollis
                                                                                    |             |             ,--4.306-5.121---5.121 Geoemyda_spengleri
                                                                                    |             |             |                                   ,--3.995 Gopherus_agassizii
                                                                                    `--4.306-4.307|             |                     ,--4.054-4.223|             ,--4.054 Glyptemys_insculpta
                                                                                                  |             |                     |             `--4.054-4.223|             ,--4.459 Malaclemys_terrapin
                                                                                                  |             |                     |                           `--4.438-4.459|             ,--4.438 Graptemys_geographica
                                                                                                  |             |             ,--4.223|                                         `--4.438-4.459---4.478-4.962 Graptemys_barbouri
                                                                                                  `--4.306-4.307|             |       |       ,--2.617-6.716 Rhinoclemmys_nasuta
                                                                                                                |             |       |       |               ,--4.223 Rhinoclemmys_pulcherrima
                                                                                                                |             |       `--4.223|       ,--4.223---0.452-8.732 Rhinoclemmys_annulata
                                                                                                                |             |               `--4.223|       ,--4.215 Rhinoclemmys_areolata
                                                                                                                |             |                       `--4.223|             ,--2.446-6.711 Rhinoclemmys_punctularia
                                                                                                                |             |                               `--4.223-4.235|       ,--4.386 Rhinoclemmys_melanosterna
                                                                                                                `--4.243-4.263|                                             `--4.235---4.235 Rhinoclemmys_funerea
                                                                                                                              |             ,--4.243 Melanochelys_trijuga
                                                                                                                              |             |                                   ,--4.086 Cuora_amboinensis
                                                                                                                              |             |                           ,--4.086|       ,--3.935 Cuora_flavomarginata
                                                                                                                              |             |                           |       `--3.986---3.986 Cuora_aurocapitata
                                                                                                                              |             |             ,--4.243-4.263|       ,--4.263 Mauremys_annamensis
                                                                                                                              `--4.243-4.263|             |             |       |                           ,--4.509 Mauremys_sinensis
                                                                                                                                            |             |             `--4.263|             ,--4.272-4.373---4.272 Mauremys_reevesii
                                                                                                                                            |             |                     `--4.272-4.373|       ,--4.373 Mauremys_leprosa
                                                                                                                                            |             |                                   `--4.373|       ,--4.384 Mauremys_rivulata
                                                                                                                                            `--4.243-4.263|                                           `--4.384---4.437 Mauremys_caspica
                                                                                                                                                          |                           ,--4.704 Sacalia_quadriocellata
                                                                                                                                                          |             ,--4.673-4.704---4.673-4.824 Sacalia_bealei
                                                                                                                                                          |             |                     ,--5.461 Leucocephalon_yuwonoi
                                                                                                                                                          `--4.302-4.704|             ,--5.043|       ,--5.043 messeliana
                                                                                                                                                                        |             |       `--5.043---4.746-5.894 kehreri
                                                                                                                                                                        `--4.302-4.704|                     ,--4.272 Cyclemys_oldhamii
                                                                                                                                                                                      |             ,--4.302---4.302 Cyclemys_dentata
                                                                                                                                                                                      `--4.302-4.428|             ,--3.116-5.847 Notochelys_platynota
                                                                                                                                                                                                    `--4.302-4.428|             ,--4.428 Heosemys_spinosa
                                                                                                                                                                                                                  `--4.302-4.428|       ,--4.233 Heosemys_grandis
                                                                                                                                                                                                                                `--4.233---4.153 Heosemys_annandalii
 
Tree 0, char. 18 (2.445 steps) 
              ,--3.402 Batagur_baska
              |             ,--3.472 Batagur_kachuga
|--3.402-3.472|             |                     ,--3.424 Batagur_dhongoka
              `--3.424-3.472|             ,--3.424---3.355 Batagur_borneoensis
                            |             |       ,--3.536 Hardella_thurjii
                            `--3.424-3.472|       |                           ,--3.542 Pangshura_tecta
                                          |       |             ,--3.542-3.570|       ,--3.583 Pangshura_tentoria
                                          `--3.536|             |             `--3.570---3.570 Pangshura_smithii
                                                  |             |                     ,--3.615 Morenia_petersi
                                                  `--3.542-3.570|             ,--3.615---3.628 Morenia_ocellata
                                                                |             |                     ,--3.524 Orlitia_borneensis
                                                                |             |             ,--3.577---3.577 Malayemys
                                                                `--3.577-3.615|             |                           ,--3.553 Siebenrockiella_crassicollis
                                                                              |             |             ,--3.577-3.705---3.840 Geoemyda_spengleri
                                                                              |             |             |                                         ,--3.681 Gopherus_agassizii
                                                                              `--3.577-3.615|             |                           ,--3.681-3.713|             ,--3.943 Glyptemys_insculpta
                                                                                            |             |                           |             `--3.694-3.713|             ,--3.694 Malaclemys_terrapin
                                                                                            |             |                           |                           `--3.694-3.713|       ,--3.713 Graptemys_geographica
                                                                                            |             |             ,--3.681-3.713|                                         `--3.713---3.733 Graptemys_barbouri
                                                                                            `--3.577-3.705|             |             |       ,--3.731 Rhinoclemmys_nasuta
                                                                                                          |             |             |       |                     ,--3.786 Rhinoclemmys_pulcherrima
                                                                                                          |             |             `--3.731|             ,--3.786---3.800 Rhinoclemmys_annulata
                                                                                                          |             |                     `--3.755-3.786|             ,--3.825 Rhinoclemmys_areolata
                                                                                                          |             |                                   `--3.755-3.786|       ,--3.755 Rhinoclemmys_punctularia
                                                                                                          |             |                                                 `--3.755|       ,--3.706 Rhinoclemmys_melanosterna
                                                                                                          `--3.601-3.705|                                                         `--3.754---3.754 Rhinoclemmys_funerea
                                                                                                                        |             ,--3.601 Melanochelys_trijuga
                                                                                                                        |             |                                         ,--3.748 Cuora_amboinensis
                                                                                                                        |             |                           ,--3.735-3.745|             ,--3.735 Cuora_flavomarginata
                                                                                                                        |             |                           |             `--3.735-3.745---3.745 Cuora_aurocapitata
                                                                                                                        |             |             ,--3.680-3.705|       ,--3.680 Mauremys_annamensis
                                                                                                                        `--3.601-3.705|             |             |       |                     ,--3.539 Mauremys_sinensis
                                                                                                                                      |             |             `--3.680|             ,--3.553---3.553 Mauremys_reevesii
                                                                                                                                      |             |                     `--3.646-3.651|             ,--3.646 Mauremys_leprosa
                                                                                                                                      |             |                                   `--3.646-3.651|       ,--3.665 Mauremys_rivulata
                                                                                                                                      `--3.680-3.705|                                                 `--3.651---3.651 Mauremys_caspica
                                                                                                                                                    |                           ,--3.658 Sacalia_quadriocellata
                                                                                                                                                    |             ,--3.680-3.705---3.746 Sacalia_bealei
                                                                                                                                                    |             |                           ,--3.763 Leucocephalon_yuwonoi
                                                                                                                                                    `--3.680-3.705|             ,--3.680-3.705|       ,--3.365 messeliana
                                                                                                                                                                  |             |             `--3.563---3.563 kehreri
                                                                                                                                                                  `--3.680-3.705|                     ,--3.757 Cyclemys_oldhamii
                                                                                                                                                                                |             ,--3.757---3.773 Cyclemys_dentata
                                                                                                                                                                                `--3.680-3.705|             ,--3.670 Notochelys_platynota
                                                                                                                                                                                              `--3.680-3.705|             ,--3.788 Heosemys_spinosa
                                                                                                                                                                                                            `--3.680-3.705|             ,--3.641 Heosemys_grandis
                                                                                                                                                                                                                          `--3.680-3.705---3.705 Heosemys_annandalii
 
Tree 0, char. 19 (2.375 steps) 
              ,--4.414 Batagur_baska
              |             ,--4.100 Batagur_kachuga
|--4.298-4.414|             |                           ,--4.298 Batagur_dhongoka
              `--4.298-4.414|             ,--4.298-4.414---4.457 Batagur_borneoensis
                            |             |             ,--4.288 Hardella_thurjii
                            `--4.298-4.414|             |               ,--3.387-5.726 Pangshura_tecta
                                          |             |       ,--4.449|       ,--2.238-6.787 Pangshura_tentoria
                                          `--4.298-4.414|       |       `--4.449---4.449 Pangshura_smithii
                                                        |       |                           ,--3.747-5.323 Morenia_petersi
                                                        `--4.449|             ,--4.449-4.552---4.552 Morenia_ocellata
                                                                |             |                           ,--4.409 Orlitia_borneensis
                                                                |             |             ,--4.409-4.451---4.406-4.903 Malayemys
                                                                `--4.449-4.451|             |                           ,--4.127-5.283 Siebenrockiella_crassicollis
                                                                              |             |             ,--4.449-4.574---4.574 Geoemyda_spengleri
                                                                              |             |             |                                         ,--4.795 Gopherus_agassizii
                                                                              `--4.449-4.451|             |                           ,--4.449-4.451|             ,--4.388 Glyptemys_insculpta
                                                                                            |             |                           |             `--4.449-4.451|             ,--1.746-7.407 Malaclemys_terrapin
                                                                                            |             |                           |                           `--4.449-4.451|       ,--4.485 Graptemys_geographica
                                                                                            |             |             ,--4.449-4.451|                                         `--4.451---4.451 Graptemys_barbouri
                                                                                            `--4.449-4.451|             |             |       ,--4.396 Rhinoclemmys_nasuta
                                                                                                          |             |             |       |               ,--3.441-5.628 Rhinoclemmys_pulcherrima
                                                                                                          |             |             `--4.439|       ,--4.439---4.439 Rhinoclemmys_annulata
                                                                                                          |             |                     `--4.439|       ,--4.372 Rhinoclemmys_areolata
                                                                                                          |             |                             `--4.439|             ,--3.686-5.421 Rhinoclemmys_punctularia
                                                                                                          |             |                                     `--4.439-4.448|       ,--4.482 Rhinoclemmys_melanosterna
                                                                                                          `--4.449-4.451|                                                   `--4.448---4.448 Rhinoclemmys_funerea
                                                                                                                        |             ,--3.805-5.402 Melanochelys_trijuga
                                                                                                                        |             |                                         ,--4.443 Cuora_amboinensis
                                                                                                                        |             |                           ,--4.449-4.451|       ,--4.483 Cuora_flavomarginata
                                                                                                                        |             |                           |             `--4.454---4.454 Cuora_aurocapitata
                                                                                                                        |             |             ,--4.449-4.451|             ,--4.447 Mauremys_annamensis
                                                                                                                        `--4.449-4.451|             |             |             |                           ,--4.578 Mauremys_sinensis
                                                                                                                                      |             |             `--4.449-4.451|             ,--4.449-4.578---3.511-5.689 Mauremys_reevesii
                                                                                                                                      |             |                           `--4.449-4.471|             ,--4.423 Mauremys_leprosa
                                                                                                                                      |             |                                         `--4.449-4.471|       ,--4.471 Mauremys_rivulata
                                                                                                                                      `--4.449-4.451|                                                       `--4.471---4.501 Mauremys_caspica
                                                                                                                                                    |                     ,--4.324 Sacalia_quadriocellata
                                                                                                                                                    |             ,--4.390---4.390 Sacalia_bealei
                                                                                                                                                    |             |                           ,--4.607 Leucocephalon_yuwonoi
                                                                                                                                                    `--4.449-4.451|             ,--4.449-4.607|             ,--2.639-6.606 messeliana
                                                                                                                                                                  |             |             `--4.449-4.607---3.866-5.230 kehreri
                                                                                                                                                                  `--4.449-4.468|                           ,--4.393 Cyclemys_oldhamii
                                                                                                                                                                                |             ,--4.393-4.468---2.737-6.393 Cyclemys_dentata
                                                                                                                                                                                `--4.449-4.468|             ,--3.426-5.628 Notochelys_platynota
                                                                                                                                                                                              `--4.449-4.468|             ,--4.638-4.657 Heosemys_spinosa
                                                                                                                                                                                                            `--4.449-4.468|             ,--4.468 Heosemys_grandis
                                                                                                                                                                                                                          `--4.449-4.468---4.378 Heosemys_annandalii
 
Tree 0, char. 20 (6.045 steps) 
              ,--4.286 Batagur_baska
              |             ,--3.805 Batagur_kachuga
|--4.074-4.286|             |                           ,--3.910 Batagur_dhongoka
              `--4.074-4.112|             ,--4.074-4.112---4.399 Batagur_borneoensis
                            |             |             ,--4.074 Hardella_thurjii
                            `--4.074-4.112|             |                           ,--4.171 Pangshura_tecta
                                          |             |             ,--4.082-4.171|             ,--4.077 Pangshura_tentoria
                                          `--4.074-4.112|             |             `--4.082-4.171---4.190 Pangshura_smithii
                                                        |             |                           ,--4.016 Morenia_petersi
                                                        `--4.082-4.112|             ,--4.082-4.112---4.145 Morenia_ocellata
                                                                      |             |                     ,--3.973 Orlitia_borneensis
                                                                      |             |             ,--4.082---4.082 Malayemys
                                                                      `--4.082-4.112|             |                     ,--4.321 Siebenrockiella_crassicollis
                                                                                    |             |             ,--4.126---4.126 Geoemyda_spengleri
                                                                                    |             |             |                                         ,--3.834 Gopherus_agassizii
                                                                                    `--4.082-4.112|             |                           ,--4.014-4.030|             ,--4.014 Glyptemys_insculpta
                                                                                                  |             |                           |             `--4.014-4.030|             ,--4.030 Malaclemys_terrapin
                                                                                                  |             |                           |                           `--4.014-4.030|             ,--4.187 Graptemys_geographica
                                                                                                  |             |             ,--4.082-4.112|                                         `--4.014-4.030---3.989 Graptemys_barbouri
                                                                                                  `--4.082-4.112|             |             |             ,--4.226 Rhinoclemmys_nasuta
                                                                                                                |             |             |             |                           ,--3.226-6.040 Rhinoclemmys_pulcherrima
                                                                                                                |             |             `--4.172-4.226|             ,--4.172-4.226---4.172 Rhinoclemmys_annulata
                                                                                                                |             |                           `--4.172-4.226|             ,--4.605 Rhinoclemmys_areolata
                                                                                                                |             |                                         `--4.172-4.392|             ,--4.392 Rhinoclemmys_punctularia
                                                                                                                |             |                                                       `--4.172-4.392|       ,--4.058 Rhinoclemmys_melanosterna
                                                                                                                `--4.082-4.112|                                                                     `--4.058---4.046 Rhinoclemmys_funerea
                                                                                                                              |             ,--4.112 Melanochelys_trijuga
                                                                                                                              |             |                                         ,--4.191 Cuora_amboinensis
                                                                                                                              |             |                           ,--4.001-4.046|             ,--3.987 Cuora_flavomarginata
                                                                                                                              |             |                           |             `--4.001-4.046---4.046 Cuora_aurocapitata
                                                                                                                              |             |             ,--4.001-4.046|             ,--3.885 Mauremys_annamensis
                                                                                                                              `--4.082-4.112|             |             |             |                           ,--3.964 Mauremys_sinensis
                                                                                                                                            |             |             `--3.964-3.986|             ,--3.964-3.986---4.281 Mauremys_reevesii
                                                                                                                                            |             |                           `--3.964-3.986|             ,--3.769 Mauremys_leprosa
                                                                                                                                            |             |                                         `--3.964-3.986|       ,--4.074 Mauremys_rivulata
                                                                                                                                            `--4.001-4.046|                                                       `--3.986---3.986 Mauremys_caspica
                                                                                                                                                          |                     ,--3.790 Sacalia_quadriocellata
                                                                                                                                                          |             ,--3.998---3.998 Sacalia_bealei
                                                                                                                                                          |             |                           ,--4.371 Leucocephalon_yuwonoi
                                                                                                                                                          `--4.001-4.046|             ,--4.001-4.046|       ,--4.001 messeliana
                                                                                                                                                                        |             |             `--4.001---3.655 kehreri
                                                                                                                                                                        `--4.001-4.046|                     ,--3.744 Cyclemys_oldhamii
                                                                                                                                                                                      |             ,--3.833---3.833 Cyclemys_dentata
                                                                                                                                                                                      `--4.001-4.046|             ,--4.342 Notochelys_platynota
                                                                                                                                                                                                    `--4.103-4.342|             ,--4.364 Heosemys_spinosa
                                                                                                                                                                                                                  `--4.103-4.342|       ,--3.984 Heosemys_grandis
                                                                                                                                                                                                                                `--4.103---4.103 Heosemys_annandalii
 
Tree 0, char. 21 (4.744 steps) 
              ,--4.091 Batagur_baska
              |             ,--3.865 Batagur_kachuga
|--3.922-4.091|             |                     ,--3.922 Batagur_dhongoka
              `--3.922-3.963|             ,--3.922---3.897 Batagur_borneoensis
                            |             |       ,--3.963 Hardella_thurjii
                            `--3.922-3.963|       |               ,--4.067 Pangshura_tecta
                                          |       |       ,--4.067|       ,--4.147 Pangshura_tentoria
                                          `--3.963|       |       `--4.067---4.034 Pangshura_smithii
                                                  |       |                     ,--4.296 Morenia_petersi
                                                  `--4.067|             ,--4.134---4.134 Morenia_ocellata
                                                          |             |                     ,--3.959 Orlitia_borneensis
                                                          |             |             ,--4.014---4.014 Malayemys
                                                          `--4.067-4.134|             |                           ,--3.868 Siebenrockiella_crassicollis
                                                                        |             |             ,--4.067-4.163---4.383 Geoemyda_spengleri
                                                                        |             |             |                                   ,--4.210 Gopherus_agassizii
                                                                        `--4.067-4.134|             |                     ,--4.163-4.210|       ,--4.074 Glyptemys_insculpta
                                                                                      |             |                     |             `--4.074|       ,--3.752 Malaclemys_terrapin
                                                                                      |             |                     |                     `--3.752|       ,--3.697 Graptemys_geographica
                                                                                      |             |       ,--4.163-4.210|                             `--3.697---3.392 Graptemys_barbouri
                                                                                      `--4.067-4.163|       |             |       ,--4.291 Rhinoclemmys_nasuta
                                                                                                    |       |             |       |                           ,--4.001 Rhinoclemmys_pulcherrima
                                                                                                    |       |             `--4.291|             ,--4.291-4.299---4.304 Rhinoclemmys_annulata
                                                                                                    |       |                     `--4.291-4.299|             ,--4.299 Rhinoclemmys_areolata
                                                                                                    |       |                                   `--4.291-4.299|             ,--4.489 Rhinoclemmys_punctularia
                                                                                                    |       |                                                 `--4.291-4.299|       ,--4.144 Rhinoclemmys_melanosterna
                                                                                                    `--4.163|                                                               `--4.144---4.093 Rhinoclemmys_funerea
                                                                                                            |       ,--4.163 Melanochelys_trijuga
                                                                                                            |       |                             ,--4.003 Cuora_amboinensis
                                                                                                            |       |                     ,--4.051|       ,--4.051 Cuora_flavomarginata
                                                                                                            |       |                     |       `--4.051---4.051 Cuora_aurocapitata
                                                                                                            |       |       ,--4.051-4.156|             ,--3.770 Mauremys_annamensis
                                                                                                            `--4.163|       |             |             |                           ,--4.253 Mauremys_sinensis
                                                                                                                    |       |             `--4.051-4.156|             ,--4.138-4.156---4.138 Mauremys_reevesii
                                                                                                                    |       |                           `--4.138-4.156|             ,--4.356 Mauremys_leprosa
                                                                                                                    |       |                                         `--4.138-4.156|             ,--4.120 Mauremys_rivulata
                                                                                                                    `--4.163|                                                       `--4.138-4.156---4.156 Mauremys_caspica
                                                                                                                            |                     ,--4.333 Sacalia_quadriocellata
                                                                                                                            |             ,--4.205---4.205 Sacalia_bealei
                                                                                                                            |             |                     ,--4.514 Leucocephalon_yuwonoi
                                                                                                                            `--4.163-4.205|             ,--4.341|       ,--4.341 messeliana
                                                                                                                                          |             |       `--4.341---1.231-7.812 kehreri
                                                                                                                                          `--4.163-4.205|                           ,--4.189 Cyclemys_oldhamii
                                                                                                                                                        |             ,--4.102-4.189---4.102 Cyclemys_dentata
                                                                                                                                                        `--4.102-4.189|             ,--4.089 Notochelys_platynota
                                                                                                                                                                      `--4.089-4.127|             ,--4.127 Heosemys_spinosa
                                                                                                                                                                                    `--4.089-4.127|       ,--4.073 Heosemys_grandis
                                                                                                                                                                                                  `--4.073---4.072 Heosemys_annandalii
 
Tree 0, char. 22 (4.169 steps) 
              ,--4.100 Batagur_baska
              |       ,--3.994 Batagur_kachuga
|--3.994-4.100|       |                           ,--3.866 Batagur_dhongoka
              `--3.994|             ,--3.866-3.994---4.070 Batagur_borneoensis
                      |             |             ,--3.822 Hardella_thurjii
                      `--3.866-3.994|             |                           ,--3.862 Pangshura_tecta
                                    |             |             ,--3.822-3.846|             ,--3.794 Pangshura_tentoria
                                    `--3.822-3.846|             |             `--3.822-3.846---3.846 Pangshura_smithii
                                                  |             |                     ,--3.707 Morenia_petersi
                                                  `--3.822-3.846|             ,--3.707---3.687 Morenia_ocellata
                                                                |             |                           ,--3.765 Orlitia_borneensis
                                                                |             |             ,--3.707-3.752---3.626 Malayemys
                                                                `--3.707-3.752|             |                     ,--3.752 Siebenrockiella_crassicollis
                                                                              |             |             ,--3.752---3.837 Geoemyda_spengleri
                                                                              |             |             |                                         ,--3.687 Gopherus_agassizii
                                                                              `--3.707-3.752|             |                           ,--3.646-3.687|             ,--3.555 Glyptemys_insculpta
                                                                                            |             |                           |             `--3.646-3.687|       ,--3.735 Malaclemys_terrapin
                                                                                            |             |                           |                           `--3.735|       ,--3.862 Graptemys_geographica
                                                                                            |             |             ,--3.646-3.687|                                   `--3.862---3.970 Graptemys_barbouri
                                                                                            `--3.707-3.752|             |             |             ,--3.612 Rhinoclemmys_nasuta
                                                                                                          |             |             |             |                           ,--3.670 Rhinoclemmys_pulcherrima
                                                                                                          |             |             `--3.634-3.670|             ,--3.634-3.670---3.533 Rhinoclemmys_annulata
                                                                                                          |             |                           `--3.634-3.670|             ,--3.712 Rhinoclemmys_areolata
                                                                                                          |             |                                         `--3.634-3.670|       ,--3.634 Rhinoclemmys_punctularia
                                                                                                          |             |                                                       `--3.634|       ,--3.562 Rhinoclemmys_melanosterna
                                                                                                          `--3.646-3.687|                                                               `--3.562---3.510 Rhinoclemmys_funerea
                                                                                                                        |             ,--3.646 Melanochelys_trijuga
                                                                                                                        |             |                                         ,--3.270 Cuora_amboinensis
                                                                                                                        |             |                           ,--3.275-3.331|             ,--3.331 Cuora_flavomarginata
                                                                                                                        |             |                           |             `--3.275-3.331---3.275 Cuora_aurocapitata
                                                                                                                        |             |             ,--3.584-3.604|             ,--3.604 Mauremys_annamensis
                                                                                                                        `--3.646-3.687|             |             |             |                           ,--3.705 Mauremys_sinensis
                                                                                                                                      |             |             `--3.584-3.604|             ,--3.584-3.604---3.583 Mauremys_reevesii
                                                                                                                                      |             |                           `--3.584-3.604|             ,--3.584 Mauremys_leprosa
                                                                                                                                      |             |                                         `--3.584-3.604|             ,--3.562 Mauremys_rivulata
                                                                                                                                      `--3.646-3.687|                                                       `--3.584-3.604---3.656 Mauremys_caspica
                                                                                                                                                    |                     ,--3.688 Sacalia_quadriocellata
                                                                                                                                                    |             ,--3.688---3.697 Sacalia_bealei
                                                                                                                                                    |             |                           ,--3.867 Leucocephalon_yuwonoi
                                                                                                                                                    `--3.646-3.688|             ,--3.714-3.867|             ,--3.893 messeliana
                                                                                                                                                                  |             |             `--3.714-3.867---3.714 kehreri
                                                                                                                                                                  `--3.646-3.688|                     ,--3.227 Cyclemys_oldhamii
                                                                                                                                                                                |             ,--3.442---3.442 Cyclemys_dentata
                                                                                                                                                                                `--3.442-3.688|             ,--3.703 Notochelys_platynota
                                                                                                                                                                                              `--3.442-3.688|             ,--3.166 Heosemys_spinosa
                                                                                                                                                                                                            `--3.166-3.372|             ,--3.372 Heosemys_grandis
                                                                                                                                                                                                                          `--3.166-3.372---3.146 Heosemys_annandalii
 
Tree 0, char. 23 (13.700 steps) 
              ,--3.097 Batagur_baska
              |             ,--3.293 Batagur_kachuga
|--3.097-3.293|             |                           ,--3.714 Batagur_dhongoka
              `--3.097-3.293|             ,--3.097-3.293---2.940 Batagur_borneoensis
                            |             |             ,--3.516 Hardella_thurjii
                            `--3.097-3.293|             |                           ,--2.910 Pangshura_tecta
                                          |             |             ,--2.910-3.293|             ,--3.497 Pangshura_tentoria
                                          `--3.097-3.293|             |             `--2.910-3.293---2.809 Pangshura_smithii
                                                        |             |                     ,--2.999 Morenia_petersi
                                                        `--2.999-3.293|             ,--2.999---2.440 Morenia_ocellata
                                                                      |             |                     ,--3.875 Orlitia_borneensis
                                                                      |             |             ,--3.367---3.367 Malayemys
                                                                      `--2.999-3.293|             |                           ,--2.972 Siebenrockiella_crassicollis
                                                                                    |             |             ,--3.311-3.367---3.650 Geoemyda_spengleri
                                                                                    |             |             |                                         ,--3.963 Gopherus_agassizii
                                                                                    `--3.311-3.367|             |                           ,--3.328-3.560|       ,--3.328 Glyptemys_insculpta
                                                                                                  |             |                           |             `--3.328|             ,--2.268 Malaclemys_terrapin
                                                                                                  |             |                           |                     `--2.682-3.108|             ,--2.682 Graptemys_geographica
                                                                                                  |             |             ,--3.328-3.560|                                   `--2.682-3.108---3.108 Graptemys_barbouri
                                                                                                  `--3.311-3.367|             |             |             ,--3.641 Rhinoclemmys_nasuta
                                                                                                                |             |             |             |                     ,--3.542 Rhinoclemmys_pulcherrima
                                                                                                                |             |             `--3.542-3.560|             ,--3.542---3.510 Rhinoclemmys_annulata
                                                                                                                |             |                           `--3.542-3.560|             ,--3.560 Rhinoclemmys_areolata
                                                                                                                |             |                                         `--3.542-3.560|             ,--3.345 Rhinoclemmys_punctularia
                                                                                                                |             |                                                       `--3.542-3.560|       ,--3.601 Rhinoclemmys_melanosterna
                                                                                                                `--3.311-3.367|                                                                     `--3.601---3.669 Rhinoclemmys_funerea
                                                                                                                              |             ,--3.050 Melanochelys_trijuga
                                                                                                                              |             |                                   ,--2.482 Cuora_amboinensis
                                                                                                                              |             |                           ,--2.482|       ,--1.496 Cuora_flavomarginata
                                                                                                                              |             |                           |       `--2.179---2.179 Cuora_aurocapitata
                                                                                                                              |             |             ,--3.311-3.367|             ,--3.946 Mauremys_annamensis
                                                                                                                              `--3.311-3.367|             |             |             |                     ,--3.794 Mauremys_sinensis
                                                                                                                                            |             |             `--3.794-3.946|             ,--3.794---3.560 Mauremys_reevesii
                                                                                                                                            |             |                           `--3.794-3.946|             ,--3.990 Mauremys_leprosa
                                                                                                                                            |             |                                         `--3.914-3.964|             ,--3.964 Mauremys_rivulata
                                                                                                                                            `--3.311-3.367|                                                       `--3.914-3.964---3.914 Mauremys_caspica
                                                                                                                                                          |                     ,--3.311 Sacalia_quadriocellata
                                                                                                                                                          |             ,--3.311---3.096 Sacalia_bealei
                                                                                                                                                          |             |                           ,--2.989 Leucocephalon_yuwonoi
                                                                                                                                                          `--3.311-3.367|             ,--3.311-3.382|       ,--3.873 messeliana
                                                                                                                                                                        |             |             `--3.604---3.604 kehreri
                                                                                                                                                                        `--3.311-3.382|                     ,--3.536 Cyclemys_oldhamii
                                                                                                                                                                                      |             ,--3.382---3.382 Cyclemys_dentata
                                                                                                                                                                                      `--3.311-3.382|             ,--2.041 Notochelys_platynota
                                                                                                                                                                                                    `--3.311-3.382|             ,--3.995 Heosemys_spinosa
                                                                                                                                                                                                                  `--3.940-3.969|             ,--3.940 Heosemys_grandis
                                                                                                                                                                                                                                `--3.940-3.969---3.969 Heosemys_annandalii
 
Tree 0, char. 24 (18.936 steps) 
              ,--3.066 Batagur_baska
              |             ,--3.227 Batagur_kachuga
|--3.066-3.174|             |                           ,--3.209 Batagur_dhongoka
              `--3.135-3.174|             ,--3.135-3.174---2.839 Batagur_borneoensis
                            |             |             ,--3.174 Hardella_thurjii
                            `--3.135-3.174|             |                           ,--3.091 Pangshura_tecta
                                          |             |             ,--3.135-3.174|             ,--3.135 Pangshura_tentoria
                                          `--3.135-3.174|             |             `--3.135-3.174---3.333 Pangshura_smithii
                                                        |             |                     ,--0.923 Morenia_petersi
                                                        `--3.135-3.174|             ,--2.457---2.457 Morenia_ocellata
                                                                      |             |                           ,--2.890 Orlitia_borneensis
                                                                      |             |             ,--3.135-3.184---3.191 Malayemys
                                                                      `--3.135-3.174|             |                     ,--3.184 Siebenrockiella_crassicollis
                                                                                    |             |             ,--3.184---3.281 Geoemyda_spengleri
                                                                                    |             |             |                                         ,--3.912 Gopherus_agassizii
                                                                                    `--3.135-3.184|             |                           ,--3.395-3.405|             ,--3.395 Glyptemys_insculpta
                                                                                                  |             |                           |             `--3.395-3.405|             ,--3.405 Malaclemys_terrapin
                                                                                                  |             |                           |                           `--3.395-3.405|             ,--3.433 Graptemys_geographica
                                                                                                  |             |             ,--3.232-3.405|                                         `--3.395-3.405---3.346 Graptemys_barbouri
                                                                                                  `--3.135-3.184|             |             |             ,--3.462 Rhinoclemmys_nasuta
                                                                                                                |             |             |             |                     ,--1.882 Rhinoclemmys_pulcherrima
                                                                                                                |             |             `--3.232-3.405|             ,--3.232---3.232 Rhinoclemmys_annulata
                                                                                                                |             |                           `--3.232-3.274|             ,--3.274 Rhinoclemmys_areolata
                                                                                                                |             |                                         `--3.232-3.274|             ,--3.170 Rhinoclemmys_punctularia
                                                                                                                |             |                                                       `--3.170-3.274|             ,--2.857 Rhinoclemmys_melanosterna
                                                                                                                `--3.135-3.184|                                                                     `--3.170-3.274---3.598 Rhinoclemmys_funerea
                                                                                                                              |             ,--1.427 Melanochelys_trijuga
                                                                                                                              |             |                                         ,--0.947 Cuora_amboinensis
                                                                                                                              |             |                           ,--0.947-1.226|             ,--0.000 Cuora_flavomarginata
                                                                                                                              |             |                           |             `--0.947-1.226---1.226 Cuora_aurocapitata
                                                                                                                              |             |             ,--3.050-3.184|             ,--3.050 Mauremys_annamensis
                                                                                                                              `--3.050-3.184|             |             |             |                           ,--3.580 Mauremys_sinensis
                                                                                                                                            |             |             `--3.050-3.184|             ,--3.171-3.489---3.171 Mauremys_reevesii
                                                                                                                                            |             |                           `--3.171-3.489|             ,--3.778 Mauremys_leprosa
                                                                                                                                            |             |                                         `--3.313-3.489|             ,--3.313 Mauremys_rivulata
                                                                                                                                            `--3.050-3.184|                                                       `--3.313-3.489---3.489 Mauremys_caspica
                                                                                                                                                          |                     ,--3.772 Sacalia_quadriocellata
                                                                                                                                                          |             ,--3.642---3.642 Sacalia_bealei
                                                                                                                                                          |             |                           ,--3.668 Leucocephalon_yuwonoi
                                                                                                                                                          `--3.050-3.317|             ,--3.244-3.317|             ,--3.244 messeliana
                                                                                                                                                                        |             |             `--3.244-3.317---3.317 kehreri
                                                                                                                                                                        `--3.050-3.317|                     ,--0.975 Cyclemys_oldhamii
                                                                                                                                                                                      |             ,--0.975---0.866 Cyclemys_dentata
                                                                                                                                                                                      `--0.975-2.706|             ,--0.674 Notochelys_platynota
                                                                                                                                                                                                    `--0.975-2.706|       ,--2.706 Heosemys_spinosa
                                                                                                                                                                                                                  `--2.706|       ,--2.872 Heosemys_grandis
                                                                                                                                                                                                                          `--2.872---2.893 Heosemys_annandalii
