# Supplementary material for: The phylogenetic relationships of geoemydid turtles from the Eocene Messel Pit Quarry: a first assessment using methods for continuous and discrete characters
Source: PeerJ. 2021 Aug 5;9:e11805. doi: 10.7717/peerj.11805 (PMC8349520; doi:10.7717/peerj.11805)
Supplement: Supplemental Information 2 — The raw landmark data, the raw segment measurements, and the matrices with combined discrete and continuous characters together with the files necessary for reproducing the main parsimony analyses. Consult the file README.md contained therein for a description of the contents and instructions for reproducing the analyses. [file peerj-09-11805-s002.zip › data_and_scripts/main_analyses/3_parsimonyci/place/output/ratios_mpt_brlengths.tnt]

tread 'tree(s) from TNT, for data in input/shell_ratios.tnt'
(Batagur_baska =0.000 (Batagur_kachuga =1.713 ((Batagur_borneoensis =1.492 Batagur_dhongoka =1.617 )=0.000 (Hardella_thurjii =0.387 ((((((Melanochelys_trijuga =3.007 (((Cuora_amboinensis =0.797 (Cuora_aurocapitata =1.264 Cuora_flavomarginata =2.442 )=0.450 )=4.521 (Mauremys_annamensis =1.986 ((Mauremys_leprosa =1.073 (Mauremys_caspica =0.563 Mauremys_rivulata =0.641 )=0.118 )=0.153 (Mauremys_reevesii =0.843 Mauremys_sinensis =1.424 )=0.621 )=0.228 )=0.806 )=0.194 ((((Cyclemys_dentata =0.613 Cyclemys_oldhamii =0.782 )=0.506 (Notochelys_platynota =2.215 (Heosemys_spinosa =0.441 (Heosemys_annandalii =1.344 Heosemys_grandis =0.622 )=0.414 )=1.047 )=0.167 )=0.688 (Leucocephalon_yuwonoi =2.389 (kehreri =0.434 messeliana =0.798 )=0.573 )=1.553 )=0.089 (Sacalia_bealei =0.697 Sacalia_quadriocellata =1.106 )=0.560 )=0.047 )=0.399 )=0.002 ((Gopherus_agassizii =3.537 (Glyptemys_insculpta =0.826 (Malaclemys_terrapin =0.642 (Graptemys_barbouri =0.915 Graptemys_geographica =0.772 )=0.280 )=0.928 )=0.366 )=0.493 (Rhinoclemmys_nasuta =1.715 ((Rhinoclemmys_annulata =1.039 Rhinoclemmys_pulcherrima =2.373 )=0.119 (Rhinoclemmys_areolata =0.775 (Rhinoclemmys_punctularia =0.700 (Rhinoclemmys_funerea =1.402 Rhinoclemmys_melanosterna =0.696 )=0.902 )=0.203 )=0.032 )=0.218 )=0.572 )=0.068 )=0.132 (Geoemyda_spengleri =2.734 Siebenrockiella_crassicollis =3.164 )=0.155 )=0.275 (Malayemys =0.211 Orlitia_borneensis =1.376 )=0.076 )=0.071 (Morenia_ocellata =1.407 Morenia_petersi =2.674 )=1.095 )=0.803 (Pangshura_tecta =0.309 (Pangshura_smithii =1.019 Pangshura_tentoria =1.410 )=0.343 )=3.458 )=0.214 )=0.470 )=0.111 )=0.000 );
proc-;
