# Supplementary material for: The phylogenetic relationships of geoemydid turtles from the Eocene Messel Pit Quarry: a first assessment using methods for continuous and discrete characters
Source: PeerJ. 2021 Aug 5;9:e11805. doi: 10.7717/peerj.11805 (PMC8349520; doi:10.7717/peerj.11805)
Supplement: Supplemental Information 2 — The raw landmark data, the raw segment measurements, and the matrices with combined discrete and continuous characters together with the files necessary for reproducing the main parsimony analyses. Consult the file README.md contained therein for a description of the contents and instructions for reproducing the analyses. [file peerj-09-11805-s002.zip › data_and_scripts/main_analyses/3_parsimonyci/place/output/ratios_scores.txt]

0 0.496222
1 0.559083
2 0.451955
3 0.527261
4 0.480340
5 0.648917
6 0.328559
7 0.265606
8 0.190939
9 0.412111
10 0.567910
11 0.701344
12 0.368022
13 0.573621
14 0.458777
15 0.556541
16 0.311927
17 0.574287
18 0.382335
19 0.358974
20 0.629401
21 0.546965
22 0.517297
23 0.788747
24 0.833555
