# Supplementary material for: The phylogenetic relationships of geoemydid turtles from the Eocene Messel Pit Quarry: a first assessment using methods for continuous and discrete characters
Source: PeerJ. 2021 Aug 5;9:e11805. doi: 10.7717/peerj.11805 (PMC8349520; doi:10.7717/peerj.11805)
Supplement: Supplemental Information 2 — The raw landmark data, the raw segment measurements, and the matrices with combined discrete and continuous characters together with the files necessary for reproducing the main parsimony analyses. Consult the file README.md contained therein for a description of the contents and instructions for reproducing the analyses. [file peerj-09-11805-s002.zip › data_and_scripts/main_analyses/3_parsimonyci/place/run.sh]

#!/usr/bin/env bash

rm -r output/*

# Run parsimony analyses
tnt proc place.tnt; <<<\n;
tnt proc place_ratios.tnt; <<<\n;
tnt proc hypothesis_a.tnt; <<<\n;
tnt proc hypothesis_b.tnt; <<<\n;
tnt proc geoemyda.tnt; <<<\n;
tnt proc malayemys.tnt; <<<\n;
tnt proc malayemys-orlitia.tnt; <<<\n;

# Compute parsimony branch lengths on the Pereira tree
tnt proc branch_lengths.tnt; <<<\n;

# Transform TNT's parenthetical format to Newick
./tnt2nwk.sh output/combined_zscale_blengths.tnt > output/combined_zscale_blengths.nwk
./tnt2nwk.sh output/combined_zscale_mpt_brlengths.tnt > output/combined_zscale_mpt_brlengths.nwk
./tnt2nwk.sh output/geoemyda_brlengths.tnt > output/geoemyda_brlengths.nwk
./tnt2nwk.sh output/malayemys_brlengths.tnt > output/malayemys_brlengths.nwk
./tnt2nwk.sh output/malayemys-orlitia_brlengths.tnt > output/malayemys-orlitia_brlengths.nwk
./tnt2nwk.sh output/ratios_blengths.tnt > output/ratios_blengths.nwk

# Compute bootstrap placement frequencies
julia bootanalysis.jl output/combined_zscale blengths;        
julia bootanalysis.jl output/ratios;   
julia bootanalysis.jl output/hypothesis_a;
julia bootanalysis.jl output/hypothesis_b;

# Create bootstrap plots
./bootplot.R output/combined_zscale blengths;        
./bootplot.R output/ratios;   
./bootplot.R output/hypothesis_a;
./bootplot.R output/hypothesis_b;

# Create score plots
# julia apomorphy_analysis.jl
