# Supplementary material for: The phylogenetic relationships of geoemydid turtles from the Eocene Messel Pit Quarry: a first assessment using methods for continuous and discrete characters
Source: PeerJ. 2021 Aug 5;9:e11805. doi: 10.7717/peerj.11805 (PMC8349520; doi:10.7717/peerj.11805)
Supplement: Supplemental Information 2 — The raw landmark data, the raw segment measurements, and the matrices with combined discrete and continuous characters together with the files necessary for reproducing the main parsimony analyses. Consult the file README.md contained therein for a description of the contents and instructions for reproducing the analyses. [file peerj-09-11805-s002.zip › data_and_scripts/main_analyses/3_parsimonyci/replace/run.sh]

#!/usr/bin/env bash

# Define k values for implied weights
KLIST=( 0001 0002 0003 0006 0010 0015 0025 0050 0075 0100 0125 0150 0250 0500 0750 1000 )

# Define filename substrings corresponding to different matrices
# SUBSTRLIST=( combined combined_rangescale combined_zscale shell_ratios shell_ratios_rangescale shell_ratios_zscale )
SUBSTRLIST=( shell_ratios shell_ratios_rangescale shell_ratios_zscale )

# Define extrapolation factors for extended implied weights correction for missing entries
EXFACTLIST=( 0.00 0.25 0.50 0.75 1.00 )

mkdir cv

for substr in ${SUBSTRLIST[@]}
do
	mkdir output/${substr}
	
	# Equal weights
	tnt run replace.run input/pereira.nwk input/${substr}.tnt 0 ${exfact}  <<< ";\n"
	mkdir output/${substr}/ew
	mv cv/* output/${substr}/ew/

	# Implied weights
	for exfact in ${EXFACTLIST[@]}
	do
		efdir=$(echo ${exfact} | sed 's/\.//')
		mkdir output/${substr}/${efdir}
		# Implied weights
		for k in ${KLIST[@]}
		do
			tnt run replace.run input/pereira.nwk input/${substr}.tnt ${k} ${exfact}  <<< ";\n"
			mkdir output/${substr}/${efdir}/k${k}
			mv cv/* output/${substr}/${efdir}/k${k}/
		done
	done
done

rm -r cv
