# Supplementary material for: The phylogenetic relationships of geoemydid turtles from the Eocene Messel Pit Quarry: a first assessment using methods for continuous and discrete characters
Source: PeerJ. 2021 Aug 5;9:e11805. doi: 10.7717/peerj.11805 (PMC8349520; doi:10.7717/peerj.11805)
Supplement: Supplemental Information 2 — The raw landmark data, the raw segment measurements, and the matrices with combined discrete and continuous characters together with the files necessary for reproducing the main parsimony analyses. Consult the file README.md contained therein for a description of the contents and instructions for reproducing the analyses. [file peerj-09-11805-s002.zip › data_and_scripts/main_analyses/scripts/node_error.jl]

#!/usr/bin/env julia
using Phylodendron2
using Plots
import StatsBase.ecdf
import QuadGK.quadgk
import DelimitedFiles.writedlm
import Statistics.median

include("utils.jl")
pyplot() # Use this backend so that the text is not expanded to paths in the PDFs

LSTYLES = [:solid, :dash, :dot, :dashdot, :dashdotdot]

"""
Compute placement errors from newick trees in a directory
"""
function errors_from_dir(dir::String, tree::AbstractTree)
	ne = zeros(Int, length(tree.dir))
	flist = readdir(dir)
	bp0 = bipartitions(tree)
	stickiness = zeros(Int, length(bp0))
	for (j, fname) in enumerate(flist)
		match(r"\.nwk$", fname) ≠ nothing || continue
		tq = read_newick(dir * "/" * fname)[1]
		pluck_nonsplitting!(tq)
		tq.dir = tree.dir
		setspecies!(tq)
		qname = replace(fname, ".nwk" => "")
		qind = tree.dir[qname]
		compute_bipartitions!(tq, tq.dir)
		ne[qind] = node_error(tree, tq, qind)
		if ne[qind] > 0
			tip = findfirst(x -> x.species == qind, tq)
			a, b, c = get_tree_segment(tip)
			bp_ab = getbranch(a, b).bipart
			# bp_bc = getbranch(b, c).bipart

			bp_in_ref = findfirst(x-> maskedequal(x, bp_ab, qind), bp0)
			stickiness[bp_in_ref] += 1
		end
	end

	return ne, stickiness
end

function curveplot()
	return plot(;
	seriestype = :steppre,
	ylims = (0.0, 1.0),
	xlims = (0.0, 1.0),
	xtics = 0.0:0.25:1.0,
	ytics = 0.0:0.25:1.0,
	size = (750, 750),
	aspect_ratio = :equal,
	legend = :bottomright,
	legend_title = "Type of analysis (AUC, median)",
	legendtitlefontsize = 8,
	ylabel = "Cumulative frequency",
	xlabel = "Scaled placement error",
	dpi = 250
	);
end

function addcurve!(plt, nes, seriesname, i)
	f = ecdf(nes)
	auc = round(quadgk(f, 0.0, 1.0)[1], digits = 3)
	med = round(median(nes), digits = 3)
	plot!(plt, 0.0:0.01:1.0, f(0.0:0.01:1.0), 
	label = 
		seriesname * " (" * string(auc) * ", " * string(med) * ")",
	linestyle = LSTYLES[mod(i - 1, length(LSTYLES)) + 1],
	linewidth = 2
	);

	return nothing
end

function main()
	reference_tree_file = ARGS[1]
	datadir = ARGS[2]
	t0 = read_newick(reference_tree_file)[1]
	# datadirs = filter(isdir, "output/" .* readdir("input"))
	pluck_nonsplitting!(t0)
	spp = tiplabels(t0);
	speciesdir = SpeciesDirectory(spp);
	nspp = length(speciesdir)
	t0.dir = speciesdir;
	setspecies!(t0)

	# Compute the excentricities of all the internal nodes of each spp
	ecclist = zeros(Int, length(speciesdir));
	for i in 1:length(speciesdir)
		sp = findfirst(x->x.species == i, t0)
		innersp = getinternal(sp)
		ecclist[i] = eccentricity(innersp)
	end

	compute_bipartitions!(t0, t0.dir)
	# bp0 = bipartitions(t0)
	# # Branch stickiness is the number of times a tip is wrongly inserted in the branch
	# stickiness = zeros(Int, length(bp0))

	# outdir = replace(datadir, "input" => "output")
	outdir = datadir
	ispath(outdir) || mkdir(outdir)

	ne, stickiness = errors_from_dir(datadir, t0)
	nes = ne ./ ecclist
	plt = curveplot()
	addcurve!(plt, nes, "Cumulative scaled error", 1)
	try
		savefig(plt, outdir * "/curve.png")
	catch
		@warn "Could not output to png"
	end
	try
		savefig(plt, outdir * "/curve.pdf")
	catch
		@warn "Could not output to pdf"
	end

	writedlm(outdir * "/node_error.txt", hcat(speciesdir.list, ne))
	writedlm(outdir * "/scaled_node_error.txt", hcat(speciesdir.list, nes))
	writedlm(outdir * "/stickiness.txt", hcat(stickiness))

end

main()
