# Supplementary material for: The phylogenetic relationships of geoemydid turtles from the Eocene Messel Pit Quarry: a first assessment using methods for continuous and discrete characters
Source: PeerJ. 2021 Aug 5;9:e11805. doi: 10.7717/peerj.11805 (PMC8349520; doi:10.7717/peerj.11805)
Supplement: Supplemental Information 2 — The raw landmark data, the raw segment measurements, and the matrices with combined discrete and continuous characters together with the files necessary for reproducing the main parsimony analyses. Consult the file README.md contained therein for a description of the contents and instructions for reproducing the analyses. [file peerj-09-11805-s002.zip › data_and_scripts/main_analyses/scripts/utils.jl]

function _eccent(p::AbstractNode, q::AbstractNode, dparent::Int, dsibs::Int)
	dme = dparent + 1
	dchild = dme
	for link in q.links
		link.to == p && continue
		dchild = _eccent(q, link.to, dme, dchild)
	end

	return dchild > dsibs ? dchild : dsibs
end

"""
	eccentricity(p::AbstractNode)

Get the maxmium number of nodes between node `p` and any other node.
"""
eccentricity(p::AbstractNode) = _eccent(p, p, -1, -1)

"""
Helper function for finding a suitable internal node to serve as the origin of the tree. Necessary for plucking out nodes safely.
"""
function _find_neworigin(p::AbstractNode, q::AbstractNode, dontbe::Tuple{Node, Node}, neworigin::AbstractNode)
	if (! istip(q)) && q ∉ dontbe
		neworigin = q
	else
		for link in q.links
			link.to == p && continue
			neworigin = _find_neworigin(q, link.to, dontbe, neworigin)
			neworigin ∉ dontbe && break
		end
	end

	return neworigin
end

"""
	plucktip!(tree, p)

Pluck out the tip `p` together with its internal node. If `p` is the origin of the tree, a new origin will be designated.
"""
function plucktip!(tree::AbstractTree, p::AbstractNode)
	q = neighbours(p)[1]
	tree.origin = tree.origin == p ? q : tree.origin
	if q == tree.origin
		neworigin = _find_neworigin(q, q, (p, q), q)
		origin!(tree, neworigin)
	end
	r, s = filter(x -> x ≠ p, neighbours(q))
	pluck!(q, r, s)

	return q
end

"""
	getinternal(p)

Get the internal node to which tip `p` is attached.
"""
function getinternal(p::AbstractNode)
	@assert istip(p)

	return neighbours(p)[1]
end

"""
	maskedequal(bipartition1, bipartition2, m=0)

Check if two bipartitions are the same when masking the bit in position `m`.
No bit is masked if `m = 0` (the default).
"""
function maskedequal(bp1::Bipartition, bp2::Bipartition, m::Int=0)
	v1, v2 = copy(bp1.v), copy(bp2.v)
	cv1, cv2 = .! v1, .! v2

	if m ≠ 0
		v1[m] = v2[m] = cv1[m] = cv2[m] = false
	end

	return (v1 == v2) || (v1 == cv2) || (cv1 == v2) || (cv1 == cv2)
end

function dist2bp(p::AbstractNode, q::AbstractNode, bp0::Bipartition, m::Int, found::Bool)
	c = 0
	bp1 = getbranch(p, q).bipart
	
	if maskedequal(bp0, bp1, m)
		found = true
	else
		for link in q.links
			link.to == p && continue
			found, c = dist2bp(q, link.to, bp0, m, false)
			if found
				c += 1
				break
			end
		end
	end

	return found, c
end

function _find_bipartition(p::AbstractNode, q::AbstractNode, bp0::Bipartition)
	bp = getbranch(p, q).bipart

	if maskedequal(bp0, bp)
		r, s = p, q
	else
		for link in q.links
			link.to == p && continue
			r, s = _find_bipartition(q, link.to, bp0)
		end
	end

	return r, s
end

"""
Find the pair of nodes with a bipartition equivalent to `bp`
"""
find_bipartition(tree::AbstractTree, bp::Bipartition) = 
	_find_bipartition(tree.origin, tree.origin, bp)

"""
	get_tree_segment(p)

Get the internal node to which tip `p` is attached, and its two other neighbours.
"""
function get_tree_segment(p::AbstractNode)
	@assert istip(p)
	v = neighbours(p)[1]
	neigh_v = neighbours(v)
	@assert length(neigh_v) == 3 "The tip node is attached to a node of degree ≠ 3"
	u, w = filter(x -> x ≠ p, neigh_v)

	return u, v, w
end

"""
Get the number of nodes between the positions of the same species in two trees that are otherwise identical.
"""
function node_error(tree1::AbstractTree, tree2::AbstractTree, query::Int)
	compute_bipartitions!(tree1, tree1.dir)
	compute_bipartitions!(tree2, tree2.dir)

	p1 = findfirst(x -> x.species == query, tree1)
	u1, v1 = get_tree_segment(p1)[1:2]
	bp1 = getbranch(u1, v1).bipart

	p2 = findfirst(x -> x.species == query, tree2)
	u2, v2 = get_tree_segment(p2)[1:2]
	bp2 = getbranch(u2, v2).bipart

	found1, c1 = dist2bp(u2, v2, bp1, query, false)
	if ! found1
		found1, c1 = dist2bp(v2, u2, bp1, query, false)
	end
	found2, c2 = dist2bp(u1, v1, bp2, query, false)
	if ! found2
		found2, c2 = dist2bp(v1, u1, bp2, query, false)
	end
	if ! (found1 && found2)
		@error "the target bipartition was not found in tree:\n" * newick_string(tree2)
	end

	return min(c1, c2)
end

#=
"""
Compute the frequencies of the topologies in a collection of trees.
"""
function topofreqs(trees::Vector{T}) where T <: AbstractTree
	topodict = Dict{Vector{Bipartition}, Tree}()
	topocounts = Dict{Vector{Bipartition}, Int}()
	for tree in trees
		bpset = sort!(map(x -> x.v, bipartitions(tree)))
		if haskey(topocounts, bpset)
			topocounts[bpset] += 1
		else
			topocounts[bpset] = 1
			topodict[bpset] = clone(tree)
		end
	end
	x = Vector{Tuple{Tree, Int}}(undef, length(topocounts))
	for k in keys(topodict)

	end
end
=#
