# Supplementary material for: The phylogenetic relationships of geoemydid turtles from the Eocene Messel Pit Quarry: a first assessment using methods for continuous and discrete characters
Source: PeerJ. 2021 Aug 5;9:e11805. doi: 10.7717/peerj.11805 (PMC8349520; doi:10.7717/peerj.11805)
Supplement: Supplemental Information 2 — The raw landmark data, the raw segment measurements, and the matrices with combined discrete and continuous characters together with the files necessary for reproducing the main parsimony analyses. Consult the file README.md contained therein for a description of the contents and instructions for reproducing the analyses. [file peerj-09-11805-s002.zip › data_and_scripts/main_analyses/scripts/utils.R]

# Utility functions #

# Euclidean distance between two points given as coordinate vectors
euclid <- function(a, b) {
  sqrt(sum((a - b)^2))
}

# Centroid size of a landmark configuration
csize <- function(A, normalized=FALSE) {
  p <- sum(! apply(A, 1, function(x) any(is.na(x))))
  x <- sqrt(sum(apply(A, 2, var, na.rm = TRUE)*(p - 1)))
  if (normalized) {
    k <- dim(A)[2]
    x <- x / sqrt(k * p)
  }
  
  return(x)
}

# Get the specimen names from the third axis of a landmark array
spec_names <- function(A, sep = "\\$") {
  rawnames <- dimnames(A)[[3]]
  regexpattern <- paste0(sep, ".+")
  cleannames <- sub(regexpattern, "", rawnames)
  unique(cleannames)
}

# Get the specimen configurations corresponding to a named specimen
get_spec <- function(name, A, sep = "\\$") {
  query <- paste0(name, "(", sep, ".)?$")
  indices <- grep(query, dimnames(A)[[3]])
  if (length(indices)==0) {
    return(NULL)
  }
  A[, , indices]
}

# Plotting functions ####
bonecara_links <- c(1, 2, 3, 42, 41, 40, 1, NA, 4, 43, NA, 5, 44, NA, 6, 45, NA, 7, 46, NA, 8, 47, NA, 2, 19, 20, 21, 22, 23, 24, 25, 9, NA, 12, 19, NA, 13, 20, NA, 14, 21, NA, 15, 22, NA, 16, 23, NA, 17, 24, NA, 18, 25, NA, 9, 10, 11, 50, 49, 48, NA, 49, 10, NA, 2, 26, 27, 28, 29, 30, 31, 32, NA, 26, 33, NA, 27, 34, NA, 28, 35, NA, 29, 36, NA, 30, 37, NA, 31, 38, NA, 32, 39, NA, 1, 33, 34, 35, 36, 37, 38, 39, NA, 51, 58, NA, 52, 59, NA, 53, 60, NA, 54, 61, NA, 55, 62, NA, 56, 63, NA, 57, 64, NA, 41, 58, 59, 60, 61, 62, 63, 64, 48, NA, 65, 72, NA, 66, 73, NA, 67, 74, NA, 68, 75, NA, 69, 76, NA, 70, 77, NA, 71, 78, NA, 40, 72, 73, 74, 75, 76, 77, 78, NA, 41, 65, 66, 67, 68, 69, 70, 71, NA, 39, 11, NA, 78, 50, NA, 3, 4, 5, 6, 7, 8, NA, 42, 43, 44, 45, 46, 47, NA, 3, 12:18, NA, 42, 51:57)
scutecara_links <- c(79,80,86,81,87,82,88,83,89,84,90,85,NA,86,91,92,93,90,NA,87,91,NA,88,92,NA,89,93,NA,80,94,95,96,97,98,99,100,101,102,103,85,NA,79,104,105,106,107,108,109,110,111,112,113,114,NA,94,104,NA,95,105,NA,96,106,NA,97,107,NA,98,108,NA,99,109,NA,100,110,NA,101,111,NA,102,112,NA,103,113,NA,85,114,NA,115,116,122,117,123,118,124,119,125,120,126,121,NA,115,79,NA,116,80,NA,117,81,NA,118,82,NA,119,83,NA,120,84,NA,122,127,128,129,126,121,NA,123,127,NA,124,128,NA,125,129,NA,116,130,131,132,133,134,135,136,137,138,139,121,NA,115,140,141,142,143,144,145,146,147,148,149,150,NA,130,140,NA,131,141,NA,132,142,NA,133,143,NA,134,144,NA,135,145,NA,136,146,NA,137,147,NA,138,148,NA,139,149,NA,121,150,NA,121,151,85,NA,150,152,114,NA,151,152)

boneplas_links <- c(1,9,10,11,NA,12,13,14,15,2,28,27,26,25,24,23,22,1,NA,1,3,8,4,5,NA,6,7,2,NA,8,9,NA,5,11,NA,6,12,NA,7,14,NA,16,21,17,18,24,NA,21,22,NA,25,19,20,2,NA,20,27,NA,NA,NA,NA)
scuteplas_links <- c(1,34,35,36,37,38,15,2,28,48,47,46,45,44,1,NA,29,34,NA,39,44,NA,30,35,NA,40,45,NA,31,36,NA,41,46,NA,32,37,NA,42,47,NA,33,38,NA,43,48,NA,1,29,30,31,32,33,2,NA,1,39,40,41,42,43,2)


plotcara <- function(A, title) {
  plot(A, asp = 1, type = "n", axes = FALSE, main = title, xlab = "", ylab = "")
  lines(A[bonecara_links,], col = "red")
  lines(A[scutecara_links, ], col = "blue")
}

plotplas <- function(A, title) {
  plot(A, asp = 1, type = "n", axes = FALSE, main = title, xlab = "", ylab = "")
  lines(A[boneplas_links, ], col = "red")
  lines(A[scuteplas_links, ], col = "blue")
}

# Export a continuous character matrix to TNT format.
# Species names should be given as row names. Character names (optional) are given by column names.
# `dec` is used to round the values.
# `shift` will translate the data so that the minimum value is zero
writecont.tnt <- function(mat, file, dec = 15, shift = TRUE, stepscale=FALSE) {
  out_file <- file(file, "w")
  n_char <- ncol(mat)
  n_tip <- nrow(mat)
  if (shift) {
    minmat <- min(mat)
    mat <- mat - minmat
  }
  writeLines("NSTATES CONT ;", out_file)
  writeLines("XREAD", out_file)
  tnt_comment <- paste0("\'TNT file generated with the R function `writecont.tnt` on ", date(), ".\'")
  writeLines(tnt_comment, out_file)
  writeLines(paste(n_char, n_tip), out_file)
  writeLines("&[continuous]", out_file)
  tip_names <- rownames(mat)
  tip_names <- gsub(" ", "_", tip_names)
  rownames(mat) <- tip_names
  cnames <- colnames(mat)
  write.table(round(mat, dec), file = out_file, append = TRUE, col.names = FALSE, quote = FALSE)
  if (!is.null(cnames)) {
    writeLines(";\n\nCNAMES", out_file)
    for (i in 0:(length(cnames) - 1)) {
      writeLines(paste0("{  ", i, " ", cnames[i + 1], ";"), out_file)
    }
  }
  if (stepscale) {
    writeLines(";\nNSTATES STAND", out_file)
  }
  writeLines(";\nPROC /;\n", out_file)
  close.connection(out_file)
}

writerange.tnt <- function(L, U, file, dec=3, shift=TRUE, stepscale=FALSE) {
  out_file <- file(file, "w")
  n_char <- ncol(L)
  n_row <- nrow(L)
  writeLines("NSTATES CONT ;", out_file)
  writeLines("XREAD", out_file)
  tnt_comment <- paste0("\'TNT file generated with the R function `writerange.tnt` on ", date(), ".\'")
  writeLines(tnt_comment, out_file)
  writeLines(paste(n_char, n_row), out_file)
  writeLines("&[continuous]", out_file)
  tip_names <- rownames(L)
  tip_names <- gsub(" ", "_", tip_names)
  if (shift) {
    D <- min(L)
    L <- L - D
    U <- U - D
  }
  L <- round(L, dec)
  U <- round(U, dec)
  X <- matrix("?", nrow=n_row, ncol=n_char)
  for (i in 1:nrow(X)) {
    for (j in 1:ncol(X)) {
      if (L[i, j] == U[i, j]) {
        X[i, j] <- as.character(L[i, j])
      } else {
        X[i, j] <- paste0(L[i, j], "-", U[i, j])
      }
    }
  }
  rownames(X) <- tip_names
  cnames <- colnames(X)
  write.table(X, file = out_file, append = TRUE, col.names = FALSE, quote = FALSE)
  if (!is.null(cnames)) {
    writeLines(";\n\nCNAMES", out_file)
    for (i in 0:(length(cnames) - 1)) {
      writeLines(paste0("{  ", i, " ", cnames[i + 1], ";"), out_file)
    }
  }
  if (stepscale) {
    writeLines(";\nNSTATES STAND", out_file)
  }
  writeLines(";\nPROC /;\n", out_file)
  close.connection(out_file)
}

writecont.nexus <- function(A, file, dec = 15) {
  of <- file(file, "w")

  ## HEADER
  writeLines("#NEXUS", of)
  head_comment <- paste0("[File generated with the R function `writecont.nexus` on ", date(), "]\n")
  writeLines(head_comment, of)

  ## TAXA BLOCK
  writeLines("BEGIN TAXA;", of)
  writeLines(paste0("DIMENSIONS NTAX=", nrow(A), ";"), of)
  writeLines("TAXLABELS", of)
  for (tax in rownames(A)) {
    writeLines(paste0(tax, ""), of)
  }
  writeLines(";\nEND;\n", of)

 ## CHARACTERS BLOCK
 writeLines("BEGIN CHARACTERS;", of)
 writeLines(paste0("DIMENSIONS NCHAR=", ncol(A), ";"), of)
 writeLines("FORMAT DATATYPE=CONTINUOUS GAP=- MISSING=?;", of)
 writeLines("MATRIX\n", of)
 write.table(round(A, 15), file=of, col.names=FALSE, row.names=TRUE, na = "?", quote=FALSE)
 writeLines(";\nEND;\n", of)

 close(of)
}

# Write a phylo or multiPhylo object in the TNT parenthetical tree format. TNT
# cannot read trees without a matrix in memory, so this function offers the
# option to create a dummy matrix. Trees can have diffent tip labels.
write.tree.tnt <- function(tr, out_file, dummy = FALSE) {
  require(ape)
  out_file <- file(out_file, "w")
  if (class(tr) == "multiPhylo") {
    n_tr <- length(tr)
    tip_labels <- Reduce(union, lapply(tr, function(x)
      x$tip.label))
  } else {
    n_tr <- 1
    tip_labels <- tr$tip.label
    tr <- list(tr)
  }

  if (dummy) {
    writeLines("NSTATES 8 ;", out_file)
    writeLines("XREAD", out_file)
    writeLines(paste("1", length(tip_labels)), out_file)
    mat <- cbind(tip_labels, 0)
    write.table(
      mat,
      file = out_file,
      col.names = FALSE,
      row.names = FALSE,
      append = TRUE,
      quote = FALSE
    )
    writeLines(";", out_file)
  }

  tr <-
    lapply(tr, function (x) {
      x$edge.length <- NULL
      x$node.label <- NULL
      x
    })

  writeLines("TREAD", out_file)
  for (i in 1:n_tr) {
    nwkstr <- write.tree(tr[[i]])
    tntstr <- gsub(",", " ", nwkstr)
    tntstr <- gsub(";", "*", tntstr)
    writeLines(tntstr, out_file)
  }
  writeLines(";\nPROC/;\n", out_file)
  close.connection(out_file)
}
