# Supplementary material for: The phylogenetic relationships of geoemydid turtles from the Eocene Messel Pit Quarry: a first assessment using methods for continuous and discrete characters
Source: PeerJ. 2021 Aug 5;9:e11805. doi: 10.7717/peerj.11805 (PMC8349520; doi:10.7717/peerj.11805)
Supplement: Supplemental Information 2 — The raw landmark data, the raw segment measurements, and the matrices with combined discrete and continuous characters together with the files necessary for reproducing the main parsimony analyses. Consult the file README.md contained therein for a description of the contents and instructions for reproducing the analyses. [file peerj-09-11805-s002.zip › data_and_scripts/README.md]

# Supplementary electronic material

Complete data matrices with discrete and log-ratio characters can be found in TNT format in the file `main_analyses/2_parsimony/place/input/combined.tnt`. `main_analyses/2_parsimony/place/input/combined_zscale.tnt` contains the same data but with the point-estimates of the means log-ratio characters transformed to z-scores. `main_analyses/3_parsimonyci/place/input/combined_zscale.tnt` contains the same data but with the 95% confidence intervals of the means of the log-ratio characters transformed to z-scores.

## Contents

### main_analyses

Data and scripts for constructing the log-ratio character matrices and running the parsimony analyses are in this directory.
Analyses can be launched by executing the file `run.sh` in the subdirectories. A recent version of TNT 1.5 is necessary (June 2020 or more recent is recommended), as well as the Julia 1.4 or higher with the `Phylodendron2` package that can be installed from [the author's GitHub account](https://github.com/eascarrunz/Phylodendron2.jl).

#### main_analyses/1_log-ratio_characters

Raw data (`input` directory) and script files for constructing the log-ratio characters (results in the `output` directory).

#### main_analyses/2_parsimony

The subdirectory called `replace` contains the data and scripts for running the placement performance analyses. The subdirectory `place` contains the data and scripts for running the placement of the Messel fossils. The continuous data is in the form of point-estimated of the mean of the log-ratio characters.

#### main_analyses/3_parsimonyci

The same as the previous directory, but with the 95% confidence intervals of the means of the log-ratio characters.

#### main_analyses/scripts

Utility scripts used in the analyses.

### revbayes

Data and scripts for running the combined-evidence analyses with RevBayes (RevBayes 1.1 is required). Two settings files are included for running analyses with uncorrelated exponential clocks (`uce_1.Rev`) and uncorrelated lognormal clocks (`ucln_1.Rev`). Those scripts can be launched with the following commands:

```sh
rb --file uce_1.Rev
rb --file ucln_1.Rev
```
