# Supplementary material for: The phylogenetic relationships of geoemydid turtles from the Eocene Messel Pit Quarry: a first assessment using methods for continuous and discrete characters
Source: PeerJ. 2021 Aug 5;9:e11805. doi: 10.7717/peerj.11805 (PMC8349520; doi:10.7717/peerj.11805)
Supplement: Supplemental Information 2 — The raw landmark data, the raw segment measurements, and the matrices with combined discrete and continuous characters together with the files necessary for reproducing the main parsimony analyses. Consult the file README.md contained therein for a description of the contents and instructions for reproducing the analyses. [file peerj-09-11805-s002.zip › data_and_scripts/revbayes/acln_rates.Rev]

# Autocorrelated lognormal clock model
# Kishino et al. (2001; Thorne & Kishino 2002) (tk02 in MrBayes) with formulae after Yang (2014: 377)

if (USE_MORPHOLOGY) {
	v_morphology ~ dnGamma(2.0, 2.0)
	root_rate_morphology ~ dnLognormal(-3.9273, 1.0)
	#root_rate_morphology ~ dnGamma(1.0, 1.0)
	moves.append( mvScale(v_morphology) )
	moves.append( mvScale(root_rate_morphology) )
}

if (USE_DNA) {
	v_dna ~ dnGamma(2.0, 2.0)
	root_rate_dna ~ dnLognormal(-6.6997, 1.0)
	#root_rate_dna ~ dnGamma(1.0, 1.0)
	moves.append( mvScale(v_dna) )
	moves.append( mvScale(root_rate_dna) )
}

# Loop in preorder traversal (skipping the root):
# In RevBayes internal nodes are numbered in postorder and branches are numbered after their corresponding child node
for (p in n_branches:1) {

	# Time
	t[p] := Psi.branchLength(p)

	# Morphology rates
	if (USE_MORPHOLOGY) {
		if (Psi.isRoot(Psi.parent(p))) {
			node_rate_morphology[p] ~ dnLognormal(
				mean = root_rate_morphology - 0.5 * v_morphology * t[p], 
				sd = (v_morphology * t[p])^0.5
				)
			br_rates_morphology[p] := 0.5*(node_rate_morphology[p] + root_rate_morphology)
		} else {
			node_rate_morphology[p] ~ dnLognormal(
				mean = node_rate_morphology[Psi.parent(p)] - 0.5 * v_morphology * t[p],
				sd = (v_morphology * t[p])^0.5
				)
			br_rates_morphology[p] := 0.5*(node_rate_morphology[p] + node_rate_morphology[Psi.parent(p)])
		}
		moves.append( mvScale(node_rate_morphology[p], tune = true) )
	}

	# DNA rates
	if (USE_DNA) {
		if (Psi.isRoot(Psi.parent(p))) {
			node_rate_dna[p] ~ dnLognormal(
				mean = root_rate_dna - 0.5 * v_dna * t[p], 
				sd = (v_dna * t[p])^0.5
				)
			br_rates_dna[p] := 0.5*(node_rate_dna[p] + root_rate_dna)
		} else {
			node_rate_dna[p] ~ dnLognormal(
				mean = node_rate_dna[Psi.parent(p)] - 0.5 * v_dna * t[p],
				sd = (v_dna * t[p])^0.5
				)
			br_rates_dna[p] := 0.5*(node_rate_dna[p] + node_rate_dna[Psi.parent(p)])
		}
		moves.append( mvScale(node_rate_dna[p], tune = true) )
	}
}

if (USE_MORPHOLOGY) {
	moves.append( mvVectorScale(node_rate_morphology,  weight=4.0) )
}
if (USE_DNA) {
	moves.append( mvVectorScale(node_rate_dna,  weight=4.0) )
}

# Do not monitor nuisance deterministic parameters
excluded_from_monitors.append("t")
excluded_from_monitors.append("node_rate_dna")
excluded_from_monitors.append("node_rate_morphology")
