# Supplementary material for: The phylogenetic relationships of geoemydid turtles from the Eocene Messel Pit Quarry: a first assessment using methods for continuous and discrete characters
Source: PeerJ. 2021 Aug 5;9:e11805. doi: 10.7717/peerj.11805 (PMC8349520; doi:10.7717/peerj.11805)
Supplement: Supplemental Information 2 — The raw landmark data, the raw segment measurements, and the matrices with combined discrete and continuous characters together with the files necessary for reproducing the main parsimony analyses. Consult the file README.md contained therein for a description of the contents and instructions for reproducing the analyses. [file peerj-09-11805-s002.zip › data_and_scripts/revbayes/calibrations.Rev]

# Fossils assigned to crown groups are given Lognormal priors

# Get node ages       
age_Pangshura := tmrca(Psi, clade_Pangshura)
age_Cuora := tmrca(Psi, clade_Cuora)
age_Testuguria := tmrca(Psi, clade_Testuguria)
age_Emydidae := tmrca(Psi, clade_Emydidae)

# Set priors
if (CALIB_PRIORS == "uniform") {

	# Hard bounds adapted from Joyce et al. (2013)

	# Cuora
	minage_Cuora <- 9
	maxage_Cuora <- 66
	widthage_Cuora <- (maxage_Cuora - minage_Cuora) / 2.0
	mean_age_Cuora <- minage_Cuora + widthage_Cuora
	obs_age_Cuora ~ dnUniform(age_Cuora - widthage_Cuora, age_Cuora + widthage_Cuora)
	obs_age_Cuora.clamp(mean_age_Cuora)

	# Emydidae
	minage_Emydidae <- 32
	maxage_Emydidae <- 100.5
	widthage_Emydidae <- (maxage_Emydidae - minage_Emydidae) / 2.0
	mean_age_Emydidae <- minage_Emydidae + widthage_Emydidae
	obs_age_Emydidae ~ dnUniform(age_Emydidae - widthage_Emydidae, age_Emydidae + widthage_Emydidae)
	obs_age_Emydidae.clamp(mean_age_Emydidae)

	# Pangshura
	minage_Pangshura <- 2.59
	maxage_Pangshura <- 100.5
	widthage_Pangshura <- (maxage_Pangshura - minage_Pangshura) / 2.0
	mean_age_Pangshura <- minage_Pangshura + widthage_Pangshura
	obs_age_Pangshura ~ dnUniform(age_Pangshura - widthage_Pangshura, age_Pangshura + widthage_Pangshura)
	obs_age_Pangshura.clamp(mean_age_Pangshura)

	# Testuguria
	minage_Testuguria <- 50.3
	maxage_Testuguria <- 100.5
	widthage_Testuguria <- (maxage_Testuguria - minage_Testuguria) / 2.0
	mean_age_Testuguria <- minage_Testuguria + widthage_Testuguria
	obs_age_Testuguria ~ dnUniform(age_Testuguria - widthage_Testuguria, age_Testuguria + widthage_Testuguria)
	obs_age_Testuguria.clamp(mean_age_Testuguria)

} else if (CALIB_PRIORS == "lognormal") {

	obs_age_Pangshura ~ dnLognormal(1.5, 1.0, offset = -age_Pangshura)
	obs_age_Pangshura.clamp(-2.59) # Minimum age of Pangshura tatrotia
	obs_age_Cuora ~ dnLognormal(1.5, 1.0, offset = -age_Cuora)
	obs_age_Cuora.clamp(-9) # Minimum age of Cuora chiangmuanensis
	obs_age_Testuguria ~ dnLognormal(1.5, 1.0, offset = -age_Testuguria)
	obs_age_Testuguria.clamp(-50.3) # Minimum age of Hadrianus majusculus
	obs_age_Emydidae ~ dnLognormal(1.5, 1.0, offset = -age_Emydidae)
	obs_age_Emydidae.clamp(-32) # Minimum age of “Chrysemys” anitiqua

} else {
	println("SETTINGS ERROR: The incorrect calibration priors.")
	q()
}
