# Supplementary material for: The phylogenetic relationships of geoemydid turtles from the Eocene Messel Pit Quarry: a first assessment using methods for continuous and discrete characters
Source: PeerJ. 2021 Aug 5;9:e11805. doi: 10.7717/peerj.11805 (PMC8349520; doi:10.7717/peerj.11805)
Supplement: Supplemental Information 2 — The raw landmark data, the raw segment measurements, and the matrices with combined discrete and continuous characters together with the files necessary for reproducing the main parsimony analyses. Consult the file README.md contained therein for a description of the contents and instructions for reproducing the analyses. [file peerj-09-11805-s002.zip › data_and_scripts/revbayes/input/correlations.txt]

1 -0.363199933440181 0.0074236631732874 -0.240446217186927 0.598501792491912 0.0984585711992241 0.239718582059083 -0.151106475081666 -0.204226458081082 0.0177199145794874 -0.0386350455001955 0.044744117407664 -0.249841566571205 0.118897654851378 -0.120580444137503 0.0513276157324387 -0.162965738172734 0.0770647464788722 -0.0741982671635853 0.00517977910521465 -0.142465009070748 -0.0678213814020663 0.130473091995609 -0.0856428633048791 0.132669701535107
-0.363199933440181 1 -0.221631582837685 0.192614850756793 -0.00488095944026481 -0.0704621980986383 -0.00890722137761783 0.196701859089433 0.115760380256192 0.0790504357249641 0.0885699374874148 -0.246325662107757 0.0967931967107447 0.00454215576001301 0.0957579662023515 -0.120792337988499 -0.00851453507585438 -0.0688598010894309 -0.13486816793383 0.0102363728414938 0.111286445758597 0.0993510298503737 -0.0638846694782828 0.0140025765790436 -0.0930292437849259
0.0074236631732874 -0.221631582837685 1 -0.0754631464381483 -0.0990090552560743 -0.399654291032329 -0.351318091449451 -0.637617084103317 -0.362622800505224 -0.175843605666319 0.008564709676991 -0.00885136213021948 -0.0360383979699723 0.115873480626303 -0.0396710665206709 -0.0329771832573747 0.00841905786564238 -0.0341382252227884 -0.104275006774756 0.00782822429548207 -0.100211325422438 0.033021340409138 -0.0675639923741972 0.152153019941874 0.0200359988415745
-0.240446217186927 0.192614850756793 -0.0754631464381483 1 0.203597600722329 -0.327182876165421 -0.181536355585935 0.346519884239681 0.148787728814125 0.0502773693838213 0.314680137460417 -0.240478762983509 0.199906707126036 -0.155473737418865 0.225346264756649 0.0213487377547622 -0.0412529134144327 -0.242634371232063 -0.183426890210687 0.0166499762654024 0.127716728497139 -0.0484173747106076 -0.191862348567514 -0.0662219632773837 -0.349970503882012
0.598501792491912 -0.00488095944026481 -0.0990090552560743 0.203597600722329 1 -0.131817261121107 0.132349506723743 0.0217686430565319 -0.0561018449437265 0.0371759567217385 0.145667743401133 -0.223052086398134 -0.341683578463903 0.169500641028554 0.159341488879753 0.0267381589255101 -0.066484485630625 -0.0589311321543239 -0.248207095489618 0.137630230777404 -0.0265972142651367 -0.213417530707629 0.0831514787277508 -0.119369160033733 -0.108335352438772
0.0984585711992241 -0.0704621980986383 -0.399654291032329 -0.327182876165421 -0.131817261121107 1 -0.12817052410825 -0.0488344397678246 -0.15616383430995 -0.152855445092482 -0.365892080673331 0.204836181491669 -0.263418116935271 -0.0182010030781432 0.198952444622358 0.02437511300285 0.142084305943742 0.248512886809272 0.31726287856635 0.28096808781824 0.175797974149614 0.22961874025692 0.173424289865526 -0.047157095707012 -0.0182225997512404
0.239718582059083 -0.00890722137761783 -0.351318091449451 -0.181536355585935 0.132349506723743 -0.12817052410825 1 0.253062273120006 -0.136958485655679 0.27917716164959 0.0976470284722234 -0.0781287522297279 0.331812274610448 0.116157329744585 -0.353582805677133 -0.150288163213933 -0.261840827328023 0.0278870161929056 -0.0186098895961297 -0.137797717956108 0.00184033909916235 0.0240126361431528 -0.0481012376954083 0.127269412061331 0.359030236362534
-0.151106475081666 0.196701859089433 -0.637617084103317 0.346519884239681 0.0217686430565319 -0.0488344397678246 0.253062273120006 1 0.586515365660112 0.256545425636423 0.229192432147235 -0.123450895716365 0.112058058357634 -0.0539144659162438 -0.14418479120817 -0.110326309648646 -0.0604321354563294 -0.157968644999809 -0.200728137133325 -0.320709739971302 -0.037693128125607 0.0094324652267759 -0.168176176632988 -0.0692861917986951 -0.000235383285297612
-0.204226458081082 0.115760380256192 -0.362622800505224 0.148787728814125 -0.0561018449437265 -0.15616383430995 -0.136958485655679 0.586515365660112 1 0.318681865406379 0.233773041937902 0.143242021721506 0.00527614503964212 -0.0924083540291723 0.09392504397334 0.0551171010885958 -0.0616681709437014 -0.258730257078683 -0.0812417644248423 -0.320614897867774 -0.215972789977669 0.0262973372096441 -0.195163466818297 -0.132589513841576 -0.0633202314245522
0.0177199145794874 0.0790504357249641 -0.175843605666319 0.0502773693838213 0.0371759567217385 -0.152855445092482 0.27917716164959 0.256545425636423 0.318681865406379 1 0.347535791428372 0.0629489689163071 0.0608678162001515 -0.13353624634895 -0.0212048507304502 -0.142799563036738 -0.276921493436601 -0.220167306198022 0.144732222681709 -0.223486993316423 -0.103019139741576 0.323836428661149 -0.461010125094968 -0.13653293782395 0.0894298933958716
-0.0386350455001955 0.0885699374874148 0.008564709676991 0.314680137460417 0.145667743401133 -0.365892080673331 0.0976470284722233 0.229192432147235 0.233773041937902 0.347535791428372 1 -0.569453091648894 0.0872722041484547 -0.0421446123669254 0.0448196055647065 -0.340572366431744 -0.380219619364994 -0.830821218910907 0.0310760502088234 -0.231549287960419 -0.182154935587156 -0.462819146125236 -0.605050562403346 0.0418759664882862 -0.0679418160362856
0.044744117407664 -0.246325662107757 -0.00885136213021948 -0.240478762983509 -0.223052086398134 0.204836181491669 -0.0781287522297279 -0.123450895716365 0.143242021721506 0.0629489689163071 -0.569453091648894 1 0.102283042456003 0.109497885746841 -0.164104499866777 0.643245085175312 0.156920319124544 0.477352861921216 0.0383498130878374 -0.112889968613827 -0.187493658235691 0.359608001654071 0.299911839942835 0.0573045108592541 0.228797904275214
-0.249841566571205 0.0967931967107447 -0.0360383979699723 0.199906707126036 -0.341683578463903 -0.263418116935271 0.331812274610448 0.112058058357634 0.00527614503964212 0.0608678162001515 0.0872722041484547 0.102283042456003 1 -0.22618803969896 -0.320952407718137 -0.0251083305617461 -0.133732534475871 0.0157911672097116 -0.14774313506756 -0.037566621609975 -0.0689279454038783 0.203181018611084 -0.0604943443468749 0.182876381516949 0.241561192543619
0.118897654851378 0.00454215576001301 0.115873480626303 -0.155473737418865 0.169500641028554 -0.0182010030781432 0.116157329744585 -0.0539144659162438 -0.0924083540291722 -0.13353624634895 -0.0421446123669254 0.109497885746841 -0.22618803969896 1 -0.144200659408402 -0.0452614943056709 -0.171146363872427 0.117441774393617 -0.194374737793539 -0.204591303792993 -0.330172854571035 -0.152640435037377 -0.0030961547176255 0.774479770707561 0.455476616442921
-0.120580444137503 0.0957579662023514 -0.0396710665206709 0.225346264756649 0.159341488879753 0.198952444622358 -0.353582805677133 -0.14418479120817 0.09392504397334 -0.0212048507304502 0.0448196055647065 -0.164104499866777 -0.320952407718137 -0.144200659408402 1 0.0183227065173136 0.138331647477982 -0.256746211847224 0.0462261214273479 0.476973861748929 0.3044372168934 -0.0170124309866074 -0.117120976413981 -0.165992709007475 -0.616989456442392
0.0513276157324387 -0.120792337988499 -0.0329771832573747 0.0213487377547622 0.0267381589255101 0.02437511300285 -0.150288163213933 -0.110326309648646 0.0551171010885958 -0.142799563036738 -0.340572366431744 0.643245085175312 -0.0251083305617461 -0.0452614943056709 0.0183227065173136 1 0.454473172021299 0.319326936612123 -0.234925052040786 0.0376031371828598 0.13376402825379 -0.155067990860605 0.589823697211987 -0.177431914497947 -0.0516708054738701
-0.162965738172734 -0.00851453507585438 0.00841905786564237 -0.0412529134144327 -0.066484485630625 0.142084305943742 -0.261840827328023 -0.0604321354563294 -0.0616681709437015 -0.276921493436601 -0.380219619364994 0.156920319124544 -0.133732534475871 -0.171146363872427 0.138331647477982 0.454473172021299 1 0.20941447730656 -0.164855536912336 0.153283824010819 0.497902392986438 -0.0331757936852496 0.574032562918545 -0.227558988645086 -0.206580946827911
0.0770647464788722 -0.0688598010894309 -0.0341382252227884 -0.242634371232063 -0.0589311321543239 0.248512886809272 0.0278870161929056 -0.157968644999809 -0.258730257078683 -0.220167306198022 -0.830821218910907 0.477352861921216 0.0157911672097116 0.117441774393617 -0.256746211847224 0.319326936612123 0.20941447730656 1 -0.0579182509593418 0.196558656651353 0.125715780639308 0.34466927665638 0.514532788028078 0.0881167173571809 0.233399738155261
-0.0741982671635853 -0.13486816793383 -0.104275006774756 -0.183426890210687 -0.248207095489618 0.31726287856635 -0.0186098895961297 -0.200728137133325 -0.0812417644248423 0.144732222681709 0.0310760502088234 0.0383498130878374 -0.14774313506756 -0.194374737793539 0.0462261214273479 -0.234925052040786 -0.164855536912336 -0.0579182509593418 1 -0.072308497414945 0.0175933533620189 0.152416955744179 -0.269986227106238 0.070110727419932 -0.0180306639030205
0.00517977910521465 0.0102363728414938 0.00782822429548207 0.0166499762654024 0.137630230777404 0.28096808781824 -0.137797717956108 -0.320709739971302 -0.320614897867774 -0.223486993316423 -0.231549287960419 -0.112889968613827 -0.037566621609975 -0.204591303792993 0.476973861748929 0.0376031371828598 0.153283824010819 0.196558656651353 -0.072308497414945 1 0.494212503820695 0.140884883116486 0.309650164186435 -0.268389053889959 -0.143623569564688
-0.142465009070748 0.111286445758597 -0.100211325422438 0.127716728497139 -0.0265972142651367 0.175797974149614 0.00184033909916235 -0.037693128125607 -0.215972789977669 -0.103019139741576 -0.182154935587156 -0.187493658235691 -0.0689279454038783 -0.330172854571035 0.3044372168934 0.13376402825379 0.497902392986438 0.125715780639308 0.0175933533620189 0.494212503820695 1 0.169110299389297 0.281914362868006 -0.364436319780313 -0.12931595213169
-0.0678213814020662 0.0993510298503737 0.0330213404091381 -0.0484173747106076 -0.213417530707629 0.22961874025692 0.0240126361431528 0.0094324652267759 0.0262973372096441 0.323836428661149 -0.462819146125236 0.359608001654071 0.203181018611084 -0.152640435037377 -0.0170124309866074 -0.155067990860605 -0.0331757936852496 0.34466927665638 0.152416955744179 0.140884883116486 0.169110299389297 1 -0.0492614001631724 -0.0728679534961739 0.143049965317096
0.130473091995609 -0.0638846694782828 -0.0675639923741972 -0.191862348567514 0.0831514787277508 0.173424289865526 -0.0481012376954083 -0.168176176632988 -0.195163466818297 -0.461010125094968 -0.605050562403346 0.299911839942835 -0.0604943443468749 -0.0030961547176255 -0.117120976413981 0.589823697211987 0.574032562918545 0.514532788028078 -0.269986227106238 0.309650164186435 0.281914362868006 -0.0492614001631724 1 -0.159937012896612 0.113454076582561
-0.0856428633048791 0.0140025765790436 0.152153019941874 -0.0662219632773837 -0.119369160033733 -0.047157095707012 0.127269412061331 -0.0692861917986951 -0.132589513841576 -0.13653293782395 0.0418759664882862 0.0573045108592541 0.182876381516949 0.774479770707561 -0.165992709007475 -0.177431914497947 -0.227558988645086 0.0881167173571809 0.070110727419932 -0.268389053889959 -0.364436319780313 -0.0728679534961739 -0.159937012896612 1 0.451218351193101
0.132669701535107 -0.0930292437849259 0.0200359988415745 -0.349970503882012 -0.108335352438772 -0.0182225997512404 0.359030236362534 -0.000235383285297612 -0.0633202314245522 0.0894298933958716 -0.0679418160362856 0.228797904275214 0.241561192543619 0.455476616442921 -0.616989456442391 -0.0516708054738701 -0.206580946827911 0.233399738155261 -0.0180306639030205 -0.143623569564688 -0.12931595213169 0.143049965317096 0.113454076582561 0.451218351193101 1
