# Supplementary material for: The phylogenetic relationships of geoemydid turtles from the Eocene Messel Pit Quarry: a first assessment using methods for continuous and discrete characters
Source: PeerJ. 2021 Aug 5;9:e11805. doi: 10.7717/peerj.11805 (PMC8349520; doi:10.7717/peerj.11805)
Supplement: Supplemental Information 2 — The raw landmark data, the raw segment measurements, and the matrices with combined discrete and continuous characters together with the files necessary for reproducing the main parsimony analyses. Consult the file README.md contained therein for a description of the contents and instructions for reproducing the analyses. [file peerj-09-11805-s002.zip › data_and_scripts/revbayes/input/dna.nex]

#NEXUS

BEGIN DATA;
DIMENSIONS  NTAX=45 NCHAR=1140;
FORMAT DATATYPE=DNA GAP=- MISSING=?;
MATRIX

Batagur_baska                  atggctaaaaatttacgaaaaacccacccaataataaaaatcatcaacaactcatttatcgacctcccaagcccctccaacatctctgcttgatgaaactttggatcccttctaggcgcctgcctaatcctacaaatcaccacaggaatcttcctagcaatacactactcaccagatatttcactagcattctcatcagtagcacatatcacccgagatgtccaatacggatgacttattcgtaacatacatgccaacggagcctccatcttcttcatatgtatttacctccacatcggccgaggcctttactacagctcatacttgtacaaagaaacctgaaacacaggaatcatcctcctattcctaaccatagccaccgcattcgtgggttacgtcctgccatggggccaaatatcattctgaggagccaccgttattaccaacctactctcagccaccccttacatcggcaacaccctagtacaatggatctgaggcggattttcagtagataacgccaccttaactcgattcttcacatttcacttcctactcccattcgccattgccggcctagcagccatccacctactcttcctccatgaaaccggatcaaacaaccctacaggattaaactcaaacgctgacaaaatcccattccacccgtacttctcatacaaagacctactaggccttgttctaatactaacccttctactaagcctatcactattctcaccaaacctcctaggtgacccagacaacttcatcccagctaaccccttatccactcccccccacatcaaaccagaatgatatttcctatttgcctacgcaatcctccgatctatccccaacaaactaggaggcgtactagccctactactctccatcctagtactattcgcaataccaatcctacacacatcaaaacaacgaacagccctattccgaccactaacccaaatccttttctgatgcctagttgccgacctactaatccttacatgaattggaggccaaccagtcgaaaacccattcatcactatcggccaaattgcctccatcctctacttcacaatcctcctaacacttatacctctcataggactaatcgaaaacaaaatactaaactag
Batagur_borneoensis            atggctaaaaatttacgaaaaacccacccaataataaaaatcatcaacaactcatttatcgaccttccaagcccctccaacatttctgcttgatgaaacttcggatccctcctgggcgcctgcctaatcctacaaatcaccacaggaatttttctagcgatacactactcaccagacatctcactagcattctcatcagtagctcatatcactcgagacgtccaatacggatgacttattcgtaacatacatgccaacggagcctctatcttcttcatatgtatctacctccacatcggccgaggtctctactacagctcatacctatacaaagaaacctgaaacacaggaatcatccttctatttctgaccatagctaccgcattcgtgggctacgtcctaccatgaggacaaatatcattctgaggcgccaccgtcatcaccaacctactctcagccatcccctatatcggcaacaccctagtacaatgaatctgaggcggattttcagtagacaatgccaccctaacccgattcttcacattccatttcctactcccattcgccatcgccggcctagcagccgtccacctactcttcctccatgaaaccggatcaaacaaccccacaggactaaactcaaacgcggacaaaatcccattccacccctacttctcatataaagacctactaggccttgccctaatactaaccttgctactgagcctatcactattctcaccaaatctcctaggtgacccagacaacttcatcccagccaaccccctatccacccctccacacatcaaaccagaatgatatttcctattcgcctacgcaatccttcgatccattccaaacaaactaggaggtgtactagccctattactctccatcctagtactatttgcaataccagccctacacacatcaaaacaacgcacagccctattccgaccactaacccaaatacttttctgatgcctaatcgctgacctacttatcctcacatgaattggaggtcaaccagttgaaaacccattcatcactatcggtcaaatcgcctccatcctctacttcacgatcctcttaacactcatacccctcacaggactgatcgaaaacaaaatactaaactga
Batagur_dhongoka               atggttaaaaatttacgaaaaacccacccaataataaaaatcatcaacaactcatttatcgacctcccaagcccctccaacatctctgcttgatgaaacttcggatccctcctgggcgcctgcctaatcctacaaatcaccacaggaatcttcctagccatacactactcaccagatatttcactagcattctcatcagtagcccatatcacccgagacgtccaatacggatgactcattcgtaatatacacgctaacggagcctccgtcttctttatatgcatctacctccacatcggccgaggcctctactacagctcatacttatacaaagaaacctggaacacaggaatcatccttctatttctgaccatagccaccgcattcgtgggctatgtcttaccatgaggccaaatatcattctggggcgccaccgtcattaccaacctactctcagccatcccctatatcggcaacaccctagtacaatgaatctggggcggattttcagtagacaacgctaccttaacccgattcttcacattccacttcctactcccattcaccatcgccggcctagcagccgtacatctactattcctccacgaaactggatcaaacaaccccacaggactaaactcaaatactgacaaaatcccattccacccatacttctcatacaaagacctactaggccttgttctaatactaaccctactactaagcctaacactattctcaccaaatctcctcactgacccagacaacttcatcccagccaaccccttatccactcctccacatatcaaaccagaatgatattttctattcgcctacgcaatccttcgatccattccaaacaaactaggaggcgtactagccctactactctccatccttgtactatttgcaataccaaccctacacacatcaaaacagcgcacagccctattccgaccactaacccaaatccttttctgatgcctaatcgctgacttactaatccttacatgaattgggggtcaaccagtcgaaaacccattcatcactatcggtcaaattgcctccatcctctacttcacaatcctattaacactcatacccctcataggactaattgaaaacaagatattaaactaa
Batagur_kachuga                atggcaaaaaatttacgaaaaacccacccaataataaaaatcatcaataactcatttatcgacctcccaagcccctccaacatctctgcttgatgaaactttggatcccttctaggcgcctgcctaatcctacaaatcaccacaggaatcttcctagcaatacactactcaccagacatttcactagcattctcatcagtagcacatatcacccgagatgtccaatacggatgacttattcgtaacatacacgccaacggagcctccatcttcttcatatgtatttacctccacattggccgaggcctttactacagctcatacttgtataaagaaacctgaaacacaggaatcatcctcctattcctaaccatagccaccgcattcgtaggctacgtcctaccatgaggccaaatatcattctgaggcgccaccgttattactaacctactctcagccaccccttacattggcaataccctagtacaatgaatctgaggcggattttcagtagataacgccaccttaacccgatttttcacattccacttcctactcccatttgccattgccggcctagcaatcatccacctactattcctccacgaaaccggatcaaacaacccaacaggattaaactcaaatgctgataaaatcccattccacccgtacttctcgtacaaagacctactaggccttgtcctaatactaactcttctacttagcctatcactattctcaccaaacctcctaggtgacccagacaacttcatcccagccaacccactatccacccctccacacatcaaaccagaatgatattttctatttgcctacgcaatcctccgatccatccctaataaactaggaggcgtactagctctattactctccatcctagtactattcgcaataccaatcttacacacatcaaaacaacgcacagccctattccgaccactaactcaaatcctcttctgatgcctaattgctgacctactaatccttacatgaattggaggccaaccagtcgaaaacccattcatcactatcggccaaattgcctccatcctctatttcacaatcctcttaatacttatacctctcataggactaatcgaaaacaaaatactgaactag
Cuora_amboinensis              atgaccataaatctacgaaaaacccaccccatagtaaaaatcatcaacaactcatttattgatctcccaagcccttctaatatctctgctctatgaaacttcggatcattactaggtatctgcctaatccttcaaatcaccacaggaatcttcctggcaatacactactcaccagacatctcactagcattttcatcagtagcccatatcacccgagacgtacagtacggatgactaatccgcaatacacatgccaatggggcctccatcttcttcatatgcatctaccttcatattggtcgaggactctactacggctcatacctatacaaagaaacctgaaacacaggaatcatcttactattcctaactatagctactgcgttcgtaggctacgtcctaccatgaggccaaatatcattctgaggcgctaccgtcatcacaaacctactctcagccaccccttacattggcaatactctcgtacaatgaatctgaggggggttctcagtagacaacgccaccctaactcgattcttcacctttcactttctactcccattcgctatcgctggtctagcagccgtacatctactcttcctccacgaaactggatcaaataacccaacaggattaaactcaaacgctgacaagatccccttccacccctacttctcatacaaagacctactaggcctcatcctaatactcaccctcctgttaaccctagcattattctccccaaatctcctaggcgacccagacaacttcacaccagctaacccgctatccactccccctcatatcaaaccagaatgatacttcctcttcgcctacgcaatccttcgatccatcccaaacaaactgggaggcgtacttgccctcctatcctccatccttgtactatttatagtaccaaccctacatacctcaaaacaacgcacagcctcattccgaccattaacccaaatcctcctctgatgcttagcagctgatctattagtactcacatgaatcggaggacaaccagtcgaagacccattcatcactattggccaaacagcctctatcctgtacttcataatcttcctaacacttataccccttacaggactcattgaaaacaaaatactaaactaa
Cuora_aurocapitata             atgaccgcaaacctgcgaaaaacccaccccatagtaaaaattatcaacaactcatttatcgatctcccaagcccttctaacatctctgctttatgaaacttcggatcactattaggcgcctgcctaatcctacagatcatcaccggagtcttcctagcaatacactactcaccagacatctcactagcattctcatcagtagcccacatcacccgagacgtacagcacggatgactgatccgcaatatacatgccaacggggcctccatcttcttcatatgcatctaccttcatattggccgaggactttattacggctcatacctctacaaagaaacctgaaacacgggaattatcctactatttctaaccatagctactgcattcgtaggctacgtcttaccctgaggccaaatatcattctgaggtgctaccgtcatcacaaacctactctcagccaccccctacattggcgatactcttgtacaatgaatttgaggaggattctcagtagacaacgccaccttaactcgattcttcacctttcatttcctactccccttcaccatcgccggtttagcagctgtacatttactcttcctccacgaaactggatcaaataatccaacaggattaaactcaagcgctgacaaaatccccttccacccctacttttcatacaaagacctactaggtttcatcttattgctcaccctcctactaaccctagcattattctccccaaaccttctaggcgacccagataacttcacacccgccaacccactatccactcccccccacatcaaaccagaatgatacttcctcttcgcctacgcaatccttcgatccatcccaaacaaattagggggtgtacttgcccttctatcttccatccttgtactatttataataccaaccctacatacctcaaaacaacgtacaacttcattccgaccattaacccaaatcctcttctgatgtttaacagctgatctacttatactcacatgaatcggaggacaaccagtagaagatccattcatcactatcggccaaacagcctccatcctatacttcacaattcttttaacacttctacccctcacagggctcattgaaaacaaaatattaaaccaa
Cuora_flavomarginata           atgaccacaaacctacgaaaaacccaccctatagtaaaaattatcaacaactcatttattgacctcccaagcccttctaacatctctgctttatgaaacttcggatcactactaggcacctgcctaatcctacagatcatcaccggaatcttcctggcaatacactattcaccagacatctcactagcattctcatcagtagcccatatcacccgagatgtacagtacggatgactgatccgcagtatacatgccaacggggcctccatcttcttcatatgcatctaccttcatattggtcgaggactttattatggctcgtacctctacaaagaaacctgaaacacaggaatcatcctactattcctaactatagctactgcattcgtaggctacgtcctaccatggggccaaatatcattctgaggtgccaccgtcatcatgaacctactctcaggcaccccctacattggcaatactctcgtacaatgaatttgaggggggttctcagtagacaatgccaccttaactcaattcttcacctttcattttctactccccttcaccatcgccggtttagcagctgtacatttactcttcctccacgaaactggatcaaacaacccaacaggattaaactcaaacgctgacaaaatccccttccacccctacttctcatacaaagacctactaggcctaatcttaatgctcaccctcctgctaaccctagcattattctccccaaatcttctaggtgacccagacaacttcacaccagctaacccactatccactcccccccacatcaaaccagaatgatacttcctcttcgcctatgcaatccttcgatccatcccaaacaaattaggaggtgtacttgcccttctatcctccatccttgtattatttataataccaaccctacatacctcaaaacaacgtacagcttcattccgaccattaacgcaaaccctcttctgatgtttaacagctgatctactagtacttacatgaatcggaggacaaccagtcgaagatccattcatcactattggccaagtagcctccatcctatacttcataattcttttaacacttatacccctcacaggactaattgaaaacaaaatactaaaccaa
Cyclemys_dentata               atgactacaaaactgcgaaaaacccacccagtaataaaaattatcaacaactcatttatcgacctcccaagtccctctaatatctctgcttgatgaaacttcggctcattactaggtatttgcctaatcctacaaatcattaccggaattttcctagcaatacactattcaccagatatctcactagcattctcatcagtggcccacatcactcgagatgtacagtacgggtgacttatccgcaacatacatgccaacggggcttccatcttcttcatgtgtatttaccttcacatcggtcgaggactttactacggctcatacttatataaggaaacctgaaacacaggaatcatcctgctatttctaactatagccactgcattcgtaggctatgtcttaccatggggccaaatatcattttgaggcgccaccgtcatcaccaacctactctcagccaccccctacatcggcaatactatagtacaatgaatttgagggggattctcagtagacaatgccaccctaactcgattctttacctttcactttctactgccttttaccattgctggcatagcagccgtacacttaatcttcctccacgaaactggatcaaataatccaacaggattaaactcaaacgctgacaaaattcctttccacccctacttttcatacaaagacttactcggcctcatcctaatacttaccctcctactaaccctagcactattctccccttacctcctaagcgacccagataacttcacaccagccaaccccctatccacccctccacatattaagccagaatgatacttcctattcgcctacgcaatcctccgatctattccaaacaaattaggaggcgtacttgctcttttactctccatccttgtactattcatagtaccaatcctacatacatcaaaacaacgtacaacctcattccgaccattaacccaaatcctattctgatgcttagtagccaacctacttattctcacatgaattggaggacaaccagtagaagacccattcatcactatcggccaagcagcctccattctatatttcacaatcctcctagtactcatacctctcacagggtcaattgaaaacaaaatactcaaccaa
Cyclemys_oldhamii              -----------------------------------------------------------------------------------------------------cggctcattactaggtatttgcctaatcctacaaatcattaccggaattttcctagcaatacactattcaccagatatctcactagcattctcatcagtggcccacatcactcgagatgtacaatacgggtgacttatccgcaacatacatgccaacggggcttccatcttcttcatgtgtatctacctccacatcggtcgaggactttactacggctcatacttatataaggaaacctgaaacacaggaatcatcctgctatttctaactatagccactgcattcgtaggctatgtcttaccatggggccaaatatcattttgaggcgccaccgtcatcaccaacctactctcagccaccccctacatcggcaatactatagtacaatgaatttgagggggattctcagtagacaatgccaccctaactcgattctttacctttcactttctactgccttttaccattgctggcatagcagccgtacacttaatcttcctccacgaaactggatcaaataatccaacaggattaaactcaaacgctgacaaaattcctttccacccctacttttcatacaaagacttactcggcctcatcctaatacttaccctcctactaaccctagcactattctccccttacctcctaagcgacccagataacttcacaccagccaaccccctatccacccctccacatattaagccagaatgatacttcctattcgcctacgcaatcctccgatctattccaaacaaattaggaggcgtacttgctcttttactctccatccttgtactattcatagtaccaatcctacatacatcaaaacaacgtacaacctcattccgaccattaacccaaatcctattctgatgcttagtagccaacctacttattctcacatgaattggaggacaaccagtagaagacccattcatcactatcggccaagcagcctccattctatatttcataat-------------------------------------------------------
Geoemyda_spengleri             atgaccataaacttacgaaaaactcacccaattataaaaattatcaacaactcattcattgatcttccaagcccctccaatatctccgcttgatgaaacttcggatcactcctgggcacctgcctaatcctacaaattaccactggagttttcctagctatacactactcacctgacatctcacaagcattctcatcagttgcccatatcactcgagatgtacaatacggatgacttattcgcaacacacatgccaacggagcctctatcttcttcatatgcatctacatccatattggccgaggactctactacggctcatatttatacaaagaaacctgaaacacaggaattatcctactatttctaactatagccactgcatttataggctacgttttaccctgaggccaaatatcattctgaggtgctactgtcattaccaacctactctcagccatcccctatattggcaatactttagtacaatgaatttgaggtggattttcagtagataacgccaccttaacccgattcttcaccttccatttcctactaccctttaccatcgccggcttagcaatcgtacaccttctcttcctccatgaaacctgatcaaacaacccgacaggattaaactcaaatacagacaaaatcccattccacccatatttctcatacaaagatctactaggccttatcttaatactaactctcctactaagcctagcactattccttccaaatctactgagcgacccagacaattttacaccagccaacccactatccactcctccacatattaagccggagtgatacttcctatttgcctatgcaatcctacgatccatcccaaataaactgggtggcgtacttgccctattatcttccatccttgtactatttattataccaaccctacatacatcaaaacaacgaacagccctattccgaccactaacccaaaccctattctgatgcctaacagctaatctactggtactcacatgaatcggaggacaaccaatcgaaaacccatttatcataattggccaagcagcctctaccctgtacttcacaattatcctagtactaatacccctcacaggactaatcgaaaacaaaatattaaaccaa
Glyptemys_insculpta            atgagtacaaacctacgaaaaacccacccactagcaaaaatcatcaacaactcattcatcgacctaccaagcccttccaacatctctgcttgatgaaactttggatccttactaggcgcttgcttaattctacaaaccattaccggaattttcctagctatacactactctccggatatctcattagcattctcatcagtagcccatatcactcgagacgtacaatatggatgactcatccgcaacatacatgccaacggcgcctccctattcttcatatgcatctacctccacatcggacggggactttattacggctcatatctatacaaagaaacctgaaacacaggaattgccctactactactaacaatagctactgcattcgtgggctacgtcctgccatgaggacaaatatccttctgaggtgccaccgttattaccaacctcctctcagccattccatatattggcaatacactagtgcaatgaatctgaggggggttctcagtagacaacgcaactctaacccggttcttcaccttccacttcttactaccattcaccattataggactaacaatagtacacctgctcttcctacacgaaactggatcaaacaacccaacaggactaaactcaaacaccgataaaatccccttccatccctacttctcatacaaagacctactaggactcatcttaatattaaccttcctactaaccctaacactattctaccccaacctcttaggagacccagacaacttcacaccagccaaccccctatccacccccccacatattaaaccagaatgatactttcttttcgcctacgcaatcctacgatcaatcccaaacaaattaggcggcgtactcgccctcctactctccatcctcgtactattcctgatacccaccctacatacatcaaaacaacgaacaatccaattccgaccactaacacaaaccctgttctgatcttttatcgccaacctcctagtactaacatgaatcggaggacaaccagtcgaaaacccattcatcaccatcggccaagtagcctctactctccacttcttaattttactaatcctaatacccatcgcaggaataatcgaaaacaaaatactaacttaa
Gopherus_agassizii             atggccacaaacttacgaaaaacccatccactaataaaaatcatcaataactcattcattgacctaccaagcccctcaaacatctcagcctgatgaaacttcggatcacttctcggcatatgtttaatcctacaaatcatcacaggaattttcctagcaatacactactcaccaaacatctcactagcattctcatcagtagcccacatcacccgagacgtacagtacgggtgactcatccgaaacatacatgccaacggagcctccatcttctttatatgtatctatcttcacatcggccgaggaatttattacggctcatacttatataaagaaacctgaaacacaggaatcatcttactatttacagtcatagccaccgcattcgttggctatgtcctaccatgaggccaaatatcattctgaggtgctaccgttatcaccaacctactctcagccatcccatacattggtaatactctagtacaatgaatctgaggtggattctcagtagacaacgccaccctaacccgattcttcaccttccacttcctactccccttcactatcatcggcttagccatcacacacctactattccttcatgaaactggatcaaacaacccaacagggctaaactcaaacgccgacaaaattccattccacccatacttctcatacaaagaccttctaggacttgtactaatactaactattctcctaaccttaacactattctcaccaaacctgctaggagacccagataatttcacaccagccaaccccctatcaaccccaccacatattaaaccagaatgatacttcctattcgcctacgcaattctacgatctatcccaaataaactaggaggtgtacttgccctgctattctccattctagtattattcctcataccaaccctacacacatcaaaacaacgctcaaccatattccgaccactaacccaaaccctattctgatgcctggtagctgacctgttagtacttacatgaattggcggacaaccagtagaagatccattcatcacaattggtcaagcagcctctattctatacttcacaatcatccttatacttataccaatcataggaataatcgaaaacaaaatactaaaccta
Graptemys_barbouri             atgatcataaacctccgaaaaacccacccactagcaaaaatcatcaacaactcattcattgatctgccaagcccctccaacatctctgcttgatgaaactttggatccttattaggcacttgcctaattctacaaacccttactggaattttcctagctatacactactccccagacatttcactagcattctcatcagtagcccacattacccgagacgtacaatacggatgacttatccgcaatattcatgctaacggcgcctccctcttcttcatatgcatctaccttcatattggacgaggactttattacggctcatacctatacaaagaaacctgaaacacaggaattatcctactactcctaacaatagccactgcattcgtgggctatgtcctaccatgaggccaaatatccttttgaggtgcaaccgttattaccaacctactctcagccattccatacattgggaacacactagtacaatgaatctgaggtggattctcagtagacaacgcaaccctaacccgattctttaccttccacttcctcctaccatttaccattataggtctaacactagtacacctactttttctacatgaaaccggatcaaacaacccaacagggttaaactcaaacaccgataaaatcccattccacccttatttctcatacaaagaccttctaggcatcatcttaatactaaccctcctactaaccctaacattattctctccaaatcttttaggagacccagataacttcacaccagccaaccccttatccacccctccacatatcaaaccagaatggtactttcttttcgcctacgcaatcctacgatctatcccaaacaagttaggtggagtacttgccctactattctctatccttgtactattcctaatgcccaccctacacacatcaaaacaacgaacaacccaattccgaccacttacacaaaccctattctgatgcttaattgctaaccttttagtactgacatgaattggaggacaacccgttgaaaacccattcattacaatcggccaagtagcctctattctctacttctcaactctattaatcctcatccctaccgcaggcataattgaaaacaaaatactaacttaa
Graptemys_geographica          ----------------------------------------------------------------taccaagcccctccaacatctctgcttgatgaaactttggatccttattaggcacttgcctaattctacaaacccttactggaattttcctggctatacactactccccagacatttcactagcattctcatcagtggcccacattacccgagacgtacaatacggatgacttatccgtaatattcatgctaacggcgcctccctcttcttcatatgcatctaccttcatattggacgaggaatttattacggctcatatctatacaaagaaacctgaaacacaggaattatcctactactcctaacaatagccactgcattcgtaggctatgtcctaccatgaggccaaatatccttctgaggtgcaaccgttattaccaatctactctcagccattccatacattgggaacacattagtacaatgaatctgaggcggattctcagtagacaacgcaaccctgacccgattctttaccttccacttcctcctaccatttaccattataggtctaacattagtacacctactttttctacatgaaactggatcaaacaacccaacagggttaaactcaaacaccgataaaatcccattccacccttatttctcatacaaagaccttctaggcatcattttaatgctagccctcctactaaccctaacattattctctccaaaccttttaggggacccagataacttcacaccagccaaccccttatccacccctccacatattaaaccagaatggtactttcttttcgcctacgcaattctacgatctatcccaaacaagttaggtggagtacttgccctactattctctatccttgtactattcctaatgcccaccctacacacatcaaaacaacgaacaactcaattccgaccacttacacaaaccctattctgatgcttaatcgctaaccttttagtactaacatgaattggaggacaacccgttgaaaatccattcattacaatcggccaagtagcctctattctctatttctcaact------------------------------------------------------
Hardella_thurjii               atggccaaaaacttacgaaaaacccacccaataataaaaatcatcaacaactcatttatcgacctcccaagcccctccaacatttctgcttgatgaaactttggatccctcctaggcgcctgcctaatcctacaaatcactacaggaatcttcttggcaatacactactcaccagacatttcactagcattctcatcagtcgcccacattacccgagacgtccaatacggatgactcattcgcaatacacatgctaacggagcttctatcttcttcatatgtatctatcttcacatcggccgaggcctttactacagctcatacctgtacaaagaaacctgaaatacaggaatcatcctcctattcctaactatagctactgcattcgtaggttacgtcctaccatgaggccaaatatcattctgaggtgctaccgtcattaccaacctactctcagccatcccttacatcggaaataccctagtgcaatgaatctgaggtggattttcagtagacaatgctaccctaacccgattcttcaccttccacttcctactcccattcactattgccggcctagcagccgtccaccttcttttcctccacgaaaccggatcaaacaaccccacaggattaaactcaaacgccgacaaaatcccattccacccatacttctcatacaaagatctactaggtcttatccttatattaaccttactattaaacctagcattattctcacctaaccttttaggcgacccagacaacttcattccagccaacccactatccacccctccacacatcaaaccagaatgatacttcctatttgcctacgcaatccttcgatccatcccaaacaaactaggaggtgtactagccctactactctctattctagtcctattcgcaatgccaaatctacacacatcaaaacaacgtacagccctattccgaccattaactcaaatcctcttttgatgtctaatcgctgacctactaatcctcacatgaattggaggccaaccagtcgaaaacccattcattataatcggccaaatcgcctccatcctctacttcacaatcctcttaatactcatacccctcgcaggactaattgaaaacaaaattcttacccaa
Heosemys_annandalii            atgtctacaaacctacgaaaaactcacccaataataaaaattatcaacaactcattcattgatctcccaagtccttccaacatctctgcttgatgaaacttcggctcattactcggcacctgcctaatcctacaaatcatcaccggaatcttcctggcaatacattactcaccagacatttcactagcattctcatcagtagcccatatcactcgagacgtacaatacggatggcttatccgcaatatacatgctaatggagcctctatcttcttcatatgcatttaccttcacatcggccgaggactttactacggctcatacttgtacaaagaaacctgaaacacaggaattatcctcctatttctaactatagccaccgcattcataggctacgtcttaccatgaggccaaatatcattctgaggtgccactgttattaccaacctactttcagcaactccatacatcggcaataccttagtacaatgaatttgaggaggattttcagtagacaacgccaccctaacccgattcttcactttccacttcctactgcctttcactatcgccggcatagcaaccgtacacttactattcctccacgaaaccggatcaaayaacccaacaggattaaactcaaacatcgacaaaattcccttccacccttatttctcatacaaagacttactaggtcttatcttaatatctaccctcttactaaccctaacattattctccccaaacctcctaggcgacccagacaacttcacaccagctaaccccctatccacccctccacatatcaagccagaatgatactttctattcgcttacgcaattctccgatctatcccaaataaattaggaggcgtacttgccctcttattctccatcattgtattacttacagtaccaaccctacacacatcaaaacaacgcacagcttcattccgacccctaacccaaatcctattctgatgcctaacagctaacctacttgtactaacgtgaattggtggacaaccagtcgaagacccattcatcactattggccaagcagcttccatcctatacttcacaatccttttactacttatacctctcacaggacttattgaaaacaaaatattaaaccaa
Heosemys_grandis               atgaccacaaacttacgaaaaactcacccattaataaaaattatcaacaactcattcattgatctcccaagtccttctaacatctctgcttgatgaaatttcggctcactactaggtacctgcctaatcttacaaatcatcaccggaatcttcctagcaatacactactcaccagacatctcactagcattctcatcagtagcccatatcactcgagatgtacaatatggatgacttatccgcaatacacatgccaacggagcctccatcttcttcatatgtatctaccttcatatcggccgaggactttactacggatcatacctatacaaagaaacatgaaatacaggaattatccttctatttctaactatagctactgcattcgtaggctatgtcctaccatgaggccaaatatcattctgaggtgccaccgtcattactaacctactttcagctactccatacatcggtaataccctagtacagtgaatttgaggtggattttcagtagacaacgccaccctaacccgattttttaccttccatttcctactacccttcactatcgctggtatagcaatcgtacatttactattcctccacgaaacaggatctaataacccaacaggactaaactcaaacaccgacaaaattccattccacccctatttctcatacaaagacttactaggtctcaccctaatatttaccttcctgctaatcctggtattattctatccaaaccttctaggcgacccagataacttcacaccagctaaccccctatccacccccccacacattaagccagaatgatacttcttattcgcttacgcaatcctccgatccattccaaataaactaggaggcgtacttgccctcttattctccatcatcgtattattcataataccaatcctacacacatcaaaacaacgcacagcttcattccgacccccaactcaaatcttattttgatgcctatcagctaacctacttgtactaacatgaattggaggacaaccagttgaagacccatttatcactattggccaagcagcctccatcctatacttcacaatcctcctagtacttatcccccttataggattaattgaaaacaaaatactaaaccaa
Heosemys_spinosa               atgaccacaaacctacgaaaaactcacccaataataaaaattatcaacaactcatttattgatctaccaagtccttctaacatctccgcttgatgaaacttcggctcactactaggcgcctgcttagttctacaaattatcactggaatcttcttagcaatacactactcaccagatatctcattagcattctcatcagtagcccatattacccgagatgtacaatacggatgacttatccgcaacatacatgccaatggagcctccatcttctttatatgcatttaccttcacattggccgaggactctactacggctcatacttatacaaagaaacctgaaacacaggaatcatcctgctattcctaactatagccaccgcatttgtaggctatgtcttaccatgaggccaaatatcattctgaggcgccaccgtcatcaccaacctactttcagctaccccgtacattggtaatactttagtacaatgaatttgaggaggattttcagtagataacgccaccctaacccgattctttaccttccacttcctactacctttcactatcgctggccttgcaatcgtacatttacttttcctccatgaaaccggatcaaacaatccaacaggattaaactcaaacgccgataaaattccattccacccctatttctcatacaaagacttactaggcctaatcctaatactcaccctcctacttaccctagcactattctccccaaaccttctaggagacccagacaactttacaccagctaaccctctatccacccctccacatatcaagccagaatgatactttctattcgcttacgcaatcctccgatctatcccaaataaactaggaggcgtacttgccctcttattctccatcctagtattattcataataccagccctacacacatcaaaacagcgcacatcttcattccgaccaacaacccaaattttattttgatgcctaacagccaacctacttgtactaacatggatcggaggacaacccgtagaagacccattcatcactattggccaagcagcctccattatatacttcacaaccctcctagtacttatacccattataggattaattgaaaacaaaatattaaaccaa
Leucocephalon_yuwonoi          atgactacaaacctacgaaaaacccatccaataataaaaattatcaacaattcatttatcgaccttccaagtccttccaatatctcctcctgatgaaacttcggatcactactaggtacctgcctaattctacaaatcaccacaggaatcttcctggcaatacactattcaccagacatctcactagcattctcatcagtatcccatatcacccgagacgtacagtatggatgacttatccgcaacatacatgccaacggagcctccatcttcttcatatgtatttaccttcacattggtcgaggactttactacggttcatacttatataaagaaacctgaaacacaggaattatcctcctattactaactatagccactgccttcgtaggttacgtactaccatgaggccaaatatcattctgaggcgccaccgttatcaccaacctactctcagccactccttacattggcaacactttagtacagtgaatttgagggggattctcagtagacagcgccactttaactcgattctttacctttcactttctactacccttcgccatcataggcttagcaatcgtacacctactatttcttcacgaaactggatcaaacaacccaacaggattaaactcaaacaccgacaaaattcccttccatccatatttttcgtacaaagacttactaggactaatcctcatacttaccctcatactagtcctagcattattttctccaaaccttctaggtgacccagacaacttcacaccagctaaccccctatccacccctccacatattaaaccagaatgatacttcctattcgcctacgcaatccttcgatctatcccaaacaaacttgggggcgtgctcgccctattattctccatccttgtactattcaccacgccaatcctacacacatcaaaacaacgtacaacctcattccgaccactgacccaaacattattctgatgcctaacagctaacttacttgtactcacatgaattggagggcaaccagtcgaaaatccattcattaccatcggccaagtagcctctattctttacttcacaatcctattagtactcataccaactatggggttaattgaaaacaaaatactaaaccaa
Malaclemys_terrapin            atgatcataaacctccgaaaaacccacccactagcaaaaatcatcaacaactcattcattgatctaccaagcccctccaacatctctgcttgatgaaactttggatccttattaggcacttgcctaattctacaaacccttactggaattttcctggctatacactactccccagacatttcactagcattctcatcagtagcccacattacccgagacgtacaatacggatgacttatccgtaatatacatgctaacggcgcctccctcttcttcatatgcatctaccttcatattggacgaggactttattacggttcatatttatataaagaaacctgaaacacaggaattattttactactcctaacaatagccactgcattcataggctatgttttaccatgaggccaaatatccttctgaggtgcaaccgttattaccaatctactctcagctattccatacattggcaacacactagtacaatgaatctgaggcgggttctcagtagacaacgcaaccctgacccgattctttaccttccacttcctcctaccatttaccattataggtctaacattagtacacctactttttctacatgaaactggatcaaacaacccaacagggttaaactcaaacaccgataaaatcccattccacccctatttctcatacaaagacctcctaggcatcattttaatactagctctcctactaaccctaacattattctctccaaaccttttaggggacccagataatttcacaccagctaacccactatccacccctccacatattaaaccagagtgatactttcttttcgcctacgcaattctacgatctatcccaaacaagctaggtggagtacttgccctactactatctattcttgtactatttctaatacccgccctacacacatcaaaacaacgaacaacccaattccgaccacttacacaaaccctattctgatgtttaatcgccaaccttttagtactaacatgaattggaggacaacccgttgaaaacccattcattacaatcggccaagtagcctctattctctatttctcaaccttattaatcctcatccctgccgcaggcacaattgaaaacaaaatactaacttaa
Malayemys                      atggccacaaacctacgaaaaacccatcctataataaaaattatcaacaattcattcatcgaccttccaagcccctccaacatctccgcctgatgaaactttggctcactactaggtacctgcctaatcttacaaatcaccacaggaatcttcctagcaatacactactcaccagacatttcattagcattctcatcaattactcacatcacccgagatgtacaatacggatgactcattcgcaatatacatgctaacggagcctccatcttctttatatgtatttaccttcacattggccgaggactctattatggttcatacttatacaaagaaacttgaaacacaggagtaattctactattactaaccatagccacagcattcataggctatgtcttgccatgaggccaaatatcattttgaggcgccaccgtaattaccaacctactctcagccactccatatattggtgatactttagtacaatgaatttgaggcggattctcagtagacaacgcaacccttacccgattctttaccttccacttcctactcccatttatcattgccagcttagcaattgtacacctactattcctccatgaaacaggatcaaacaacccaacaggactaaactcaaatactgacaaaatccctttccacccatacttttcatacaaagacctactaggaattattctaactttaaccttactactaaacctagccttattctccccaaaccttttaggtgacccagacaatttcataccagctaacccgatatcaactccatcccacatcaaaccagaatgatactttctctttgcatacgcaattctccgatctatcccaaacaaactaggaggcgtactagctatactatcctctatcctcatattacttgcaataccagccctacacacatcaaaacaacgcacagccctattccgaccactcactcaaattctattctgatgcttaacagctaacgtactaatcctcacatggatcggaggtcaaccagccgaaaatccattcaccactattggacaagcagcctctatcctatactttataatccccctaatacttatacctctcacaggattaattgaaaacaaaataataaaccaa
Mauremys_annamensis            atgaccacaaacctacgaaaaactcacccaatagtaaaaattatcaacaactcattcatcgacctcccaagcccttctaatatctctgctttatgaaactttggatcactactaggcacctgcctaatcctacaaatcatgaccggaatcttcctagcaatacactactcaccagacatctcactagcattctcatcagtagcccatattacccgagacgtacaatacggatgacttatccgcaatatacatgccaacggggcctccatcttcttcatatgcatctacctccacattggtcgagggctttactatggctcatacttatacaaagaaacctgaaacacaggaatcatcctattattcctaaccatagccactgcattcgtaggctacgtcctaccatgaggccaaatatcattctggggcgccactgtcatcaccaacctactctcagccaccccttacattggcaacacccttgtacaatgaatttgaggaggattctcagtagacaatgccaccctaacccgattcttcacctttcacttcctactccccttcgccattgccggcttagcagccgtacatttactcttcctccacgaaaccggatcaaacaatcctaccggattaaactcaaacgccgacaaaatccccttccacccctacttctcatacaaagacctattaggtctcatcttaatgctcacccttcttttaatcctagcattattctccccaaatcttctaagcgacccagacaacttcacaccagccaaccccctatccactcccccccacatcaaaccagaatgatacttcctcttcgcctacgcaatcctccgatccatcccaaacaaactaggaggmgtacttgcccttctagcctctatccttgtactatttataatgccaaccttacacacatcaaaacaacgtacagcttcattccgaccattgacccaaaccctattctgatgcctaacagccgatctactagtacttacatgaatcggggggcaaccagtcgaaaatccattcatcaccattggtcaaacagcctctatcctatactttataatcctcctgacacttatacccctcataggactaattgaaaacaaaatactaaccaaa
Mauremys_caspica               atgaccacaaatctacgaaaaactcacccaataataaaaattatcaacaactcattcattgacctcccaaccccttctaatatctctgctttatgaaacttcggatcactactaggcacctgcctaatcctacaaatcaccaccggaatcttcctagcaatacactactcaccagacatctcactagcattctcatcagtagcccatatcacccgagacgtacaatacggatgacttatccgcaatatacatgccaacggggcctctatcttctttatatgcatttacctccacatcggccgaggactttattatggctcatatttatacaaagaaacctgaaacacaggaatcatcctactattcctaactatagccactgcattcgtaggctacgtcctaccatgaggccaaatatcattctgaggygccactgtcatcaacaacctactctcagccaccccctacatcggcaacacccttgtacagtgaatttgagggggattctcagtagataacgccaccctaacccgattcttcacctttcacttcctactccccttcgccattgccggtttaacagccgtacatttacttttccttcacgaaaccggatcaaacaacccaacaggattaaactcaaacgctgacaaaatccccttccacccctacttctcgtacaaagacttactaggcctcatcctaatactcacccttctgctaatcctagcattattctccccaaatctcctaggagacccagacaacttcacaccagctaaccctctatctactcccccccacatcaaaccagaatgatacttcctctttgcctacgcaatcctccgatctatcccaaacaaactaggaggtgtactcgcccttctagcctctatcctcgtactattcataatgccaaccttacacacatcaaaacaacgttcaacttcattccgaccactgacccaaaccctattctgatgtttaacagctgatctgctagttctcacatgaattgggggacaaccagtcgaagatccatttatcaccatcggccaaacagcctccatcctttacttcataatcctcctgacacttatacccctcataggattaattgaaaacaaaatactaaaccaa
Mauremys_leprosa               atgaccgtaaatctacgaaaaactcacccaatagtaaaaattatcaacaactcattcattgacctcccaagcccttccaatatctctgctttatgaaactttggatcactactaggcgcctgcctaatcttacaaatcattactggaatcttcctagcaatacactactcaccagatatctcactagcattctcatcagtagcccatatcacccgagacgtacaatacggatggctcatccgcaatatacatgctaacggggcctccatcttcttcatatgcatctacctccacattggtcgaggactttactatggctcatacttatataaaaaaacctgaaacaccggaatcatcctactattcctaactatagctactgcattcgtaggttacgtcttaccatgaggccagatatcattctgaggcgccactgtcatcaccaatttactctcagccaccccttacattggcaacacccttgtacaatgaatctgagggggattctcagtagacaatgctaccctaacccgattcttcacctttcacttcctactccccttcgccattgccggtttagcagccgtacatttactcttccttcacgaaaccggatcaaataatccaacaggattaaactcaaacgctgataaaatccccttccacccctacttctcatacaaagacttattaggcctcatcttaatactcaccatcctattaatcctagcattattctccccaaatctcctaggagacccagacaacttcacaccagctaacccattatccactcccccccacatcaaaccagaatgatactttctattcgcctacgcaatcctccgatccatcccaaacaaattgggaggcgtacttgcccttctagcctctatcctcgtactatttacaatgccaaccttacacacatcaaaacaacgttcatcctcattccgaccattaacccaaactctgttctgatgcttgacagctgatctactagtacttacatgaatcggagggcaaccagtcgaagatccatttatcactatcggccaagcagcctctatcctatacttcacaatcctcctaacacttatacccctcataggactgattgaaaacaaaatactaaaccaa
Mauremys_reevesii              atgaccacaaatctacgaaaaactcacccaataataaaaatcatcaacaactcattcatcgatctcccaagtccctctaatatctctgctttatgaaacttcggatcactactaggcacctgcctaatcctacaaatcactaccggaatcttcctagcaatacactactcaccagacatctcactagcattctcatcagtagcccatatcacccgagacgtacaatacggatgacttatccgcaatatacatgccaacggggcctccatcttcttcatatgcatttacctccacattggccgaggactttactatggctcatacttatacaaagaaacctgaaacacaggaatcatcctactattcctaactatagccactgcattcgtaggttatgtcctaccatgaggtcaaatatcattctggggcgccactgtcatcaccaacctactatcggccaccccttacattggcaatacccttgtacaatgaatttgaggggggttctcagtagacaatgccaccctaacccgattcttcacctttcactttctactcccctttgctattgccggtttagcagctgtacatttactcttcctccacgaaaccggatcaaacaatccaacaggattaaactcaaacgccgacaaaatccctttccacccctacttctcatacaaagacttactaggcctcatcttaatacttactctcttacttatcctagcattgttcttcccaaacctcctaggtgacccggacaacttcacaccagctaatccattatccactcccccccacattaaaccagaatgatacttcctcttcgcctacgcaatcctccgatctatcccaaacaaactaggaggcgtacttgccctcatagcatctatccttgtactatttataatgccaatcttacatacatcaaaacagcgtacagcttcattccgacccctcacccaaaccttattctgatgtctaacagctgatctcctggtactcacatgaatcggaggacaaccagtcgaaaatccatttattaccatcggccaagcagcctccatcctatacttcataatcctcctaacacttatccccctcatcggactaattgaaaacaaaatactaaaccaa
Mauremys_rivulata              atgaccataaatctacgaaaaactcacccaataataaaaattatcaacaactcattcatcgacctcccaaccccttctaacatctctgctttatgaaactttggatcactactaggcacctgcctaatcctacaaatcactaccggaatcttcctagcaatacactactcaccagacatctcactagcattctcatcagtagcccatatcacccgagacgtacaatatggatgactaatccgcaatatacatgccaacggggcctccatcttcttcatatgcatttacctccacattggtcgaggactttattatggctcatatttatacaaagaaacctgaaacacaggaatcatcctactattcctaactatagccactgcattcgtaggttacgtcctaccatggggccaaatatcattctggggtgccactgtcatcaccaacctactctcagccaccccttacattggtaacacccttgtacaatgaatttgaggagggttctcagtagataacgccaccctaacccgattcttcacctttcacttcctactccccttcgccatcgccggtttagcagctgtacatttgcttttccttcacgaaaccggatcaaataacccaacaggactaaacgcaaacgctgacaaaatccccttccacccctacttctcatacaaagacttactaggcctcatcctaatactcacccttctactaatcctagcattattctccccaaaccttctaggagacccagacaacttcacgccagctaaccccctatccactcccccccatatcaaaccagagtgatacttcctcttcgcctacgcaatcctccgatccatcccaaacaaactaggaggcgtacttgcccttttagcctctatcctagtactatttataataccaaccttacacacatcaaaacaacgtacagcctcattccgaccgcttacccaaaccctattctgatgtttaacagccgatcttctagtactcacatgaatcgggggacaaccagtcgaagatccatttattaccatcggccaaacagcctccatcctatacttcataatccttctaacacttatacccctcataggattaattgaaaacaaaatactaaaccaa
Mauremys_sinensis              atgaccacaaatctacgaaaaactcacccaataataaaaatcatcagcaactcattcatcgatctcccaagcccctctaacatctctgctttatgaaacttcggatcactactaggcacctgcctaatcctacaaatcactaccggaatcttcctagcaatacactactcaccagacatctcactagcattctcatcagtagcccatatcacccgagacgtacaatacggatgacttatccgcaatatacatgctaacggggcctccattttcttcatatgcatttacctccacattggccgaggactttactatggctcatacttatacaaagaaacctgaaacacaggaatcatcctactattcctaactatagccactgcattcgtaggatacgtcctaccatgaggccaaatatcattctggggcgccactgtcatcaccaacctactctcagccaccccttacattggcaatacccttgtacaatgaatttgaggaggattctcagtagacaatgccaccctaacccgattcttcacctttcactttctactcccctttgccatcgccggtttagcagctgtacatttactcttcctccacgaaacaggatcaaacaatccaacaggattaaactcgaacgctgacaaaatccctttccacccctacttctcatacaaagacttactaggcctcatcttaatactcaccctcctactcaccctagcattgttcttcccaaatctcttaggtgacccagataacttcacaccagctaatcccttatccactcccccccacattaaaccagaatgatacttcctcttcgcctacgcaatccttcgatctatcccaaacaaactaggaggcgtacttgccctcatagcctccattctcgtactattcataatgccaatcttacatacatcaaaacaacgcacagcttcattccgaccactcacccaaaccttattctgatgtctaacagccgacctcctagtactcacatgaatcggaggacaaccagtcgaagatccattcatcactatcggccaagcagcctctatcctatactttataaccctcctaacacttatgcccctcataggattaattgaaaacaaaatactagatcaa
Melanochelys_trijuga           atgactaaaaaccaacgaaaaacccacccaataataaaaatcattaacagctcattcattgaccttccaagcccttccaacatctcctcttgatgaaacttcggatcattactgggcacctgcttaatcctacaaatcatcaccggaatcttcctagcaatacactactcaccagatatttcactagcattctcatcagtagcccacatcacccgagatgtacaatacggatgactcatccgcaatatacatgccaacggggcctccgtcttctttatatgcatttaccttcacatcggccgaggactttactacggctcatacttatacaaaaaaacgtgaaacacaggaatcaccatactactcctaaccatagccaccgcatttgtaggctacgtcttaccatgaggccaaatatcattttgaggtgccaccgtcatcactaacttactctcagccaccccttacatcggcaacactttagtgcaatgaatctgagggggattctcagtagacaacgccaccttgacccgattctttaccttccatttcctactccccttcaccatcacaggcctaacagctatacacctacttctcctccacgaaacaggatcaaacaatccaacaggactaaattcaaacgccgataaaatcccattccacccatacttctcatataaagacctactaggccttatcttaatactaacctttctactaaccctaacattatttcttccaaatgccctaggagacccagacaattttacaccagccaaccctctatccacccccccccacattaaaccagaatggtacttcctgtttgcctacgcaatcctccgatccatcccaaacaaactaggaggcgtacttgccctcttatgctccatcctcatactatttataataccaaccctacacacatcaaaacaacgcacagcttcattccgaccattaactcaaaccctattctgatgcttaacagccgacctcctagtacttacatgaatcggaggacaaccagttgaaagcccattcatcactattggccaaacggcctccatcctatactttataatccccttaacactcataccccttgtaggattaatcgaaaacaaaatactaaaccaa
Morenia_ocellata               atgaccaaaaacctacgaaaagttcacccagtaataaaaattatcaacaactcatttattgacctcccaagcccctccaacatctctgcttgatgaaacttcggatcccttctcggcgcctgcttaatcctacaaattaccaccggactcttcttagcaatacactactcaccagatatctccctagcattctcatctgtaacccatattacccgagatgtacaatacggatgacttatccgaaatacacatgctaatggagcatccatctttttcatatgcatttacctccacattggccgaggactctactacaactcatacctatacaaagaaacctgaaacacaggaatcatcctgctactcctaacaatagccactgcattcgtaggctatgtactaccatgaggccaaatatcattctgaggagctaccgtaattaccaacctactatcagctaccccatacatcggtaacactttagtacaatgaatttgaggtggattttcagtagacaatgccaccttaacccgatttttcaccttccacttcctacttccattcacaattgctggcctagcaaccatccacctactattccttcatgaaaccggatcaaataaccccacaggactaaactcaaacgccgacaaaattccatttcacccatacttttcattcaaagacctactaggaattatcttaatactaaccctattactaaatctagcactattctcaccaaatctattaaacgacccagacaacttcatcccagccaacccactatccactcctccacacattaaaccagaatgatacttcctatttgcttacgcaattcttcgatccatcccaaacaaactaggaggagttgtagccctaatactgtcaatcctagtactattcacaataccaatccttcacacatcaaaacaacgcacatccatattccgaccactaacccaaatcctcttttgatgcctaacagccgacctattaatcctcacatgaatcggagccaaaccagtcgaaagcccattcatcactattggtcaaatcgcctctattctatacttcacaatcatcctaacactaatacccaccattggactaattgaaaacaaaatactaaaccaa
Notochelys_platynota           atgactataaacttacgaaaaacccacccaatagcaaaaattattaacaattcatttattgacctcccaagcccttctaacatctctgcttgatgaaacttcggctcattactaggtacctgtctaatcttacaaatcactactggaattttcctagcgatacactactcaccagatatctcactaacattctcatcagtaacccatatctcccgagacgtacaatatggatgacttatccgcaacacacatgccaatggggcctccatctttttcatatgcatttaccttcatatcggtcgaggactttactacggctcatacttatataaagaaacctgaaacacaggaatcatcctactatttataactatagctaccgcattcgtgggttacgtcttaccatgaggtcaaatatcattctgaggcgccaccgtcatcactaacctactctcagccgccccctacatcggcaatactttagtacagtgaatttgaggggggttctcagtagacaacgccacccttactcgattcttcacctttcacttcctactaccctttgccatcgccggtctagcaaccgtacacttactctttcttcacgaaaccggatcaaacaacccaacaggattaaattcaaacactgacaaaattccttaccatccatatttttcatacaaagacctattaggcctcaccctaacactcactctcctactaaccctaacactattcttcccaaatcttctaagtgacccagataacttcacaccagctaaccctctatctacccccccacacatcaaaccagaatgatacttcctattcgcctacgcaatcctccgatctatcccaaacaaacttggaggagtactcgcccttttattctctatcctcatactattcattataccagccctacacacatcaaaacaacgcacagcctcattccgaccactgacccagactctattttgatgcctaacagctaacctgcttgtactcacatgaatcggaggacaaccagtcgaaaacccattcattataatcggccaagtagcctccatcttatacttcacaatccctctagtacttataccccttatagggttaattgaaaacaaaatactaaaccaa
Orlitia_borneensis             atggccacaaacctacgaaaaactcaccccataataaaaattatcaataactcattcattgaccttccaagtccctccaacatctctgcttgatggaacctaggatcactattaggtacctgcctagttctacaaatcgctacaggagtcttcctagcaatacattattcaccagacatctcactagcattttcatcagttgcccatatcacccgagacgtacaatacggatgacttatccgcaacatacatgccaacggagcctccatcttcttcatgtgcatttaccttcacatcggccgaggactctactacggctcatacttatataaagaaacctgaaacacaggggtcatcctactactactaaccatagctaccgcatttataggctatgtactaccatgaggccaaatatcattttgaggcgctaccgtcatcaccaacctactctcagccaccccttacattggcgacactttagtacaatggatttgaggcggattctcagtagacaacgctacccttacacgattcttcaccttccacttcctacttccattcgccatctccggcctagcgaccgtacatctactgttccttcatgaaaccggatcaaacaatccaacaggactaaattcaaacaccgacaaaatcccattccacccatatttctcgtacaaagacctactaggtgtaaccctaacactaaccctcctactaagtctaacattattttctccaaacctcctaggagacccagacaactttacaccagctaaccctatatccaccccctcacatatcaaaccagagtgatactttctatttgcttatgcaatcctccgatcagtcccaaacaaactagggggcgtactagccatactattctccattctaatactacttgcaataccaaccctacacacatcaaaacaacgcacagccctatttcgaccactaacccaaattcttttctgatgcctaacagccaacctattaatcctcacatgaattggaggccaaccggccgaaaatccattcactactatcggccaaacagcctccattctacacttcacaatcctcttgttacttatacccctcacaggattaattgaaaataaaatactaaaccaa
Pangshura_smithii              atggctaaaaatttacgaaaaacccacccaataataaaaatcatcaacaattcatttatcgatctcccaagtccctccaacatctctgcctgatgaaactttggatctctattaggcgcctccctaatcctacaagtcaccacaggaatcttcctggcaatacactactcaccagatatctcactagcattctcatcagtatcccacatcacccgagatgtccaatacggatggcttatccgtaatatacatgctaatggggcctccatcttcttcatatgcatctacctccacatcggccgaggtctttactatagctcatacttatacaaagaaacctgaaacacaggaatcactctcttattcctaaccatagccaccgcattcgtaggctacgtcttaccatggggccaaatatcattttgaggcgctactgttattactaatctactctcagccatcccttacatcggcaacaccctggtacaatgaatctggggcgggttctcagtagataacgctaccctgacccgattcttcaccttccacttcctactccccttcaccatcgccggcctagcaaccgtccacctacttttcctccacgaaaccggatcaaacaaccctacaggattgaactcaaacgctgataaaatcccatttcacccctacttctcatacaaagacctattgggcctcattcttatactaaccctattactaagtctagcactattcttaccaaacctcctaactgacccggacaactttacccccgctaatcctctatccactcccccccacatcaaaccagagtgatacttcctatttgcctacgcaatcctccgatccattcccaacaaattagggggagtactagctctactactctccgtccttgtattattcgcaataccaaccctacacacatcaaaacaacgctctaccctattccgaccgctgacccaaaccctcttttgatgcctaattgctgacctactgatcctcacatgaatcggaggtcaaccagtcgaaaccccatttattaccattggccaaattgcctccgtcctttatttcacaatcctcttaacacttatacccctcgcaggactaattgaaaacaaaatactaaaccaa
Pangshura_tecta                atgattaaaaatttacgaaaaacccacccaatagtaaaaatcatcaacaattcatttatcgatctcccaagtccctccaacatctctgcctgatgaaacttcggatctctattaggcgcctccctaatcctacaagtcaccacaggaatcttcctggcaatacactattcaccagatatctcactagcattctcatcagtatcccatatcacccgagatgtccaatacggatggcttatccgtaacatacatgctaatggagcctccatcttctttatatgcatctacctccacattggccgaagcctttactacaactcatacttatacaaagaaacctgaaacacaggaatcaccctcttattcctaaccatggccaccgcattcgtaggctacgtcctaccatggggccaaatatcattctgaggcgctaccgttattactaacctactctcagccatcccctacattggcaacaccttagtacaatgaatctgaggtggattctcagtagataacgccaccttaacccgattcttcaccttccacttcctactcccatttaccatcgccggcttagcagccgtccacctactcttcctcaacgaaaccgggtcaaacaaccccacaggattaaactcaaacgccgataaaatcccattccacccctacttctcatacaaggacctactaggcctcattcttatattagccctattactaagcctaacactattctcaccaaacctcctaactgacccagacaactttacccccgctaatcctctatctacccctccccacatcaagccagaatgatatttcctattcgcctacgcaatccttcgatccattcccaacaaattaggaggcgtactggccctactactctctatccttgtactattcgcaataccaaccctgcacacatcaaaacaacgttctaccctattccgaccgctaacccaaaccctcttttgatgcctaactgctgacctactaatcctcacatgaatcggaggtcaaccagtcgaaaccccatttattaccattggccaaattgcctccgttctttacttcacaatcctcttaacacttataccccttacagccttaattgaaaataaaatactaaaccaa
Pangshura_tentoria             atggctaaaaatgtacgaaaaacccacccaataataaaaatcatcaccaattcatttatcgatctcccaagtccctccaatatctctgcctgatgaaactttggatctctattaggcgcctccctagtcctacaagtcaccacaggaatcttcctggcaatacactattcaccagatatctcactagcattctcatcagtatcccacatcacccgagatgtccaatacggatgacttatccgtaatatacatgctaatggagcctccatcttcttcatatgcatctacctccacatcggccgaggtctttactacaactcatacctatataaagaaacctgaaacacaggaatcactctcttattcctaactatagccaccgcattcataggctacgtcttaccatggggccaaatatcattttgaggcgctactgttattactaacctactctcagccatcccttacattggcaacaccttggtacaatgaatctgaggtggattctcagtagataacgccaccttgacccgattcttcaccttccacttcctactcccattcaccatcgccggcttagcaaccgtccacctacttttcctccatgaaaccggatcaaacaatcccacaggattaaactcaaacgccgataaaatcccattccacccctacttctcatacaaagacctgttgggcctcattcttatactaaccctattactaagtctagcattattctcaccaaacctcctaactgacccagacaactttacccccgctaatcctttatccactcccccgcacatcaagccagaatgatatttcctatttgcctacgcaatcctccgatccatccccaacaaattagggggcgtactagccctactactctctatcctcgtactattcacaataccaaccctacacacatcaaaacaacgttcaaccttattccgaccactaacccaaaccctcttctgatgcctaaccgctgacctgctaatcctcacatgaatcggaggccaaccagtcgaaaccccatttattaccatcggccaagttgcctccgtcctttacttcacaatcctcttaacacttatacccctcgcagggctaattgaaaacaaaatactaaaccaa
Rhinoclemmys_annulata          atgaccacaaacctacgaaaaactcatccaataataaaaatcatcaataactcattcatcgacctaccaagcccctccaatatttctgcttgatgaaacttcggatctctactcggcacctgcctaattctacaaattattacaggcattttcctagcaatacactactcatcagacatctcactagcattctcatcagtcgcccatatcacccgagacgtacaatatggatgactcatccgcaacatacacgccaacggagcctccatcttctttatatgcatctatctccacattggacgtggcctctactacggctcatatctctacaaagagacctgaaacacaggaaccatcctattacttcttaccatagccactgcattcgtaggctatgttctaccatgaggccaaatatcattctgaggcgccactgtcattaccaacctgctctcagccatcccttacataggcaacaccttagtacaatgaatctgaggggggttctcagtagacaatgctaccctaacccgattcttcacctttcacttcctactccccttcattatcgccggtctagcagtagtacacctcctattccttcatgaaaccggatcaaacaatccaacaggattaaattcagataccgacaaaatcccatttcacccatacttttcttacaaagacctgctaggactcatcttaatactaactctcctactaaccctaacattattctccccaaacctactaagcgacccagacaacttcacaccagccaatcctctatccacccccccccacattaaaccagaatgatacttcttattcgcctacgccattcttcgatccatcccaaataaactaggaggggtacttgccctattactctcaatcctggtactcttcatcatgccaatattacacacatccaaacaacgcacaaccctattccgacccctaacccaaaccctattctgatgcttaacagccgacctacttgtactcacatgaattggaggtcaaccagttgaagacccattcatcactatcggccaaatagcctctatcttatacttcgcaatcctcttagtactcatgccagccgtcggactaattgaagacaaaatactaacttta
Rhinoclemmys_areolata          atgaccacaaacctacgaaaaactcatccaataataaaaatcatcaataattccttcatcgacttaccaagcccttccaacatttctgcttgatgaaatttcggatctctactcggcacctgcctaatcctacaaatcaccaccggtatcttcctagcaatacactactcatcagacatctcattagcattctcatcagtagcccatattacccgagacgtacagtacggatgactcatccgcaacatacatgccaacggagcttccatcttctttatatgcatctaccttcacatcggacgtggcctctactacggctcatacctctacaaagaaacctgaaacacaggaatcatcctattatttataaccatggccactgcattcgtaggctatgtcctaccatgaggacaaatatcattctgaggggctaccgtcattaccaacttactctcagctatcccgtacacaggtaacgccctagtacaatgaatctgagggggattctcagtagacaacgccaccttaacccgattcttcacctttcacttcctactccccttcctaatcgccggcctagcaatcgtgcacctcctcttccttcacgaaaccggatcaaacaacccaacagggttaaactcaaacacagacaaaatcccctttcatccatacttttcctacaaagaccttctagggctcatcttaatactaaccctcctactaaccctaacactattctccccaaacctcctaagcgacccagacaacttcacaccagccaatcccctatccacccctccccacattaaaccagaatgatacttcttattcgcctatgccattctccgatccattccaaacaaactaggaggtgtactcgccctattactctccattctagtgctcttcattataccagtactacacacatctaaacaacgcacaaccctattccgacccataacccaaaccctattctgatgcttaacagctgacctactagtactcacatgaattggcggccaaccagtcgaagatccattcatcattatcggtcaaatagcctctatcttatactttacaatcctcttagtgctcataccaactggcggactaattgaaaacaaaatattaacccta
Rhinoclemmys_funerea           atgactacaaacttacgaaaaactcacccaataataaaaatcatcaataactcgttcatcgacctgccaagcccttccaacatctctgcttgatgaaacttcggatctctactcggcacttgcctaatcctacaaatcaccaccggtattttcctagcaatacactactcatcagacatctcactagcattctcatcagtagcccatattgcccgagacgtacaatacggatgactcatccgcaacatacatgccaacggagcctccatcttctttatatgcatttaccttcacattggacgtggcctctactacggctcatatctttacaaagaaacctgaaacacaggaatcatcctattacttataaccatagccactgcattcgtaggctatgtcctaccatggggccaaatatcgttctgaggggctaccgtcattaccaacttactctcagctatcccttacacaggtagcaccctagtacaatgaatctgaggtggattttcagtagacaacgccaccctaacacgattcttcacctttcacttcctactccccttcctcatcgccggcctagcaatagtgcacctactcttccttcaagaaactggatcaaacaaaccaacaggattaaactcaaacaccgacaaaatcccctttcacccttatttctcctacaaggacctattaggactcatcttaatactaaccctcctactagccctaacattattcttcccaaacctcctaagcgacccagacaacttcacaccagccaatcccctatccacccctccccacattaaaccagaatgatatttcttattcgcctacgctattctccgatctatcccaaacaaactaggaggcgtactagccctattactctctattctagtactcttcattataccagtactacacacatccaaacaacgcacaaccctattccgacccataacccaaaccctattctgatgtttaacagctgacctattagtactcacatgaattgggggtcaaccagtcgaagatccatttatcattatcggtcaaatagcctccatcttatacttcacgatcctcctagtactaataccaactgccggactaatcgaaaacaaaatattaacttta
Rhinoclemmys_melanosterna      atgactacaaacttacgaaaaactcacccaataataaaaatcatcaataactcgttcatcgacctgccaagcccttctaacatctctgcttgatgaaacttcggatctctactcggcacttgcctaatcctacaaatcaccaccggtattttcctagcaatacactactcatcagacatctcactagcattctcatcagtagcccatatcacccgagacgtacaatacggatgactcatccgcaacatacatgccaacggagcctccatcttctttatatgcatttaccttcacattggacgtggcctctactacggctcatatctttacaaagaaacctgaaacacaggaatcatcctattacttataaccatagctactgcattcgtaggctatgtcctaccatgaggccaaatatcgttctgaggggctaccgtcattaccaacctactctcagctatcccttacacaggtaacaccctagtacaatgaatctgaggaggattttcagtagacaacgccaccctaacccgattcttcacctttcacttcctactccccttcctaatcaccggcctagcaatagtgcacctcctcttccttcacgaaactggatcaaacaacccaacaggattaaactcaaacaccgacaaaatcccctttcacccttatttctcctacaaggacctattaggactcatctcaatactaaccctcctactagccctaacattattcttcccaaacctcctaagcgacccggacaacttcacaccagccaatcccctatccacccctccccacattaaaccagaatgatatttcttattcgcctacgccattctccgatctatcccaaataaactaggaggcgtactcgccctattactctctatcctagtactcttcattataccagtactgcacacatccaaacaacgcacaaccctattccgacccataacccaaaccctattctgatgtttaacagctgacctattagtactcacatgaattggaggtcaaccagtcgaagatccatttatcattatcggtcaaatagcctccatcttatacttcacgatcctcttagtactaataccaactgccggactaatcgaaaacaaaatattaacttta
Rhinoclemmys_nasuta            atgaccacgaacttacgaaaaactcacccaataacaaaaatcattaacaattcgttcatcgacctaccaagcccttccaacatttctgcttgatgaaacttcgggtccctacttggcacctgcctaattctacaaatcaccaccggcatcttcctagcaatacactattcatcagacatttcattagcattttcatcagtagctcatattacccgagacgtacaatgcggatgactcatccgcaacatacatgccaacggagcttccatcttctttatatgcatctacctccacattggacgtggcctctactacggctcatacctctacaaagaaacttgaaacacaggaatcatcctattactcctgaccatagccactgcattcataggctatgtcctaccatgaggccaaatatcattctgaggggccaccgtcattaccaacctactctcagcttccccttatatcggcaatgccttagtacaatgaatctgaggggggttctcagtagatagtgccaccttaacccgattcttcacccttcacttcctactaccattcaccatcgccggcctagcaatagtacacctcctcttccttcaggaaaccggatcaaacaacccaacaggattaaactcagatactgacaaaatcccctttcatccatatttttcctataaagacctactaggacttatcttaatactagccctcctactaaccctaacactattctctccaaacctcctaaacgacccagacaacttcacaccagccaaccccctatctacccctccccacattaaaccagaatgatattttttattcgcctatgccatcctccgatccatcccaaataagttaggaggagtacttgccctattactctctatcctagtactctttatcatgccagcattacatacatcaaaacaacgcacagccctgttccgacccataacccaaaccctattctgatgtttaacagctgacctactagtactcacatgaattggcagtcaaccagttgaacacccattcattaccattggtcaaatagcctctattctatacttcataatcctcttggtactcataccaactatcggactaattgaagacaaaacactaacccta
Rhinoclemmys_pulcherrima       atggctacaaacctacgaaaaactcacccaataatgaaaatcatcaataactcgttcatcgacctaccaagcccttccaatatttctgcttgatgaaacttcggatctctactcggcacctgcctaatcctacaaattattacaggcattttcctagcaatacattattcaccagacatctcactagcattctcatcagtcgcccatatcacccgagatgtacaatatggatgactcatccgcaacatacacgccaacggagcctccatcttctttatatgcatctatctccacattggccgtggcctctactacggctcatatctctacaaagaaacctgaaacacaggaatcatcctattacttttgaccatagccactgcattcgtaggctatgtattaccatgaggtcaaatatcattctgaggcgctactgtcattaccaacctactctcagctatcccttacacaggcgacgccctagtacaatgaatctgagggggattctcagtagacaatgctaccttagcccgattcttcgccttccatttcctactccctttcatcatcaccggtttagcagcagtacaccttctcttcctccacgaaaccggatcaaacaacccaacaggattaaactcagaccacgacaaaattccctttcacccatacttttcctacaaagacctgttaggactcattttaatactaaccttcctactaaccctaacattattctctccaaacctcctaagcgatccagacaacttcacacaggccaatcctctatccacccctccccatattaaaccagaatgatacttcttgttcgcctacgccatcctccgatccatcccaaacaaactaggaggagtacttgccctactactctccattctagtactctttatcatgccaatattacacacatccaaacagcgcacaaccctattccgacccctaacccaaactctattctgatgcttaacagccgacctgcttgtactcacatgaattggaggccaaccagtcgaagacccattcatcaccatcggccaaatagcctctatcctatacttcacaatcctcttagtactcatgccagccgccggactaatcgaagacaaaataataacccta
Rhinoclemmys_punctularia       atgactccaaacttacgaaaaactcacccaataataaaaatcatcaatagctcgttcatcgacctgccaagcccttctaacatctctgcttgatgaaacttcggatctctactcggcacttgcctaatcctacaaatcaccaccggtattttcctagcaatacactactcatcagacatctcactagcattctcatcagtagcccatatcacccgagacgtacaatacggatgactcatccgcaacatacatgccaacggagcctccatcttctttatatgtgtttaccttcacattggacgtggcctctactacggctcatatctttacaaagaaacctgaaacacaggaatcatcctattatttataaccatagccactgcattcgtaggctatgtcctaccatggggccaaatatcgttctgaggggctaccgtcattaccaacttactctcagccatcccttacacaggtaacaccctagtacaatgaatctgaggaggattttcagtagacaacgccaccctaacccgattcttcacctttcacttcctactccccttcctcatcgccggcctagcaataatgcacctcctcttccttcacgaaactggatcaaacaacccaacaggattaaactcaaacaccgacaaaatcccctttcatccttacttctcctacaaagacctattaggactcatcttaatactaaccctcctactaaccctaacattattcttcccaaacctcctaagcgacccggacaacttcacaccagccaatcccctatccacccctccccacattaaaccagaatgatatttcttattcgcctacgccattctccgatctatcccaaacaaactaggaggcgtactcgccctattactctctattctagtactcttcattataccagtactacacacatccaaacaacgcacaaccctattccgacctatagcccaaaccctattctgatgtttaacagctgacctattggtactcacatgaattgggggccaaccagttgaagacccatttatcattatcggtcaaatagcctccatcttatacttcacaatcctcttagtactcataccaaccgccggactaatcgaaaacaaaatattaacttta
Sacalia_bealei                 atgactacaaacctacgaaaaactcaccccataatgaaaatcatcaacaattcatttattgaccttccaagtccttctaatatctctacttggtgaaacttcggctcattacttggtacctgcttaatcctacaaatcattactggaatcttcctagcaatacactactcaccagatatctcactagcattctcatcagtaacccatatcacccgagatgtacagtacggttgacttatccgcaatatgcatgccaacggggcctccatcttcttcatatgcatttatcttcacattggtcgaggactttattacggctcatacttatacaaagagacctgaaacacaggaatcatcctgctattcctaactatagccactgcattcgtaggttacgtcttaccatggggccaaatatcattttgaggcgccactgtcatcaccaacttactctcggccactccttacattggcaacaccctagtacaatgaatttgaggcggattctcagtagacaatgccaccctaactcgattttttaccttccactttctactgcctttcaccatcgctggcttagcagctgtacacttactttttctccaccaaaccggatcaaacaacccaacaggattaaactcaaacaccgacaaaatccctttccacccgtatttctcgtacaaagatttactaggcctcattctaatacttaccctcctattaatcctggcactattctctccaaacctcttaggcgacccagacaacttcacaccagctaaccctctatccactcctccacatatcaaaccagaatgatacttcctattcgcctacgcaatcctccgatctatcccaaataaactagggggcgtacttgccctcttattctccatccttgtgttattcatgataccaaccttacacacatcaaaacaacgcacagcttcattccgaccactaacccaaaccttattctgatgcttagcagctgacctgctagtactcacatgaatcggaggacaaccagtcgaaaatccatttatcatcattggccaaacagcctccatcctgtacttcataatccttttaatactcctgccccttactggattaattgaaaacaaaatactaaaccaa
Sacalia_quadriocellata         atgactacaaacctacgaaaaactcaccccctaataaaaattatcaacaattcattcattgaccttccaagcccctctaacatctctgcttgatgaaacttaggctcattactaggtgcctgcctaaccctacaaatcattaccggaatcttcctagcaatgcactactcaccaaatatctcactagcattctcatcagtagcccatatcacccgagatgtacaatatggttgacttatccgcaacctgcatgccaacggggcctccattttcttcatgtgtatttatcttcacattggtcgaggactttactacggctcgtatttgtacaaagaaacctgaaacacaggaatcatgctgctactcctaactatagccactgcattcgtaggttatgtcttaccatggggccaaatatcattttgaggcgccactgttatcaccaacctactctcagccactccttacatcggcaacactctagtccaatgaatttgagggggattctcagtagacaatgccaccctaactcgattcttcacctttcatttcctactaccctttaccatcgccggtttagcagccgtacatttactcttcctccacgaaaccggatcaaacaacccaacaggattaaactcaaacgctgacaaaattccttttcacccctatttctcatacaaagacttactaggcctcatcctaacactcaccttcctattaatcctagcattattctttccaaacctcctaggcgacccggacaacttcacaccagctaaccccctatccacccccccacatatcaaaccagaatgatacttcctattcgcctacgcaatccttcgatccattccaaataaactaggaggcgtacttgcccttttattctccatcctcgtattattcacaataccaaccttacacacatcaaaacaacgcacagcttcattccgaccactaacccaaaccctattttgatgtttaacagctgacttactagtacttacatgaatcggaggacaaccagtcgaagatccattcatcaccattggccaagcagcctccatcctttactttacaatccttctaacactcctaccctttataggattaattgaaaacaaaatactaaaccaa
Siebenrockiella_crassicollis   atggccacaaacctacgaaaaacccacccaataataaaaataatcaataactcacttatcgacctcccaagcccctccaacatctctgcttgatgaaacttcggatcactccttggcacctgcctagtcctccaaattactacaggaatcttcctcgcaatacactattcacccgacatctcactagcattctcatcaatcgcccacatcacccgagatgtacaatacggatgactcatccgaaacatacacgctaatggagcctcaactttcttcatatgtatctaccttcacatcggccgaggactttattacggctcatacttatacaaagagacctgaaacacaggaattctcctattactcctaacgatagctactgcattcataggttatgttttaccctgaggccaaatatcattctggggcgcaaccgttatcactaacctactctcagctatcccctacattggtgacaccttagtgcaatgaatctgggggggcttctcagtagaaaatgccaccctaactcgattcttcaccttccacttccttctacccttcaccatcactggcctatcggccgtacacttactcctcctccatgaaaccggatcaaacaacccaacaggactaaactcaaatactgacaaaatccccttccacccctacttctcctacaaagacttactaggaattatcctaatactcaccttcctattgaaccttacattatttcttccaaaccttctaagcgacccagacaactttacaccagctaaccctctatctacacctccgcacattaaacctgagtggtatttcctatttgcttatgcaatcctacggtcaatcccgaacaaactaggaggcgtactcgcccttttatcctccatccttgtattactcataatgccaatcctacacacgtcaaaacaacgcacaactcaattccgaccactaacacaaatcctattctgatgcctagcagctgacttactagtattaacatgaatcggcggacaaccaatcgaagacccacttatcaccattggacaagtggcctctgccctatacttcacaattctcctggcattgatacccctcacaggactaattgaaaacaaaatattaaactaa
Morenia_petersi                atggctaaaaatttacgaaaaactcacccagtaataaaaattatcaacaactcatttattgacctcccaagcccctccaacatctctgcttgatgaaacttcggatcccttctcggcgcctgcttaatcctacaaattaccaccggaatcttcttagcaatacactactcaccagatatttccctagcattctcatctgtaacccatattacccgagatgtacaatacggatgacttatccgaaatacacatgctaatggagcatccatcttcttcatatgtatttacctccacattggccgaggactctactacaactcatacctatacaaagaaacctgaaacacaggaatcatcctgctactcctaacaatagccactgcattcgtaggctatgtactaccatgaggccaaatatcattctgaggagctaccgtaattaccaacctactatcagctaccccatacatcggtaacactttagtacaatgaatttgaggtggattttcagtagacaatgccaccttaacccgatttttcaccttccacttcctacttccattcacaattgccggcctagcaaccatccacctactcttccttcatgaaaccggatcaaataaccccacaggactaaactcaaacgccgacaaaattccatttcacccatacttctcattcaaagacctactaggaattatcttaatactaacccttttactaaatctagcactattctcaccaaatctattaaacgacccagacaacttcatcccagccaacccactatccactcccccccacattaaaccagaatgatacttcctatttgcttacgcaattcttcgatccatcccaaacaaactaggaggagttgtagccctaatactgtcaatcctagtactattcacaataccaatccttcacacatcaaaacaacgcacatccatattccgaccactaacccaaatcctcttttgatgcctaattgccgacctattaatccttacatgaattggaggcaaaccagtcgaaagcccattcatcactattggtcaaatcgcctctattctatacttcacaatcctcctaacactaatacccaccattggactaattgaaaacaaaatactaaaccag
;

END;
