# Supplementary material for: The phylogenetic relationships of geoemydid turtles from the Eocene Messel Pit Quarry: a first assessment using methods for continuous and discrete characters
Source: PeerJ. 2021 Aug 5;9:e11805. doi: 10.7717/peerj.11805 (PMC8349520; doi:10.7717/peerj.11805)
Supplement: Supplemental Information 2 — The raw landmark data, the raw segment measurements, and the matrices with combined discrete and continuous characters together with the files necessary for reproducing the main parsimony analyses. Consult the file README.md contained therein for a description of the contents and instructions for reproducing the analyses. [file peerj-09-11805-s002.zip › data_and_scripts/revbayes/input/k3o.nex]

#NEXUS
[written Mon May 25 22:22:47 CLT 2020 by Mesquite  version 3.51 (build 898) at Ashurbanipal/169.254.141.124]

BEGIN TAXA;
	TITLE Taxa;
	DIMENSIONS NTAX=47;
	TAXLABELS
		'Batagur_baska' 'Batagur_borneoensis' 'Batagur_dhongoka' 'Batagur_kachuga' 'Cuora_amboinensis' 'Cuora_aurocapitata' 'Cuora_flavomarginata' 'Cyclemys_dentata' 'Cyclemys_oldhamii' 'Geoemyda_spengleri' 'Glyptemys_insculpta' 'Gopherus_agassizii' 'Graptemys_barbouri' 'Graptemys_geographica' 'Hardella_thurjii' 'Heosemys_annandalii' 'Heosemys_grandis' 'Heosemys_spinosa' kehreri 'Leucocephalon_yuwonoi' 'Malaclemys_terrapin' Malayemys 'Mauremys_annamensis' 'Mauremys_caspica' 'Mauremys_leprosa' 'Mauremys_reevesii' 'Mauremys_rivulata' 'Mauremys_sinensis' 'Melanochelys_trijuga' messeliana 'Morenia_ocellata' 'Morenia_petersi' Notochelys_platynota 'Orlitia_borneensis' 'Pangshura_smithii' 'Pangshura_tecta' 'Pangshura_tentoria' 'Rhinoclemmys_annulata' 'Rhinoclemmys_areolata' 'Rhinoclemmys_funerea' 'Rhinoclemmys_melanosterna' 'Rhinoclemmys_nasuta' 'Rhinoclemmys_pulcherrima' 'Rhinoclemmys_punctularia' 'Sacalia_bealei' 'Sacalia_quadriocellata' 'Siebenrockiella_crassicollis' 
	;

END;


BEGIN CHARACTERS;
	TITLE  k3o;
	LINK TAXA = Taxa;
	DIMENSIONS  NCHAR=27;
	FORMAT DATATYPE = STANDARD GAP = - MISSING = ? SYMBOLS = "  0 1 2 ";
	CHARSTATELABELS 
		1  /  none medial medial_and_lateral,
		2  /  'six-seven' eight nine _ ten,
		3  /  one two three,
		4  /  anterior_to_interneural_suture at_the_interneural_suture posterior_to_interneural_suture,
		5  /  anterior_to_interneural_suture at_the_interneural_suture posterior_to_interneural_suture,
		6  /  anterior_to_interneural_suture at_the_interneural_suture posterior_to_interneural_suture,
		7  /  anterior_to_interneural_suture at_the_interneural_suture posterior_to_interneural_suture,
		8  /  anterior_to_interneural_suture at_the_interneural_suture posterior_to_interneural_suture,
		9  /  anterior_to_interneural_suture at_the_interneural_suture posterior_to_interneural_suture,
		10  /  anterior_to_interneural_suture at_the_interneural_suture posterior_to_interneural_suture,
		11  /  absent small_or_barely_touching long_contact,
		12  /  five six seven eight nine ten,
		13  /  anterior_margin_wider subequal posterior_margin_wider,
		14  /  absent 'present, does not cross the suture between costal I and II' 'present, crosses the suture between costal I and II',
		15  /  absent 'present, does not cross the suture between costal III and IV' 'present, crosses the suture between costal III and IV',
		16  /  'lies over the fourth neural, or on the suture between the fourth and fifth neural' lies_over_the_fifth_neural 'lies over the sixth neural, or on the suture between the fifth and sixth neural',
		17  /  first_marginal sulcus_between_first_and_second_marginals second_marginal,
		18  /  fourth_marginal sulcus_between_fourth_and_fifth_marginals fifth_marginal between_fifth_and_sixth_marginals,
		19  /  sixth_marginal sulcus_between_sixth_and_seventh_marginals seventh_marginal,
		20  /  tenth_marginal sulcus_between_tenth_and_eleventh_marginal eleventh_marginal,
		21  /  longer_than_wide as_long_as_wide wider_than_long,
		22  /  in_peripheral_series at_suture_between_peripheral_and_axillary_buttress only_in_axillary_butress,
		23  /  in_peripheral_series at_suture_between_peripheral_and_inguinal_buttress in_inguinal_butress,
		24  /  fifth_marginal sulcus_between_fifth_and_sixth_marginals sixth_marginal,
		25  /  in_peripheral_V between_peripheral_V_and_VI in_peripheral_IV,
		26  /  convex straight concave,
		27  /  deep shallow absent ; 
	MATRIX
	'Batagur_baska'               1(0 1)1222222-00(0 1)0010000(1 2)0200(0 1)1
	'Batagur_borneoensis'         0(0 1 2)12222222(0 1)0(0 1 2)00(0 1)00(0 1)2(0 1 2)0(0 1)00(1 2)(0 1)
	'Batagur_dhongoka'            0(1 2)(1 2)2222222(0 1 2)0(0 1 2)100000(0 1)00(0 1 2)0010
	'Batagur_kachuga'             1(1 2)12(0 2)(0 2)(0 2)(0 2)22(0 2)00(0 1)(0 1)(0 1)0(0 2)(0 2)2(0 2)00(0 2)?(1 2)(0 1)
	'Cuora_amboinensis'           2(0 1)(0 1)0000000(0 2)0000(1 2)(0 1)(1 2)2(1 2)200-0(1 2)(1 2)
	'Cuora_aurocapitata'          1110002022001001022221--?21
	'Cuora_flavomarginata'        200000000?0000010222200-?(0 2)2
	'Cyclemys_dentata'            11000000(0 2)200200102222??--01
	'Cyclemys_oldhamii'           2100000(0 2)2(1 2)00200(0 1)022(1 2)1??--(0 1)1
	'Geoemyda_spengleri'          2(0 1)(0 1 2)(0 2)(0 2)00(0 2)0(0 2)(0 2)0(0 1)00(1 2)02222(0 1)1(0 1)1(1 2)0
	'Glyptemys_insculpta'         1112222222002001022221-0001
	'Gopherus_agassizii'          011202020000100100002--??00
	'Graptemys_barbouri'          111222222200(1 2)00(1 2)01(1 2)2(1 2)??(0 1)?10
	'Graptemys_geographica'       112222222200100101221--1101
	'Hardella_thurjii'            1(1 2)(1 2)2222222(0 1)0(0 2)0010002(1 2)(0 1)?(0 1 2)0(1 2)0
	'Heosemys_annandalii'         1112000002(0 2)0(0 2)00102122?02?10
	'Heosemys_grandis'            1112000002002001020220(0 1)??(1 2)0
	'Heosemys_spinosa'            1(0 1)(1 2)000000000(1 2)00102(1 2)22(0 1)(0 1)2?20
	kehreri                       (1 2)212(0 2)(0 2)(0 1 2)222(0 1 2)0(0 1 2)00(0 1 2)(0 1)2(1 2)(1 2)(0 1 2)00(0 1 2)(0 1 2)1(0 1)
	'Leucocephalon_yuwonoi'       2(0 1)(0 1)000000200(1 2)00102222(1 2)(1 2)2020
	'Malaclemys_terrapin'         1(0 1)1202(1 2)22(1 2)(0 2)0(0 1)001(0 1)(1 2)222--21(0 1)(0 1)
	Malayemys                     21(0 1)22(0 2)2(0 2)22(0 2)0(0 1)00102(1 2)22(0 1)(0 1)(1 2)0(1 2)0
	'Mauremys_annamensis'         2112222222(1 2)00??2(0 1)2(1 2)22001?20
	'Mauremys_caspica'            2(1 2)12222(0 2)22(0 1 2)00001(1 2)(1 2)(1 2)220(0 1)2?(1 2)0
	'Mauremys_leprosa'            11(0 1 2)222(0 2)222(0 2)00001(0 1 2)(1 2)122(0 1)(0 1)(1 2)0(0 1)(0 1)
	'Mauremys_reevesii'           2(0 1)(1 2)2222222(0 2)00001(0 1)(1 2)(1 2)22(0 1)(0 1)2?(1 2)0
	'Mauremys_rivulata'           2112222(0 2)2(0 2)00(0 1)00(1 2)(0 1 2)(1 2)(1 2)220(0 1)22(1 2)0
	'Mauremys_sinensis'           1112222222000(0 1)0102222(0 1)(0 1)(1 2)0(1 2)0
	'Melanochelys_trijuga'        2(1 2)(1 2)2000(0 2)(0 2)2(0 1)000010(1 2)(1 2)(1 2)(1 2)0(0 1)2220
	messeliana                    (1 2)2122222(0 2)(1 2)20(0 1)001(0 1)22(1 2)(0 1 2)00(0 1)(0 1)(0 1)(0 1)
	'Morenia_ocellata'            0(0 1)022222(0 2)?20(0 1)00100022????11
	'Morenia_petersi'             1(0 1 2)(0 1)(0 2)2(0 2)2(0 2)22(0 2)(0 1)(1 2)0010(0 1)0(1 2)(0 2)-?(1 2)(0 2)1(0 1)
	Notochelys_platynota          1(1 2)1222(0 2)2220(1 2)0001022220(0 1)??2(1 2)
	'Orlitia_borneensis'          1112(0 2)22222(0 1 2)00001(0 1)2(1 2)2200(0 1)0(1 2)0
	'Pangshura_smithii'           11(0 1)222022220(0 1 2)(0 1)(1 2)0000000(0 1)00(1 2)0
	'Pangshura_tecta'             1(0 1)1222022(0 2)20022000000000220
	'Pangshura_tentoria'          111222022220(1 2)(0 1)(1 2)00(0 1)00(0 2)001?(1 2)(0 1)
	'Rhinoclemmys_annulata'       1(0 1)(0 1)00(0 2)(0 2)(0 2)2(0 2)(0 2)0(0 1 2)0010222(1 2)1(1 2)22(1 2)(0 1)
	'Rhinoclemmys_areolata'       1(0 2)100000(0 2)220000102(1 2)22--2?20
	'Rhinoclemmys_funerea'        1??????????0000?02(1 2)21????20
	'Rhinoclemmys_melanosterna'   110200002220000102222--2020
	'Rhinoclemmys_nasuta'         11?0002022000001(0 1)(1 2)(0 1)220(0 1)002(0 1)
	'Rhinoclemmys_pulcherrima'    1(0 1)(0 1)0000(0 2)2?00000102(1 2)2211(0 2)?(1 2)0
	'Rhinoclemmys_punctularia'    1(0 1)(0 1)(0 2)0000(0 2)2(0 2)0(0 1 2)00102(1 2)22(0 1)1(0 2)(0 2)(0 1 2)(0 1)
	'Sacalia_bealei'              11(0 1)2222222(0 2)00001222220(0 1)0?1(0 1)
	'Sacalia_quadriocellata'      11(0 1)2(0 2)222220000012222(0 2)(0 1)(0 1)2011
	'Siebenrockiella_crassicollis' 1(0 1)12222222(0 2)000010(1 2)(0 1)(1 2)(0 2)(0 1)(0 1)00(1 2)0

;

END;
