# Supplementary material for: The phylogenetic relationships of geoemydid turtles from the Eocene Messel Pit Quarry: a first assessment using methods for continuous and discrete characters
Source: PeerJ. 2021 Aug 5;9:e11805. doi: 10.7717/peerj.11805 (PMC8349520; doi:10.7717/peerj.11805)
Supplement: Supplemental Information 2 — The raw landmark data, the raw segment measurements, and the matrices with combined discrete and continuous characters together with the files necessary for reproducing the main parsimony analyses. Consult the file README.md contained therein for a description of the contents and instructions for reproducing the analyses. [file peerj-09-11805-s002.zip › data_and_scripts/revbayes/input/k4.nex]

#NEXUS
[written Mon May 25 22:22:55 CLT 2020 by Mesquite  version 3.51 (build 898) at Ashurbanipal/169.254.141.124]

BEGIN TAXA;
	TITLE Taxa;
	DIMENSIONS NTAX=47;
	TAXLABELS
		'Batagur_baska' 'Batagur_borneoensis' 'Batagur_dhongoka' 'Batagur_kachuga' 'Cuora_amboinensis' 'Cuora_aurocapitata' 'Cuora_flavomarginata' 'Cyclemys_dentata' 'Cyclemys_oldhamii' 'Geoemyda_spengleri' 'Glyptemys_insculpta' 'Gopherus_agassizii' 'Graptemys_barbouri' 'Graptemys_geographica' 'Hardella_thurjii' 'Heosemys_annandalii' 'Heosemys_grandis' 'Heosemys_spinosa' kehreri 'Leucocephalon_yuwonoi' 'Malaclemys_terrapin' Malayemys 'Mauremys_annamensis' 'Mauremys_caspica' 'Mauremys_leprosa' 'Mauremys_reevesii' 'Mauremys_rivulata' 'Mauremys_sinensis' 'Melanochelys_trijuga' messeliana 'Morenia_ocellata' 'Morenia_petersi' Notochelys_platynota 'Orlitia_borneensis' 'Pangshura_smithii' 'Pangshura_tecta' 'Pangshura_tentoria' 'Rhinoclemmys_annulata' 'Rhinoclemmys_areolata' 'Rhinoclemmys_funerea' 'Rhinoclemmys_melanosterna' 'Rhinoclemmys_nasuta' 'Rhinoclemmys_pulcherrima' 'Rhinoclemmys_punctularia' 'Sacalia_bealei' 'Sacalia_quadriocellata' 'Siebenrockiella_crassicollis' 
	;

END;


BEGIN CHARACTERS;
	TITLE  k4;
	LINK TAXA = Taxa;
	DIMENSIONS  NCHAR=2;
	FORMAT DATATYPE = STANDARD GAP = - MISSING = ? SYMBOLS = "  0 1 2 3 ";
	CHARSTATELABELS 
		1  /  'over the sixth neural, or suture between sixth and seventh neurals' 'on the seventh neural, or on the suture between the seventh and eighth neural' on_the_eighth_neural_or_on_the_homologue_of_the_eighth_neural_if_the_seventh_is_reduced posterior_to_the_last_neural_bone_or_on_its_posterior_suture,
		2  /  eighth_marginal sulcus_between_eighth_and_nineth_marginals nineth_marginal tenth_marginal ; 
	MATRIX
	'Batagur_baska'               (2 3)0
	'Batagur_borneoensis'         (0 1 2 3)0
	'Batagur_dhongoka'            (1 2)0
	'Batagur_kachuga'             (1 2)(0 2)
	'Cuora_amboinensis'           (1 2 3)2
	'Cuora_aurocapitata'          22
	'Cuora_flavomarginata'        32
	'Cyclemys_dentata'            (1 2)2
	'Cyclemys_oldhamii'           22
	'Geoemyda_spengleri'          (2 3)2
	'Glyptemys_insculpta'         22
	'Gopherus_agassizii'          10
	'Graptemys_barbouri'          22
	'Graptemys_geographica'       21
	'Hardella_thurjii'            (1 2)0
	'Heosemys_annandalii'         21
	'Heosemys_grandis'            22
	'Heosemys_spinosa'            12
	kehreri                       22
	'Leucocephalon_yuwonoi'       (2 3)2
	'Malaclemys_terrapin'         (2 3)2
	Malayemys                     (1 2)(1 2)
	'Mauremys_annamensis'         (2 3)2
	'Mauremys_caspica'            22
	'Mauremys_leprosa'            2(1 2)
	'Mauremys_reevesii'           (2 3)(1 2)
	'Mauremys_rivulata'           (1 2 3)(1 2)
	'Mauremys_sinensis'           22
	'Melanochelys_trijuga'        (1 2)(1 2)
	messeliana                    2(1 2 3)
	'Morenia_ocellata'            10
	'Morenia_petersi'             1(0 1)
	Notochelys_platynota          1(0 1)
	'Orlitia_borneensis'          22
	'Pangshura_smithii'           20
	'Pangshura_tecta'             (1 2 3)0
	'Pangshura_tentoria'          20
	'Rhinoclemmys_annulata'       (2 3)2
	'Rhinoclemmys_areolata'       (2 3)2
	'Rhinoclemmys_funerea'        ?2
	'Rhinoclemmys_melanosterna'   22
	'Rhinoclemmys_nasuta'         22
	'Rhinoclemmys_pulcherrima'    (2 3)2
	'Rhinoclemmys_punctularia'    (1 2 3)2
	'Sacalia_bealei'              22
	'Sacalia_quadriocellata'      22
	'Siebenrockiella_crassicollis' (2 3)(1 2)

;

END;
