# Supplementary material for: The phylogenetic relationships of geoemydid turtles from the Eocene Messel Pit Quarry: a first assessment using methods for continuous and discrete characters
Source: PeerJ. 2021 Aug 5;9:e11805. doi: 10.7717/peerj.11805 (PMC8349520; doi:10.7717/peerj.11805)
Supplement: Supplemental Information 2 — The raw landmark data, the raw segment measurements, and the matrices with combined discrete and continuous characters together with the files necessary for reproducing the main parsimony analyses. Consult the file README.md contained therein for a description of the contents and instructions for reproducing the analyses. [file peerj-09-11805-s002.zip › data_and_scripts/revbayes/input/k5.nex]

#NEXUS
[written Mon May 25 21:08:59 CLT 2020 by Mesquite  version 3.51 (build 898) at Ashurbanipal/169.254.141.124]

BEGIN TAXA;
	TITLE Taxa;
	DIMENSIONS NTAX=47;
	TAXLABELS
		'Batagur_baska' 'Batagur_borneoensis' 'Batagur_dhongoka' 'Batagur_kachuga' 'Cuora_amboinensis' 'Cuora_aurocapitata' 'Cuora_flavomarginata' 'Cyclemys_dentata' 'Cyclemys_oldhamii' 'Geoemyda_spengleri' 'Glyptemys_insculpta' 'Gopherus_agassizii' 'Graptemys_barbouri' 'Graptemys_geographica' 'Hardella_thurjii' 'Heosemys_annandalii' 'Heosemys_grandis' 'Heosemys_spinosa' kehreri 'Leucocephalon_yuwonoi' 'Malaclemys_terrapin' Malayemys 'Mauremys_annamensis' 'Mauremys_caspica' 'Mauremys_leprosa' 'Mauremys_reevesii' 'Mauremys_rivulata' 'Mauremys_sinensis' 'Melanochelys_trijuga' messeliana 'Morenia_ocellata' 'Morenia_petersi' Notochelys_platynota 'Orlitia_borneensis' 'Pangshura_smithii' 'Pangshura_tecta' 'Pangshura_tentoria' 'Rhinoclemmys_annulata' 'Rhinoclemmys_areolata' 'Rhinoclemmys_funerea' 'Rhinoclemmys_melanosterna' 'Rhinoclemmys_nasuta' 'Rhinoclemmys_pulcherrima' 'Rhinoclemmys_punctularia' 'Sacalia_bealei' 'Sacalia_quadriocellata' 'Siebenrockiella_crassicollis' 
	;

END;


BEGIN CHARACTERS;
	TITLE  k5;
	LINK TAXA = Taxa;
	DIMENSIONS  NCHAR=1;
	FORMAT DATATYPE = STANDARD GAP = - MISSING = ? SYMBOLS = "  0 1 2 3 4 ";
	CHARSTATELABELS 
		1  /  in_peripheral_II between_peripheral_II_and_III in_peripheral_III between_peripheral_III_and_IV in_peripheral_IV ; 
	MATRIX
	'Batagur_baska'               0
	'Batagur_borneoensis'         (0 1 2)
	'Batagur_dhongoka'            (0 1 2)
	'Batagur_kachuga'             2
	'Cuora_amboinensis'           (2 3 4)
	'Cuora_aurocapitata'          2
	'Cuora_flavomarginata'        4
	'Cyclemys_dentata'            ?
	'Cyclemys_oldhamii'           ?
	'Geoemyda_spengleri'          2
	'Glyptemys_insculpta'         2
	'Gopherus_agassizii'          -
	'Graptemys_barbouri'          ?
	'Graptemys_geographica'       -
	'Hardella_thurjii'            (1 2)
	'Heosemys_annandalii'         ?
	'Heosemys_grandis'            2
	'Heosemys_spinosa'            2
	kehreri                       2
	'Leucocephalon_yuwonoi'       2
	'Malaclemys_terrapin'         -
	Malayemys                     2
	'Mauremys_annamensis'         2
	'Mauremys_caspica'            2
	'Mauremys_leprosa'            2
	'Mauremys_reevesii'           2
	'Mauremys_rivulata'           2
	'Mauremys_sinensis'           2
	'Melanochelys_trijuga'        2
	messeliana                    (0 2)
	'Morenia_ocellata'            ?
	'Morenia_petersi'             -
	Notochelys_platynota          2
	'Orlitia_borneensis'          2
	'Pangshura_smithii'           (0 1 2)
	'Pangshura_tecta'             (1 2)
	'Pangshura_tentoria'          (1 2)
	'Rhinoclemmys_annulata'       2
	'Rhinoclemmys_areolata'       -
	'Rhinoclemmys_funerea'        ?
	'Rhinoclemmys_melanosterna'   -
	'Rhinoclemmys_nasuta'         2
	'Rhinoclemmys_pulcherrima'    2
	'Rhinoclemmys_punctularia'    2
	'Sacalia_bealei'              2
	'Sacalia_quadriocellata'      2
	'Siebenrockiella_crassicollis' 2

;

END;
