# Supplementary material for: The phylogenetic relationships of geoemydid turtles from the Eocene Messel Pit Quarry: a first assessment using methods for continuous and discrete characters
Source: PeerJ. 2021 Aug 5;9:e11805. doi: 10.7717/peerj.11805 (PMC8349520; doi:10.7717/peerj.11805)
Supplement: Supplemental Information 2 — The raw landmark data, the raw segment measurements, and the matrices with combined discrete and continuous characters together with the files necessary for reproducing the main parsimony analyses. Consult the file README.md contained therein for a description of the contents and instructions for reproducing the analyses. [file peerj-09-11805-s002.zip › data_and_scripts/revbayes/input/shell_ratios.nex]

#NEXUS
[File generated with the R function `writecont.nexus` on Tue May 19 18:42:49 2020]

BEGIN TAXA;
DIMENSIONS NTAX=47;
TAXLABELS
Batagur_baska
Batagur_borneoensis
Batagur_dhongoka
Batagur_kachuga
Cuora_amboinensis
Cuora_aurocapitata
Cuora_flavomarginata
Cyclemys_dentata
Cyclemys_oldhamii
Geoemyda_spengleri
Glyptemys_insculpta
Gopherus_agassizii
Graptemys_barbouri
Graptemys_geographica
Hardella_thurjii
Heosemys_annandalii
Heosemys_grandis
Heosemys_spinosa
Leucocephalon_yuwonoi
Malaclemys_terrapin
Malayemys
Mauremys_annamensis
Mauremys_caspica
Mauremys_leprosa
Mauremys_reevesii
Mauremys_rivulata
Mauremys_sinensis
Melanochelys_trijuga
Morenia_ocellata
Morenia_petersi
Notochelys_platynota
Orlitia_borneensis
Pangshura_smithii
Pangshura_tecta
Pangshura_tentoria
Rhinoclemmys_annulata
Rhinoclemmys_areolata
Rhinoclemmys_funerea
Rhinoclemmys_melanosterna
Rhinoclemmys_nasuta
Rhinoclemmys_pulcherrima
Rhinoclemmys_punctularia
Sacalia_bealei
Sacalia_quadriocellata
Siebenrockiella_crassicollis
kehreri
messeliana
;
END;

BEGIN CHARACTERS;
DIMENSIONS NCHAR=25;
FORMAT DATATYPE=CONTINUOUS GAP=- MISSING=?;
MATRIX

Batagur_baska 0.319399813389302 0.161800581884001 0.358763097392013 0.023583376229515 0.218165713904158 -0.68664278894472 0.215847793158437 0.081282513985898 -0.038213698183656 -0.390735943043921 -1.69039172355469 -1.15656537071053 -0.861019114779564 -1.03148272166498 -0.411549332024187 0.427464057139893 0.15981245838015 0.369096528081353 -1.07337382680402 -0.060961628191776 -0.189560178949383 -0.383044068382843 -0.375189798780509 -1.37817777997159 -1.40959671386137
Batagur_borneoensis 0.144127964479833 -0.017124176723702 0.252622886798153 -0.02886743109891 0.225958901422281 -0.53864224260179 0.151476420826312 0.111342677723119 0.085260814564367 -0.419733023194978 -1.63464716904575 -1.07355250597769 -0.770765401690647 -1.16984979669039 -0.259226702967894 0.453755297755178 0.559252543139091 0.191691744339669 -1.12030785464208 -0.018673668731292 -0.076498611202712 -0.578113448980161 -0.404418380924244 -1.53503530786614 -1.63680646583612
Batagur_dhongoka 0.592428693450241 -0.755776694337718 0.555656950941761 -0.077315367029442 0.231130669260206 -0.689920415751519 0.159204529287582 0.205381069404665 0.233271079020384 -0.372866314857496 -1.37575313173945 -1.02418357762074 -0.826556903968801 -0.920945839303844 -0.322889021662432 0.173028215285465 0.130606548659937 0.000926622459051 -1.05162353953919 -0.17777492624014 -0.565761826988565 -0.553783484571113 -0.608972503493439 -0.761669697972786 -1.26660268053807
Batagur_kachuga 0.100484929872049 -0.121565706114754 0.452772312688758 -0.126701908527092 -0.103773121107916 -0.811144029560865 -0.049091810654201 0.132353796605774 0.275316364433704 -0.366950723538281 -1.5081508409768 -0.797451660433012 -0.848177477295391 -1.04190057514793 -0.42300754413116 0.474189422291891 0.151970395043864 0.088676475911209 -1.00388681938441 -0.375769997415077 -0.670816177124711 -0.610787902476714 -0.481531375276636 -1.18264424796616 -1.24815728023234
Cuora_amboinensis -0.116044190238121 -0.071236150366272 0.323356419256762 -0.003411675228257 -0.023507586896779 -0.364298030991429 -0.109278840475834 0.086724488116213 0.038740231181697 -0.157032594801419 -0.907938048690542 -2.18729702701883 -0.743967517528639 -2.18031026349906 -0.308852596956339 -0.515642545078661 -0.000388623997649 -0.388562946310328 -0.727592696742004 -0.032124828919774 -0.284004183169374 -0.471895584310378 -1.20503393824752 -1.99319906955544 -3.52837397506958
Cuora_aurocapitata 0.303105465512624 0.07650103802942 -0.080429904427392 -0.769563687440466 -0.052477187020031 0.125787445009188 0.044523649769614 -0.097025946857525 -0.006248252854534 -0.063130353894998 -1.05383065776403 -1.83697776290582 -0.873603302892284 -1.82172259009095 -0.287551906875698 -0.531728494907135 -0.012734136788716 -0.489236983706128 -0.730889734176612 -0.021445353396402 -0.429838096716623 -0.423213979862786 -1.20028644166561 -2.2966381717311 -3.24984919697551
Cuora_flavomarginata -0.22049262951316 0.229735838582658 -0.069344273643806 -0.000449368703373 -0.090788515095858 -0.414825706057885 -0.149969898349486 0.070743556255645 0.092215811781377 -0.190938031900185 -1.04471107652887 -1.89952759624235 -0.820624392435866 -2.07662158238111 -0.353871332728453 -0.501658200231614 0.031183261711124 -0.540914400710022 -0.740364814090826 0.007239269642266 -0.488351119339757 -0.423132265135269 -1.14468625985497 -2.9790465907073 -4.47544779003322
Cyclemys_dentata 0.554058243396351 -0.012137486242527 -0.029055606339955 0.019711835814425 0.444142439786385 -0.215043864235792 -0.034723516257218 0.003278105319868 0.030766257640362 -0.256733642873247 -1.31217926102703 -1.69773629875998 -0.942205706860369 -1.26437352677304 -0.053178691458262 -0.530375393683393 -0.064445961312379 -0.173290808587117 -0.702656920831889 0.089708154462016 -0.642436519315714 -0.373179328999353 -1.03332685069938 -1.09335046880082 -3.60971792674577
Cyclemys_oldhamii 0.492314160064902 0.159740158325932 0.141134326766184 0.131942525547892 0.408478061289527 -0.503978793029985 0.041328559675494 0.116650223861335 0.093937999844496 -0.151949420834869 -1.23179253956853 -1.5410295670582 -0.912396511806646 -1.18827099920131 -0.147770613427453 -0.541580443464082 -0.148822353057763 -0.20349657457431 -0.718452583363549 -0.082732066086815 -0.73179595449776 -0.286697911018523 -1.24865500619517 -0.939894489375738 -3.50032451924682
Geoemyda_spengleri 0.017658058848101 0.177335695722813 -0.205977385836381 -0.558337982779898 0.118920055669663 0.448691808691687 0.050599906694955 -0.069542795659547 0.003510767865131 -0.17650312364972 -1.7884359691105 -1.22457101282804 -0.940680708515578 -1.03833412925569 -0.279664628728715 -0.280649702563093 0.033770047932531 0.64512176977198 -0.635391704267087 0.098612445283711 -0.349746853359895 -0.092256962487909 -0.638870756558387 -0.825771382352206 -1.19480934281854
Glyptemys_insculpta 0.113050446798225 0.249861297700902 -0.106348139688376 -0.156489702585522 0.330549409164343 -0.257160976360998 0.083770968457032 0.111934622380921 0.064608165982249 -0.07911936979629 -1.04838236975478 -1.51320383529763 -1.10458553294218 -1.1536428704656 -0.269735206213317 -0.298702599717333 -0.163960736207517 -0.420023605627947 -0.532717376071256 -0.08710164018803 -0.460417916878061 -0.401086793052432 -0.920188498118285 -1.14741458755384 -1.08006858482645
Gopherus_agassizii -0.023002255461709 0.120329134077937 -0.260644869916644 0.144480003266754 -0.308413405841817 -0.453586643205411 0.074379722961833 0.055629359736179 0.073243970393344 -0.121211614222807 -1.03173755693432 -0.802483685941453 -0.548498105600978 -1.25405419321205 -0.285125823675976 0.140887474619648 -0.334550157807838 -0.480847027703362 -0.794576958526656 0.319845559229662 -0.64099514859869 -0.265230070920639 -0.788169101350664 -0.5123518116001 -0.563775858130686
Graptemys_barbouri 0.09587294506731 0.146017328579832 -0.109323033765672 -0.307443236797129 0.28205930046127 -0.385449900835982 0.06567311650531 -0.009987982690965 -0.049026899938315 -0.287432273617513 -1.11059225745821 -1.29907780204322 -0.964633072091978 -1.16395640443384 -0.572715954846933 0.259961302189196 0.103766648524252 0.244521053376989 -0.742561167728281 -0.023989123547265 -0.486306240799815 -1.08361451882325 -0.5050503195589 -1.36705385723335 -1.12942685389677
Graptemys_geographica 0.159208365612743 0.246704301059574 -0.113074137919614 -0.058025236043381 0.334785410235503 -0.471538822789545 0.026378917174168 0.107592597428045 0.065353348787265 -0.155400023317592 -0.972783733011809 -1.53264298898094 -0.897066305852016 -1.36031172768848 -0.500771142211078 0.076218826677739 0.070272682230194 -0.037703300328086 -0.76204558037491 0.009977196474941 -0.28889668831716 -0.778776453830474 -0.613769238110907 -1.79365011982771 -1.04258368619137
Hardella_thurjii 0.109536699618601 0.279338580467365 0.104694108166741 0.23124786754688 0.116204419086732 -0.45919504530456 0.179363454392843 0.083047712779426 0.103757218739911 -0.290546516098024 -1.28935179600649 -1.06857455546585 -0.823114943343374 -1.04964140526591 -0.317178949611862 0.144611389297399 0.20372377817688 -0.169083707300537 -0.939497565345376 -0.187173508540906 -0.401137476374287 -0.512110133702153 -0.653205458437578 -0.959896593198703 -1.30163272367603
Heosemys_annandalii -0.214133796846779 0.560862786075285 0.120181504844193 0.15288635019008 0.070995648462836 -0.399603382576002 0.008487181174973 0.067108254979724 -0.006081010516933 -0.227380703950145 -1.00481360206444 -2.34147576705982 -0.879940366710338 -0.893776161715949 -0.224906399139386 -0.871291836782751 -0.353469910652288 -0.322569633823799 -0.770441478655022 -0.097090324976505 -0.372625861634181 -0.403710532098074 -1.32969245648168 -0.506546603608278 -1.58260050006262
Heosemys_grandis -0.56411363526424 0.390601192364497 0.171614809558867 -0.106321321205971 -0.227233921277966 -0.50288499590938 0.07531442983239 0.129936733656721 0.11520366021484 -0.165601613626879 -1.16381599011788 -1.51711997842926 -0.813743378696176 -0.959120565320776 -0.199535756482982 -0.435435171487102 -0.228847468446735 -0.242577036994158 -0.834460099189263 -0.00763665879911 -0.491907066227135 -0.402713754394565 -1.10341319280296 -0.535926474065136 -1.60309011432637
Heosemys_spinosa -0.273632612094232 -0.02614168248261 -0.434132442611432 0.047361531132996 -0.218905882488264 0.101198185082832 0.116575757506368 0.012222759664863 -0.010273464672201 -0.304613422504852 -1.1905147025703 -1.67848293796951 -0.769614974477546 -1.04509000659552 -0.140212043472124 -0.689198663594561 -0.359221525177435 -0.04738624251089 -0.687381414427522 0.172012780565133 -0.111896984131488 -0.348020418587348 -1.30983136350055 -0.480155113769084 -1.76951367669431
Leucocephalon_yuwonoi 0.292630632048925 -0.110015481108671 -0.072703582723074 -0.279894174521205 0.07612433328364 -0.364119602767896 0.177320796993358 0.017731524024231 0.014514940818452 -0.276183550893975 -1.86181637281348 -0.666344252945708 -0.792046659138892 -1.4078776288542 -0.442931211467836 0.142706337352497 -0.037109931582962 0.985875498986016 -0.712375383665829 0.131433705208487 -0.104605849082019 0.038565268757592 -0.608121963020579 -1.48594889115332 -0.807332596847185
Malaclemys_terrapin 0.408156169107534 0.009648260136344 -0.174275066426029 -0.274101671849556 0.656222936458729 -0.226369598341959 0.129456342982735 0.002296551242692 0.027179266054243 -0.14969605914767 -1.00743938708945 -1.16308333235775 -0.998872174460102 -1.28331101289117 -0.407818621223988 0.117237963280197 -0.136728066526104 -0.016310151494228 -0.780973106431428 0.100901576106591 -0.44520204934978 -0.723380146437021 -0.740487390071037 -2.20771780174043 -1.07071337374143
Malayemys 0.017111007372411 0.133416314361663 0.020877173223548 0.088452227426772 0.164650300820923 -0.594232587571734 -0.048308513807714 0.089798366411112 0.084560696881723 -0.123560950418154 -1.26522730748607 -1.1137185524366 -0.756361287154305 -1.24202464950622 -0.301083180471825 -0.057909053327174 0.092044931438101 0.358715040153706 -0.898280355041721 0.178885253268226 -0.393334431201306 -0.460424425533524 -0.849618535764405 -1.10890057043808 -1.28407479186049
Mauremys_annamensis 0.418001347664595 -0.119151797065257 -0.301484662710727 -0.038866888615177 0.919961805438033 -0.613165030808107 0.093569398872347 -0.080297778447101 0.014609300343556 -0.228596762258585 -1.16368665328528 -1.34353037662062 -0.835774252061416 -0.928438712493896 -0.303957650476209 -0.158773859978663 -0.057982365730735 -0.212644574479031 -0.79557636025664 -0.028652133837345 -0.590751850735165 -0.705175046356648 -0.871035101552565 -0.529940824763634 -1.42568062065795
Mauremys_caspica 0.107275808481972 0.233140125947422 -0.215176295226181 -0.280738617839696 0.191445983357316 0.143725379864478 0.116535667013462 0.028686214693136 0.02859191414233 -0.187550110026973 -1.19911162489737 -1.32370322751645 -0.832543136704888 -0.918154343121371 -0.426624645677764 -0.252121470164152 0.010233204450023 -0.038602881802919 -0.824247103355379 0.025758323175623 -0.489221627984377 -0.319839692914252 -0.819027525811524 -0.561416706767888 -0.986791747688807
Mauremys_leprosa 0.227084268206416 0.414603684219148 -0.205146400444502 -0.339085917628888 0.379884433407737 -0.114057591003099 0.126199100932579 0.063604144780161 -0.003993849142497 -0.097131677965611 -1.12324491458747 -1.33566267012966 -0.721776992235508 -0.994276179062566 -0.560820199620359 -0.412436345435478 0.006188438706574 -0.102306053565449 -0.829626466618252 -0.052679971451749 -0.706412781734696 -0.119122051310172 -0.891007414421857 -0.485046073269925 -0.69725640407096
Mauremys_reevesii 0.147747682389177 0.593368356756322 -0.241983434073694 0.09109029243583 0.517825175291022 -0.351555069933071 0.14264958188492 0.111882137133929 0.06386583506013 -0.113559972380261 -0.982073673239675 -1.88031238143783 -0.788252331137798 -1.11213090771564 -0.279244142996339 -0.34928772526321 0.004429988686217 -0.203784919853338 -0.922364404646402 0.124247186902881 -0.194608019519812 -0.336962909017829 -0.892122458624452 -0.915022763551959 -1.3045376351008
Mauremys_rivulata 0.160658044074818 0.049645348433908 -0.221009825627752 -0.382119987378425 0.196938433415254 -0.278951255118151 0.192033417582165 -0.004960884532162 0.00336125349975 -0.058420637785357 -1.15481226261205 -1.49666823550785 -0.859833313821168 -0.877141904411055 -0.390054929894848 -0.373470155420934 0.031559900854859 -0.09122959614781 -0.810295248694149 -0.004559612939503 -0.401201892552704 -0.355587064527528 -0.913326456054701 -0.511314834010619 -1.1621216309419
Mauremys_sinensis 0.149737993455754 0.46957342751462 0.052009943477611 -0.190460617623075 0.323019572835917 -0.254324766984727 0.158301589903332 0.12084095105176 0.026746042939209 -0.298263579498386 -1.29299490386636 -1.87155787409971 -0.736830212909154 -1.03671379503363 -0.46793800061641 -0.742020014526858 -0.084498538124099 0.033109302329607 -0.936374520970546 0.102894225244307 -0.511580760310859 -0.222304416182883 -0.770421788798755 -0.68134134936515 -0.89500746222992
Melanochelys_trijuga -0.295940348023402 -0.2639078731101 0.42628930765571 -0.050519811011508 -0.010516648632881 -0.720752397061953 0.040297113288183 0.064625478113348 0.02006495650247 -0.161999957317498 -1.30834497633816 -1.4646160628036 -0.805895535418833 -1.35189514063138 -0.063934316439816 -0.237773657507004 0.052378334767192 -0.232227075604639 -0.874910260554547 0.127845960033994 -0.363124304760241 -0.312279615622479 -0.828955639503076 -1.42526081849393 -3.04798481912208
Morenia_ocellata -0.058305450852973 0.866490523716135 0.032327514787982 -0.0831709005997 0.303479812671664 -0.588177843296316 0.086004693460245 0.052618332295747 0.204257911199059 -0.161220991152091 -1.16778445015724 -1.31933259279549 -0.821400239310948 -1.57717471570084 -0.10732665372499 -0.004568151315297 -0.068951846986889 -0.383130831601932 -0.84695915773951 0.076957790765012 -0.330217188936948 -0.34183807820088 -0.788040333680555 -2.0359371448657 -2.0183602371034
Morenia_petersi -0.186887903675729 0.58492024810779 -0.280813507789286 0.268213329701347 0.453716287851186 -0.488046535708867 0.150619518617149 0.082140117368805 0.227662596556991 -0.0849802222433 -1.31904967484497 -1.17250250320687 -0.800214626188809 -1.40713577956014 0.017038574741732 0.09426019874613 -0.003926443579794 0.009159107628069 -0.860237223347155 0.059477231265232 -0.459638322897868 -0.1790872224993 -0.768899387299295 -1.47684357624585 -3.55198467119978
Notochelys_platynota 0.414979435182422 0.024981014934289 -0.190569245874729 0.098789587878252 0.303691315348432 -0.397607353049937 0.136021416833344 -0.056744602418133 -0.025907997908698 -0.154876094328275 -1.31028992234893 -1.46114954883377 -0.823545835915938 -1.64310170874115 -0.149297663043947 -0.1031413200249 -0.138896302472333 0.005808796888866 -0.805374761645706 0.051745855961468 -0.133326687303491 -0.386540943613007 -0.772261182509547 -2.43474136826556 -3.80148860741155
Orlitia_borneensis -0.046041454669775 0.60002681750038 0.704549174124139 -0.211533587139983 0.088527471608093 -0.790217468630093 0.074170976026411 0.062266064804395 0.04046038582574 -0.215926456632097 -1.3134634332214 -1.09981507753317 -0.782889938014177 -0.9650780020426 -0.219383270046983 0.091489550735074 0.200587497814765 0.021249530965737 -0.951547341802719 -0.066408203763114 -0.502016497275344 -0.516518837230981 -0.710128373980472 -0.600661191926096 -1.58584561869103
Pangshura_smithii 0.378602318465232 -1.63038315070453 2.14990981019519 -0.161932230808937 0.280771093269113 -0.499982113854539 0.025031073143234 -0.127907190676896 -0.068499270502871 -0.243206063898886 -1.32964319283085 -0.964549129752667 -0.94767129533284 -1.11430845250415 -0.372807564937305 0.200942337329013 0.244217893362277 -0.168762070049696 -0.904987893811138 -0.026157149768548 -0.285874881626474 -0.441407602671687 -0.629241382543906 -1.66660383808698 -1.14235474196227
Pangshura_tecta 0.186887675332809 -0.87045726949969 2.62264369640106 -0.279576954882317 0.246862569910136 -0.882499241518631 -0.203068936458893 -0.402724704927794 0.141694335094606 -0.269272139116426 -1.32373931694397 -0.944603079735727 -0.928428443174157 -1.09467933831153 -0.245814397385274 0.307231182434332 0.267152411233382 -0.200111486779435 -0.933395171027142 0.081285551188412 -0.304915906211408 -0.407059422193617 -0.613120823890575 -1.56558587466662 -1.38431948866861
Pangshura_tentoria 0.272268912239166 -1.14055325610361 3.96096003873607 -0.173585168670286 0.091113411258945 -0.854338380184602 -0.159435771980385 -0.587537236612914 -0.253445894539058 -0.34327857429871 -1.42518187690056 -0.918829548952217 -0.860297025186907 -1.04480715057791 -0.314679875785268 0.157854363191415 0.17546682848949 -0.015438852907269 -0.892005502441215 0.037193832450884 -0.398397138778704 -0.328179840454731 -0.681497626743573 -0.978905563251007 -1.33995319242791
Rhinoclemmys_annulata -0.244918533134758 -0.276433006352283 -0.120343618275593 -0.165853366712595 -0.40576557164146 -0.451009171378454 0.022576178645742 -0.013574777211281 0.039899094568055 -0.078988638792032 -1.39982240250892 -1.22664760206805 -0.776793800854364 -1.35769963381171 -0.239420802304641 -0.364411087904963 0.048827570336706 0.116602004220528 -0.675892372844853 -0.036236293482957 -0.303932130927363 -0.171633022193809 -0.942796254593599 -0.965162612438368 -1.2430460308072
Rhinoclemmys_areolata -0.268044276838995 -0.079581627842653 0.034394067383448 -0.07787651697784 -0.179122069689011 -0.682810363360999 0.055136144054925 0.029555435179558 0.035742222707233 -0.232145288807513 -1.20332212417679 -1.49452969295486 -0.760775156798608 -1.35491289339658 -0.342307921677091 -0.348447660437463 0.361065413110499 -0.260189337175539 -0.650023730398783 -0.10321334575688 0.129607057508718 -0.176207250703056 -0.763452963892014 -0.915185550513023 -1.2012191079755
Rhinoclemmys_funerea -0.04847165715251 0.018235482634559 0.109937693021576 -0.259437203412469 0.123686800548565 -1.03011739089937 0.316764309133268 0.071496347058771 0.030707499385793 -0.167419773076372 -1.0274790323099 -1.97411162027462 -0.77489960140333 -1.1908292833198 -0.340087262927513 -0.65307240009459 0.064103783988962 -0.239960346432304 -0.721144549918877 -0.027420673462575 -0.429300235814526 -0.381949500001941 -0.965017708659957 -0.806893215810343 -0.87757133184298
Rhinoclemmys_melanosterna -0.080388022338925 0.080138297667887 0.292376149884932 -0.159606192374359 0.168964122492418 -0.719944250257961 -0.106157275637598 0.066223823544131 0.057339674338808 -0.244277166698424 -1.18951685645614 -1.74440139818593 -0.876598920201405 -1.10870912114834 -0.225126012518371 -0.497565002912484 0.1444630736478 -0.089769052403229 -0.769757650098071 0.006774719020296 -0.416987292014944 -0.331206530580029 -0.913160969962967 -0.87411115308468 -1.61796485625286
Rhinoclemmys_nasuta -0.046528634756562 -0.148526390093517 0.183001132404097 -0.784324357492108 -0.037901050122335 -0.792911603622722 0.308113105033626 -0.015806758078566 0.047972273383264 -0.212497922635866 -1.39080383714199 -1.62374010159354 -0.763531196398532 -1.21722234987064 -0.424900610904983 -0.668743823555806 -0.056507401326152 0.191288689532073 -0.744888322679172 -0.079468820952016 -0.249855476212619 -0.184794186237671 -0.863388053344467 -0.834307206935514 -1.01332667412208
Rhinoclemmys_pulcherrima -0.223142956220487 0.338052060391707 0.018207199390888 -0.13153669523446 -0.082805842482881 -0.47509992473761 0.003480387340497 0.055285521924483 0.015628630278525 -0.258623644632561 -1.20676271598711 -1.90016228260216 -0.883379365335567 -1.22464315719513 -0.119233208783679 -0.391373930382644 0.220101681264926 -0.251984966697302 -0.689206297947985 0.05939629700498 0.157588829322055 -0.474936381487691 -0.805551357096675 -0.933033730191305 -2.59393802119495
Rhinoclemmys_punctularia -0.213649058734511 0.156055801959084 0.13728209050028 -0.283581692238334 -0.037927283922523 -0.663436940126916 0.023309651517735 0.053806857385549 0.074281033794894 -0.16946969862231 -1.44705098127502 -1.44494600928829 -0.84680118848851 -1.28756787735482 -0.201818737993807 -0.552883311709746 0.299705864247249 0.103001134647368 -0.720662573277493 0.077850429045009 -0.083552182219278 0.013755387974397 -0.841806120288938 -1.13049564814154 -1.3053897738721
Sacalia_bealei 0.186273545495795 0.357106801567925 -0.117248264418878 -0.29019199519324 0.146369950106719 -0.163507929645032 0.057632559838225 0.014280577443127 0.037042626821543 -0.05225718759802 -1.29304769155055 -1.24903665965188 -0.873697930241988 -1.2669558564136 -0.479471309429968 -0.263592321680522 -0.120292232217172 0.273271460669588 -0.729608185822546 -0.085117949789644 -0.476992351796712 -0.27055068299467 -0.778632947293734 -1.37916615309474 -0.833158949093739
Sacalia_quadriocellata 0.314273327205274 0.129905833516975 -0.132141948265823 -0.056868042521848 0.326301518693733 -0.355782760540614 0.169140079870542 0.006369285638957 -0.010727651648417 -0.070033419159333 -1.4513707918757 -1.21984290163815 -0.774083516380157 -1.25641945136122 -0.564719541271013 -0.425053859597332 -0.20988781518676 0.228471823697017 -0.81727618572333 -0.151443675700031 -0.685318931930092 -0.14227024626566 -0.787695824783127 -1.1640573766973 -0.703662496910939
Siebenrockiella_crassicollis 0.081552519535007 0.336486632097108 1.01432023645722 0.160192802732439 0.505117785534662 -1.3136733701966 -0.008116602808605 0.020030389855227 0.04510508742653 -0.066356734652313 -1.08933466031724 -2.28198996461364 -0.959350241660048 -1.07273972708646 -0.296831024594623 -0.45812235218028 -0.037419021837939 0.033726548300296 -0.922899571995444 0.229830924233819 -0.154089398554012 -0.607808128249928 -0.723846440087768 -1.50301990987695 -1.29165328032013
kehreri 0.59284979375154 0.136201857990807 0.245062280699356 0.090238865127753 0.631034628732639 -0.287661207151157 0.001475652793651 -0.365250985760919 -0.38216785174678 -0.315051154749307 -1.94914034299015 -0.857743002235512 -0.805793270984951 -1.06124745010872 -0.427092318681003 -0.119047852578968 0.023902136231296 0.844497364787216 -0.91242578450611 0.07280874591204 -0.820350854217872 0.045844845737115 -0.76158506674763 -0.87100961791655 -1.15840352874086
messeliana 0.628854929834408 0.654252733962929 0.137494017686783 -0.179883546797946 0.224661265802351 -0.540328133372585 0.101277685682805 0.079046361707878 0.12505059425362 -0.35204883156637 -1.80062952492216 -0.897018653682262 -0.851603393917239 -0.842486100871764 -0.445263977554165 0.164230102293005 -0.066821914495963 0.567530700418345 -1.1101847795042 0.147053386878177 -0.474749914401793 -0.134743259166724 -0.582507363817175 -0.602356924377501 -1.23145533099555
;
END;
