# Supplementary material for: The phylogenetic relationships of geoemydid turtles from the Eocene Messel Pit Quarry: a first assessment using methods for continuous and discrete characters
Source: PeerJ. 2021 Aug 5;9:e11805. doi: 10.7717/peerj.11805 (PMC8349520; doi:10.7717/peerj.11805)
Supplement: Supplemental Information 2 — The raw landmark data, the raw segment measurements, and the matrices with combined discrete and continuous characters together with the files necessary for reproducing the main parsimony analyses. Consult the file README.md contained therein for a description of the contents and instructions for reproducing the analyses. [file peerj-09-11805-s002.zip › data_and_scripts/revbayes/input/start.nwk]

((((((((((((Mauremys_caspica:17.90401154	Mauremys_rivulata:17.90401154):6.966652875	Mauremys_leprosa:24.87066442):1.665352597	(Mauremys_sinensis:15.43128564	Mauremys_reevesii:15.43128564):11.10473137):3.603163465	Mauremys_annamensis:30.13918158):11.04934687	((Cuora_flavomarginata:17.13021366	Cuora_aurocapitata:17.13021366):4.694352312	Cuora_amboinensis:21.82456597):19.36396138):6.691471543	kehreri:0.05):7.457854867	((((((Heosemys_annandalii:21.45773336	Heosemys_grandis:21.45773446):7.279469687	Heosemys_spinosa:28.73720305):9.727230948	Notochelys_platynota:38.464434):2.119726561	(Cyclemys_oldhamii:2.826870975	Cyclemys_dentata:2.826870975):37.75729068):1.924183399	Leucocephalon_yuwonoi:42.50834396):6.172443899	(Sacalia_bealei:26.91212768	Sacalia_quadriocellata:26.91212768):21.76865907):6.657065908):8.653781437	(Melanochelys_trijuga:47.8799989	messeliana:0.05):16.1116363):10.60914995	(((((((Batagur_kachuga:15.22507357	Batagur_baska:15.22507357):12.72309912	(Batagur_dhongoka:20.83686672	Batagur_borneoensis:20.83686672):7.111305967):6.00088156	Hardella_thurjii:33.94905424):6.275454017	((Pangshura_tentoria:11.0650941	Pangshura_smithii:11.0650941):8.160539136	Pangshura_tecta:19.22563213):20.99887503):7.511507809	(Morenia_ocellata:16.92506325	Morenia_petersi:16.92506325):30.81095282):12.31082319	(Malayemys:38.79752364	Orlitia_borneensis:38.79752364):21.24931562):9.971152275	(Siebenrockiella_crassicollis:60.80086361	Geoemyda_spengleri:60.80086361):9.217126826):4.582794712):5.839652703	(((((Rhinoclemmys_funerea:5.379107974	Rhinoclemmys_melanosterna:5.379107974):2.790708105	Rhinoclemmys_punctularia:8.169816079):12.27991595	Rhinoclemmys_areolata:20.44973202):12.68895446	(Rhinoclemmys_pulcherrima:20.83198928	Rhinoclemmys_annulata:20.83198928):12.3066961):7.389802968	Rhinoclemmys_nasuta:40.52848835):39.9119495):11.21572839	Gopherus_agassizii:91.65616734):34.320573	(((Graptemys_geographica:8.251869381	Graptemys_barbouri:8.251870482):7.092631969	Malaclemys_terrapin:15.34450135):36.97106856	Glyptemys_insculpta:52.31557101):73.66116824);
(((((((((((Mauremys_caspica:27.6055392	Mauremys_rivulata:27.6055392):9.285207213	Mauremys_leprosa:36.89074641):2.101634507	(Mauremys_sinensis:24.11633963	Mauremys_reevesii:24.11633963):14.87604129):4.393172977	Mauremys_annamensis:43.38555576):12.18097761	((Cuora_flavomarginata:26.52463063	Cuora_aurocapitata:26.52463063):6.404688195	Cuora_amboinensis:32.92931883):22.63721268):12.84550901	((((((Heosemys_annandalii:32.44197087	Heosemys_grandis:32.44197274):9.259143332	Heosemys_spinosa:41.7011142):11.04087893	Notochelys_platynota:52.74199313):2.207856106	(Cyclemys_oldhamii:4.723730018	Cyclemys_dentata:4.723730018):50.22612109):1.943722655	Leucocephalon_yuwonoi:56.89357189):5.851440417	(Sacalia_bealei:39.46077694	Sacalia_quadriocellata:39.46077694):23.2842335):5.667028206):6.396298671	Melanochelys_trijuga:74.80833919):6.401946483	(((((((Batagur_kachuga:23.82073852	Batagur_baska:23.82073852):16.91843213	(Batagur_dhongoka:31.61207467	Batagur_borneoensis:31.61207467):9.127095983):7.064664889	Hardella_thurjii:47.80383554):6.776340698	((Pangshura_tentoria:17.70463121	Pangshura_smithii:17.70463121):11.7240192	Pangshura_tecta:29.42864854):25.15152583):7.30678988	(Morenia_ocellata:26.23638415	Morenia_petersi:26.23638415):35.65058197):10.13951405	((Malayemys:47.87999999	kehreri:0.05):5.213575646	Orlitia_borneensis:53.09357564):18.93290453):6.608283701	(Siebenrockiella_crassicollis:72.57541293	Geoemyda_spengleri:72.57541293):6.059349079):2.575523663):2.875782649	((((((Rhinoclemmys_funerea:8.869735703	Rhinoclemmys_melanosterna:8.869735703):4.405202275	Rhinoclemmys_punctularia:13.27493798):17.81644148	Rhinoclemmys_areolata:31.09137946):15.79207624	(Rhinoclemmys_pulcherrima:31.60552955	Rhinoclemmys_annulata:31.60552955):15.27792429):0.9965443024	messeliana:0.05):7.012759166	Rhinoclemmys_nasuta:54.8927573):29.19331102):4.303635148	Gopherus_agassizii:88.38970533):4.713059542	(((Graptemys_geographica:13.40244329	Graptemys_barbouri:13.40244516):10.58957918	Malaclemys_terrapin:23.99202247):41.92897695	Glyptemys_insculpta:65.92100128):27.18176172);
(((((((((((Mauremys_caspica:20.52848187	Mauremys_rivulata:20.52848187):7.719562274	Mauremys_leprosa:28.24804415):1.821785899	(Mauremys_sinensis:17.75121398	Mauremys_reevesii:17.75121398):12.31861607):3.90964636	Mauremys_annamensis:33.9794777):11.70537521	((Cuora_flavomarginata:19.66144888	Cuora_aurocapitata:19.66144888):5.230650208	Cuora_amboinensis:24.89209909):20.79275253):14.31436802	(((((((Heosemys_annandalii:24.48590747	Heosemys_grandis:24.48590876):7.977585854	Heosemys_spinosa:32.46349333):10.37649499	Notochelys_platynota:42.83998832):2.216080495	(Cyclemys_oldhamii:3.304353377	Cyclemys_dentata:3.304353377):41.75171673):1.997153126	Leucocephalon_yuwonoi:47.05322194):0.8267767701	messeliana:0.05):5.483954795	(Sacalia_bealei:30.47998662	Sacalia_quadriocellata:30.47998662):22.88396559):6.635266134):8.341537916	Melanochelys_trijuga:68.34075755):9.745884547	((((((((Batagur_kachuga:17.51874003	Batagur_baska:17.51874003):14.08861241	(Batagur_dhongoka:23.79743281	Batagur_borneoensis:23.79743281):7.809919627):6.457446929	Hardella_thurjii:38.06479937):6.616440955	((Pangshura_tentoria:12.80094055	Pangshura_smithii:12.80094055):9.204017738	Pangshura_tecta:22.004957):22.67628203):3.198759672	kehreri:0.05):4.527676351	(Morenia_ocellata:19.43126326	Morenia_petersi:19.43126326):32.97641309):12.17196079	(Malayemys:43.18931654	Orlitia_borneensis:43.18931654):21.39032059):9.365793327	(Siebenrockiella_crassicollis:65.30401012	Geoemyda_spengleri:65.30401012):8.641419057):4.141212927):5.114448846	(((((Rhinoclemmys_funerea:6.267850972	Rhinoclemmys_melanosterna:6.267850972):3.21851722	Rhinoclemmys_punctularia:9.486368192):13.88114383	Rhinoclemmys_areolata:23.36751202):13.83258284	(Rhinoclemmys_pulcherrima:23.79201926	Rhinoclemmys_annulata:23.79201926):13.40807431):7.797985329	Rhinoclemmys_nasuta:44.9980789):38.20301205):9.253343636	Gopherus_agassizii:92.45443587):20.72180886	(((Graptemys_geographica:9.580650516	Graptemys_barbouri:9.580651807):8.072742935	Malaclemys_terrapin:17.65339345):39.35608704	Glyptemys_insculpta:57.00948178):56.16676166);
((((((((((((Mauremys_caspica:12.87700828	Mauremys_rivulata:12.87700828):5.006123573	Mauremys_leprosa:17.88313185):1.196293959	(Mauremys_sinensis:11.09951837	Mauremys_reevesii:11.09951837):7.979907437):2.587754734	Mauremys_annamensis:21.66718134):7.930545412	((Cuora_flavomarginata:12.32080738	Cuora_aurocapitata:12.32080738):3.373776032	Cuora_amboinensis:15.69458341):13.90314255):10.14327161	((((((Heosemys_annandalii:15.43098819	Heosemys_grandis:15.43098898):5.229397507	Heosemys_spinosa:20.66038569):6.982880881	Notochelys_platynota:27.64326658):1.520886184	(Cyclemys_oldhamii:2.034185723	Cyclemys_dentata:2.034185723):27.12996783):1.380324513	Leucocephalon_yuwonoi:30.54447727):4.426093235	(Sacalia_bealei:19.34958011	Sacalia_quadriocellata:19.34958011):15.62098961):4.77042706):6.195834459	Melanochelys_trijuga:45.93683203):1.94316718	messeliana:0.05):5.643082225	(((((((Batagur_kachuga:10.9512708	Batagur_baska:10.9512708):9.142441446	(Batagur_dhongoka:14.98483468	Batagur_borneoensis:14.98483468):5.108877561):4.308833748	Hardella_thurjii:24.40254599):4.503580291	((Pangshura_tentoria:7.960161205	Pangshura_smithii:7.960161205):5.866746445	Pangshura_tecta:13.82690686):15.07921863):5.387151525	(Morenia_ocellata:12.17334129	Morenia_petersi:12.17334129):22.11993652):8.820008418	(Malayemys:27.88227531	Orlitia_borneensis:27.88227531):15.23101091):7.13419262	(Siebenrockiella_crassicollis:43.6530972	Geoemyda_spengleri:43.6530972):6.594380849):3.27560338):4.170540318	(((((Rhinoclemmys_funerea:3.87042747	Rhinoclemmys_melanosterna:3.87042747):2.007457321	Rhinoclemmys_punctularia:5.877884791):8.828745021	Rhinoclemmys_areolata:14.70662981):9.114173025	(Rhinoclemmys_pulcherrima:14.98132968	Rhinoclemmys_annulata:14.98132968):8.839472364):5.303410197	Rhinoclemmys_nasuta:29.12421224):28.56940951):7.997450799	Gopherus_agassizii:65.69107334):24.24975359	((((Graptemys_geographica:5.936902992	Graptemys_barbouri:5.936903784):5.100225701	Malaclemys_terrapin:11.03712869):26.53853827	Glyptemys_insculpta:37.57566776):10.30433144	kehreri:0.05):42.06082694);
(((((((((((Mauremys_caspica:30.83467094	Mauremys_rivulata:30.83467094):10.08613878	Mauremys_leprosa:40.92080972):2.259289868	(Mauremys_sinensis:27.00356327	Mauremys_reevesii:27.00356327):16.17653631):4.692116336	Mauremys_annamensis:47.87221804):12.76681558	((Cuora_flavomarginata:29.65012062	Cuora_aurocapitata:29.65012062):6.987742805	Cuora_amboinensis:36.63786343):24.00116807):12.981046	((((((Heosemys_annandalii:36.10883629	Heosemys_grandis:36.10883841):9.969347614	Heosemys_spinosa:46.0781839):11.63526268	Notochelys_platynota:57.71344659):2.288787025	(Cyclemys_oldhamii:5.355324916	Cyclemys_dentata:5.355324916):54.64691082):2.003317167	Leucocephalon_yuwonoi:62.00555078):5.959266747	(Sacalia_bealei:43.68236917	Sacalia_quadriocellata:43.68236917):24.28244624):5.655259979):6.215436757	Melanochelys_trijuga:79.83551426):5.988244607	(((((((Batagur_kachuga:26.67802915	Batagur_baska:26.67802915):18.37279178	(Batagur_dhongoka:35.20692204	Batagur_borneoensis:35.20692204):9.843898878):7.495813956	Hardella_thurjii:52.54663488):7.073339015	((Pangshura_tentoria:19.91009829	Pangshura_smithii:19.91009829):12.91774815	Pangshura_tecta:32.82784432):26.79212745):7.478129657	((Morenia_ocellata:29.33388756	Morenia_petersi:29.33388756):18.54611244	messeliana:0.05):19.21810355):10.05871621	((Malayemys:47.87999998	kehreri:0.05):10.19883212	Orlitia_borneensis:58.0788321):19.07798765):6.291116622	(Siebenrockiella_crassicollis:77.68855959	Geoemyda_spengleri:77.68855959):5.759374667):2.37582461):2.587576702	(((((Rhinoclemmys_funerea:10.03059864	Rhinoclemmys_melanosterna:10.03059864):4.940662769	Rhinoclemmys_punctularia:14.97126141):19.66911441	Rhinoclemmys_areolata:34.64037582):16.93638414	(Rhinoclemmys_pulcherrima:35.19980365	Rhinoclemmys_annulata:35.19980365):16.37695419):8.36646565	Rhinoclemmys_nasuta:59.94322349):28.46811208):3.697388971	Gopherus_agassizii:92.10872666):3.520016462	(((Graptemys_geographica:15.11383951	Graptemys_barbouri:15.11384163):11.75283608	Malaclemys_terrapin:26.86667559):44.28293447	Glyptemys_insculpta:71.14961218):24.47912882);
(((((((((((Mauremys_caspica:19.17903135	Mauremys_rivulata:19.17903135):7.200517721	Mauremys_leprosa:26.37954907):1.698266997	(Mauremys_sinensis:16.58685545	Mauremys_reevesii:16.58685545):11.49096062):3.643174505	Mauremys_annamensis:31.72099178):10.89532205	((Cuora_flavomarginata:18.36987265	Cuora_aurocapitata:18.36987265):4.880224831	Cuora_amboinensis:23.25009748):19.36621515):13.29499238	((((((Heosemys_annandalii:22.87123005	Heosemys_grandis:22.87123125):7.437332702	Heosemys_spinosa:30.30856275):9.661546564	Notochelys_platynota:39.97010931):2.061432952	(Cyclemys_oldhamii:3.089924666	Cyclemys_dentata:3.089924666):38.94161881):1.857152046	Leucocephalon_yuwonoi:43.88869431):5.8642009	(Sacalia_bealei:28.46010747	Sacalia_quadriocellata:28.46010747):21.29278653):6.158409796):7.729904489	Melanochelys_trijuga:63.6412095):9.010911844	(((((((Batagur_kachuga:16.36983683	Batagur_baska:16.36983683):13.14093785	(Batagur_dhongoka:22.22902497	Batagur_borneoensis:22.22902497):7.281749709):6.014977997	Hardella_thurjii:35.52575268):6.157169413	((Pangshura_tentoria:11.96445153	Pangshura_smithii:11.96445153):8.59230963	Pangshura_tecta:20.55675995):21.12616093):7.18178021	(Morenia_ocellata:18.15503799	Morenia_petersi:18.15503799):30.70966431):11.29296512	(Malayemys:40.29510795	Orlitia_borneensis:40.29510795):19.86255947):8.668524726	(Siebenrockiella_crassicollis:60.82881817	Geoemyda_spengleri:60.82881817):7.997372777):3.825930397):4.71813756	(((((Rhinoclemmys_funerea:5.86024416	Rhinoclemmys_melanosterna:5.86024416):3.007757921	Rhinoclemmys_punctularia:8.868002081):12.9599677	Rhinoclemmys_areolata:21.82796978):12.89264808	(Rhinoclemmys_pulcherrima:22.22397502	Rhinoclemmys_annulata:22.22397502):12.49664163):7.256991777	Rhinoclemmys_nasuta:41.97760843):35.39265047):8.512496674	Gopherus_agassizii:85.88275678):18.81477876	((((Graptemys_geographica:8.956095153	Graptemys_barbouri:8.956096361):7.539443778	Malaclemys_terrapin:16.49553893):31.38445865	kehreri:0.05):5.257418875	(Glyptemys_insculpta:47.87999879	messeliana:0.05):5.257418872):51.56011667);
(((((((((((Mauremys_caspica:26.55783814	Mauremys_rivulata:26.55783814):7.670740156	Mauremys_leprosa:34.22857829):1.640569261	(Mauremys_sinensis:23.50316744	Mauremys_reevesii:23.50316744):12.36598012):3.310780948	Mauremys_annamensis:39.17993047):8.294315455	((Cuora_flavomarginata:25.62136876	Cuora_aurocapitata:25.62136876):5.417650337	Cuora_amboinensis:31.0390191):16.43522486):7.184910018	((((((Heosemys_annandalii:30.63799297	Heosemys_grandis:30.63799494):7.291717422	Heosemys_spinosa:37.92971039):7.742180446	Notochelys_platynota:45.67189084):1.415323245	(Cyclemys_oldhamii:4.919290078	Cyclemys_dentata:4.919290078):42.16792598):1.207418337	Leucocephalon_yuwonoi:48.29463242):3.408087049	(Sacalia_bealei:36.22983227	Sacalia_quadriocellata:36.22983227):15.47288523):2.956434505):2.890179651	Melanochelys_trijuga:57.54933363):2.355086664	(((((((Batagur_kachuga:23.24017923	Batagur_baska:23.24017923):13.96479422	(Batagur_dhongoka:29.95079263	Batagur_borneoensis:29.95079263):7.254180822):5.137920604	Hardella_thurjii:42.34289405):4.510567464	((Pangshura_tentoria:17.65451737	Pangshura_smithii:17.65451737):10.4626	Pangshura_tecta:28.1171154):18.73634414):4.371421103	((Morenia_ocellata:25.37014372	Morenia_petersi:25.37014372):22.50985628	kehreri:0.05):3.344882623):5.128964296	(Malayemys:45.9003477	Orlitia_borneensis:45.9003477):10.45349921):2.673366937	(Siebenrockiella_crassicollis:56.59745213	Geoemyda_spengleri:56.59745213):2.429759755):0.877208409):0.856168459	(((((Rhinoclemmys_funerea:9.113464738	Rhinoclemmys_melanosterna:9.113464738):4.327142749	Rhinoclemmys_punctularia:13.44060749):16.07626532	Rhinoclemmys_areolata:29.51687281):12.18124216	(Rhinoclemmys_pulcherrima:29.945351	Rhinoclemmys_annulata:29.945351):11.752762):5.35308571	Rhinoclemmys_nasuta:47.05119871):13.70939004):1.000963036	Gopherus_agassizii:61.76155376):0.5606027713	((((Graptemys_geographica:13.56384099	Graptemys_barbouri:13.56384296):9.828803788	Malaclemys_terrapin:23.39264477):24.48735128	messeliana:0.05):5.52314235	Glyptemys_insculpta:53.40314038):8.91901418);
(((((((((((Mauremys_caspica:20.70002506	Mauremys_rivulata:20.70002506):7.676137711	Mauremys_leprosa:28.37616277):1.802067133	(Mauremys_sinensis:17.92314553	Mauremys_reevesii:17.92314553):12.25508438):3.854524429	Mauremys_annamensis:34.03275564):11.42858845	((Cuora_flavomarginata:19.8339545	Cuora_aurocapitata:19.8339545):5.21297775	Cuora_amboinensis:25.04693225):20.41441052):13.71650276	((((((Heosemys_annandalii:24.6431453	Heosemys_grandis:24.64314662):7.897105598	Heosemys_spinosa:32.5402509):10.15971806	Notochelys_platynota:42.69996896):2.151983419	(Cyclemys_oldhamii:3.35807323	Cyclemys_dentata:3.35807323):41.49388046):1.93368178	Leucocephalon_yuwonoi:46.78563416):6.072855914	(Sacalia_bealei:30.58343054	Sacalia_quadriocellata:30.58343054):22.27505822):6.319355462):7.836949473	Melanochelys_trijuga:67.01479501):8.978928114	(((((((Batagur_kachuga:17.69035116	Batagur_baska:17.69035116):14.00583356	(Batagur_dhongoka:23.95834394	Batagur_borneoensis:23.95834394):7.737840782):6.344929548	Hardella_thurjii:38.04111427):6.44731422	((Pangshura_tentoria:12.9545502	Pangshura_smithii:12.9545502):9.218530624	Pangshura_tecta:22.17307951):22.31534767):7.453603225	(Morenia_ocellata:19.60389545	Morenia_petersi:19.60389545):32.33813627):11.55496441	(Malayemys:43.03962819	Orlitia_borneensis:43.03962819):20.45736794):8.707129112	(((Siebenrockiella_crassicollis:47.87999868	kehreri:0.05):6.000014707e-09	messeliana:0.05):16.296593	Geoemyda_spengleri:64.17659169):8.027532236):3.7895992):4.621004891	(((((Rhinoclemmys_funerea:6.361574867	Rhinoclemmys_melanosterna:6.361574867):3.252973292	Rhinoclemmys_punctularia:9.614548159):13.9159133	Rhinoclemmys_areolata:23.53046146):13.66393522	(Rhinoclemmys_pulcherrima:23.95295724	Rhinoclemmys_annulata:23.95295724):13.24143812):7.60132848	Rhinoclemmys_nasuta:44.79572385):35.81900417):8.160749822	Gopherus_agassizii:88.77547915):16.37420813	(((Graptemys_geographica:9.70969614	Graptemys_barbouri:9.709697454):8.115500589	Malaclemys_terrapin:17.82519673):38.51403549	Glyptemys_insculpta:56.33923354):48.81045243);
(((((((((((Mauremys_caspica:14.292667	Mauremys_rivulata:14.292667):5.475913459	Mauremys_leprosa:19.76858046):1.301389963	(Mauremys_sinensis:12.33707922	Mauremys_reevesii:12.33707922):8.732891196):2.805292776	Mauremys_annamensis:23.87526408):8.509419209	((Cuora_flavomarginata:13.68135965	Cuora_aurocapitata:13.68135965):3.699169927	Cuora_amboinensis:17.38052957):15.00415283):10.67094954	((((((Heosemys_annandalii:17.09228346	Heosemys_grandis:17.09228434):5.693160566	Heosemys_spinosa:22.78544402):7.514885372	Notochelys_platynota:30.30032939):1.622710507	(Cyclemys_oldhamii:2.276572504	Cyclemys_dentata:2.276572504):29.64646829):1.468186926	Leucocephalon_yuwonoi:33.39122683):4.677552364	(Sacalia_bealei:21.36346542	Sacalia_quadriocellata:21.36346542):16.70531289):4.986852759):6.384763777	Melanochelys_trijuga:49.44039573):7.658093127	((((((((Batagur_kachuga:12.17371738	Batagur_baska:12.17371738):9.997416639	(Batagur_dhongoka:16.60410522	Batagur_borneoensis:16.60410522):5.567028802):4.654465112	Hardella_thurjii:26.82559913):4.82250673	((Pangshura_tentoria:8.869242182	Pangshura_smithii:8.869242182):6.466111762	Pangshura_tecta:15.33535306):16.31275192):5.70797095	(Morenia_ocellata:13.51918762	Morenia_petersi:13.51918762):23.83688919):9.188222721	(Malayemys:30.55568378	Orlitia_borneensis:30.55568378):15.98861575):1.335700465	messeliana:0.05):5.93498242	(Siebenrockiella_crassicollis:47.09977748	Geoemyda_spengleri:47.09977748):6.71520405):3.283507322):4.12498097	((((((Rhinoclemmys_funerea:4.32575638	Rhinoclemmys_melanosterna:4.32575638):2.23376845	Rhinoclemmys_punctularia:6.559524831):9.739979372	Rhinoclemmys_areolata:16.2995042):9.89994798	(Rhinoclemmys_pulcherrima:16.60026856	Rhinoclemmys_annulata:16.60026856):9.599182739):5.681040814	Rhinoclemmys_nasuta:31.88049211):15.999507	kehreri:0.05):13.34347072):7.710003297	Gopherus_agassizii:68.93347401):20.29488349	(((Graptemys_geographica:6.625092559	Graptemys_barbouri:6.625093447):5.643241009	Malaclemys_terrapin:12.26833357):28.53101737	Glyptemys_insculpta:40.79935182):48.42900479);
(((((((((((Mauremys_caspica:16.63354017	Mauremys_rivulata:16.63354017):6.130050301	Mauremys_leprosa:22.76359047):1.435760436	(Mauremys_sinensis:14.41055214	Mauremys_reevesii:14.41055214):9.788798765):3.066502305	Mauremys_annamensis:27.26585427):9.053019086	((Cuora_flavomarginata:15.94051932	Cuora_aurocapitata:15.94051932):4.167171215	Cuora_amboinensis:20.10769053):16.21118177):10.77555134	((((((Heosemys_annandalii:19.78527521	Heosemys_grandis:19.78527628):6.293945951	Heosemys_spinosa:26.07922117):8.057948224	Notochelys_platynota:34.13716939):1.70056538	(Cyclemys_oldhamii:2.707715535	Cyclemys_dentata:2.707715535):33.1300203):1.526060969	Leucocephalon_yuwonoi:37.36379574):4.779704557	(Sacalia_bealei:24.52200396	Sacalia_quadriocellata:24.52200396):17.62149528):4.950923341):6.102947816	(Melanochelys_trijuga:47.87999894	messeliana:0.05):5.317372514):6.931894735	(((((((Batagur_kachuga:14.22406682	Batagur_baska:14.22406682):11.18365152	(Batagur_dhongoka:19.23833326	Batagur_borneoensis:19.23833326):6.16938508):5.040214842	Hardella_thurjii:30.44793319):5.10269575	((Pangshura_tentoria:10.42624943	Pangshura_smithii:10.42624943):7.385383355	Pangshura_tecta:17.81163172):17.73899616):5.872877978	(Morenia_ocellata:15.75638263	Morenia_petersi:15.75638263):25.66712429):9.039869306	(Malayemys:34.40573131	Orlitia_borneensis:34.40573131):16.05764491):6.749047879	(Siebenrockiella_crassicollis:50.99226996	Geoemyda_spengleri:50.99226996):6.220153077):2.916843149):3.53676347	(((((Rhinoclemmys_funerea:5.126612	Rhinoclemmys_melanosterna:5.126612):2.616606268	Rhinoclemmys_punctularia:7.743218268):11.15328029	Rhinoclemmys_areolata:18.89649855):10.87985563	(Rhinoclemmys_pulcherrima:19.23403026	Rhinoclemmys_annulata:19.23403026):10.54232287):6.016977529	Rhinoclemmys_nasuta:35.79333066):27.872699):6.179483747	(Gopherus_agassizii:47.88	kehreri:0.05):21.96551447):11.83877193	(((Graptemys_geographica:7.819701587	Graptemys_barbouri:7.819702647):6.512388731	Malaclemys_terrapin:14.33209032):30.54146091	Glyptemys_insculpta:44.87355229):36.81073305);
(((((((((((Mauremys_caspica:32.32634007	Mauremys_rivulata:32.32634007):10.06279547	Mauremys_leprosa:42.38913554):2.212839119	(Mauremys_sinensis:28.43095601	Mauremys_reevesii:28.43095601):16.17101865):4.543139256	Mauremys_annamensis:49.14511621):11.95785609	((Cuora_flavomarginata:31.1260075	Cuora_aurocapitata:31.1260075):7.025681705	Cuora_amboinensis:38.1516892):22.9512808):11.40120139	((((((Heosemys_annandalii:37.62454787	Heosemys_grandis:37.62455017):9.792101003	Heosemys_spinosa:47.41664888):11.00329604	Notochelys_platynota:58.41994491):2.102174503	(Cyclemys_oldhamii:5.762431792	Cyclemys_dentata:5.762431792):54.75968992):1.821193145	Leucocephalon_yuwonoi:62.34331256):5.304621442	(Sacalia_bealei:45.09173446	Sacalia_quadriocellata:45.09173446):22.55619724):4.856237386):5.092440224	Melanochelys_trijuga:77.59661161):4.58734106	((((((((Batagur_kachuga:28.09821583	Batagur_baska:28.09821583):18.32377059	(Batagur_dhongoka:36.72400636	Batagur_borneoensis:36.72400636):9.697980053):1.458013577	kehreri:0.05):5.715877331	Hardella_thurjii:53.59587733):6.576712685	((Pangshura_tentoria:21.12119804	Pangshura_smithii:21.12119804):13.21640179	Pangshura_tecta:34.33759753):25.83499018):6.715017396	(Morenia_ocellata:30.80493585	Morenia_petersi:30.80493585):36.08267156):8.549714624	(Malayemys:58.75702956	Orlitia_borneensis:58.75702956):16.68029247):4.97143635	(Siebenrockiella_crassicollis:75.87048635	Geoemyda_spengleri:75.87048635):4.538269736):1.775196588):1.850278238	(((((Rhinoclemmys_funerea:10.74571965	Rhinoclemmys_melanosterna:10.74571965):5.215832297	Rhinoclemmys_punctularia:15.96155195):20.19559355	Rhinoclemmys_areolata:36.1571455):16.52174833	(Rhinoclemmys_pulcherrima:36.71688946	Rhinoclemmys_annulata:36.71688946):15.96200207):7.78931196	Rhinoclemmys_nasuta:60.46820349):23.56602742):2.438134092	Gopherus_agassizii:86.4723673):1.850189729	((((Graptemys_geographica:16.11127811	Graptemys_barbouri:16.11128041):12.17979264	Malaclemys_terrapin:28.29107075):19.58892466	messeliana:0.05):22.52611497	Glyptemys_insculpta:70.40611267):17.91644206);
(((((((((((Mauremys_caspica:45.04177893	Mauremys_rivulata:45.04177893):12.54691779	Mauremys_leprosa:57.58869672):2.647717069	(Mauremys_sinensis:39.9771279	Mauremys_reevesii:39.9771279):20.25928589):5.299375253	Mauremys_annamensis:65.53579246):12.9671699	((Cuora_flavomarginata:43.49293124	Cuora_aurocapitata:43.49293124):8.910478893	Cuora_amboinensis:52.40341014):26.09954881):10.7292984	((((((Heosemys_annandalii:51.74812692	Heosemys_grandis:51.74813034):11.79371855	Heosemys_spinosa:63.54184547):12.18686172	Notochelys_platynota:75.72870719):2.180852376	(Cyclemys_oldhamii:8.495826101	Cyclemys_dentata:8.495826101):69.41373688):1.846785608	Leucocephalon_yuwonoi:79.75634517):5.135034739	(Sacalia_bealei:60.81665705	Sacalia_quadriocellata:60.81665705):24.07471944):4.34087743):4.103409548	Melanochelys_trijuga:93.33566689):3.18713212	((((((((Batagur_kachuga:39.5394445	Batagur_baska:39.5394445):8.340555497	kehreri:0.05):14.50190936	(Batagur_dhongoka:50.62357189	(Batagur_borneoensis:47.88	messeliana:0.05):2.743571891):11.75833746):8.155918142	Hardella_thurjii:70.5378275):7.012707799	((Pangshura_tentoria:30.18574476	Pangshura_smithii:30.18574476):17.42717047	Pangshura_tecta:47.61291181):29.93762006):6.628515852	(Morenia_ocellata:43.07684113	Morenia_petersi:43.07684113):41.10221002):7.479658296	(Malayemys:76.08185334	Orlitia_borneensis:76.08185334):15.57685611):3.698952039	(Siebenrockiella_crassicollis:92.00298837	Geoemyda_spengleri:92.00298837):3.354669696):1.165140945):1.10196118	(((((Rhinoclemmys_funerea:15.69010283	Rhinoclemmys_melanosterna:15.69010283):7.371206714	Rhinoclemmys_punctularia:23.06130954):26.85111946	Rhinoclemmys_areolata:49.912429):19.61092638	(Rhinoclemmys_pulcherrima:50.6146586	Rhinoclemmys_annulata:50.6146586):18.90869336):8.330921722	Rhinoclemmys_nasuta:77.85427368):19.77048651):1.217303499	Gopherus_agassizii:98.84206711):0.595934101	(((Graptemys_geographica:23.27043528	Graptemys_barbouri:23.2704387):16.52278391	Malaclemys_terrapin:39.79321919):47.6098128	Glyptemys_insculpta:87.40303541):12.03496238);
(((((((((((Mauremys_caspica:16.41357133	Mauremys_rivulata:16.41357133):6.241974193	Mauremys_leprosa:22.65554552):1.47931607	(Mauremys_sinensis:14.17784576	Mauremys_reevesii:14.17784576):9.957015833):3.183194812	Mauremys_annamensis:27.31805742):9.605614239	((Cuora_flavomarginata:15.71505557	Cuora_aurocapitata:15.71505557):4.221759167	Cuora_amboinensis:19.93681474):16.9868559):11.92563378	((((((Heosemys_annandalii:19.60829438	Heosemys_grandis:19.60829541):6.474060719	Heosemys_spinosa:26.0823551):8.495753731	Notochelys_platynota:34.57810883):1.826492675	(Cyclemys_oldhamii:2.625363775	Cyclemys_dentata:2.625363775):33.77923876):1.649969442	Leucocephalon_yuwonoi:38.05457095):5.239527626	(Sacalia_bealei:24.46825682	Sacalia_quadriocellata:24.46825682):18.82584073):5.555205846):7.060916517	Melanochelys_trijuga:55.91022094):8.381028397	(((((((Batagur_kachuga:13.99093109	Batagur_baska:13.99093109):11.39436087	(Batagur_dhongoka:19.05173261	Batagur_borneoensis:19.05173261):6.333559346):5.271948396	Hardella_thurjii:30.65724036):5.438110378	((Pangshura_tentoria:10.2051319	Pangshura_smithii:10.2051319):7.399107076	Pangshura_tecta:17.60423795):18.49111176):6.402161279	(Morenia_ocellata:15.52969286	Morenia_petersi:15.52969286):26.96781915):10.21751501	(Malayemys:34.86572754	Orlitia_borneensis:34.86572754):17.84929948):7.99557683	(Siebenrockiella_crassicollis:53.32888001	(Geoemyda_spengleri:47.87999897	kehreri:0.05):5.448881041):7.381722816):3.580646509):4.467806311	((((((Rhinoclemmys_funerea:4.985078893	Rhinoclemmys_melanosterna:4.985078893):2.568488475	Rhinoclemmys_punctularia:7.553567368):11.15078539	Rhinoclemmys_areolata:18.70435276):11.2449707	(Rhinoclemmys_pulcherrima:19.04735764	Rhinoclemmys_annulata:19.04735764):10.9019648):6.407426192	Rhinoclemmys_nasuta:36.35674862):11.52325035	messeliana:0.05):20.87905667):8.243172201	Gopherus_agassizii:77.00222887):20.30088402	(((Graptemys_geographica:7.628899527	Graptemys_barbouri:7.628900552):6.470291919	Malaclemys_terrapin:14.09919145):32.24080201	Glyptemys_insculpta:46.33999448):50.96311739);
(((((((((((Mauremys_caspica:37.2700002	Mauremys_rivulata:37.2700002):11.50588444	Mauremys_leprosa:48.77588464):2.522387589	(Mauremys_sinensis:32.80191169	Mauremys_reevesii:32.80191169):18.49636053):5.168762388	(Mauremys_annamensis:47.87999998	kehreri:0.05):8.587037289):13.52972162	((Cuora_flavomarginata:35.89397515	Cuora_aurocapitata:35.89397515):8.043556272	Cuora_amboinensis:43.93753142):26.05922482):12.76264741	((((((Heosemys_annandalii:43.3349237	Heosemys_grandis:43.33492635):11.16725504	Heosemys_spinosa:54.50217874):12.46958809	Notochelys_platynota:66.97176683):2.370698026	(Cyclemys_oldhamii:6.672342373	Cyclemys_dentata:6.672342373):62.67012514):2.050313216	Leucocephalon_yuwonoi:71.39277807):5.951100394	(Sacalia_bealei:51.85612918	Sacalia_quadriocellata:51.85612918):25.48774663):5.41552518):5.634715064	Melanochelys_trijuga:88.39411871):5.019389958	(((((((Batagur_kachuga:32.41991725	Batagur_baska:32.41991725):20.95064446	(Batagur_dhongoka:42.30510759	Batagur_borneoensis:42.30510759):11.06545412):8.146005898	(Hardella_thurjii:47.88	messeliana:0.05):13.63656761):7.432013914	((Pangshura_tentoria:24.39869834	Pangshura_smithii:24.39869834):15.17533428	Pangshura_tecta:39.57402997):29.37454889):7.544389078	(Morenia_ocellata:35.52578866	Morenia_petersi:35.52578866):40.96718194):9.51844544	(Malayemys:67.35218997	Orlitia_borneensis:67.35218997):18.65922607):5.467846219	(Siebenrockiella_crassicollis:86.49023412	Geoemyda_spengleri:86.49023412):4.989025484):1.934249069):2.00135803	(((((Rhinoclemmys_funerea:12.43340952	Rhinoclemmys_melanosterna:12.43340952):6.020259638	Rhinoclemmys_punctularia:18.45366915):23.20297884	Rhinoclemmys_areolata:41.65664799):18.8207971	(Rhinoclemmys_pulcherrima:42.29696725	Rhinoclemmys_annulata:42.29696725):18.18047518):8.804272583	Rhinoclemmys_nasuta:69.28171501):26.13315169):2.602079211	Gopherus_agassizii:98.01694857):1.905395339	(((Graptemys_geographica:18.62633502	Graptemys_barbouri:18.62633768):14.01499097	Malaclemys_terrapin:32.64132599):47.78272319	Glyptemys_insculpta:80.42405183):19.49828942);
(((((((((((Mauremys_caspica:26.3407595	Mauremys_rivulata:26.3407595):8.794779563	Mauremys_leprosa:35.13553907):1.985163988	(Mauremys_sinensis:23.02644423	Mauremys_reevesii:23.02644423):14.09425882):4.142574452	Mauremys_annamensis:41.2632793):11.42892164	((Cuora_flavomarginata:25.31454891	Cuora_aurocapitata:25.31454891):6.073455457	Cuora_amboinensis:31.38800436):21.30419478):11.93660474	(((((((Heosemys_annandalii:30.92647903	Heosemys_grandis:30.92648082):8.749618422	Heosemys_spinosa:39.67609745):8.203900758	kehreri:0.05):2.170306792	Notochelys_platynota:50.050305):2.065553635	(Cyclemys_oldhamii:4.525117176	Cyclemys_dentata:4.525117176):47.59074324):1.81565682	Leucocephalon_yuwonoi:53.93151545):5.448660262	(Sacalia_bealei:37.56284721	Sacalia_quadriocellata:37.56284721):21.81732671):5.248628172):5.882494007	Melanochelys_trijuga:70.51129789):5.828577281	(((((((Batagur_kachuga:22.74543807	Batagur_baska:22.74543807):16.02359605	(Batagur_dhongoka:30.14031511	Batagur_borneoensis:30.14031511):8.628719012):6.650063357	Hardella_thurjii:45.41909747):6.351144804	((Pangshura_tentoria:16.923904	Pangshura_smithii:16.923904):11.14662285	Pangshura_tecta:28.07052506):23.69971543):6.812680723	(Morenia_ocellata:25.04080897	Morenia_petersi:25.04080897):33.54211403):9.376116058	(Malayemys:50.37944542	Orlitia_borneensis:50.37944542):17.57959364):6.044558192	(Siebenrockiella_crassicollis:68.46346223	Geoemyda_spengleri:68.46346223):5.540133227):2.33627971):2.591519249	(((((Rhinoclemmys_funerea:8.491185031	Rhinoclemmys_melanosterna:8.491185031):4.20796876	Rhinoclemmys_punctularia:12.69915379):16.94775139	Rhinoclemmys_areolata:29.64690518):14.90739488	(Rhinoclemmys_pulcherrima:30.13411367	Rhinoclemmys_annulata:30.13411367):14.4201846):7.508189853	(Rhinoclemmys_nasuta:47.87999821	messeliana:0.05):4.182489913):26.8689063):3.830984788	Gopherus_agassizii:82.762381):4.038944552	(((Graptemys_geographica:12.82085436	Graptemys_barbouri:12.82085615):10.08741484	Malaclemys_terrapin:22.9082692):39.41719037	Glyptemys_insculpta:62.32546136):24.4758624);
(((((((((((Mauremys_caspica:42.69197354	Mauremys_rivulata:42.69197354):12.30820388	Mauremys_leprosa:55.00017742):2.63061275	(Mauremys_sinensis:37.78718003	Mauremys_reevesii:37.78718003):19.84361014):5.306533833	Mauremys_annamensis:62.93732718):13.27825199	((Cuora_flavomarginata:41.18850044	Cuora_aurocapitata:41.18850044):8.695405943	Cuora_amboinensis:49.88390638):26.33166961):11.47545294	(((((((Heosemys_annandalii:47.87999683	messeliana:0.05):1.360469705	Heosemys_grandis:49.24046971):11.69336892	Heosemys_spinosa:60.93383545):12.39864839	Notochelys_platynota:73.33248384):2.264111903	(Cyclemys_oldhamii:7.91512299	Cyclemys_dentata:7.91512299):67.68147593):1.930799019	Leucocephalon_yuwonoi:77.52739476):5.445759227	(Sacalia_bealei:58.20904512	Sacalia_quadriocellata:58.20904512):24.7641057):4.717874937):4.604283782	Melanochelys_trijuga:92.29531271):3.742708655	(((((((Batagur_kachuga:37.36482684	Batagur_baska:37.36482684):22.40740235	(Batagur_dhongoka:48.13778227	Batagur_borneoensis:48.13778227):11.63444692):8.231605906	Hardella_thurjii:68.0038351):7.218884723	((Pangshura_tentoria:28.39156678	Pangshura_smithii:28.39156678):16.80339789	Pangshura_tecta:45.1949615):30.02775515):6.98731407	(Morenia_ocellata:40.78513756	Morenia_petersi:40.78513756):41.42489633):8.181935529	(Malayemys:73.69800836	(Orlitia_borneensis:47.88	kehreri:0.05):25.81800836):16.69396107):4.253307615	(Siebenrockiella_crassicollis:90.77996249	Geoemyda_spengleri:90.77996249):3.86531137):1.392747501):1.357171581	(((((Rhinoclemmys_funerea:14.66120244	Rhinoclemmys_melanosterna:14.66120244):6.957509141	Rhinoclemmys_punctularia:21.61871158):25.82274844	Rhinoclemmys_areolata:47.44146002):19.529821	(Rhinoclemmys_pulcherrima:48.1290502	Rhinoclemmys_annulata:48.1290502):18.84222764):8.567714674	Rhinoclemmys_nasuta:75.53899252):21.85620042):1.582118391	Gopherus_agassizii:98.97731451):0.8799227231	(((Graptemys_geographica:21.8168174	Graptemys_barbouri:21.81682058):15.79286721	Malaclemys_terrapin:37.60968462):48.07782159	Glyptemys_insculpta:85.68750938):14.16972468);
(((((((((((Mauremys_caspica:35.41982969	Mauremys_rivulata:35.41982969):9.866513387	Mauremys_leprosa:45.28634308):2.082076343	(Mauremys_sinensis:31.437128	Mauremys_reevesii:31.437128):15.93129142):4.167242519	(Mauremys_annamensis:47.88	messeliana:0.05):3.655664626):10.1968618	((Cuora_flavomarginata:34.20185946	Cuora_aurocapitata:34.20185946):7.006939221	Cuora_amboinensis:41.20879868):20.52372505):8.436984639	((((((Heosemys_annandalii:40.6935041	Heosemys_grandis:40.69350679):9.274192203	Heosemys_spinosa:49.9676963):9.583276481	Notochelys_platynota:59.55097278):1.714927977	(Cyclemys_oldhamii:6.680957002	Cyclemys_dentata:6.680957002):54.58494645):1.452229405	Leucocephalon_yuwonoi:62.71813017):4.037944651	(Sacalia_bealei:47.82470296	Sacalia_quadriocellata:47.82470296):18.93136917):3.413433554):3.226672135	Melanochelys_trijuga:73.39618051):2.506134621	(((((((Batagur_kachuga:31.0929455	Batagur_baska:31.0929455):17.96261781	(Batagur_dhongoka:39.80918822	Batagur_borneoensis:39.80918822):9.246375093):6.413513042	Hardella_thurjii:55.46907636):5.514503495	((Pangshura_tentoria:23.73743447	Pangshura_smithii:23.73743447):13.70426279	Pangshura_tecta:37.44169457):23.5418826):5.212355466	(Morenia_ocellata:33.87465778	Morenia_petersi:33.87465778):32.32127754):5.881592005	(Malayemys:59.82867188	Orlitia_borneensis:59.82867188):12.24885545):2.908610975	(Siebenrockiella_crassicollis:72.34824703	Geoemyda_spengleri:72.34824703):2.637888586):0.9161795143):0.8664922864	(((((Rhinoclemmys_funerea:12.33838971	Rhinoclemmys_melanosterna:12.33838971):5.796555966	Rhinoclemmys_punctularia:18.13494568):21.11502118	Rhinoclemmys_areolata:39.24996686):15.42136799	(Rhinoclemmys_pulcherrima:39.80217908	Rhinoclemmys_annulata:39.80217908):14.86915308):6.551094219	Rhinoclemmys_nasuta:61.22242638):15.54638103):0.9571733981	Gopherus_agassizii:77.7259835):0.4685700008	(((Graptemys_geographica:18.29939742	Graptemys_barbouri:18.29940011):12.9931097	Malaclemys_terrapin:31.29250712):37.43859958	(Glyptemys_insculpta:47.8799973	kehreri:0.05):20.85111209):9.463441421);
((((((((((((Mauremys_caspica:35.53532649	Mauremys_rivulata:35.53532649):10.52721681	Mauremys_leprosa:46.0625433):1.817454096	messeliana:0.05):0.4553061732	((Mauremys_sinensis:31.382948	Mauremys_reevesii:31.382948):16.49704938	kehreri:0.05):0.455306186):4.613274878	Mauremys_annamensis:52.94858105):11.75103209	((Cuora_flavomarginata:34.26013032	Cuora_aurocapitata:34.26013032):7.406319029	Cuora_amboinensis:41.66644935):23.03316119):10.51351259	((((((Heosemys_annandalii:41.11570352	Heosemys_grandis:41.11570612):10.08639564	Heosemys_spinosa:51.20209916):10.91611176	Notochelys_platynota:62.11821093):2.025553246	(Cyclemys_oldhamii:6.498077872	Cyclemys_dentata:6.498077872):57.6456889):1.737010952	Leucocephalon_yuwonoi:65.88077512):4.955100397	(Sacalia_bealei:48.83610576	Sacalia_quadriocellata:48.83610576):21.99976716):4.377247613):4.381550546	Melanochelys_trijuga:79.59467368):3.693018282	(((((((Batagur_kachuga:31.02640143	Batagur_baska:31.02640143):19.16578223	(Batagur_dhongoka:40.17292091	Batagur_borneoensis:40.17292091):10.01926274):7.201245094	Hardella_thurjii:57.39342875):6.415038822	((Pangshura_tentoria:23.48641036	Pangshura_smithii:23.48641036):14.1767161	Pangshura_tecta:37.66312385):26.14534112):6.327462825	(Morenia_ocellata:33.9183728	Morenia_petersi:33.9183728):36.21755759):7.631046998	(Malayemys:62.4444392	Orlitia_borneensis:62.4444392):15.32253819):4.127162619	(Siebenrockiella_crassicollis:78.13745055	Geoemyda_spengleri:78.13745055):3.756686861):1.39355455):1.390593279	(((((Rhinoclemmys_funerea:12.06494105	Rhinoclemmys_melanosterna:12.06494105):5.771328685	Rhinoclemmys_punctularia:17.83626974):21.74197455	Rhinoclemmys_areolata:39.57824428):16.90583121	(Rhinoclemmys_pulcherrima:40.16546043	Rhinoclemmys_annulata:40.16546043):16.31861246):7.608010378	Rhinoclemmys_nasuta:64.09208327):20.58620197):1.692360815	Gopherus_agassizii:86.37064866):1.046010078	(((Graptemys_geographica:18.00107372	Graptemys_barbouri:18.00107632):13.23201539	Malaclemys_terrapin:31.23308911):42.10978269	Glyptemys_insculpta:73.3428744):14.07378174);
(((((((((((Mauremys_caspica:30.71527951	Mauremys_rivulata:30.71527951):10.1426923	Mauremys_leprosa:40.85797181):2.279997262	(Mauremys_sinensis:26.87669746	Mauremys_reevesii:26.87669746):16.26127161):4.745577774	Mauremys_annamensis:47.88354895):12.99505993	((Cuora_flavomarginata:29.52764434	Cuora_aurocapitata:29.52764434):7.016480305	Cuora_amboinensis:36.54412465):24.33448212):13.37752691	((((((Heosemys_annandalii:36.01200748	Heosemys_grandis:36.01200958):10.05534105	Heosemys_spinosa:46.06734853):11.82137614	Notochelys_platynota:57.88872468):2.338414574	(Cyclemys_oldhamii:5.307812832	Cyclemys_dentata:5.307812832):54.91932852):2.050787043	Leucocephalon_yuwonoi:62.27792629):6.125219361	(Sacalia_bealei:43.64527448	Sacalia_quadriocellata:43.64527448):24.75786907):5.852988022):6.491045335	Melanochelys_trijuga:80.74717901):6.335122763	(((((((Batagur_kachuga:26.55085716	Batagur_baska:26.55085716):18.47740887	(Batagur_dhongoka:35.10518137	Batagur_borneoensis:35.10518137):9.923084662):7.598185855	Hardella_thurjii:52.62645189):7.209805146	((Pangshura_tentoria:19.78761945	Pangshura_smithii:19.78761945):12.92763819	Pangshura_tecta:32.71525554):27.1209994):7.673551231	(Morenia_ocellata:29.21070627	Morenia_petersi:29.21070627):38.29910199):10.43121883	(Malayemys:58.26171535	Orlitia_borneensis:58.26171535):19.67931175):6.615904685	(Siebenrockiella_crassicollis:78.49694248	Geoemyda_spengleri:78.49694248):6.059987208):2.525372091):2.773771098	((((((Rhinoclemmys_funerea:9.950027097	Rhinoclemmys_melanosterna:9.950027097):4.914770785	Rhinoclemmys_punctularia:14.86479788):19.67097887	Rhinoclemmys_areolata:34.53577675):13.34422324	kehreri:0.05):3.761038726	(Rhinoclemmys_pulcherrima:35.09802602	Rhinoclemmys_annulata:35.09802602):16.5430106):8.52575253	Rhinoclemmys_nasuta:60.16678915):29.68928373):4.025954421	(Gopherus_agassizii:47.88	messeliana:0.05):46.0020294):4.014910351	(((Graptemys_geographica:15.00677237	Graptemys_barbouri:15.00677448):11.73290255	Malaclemys_terrapin:26.73967492):44.95420917	Glyptemys_insculpta:71.69388619):26.20305145);
(((((((((((Mauremys_caspica:20.25242223	Mauremys_rivulata:20.25242223):7.478106397	Mauremys_leprosa:27.73052863):1.752762076	(Mauremys_sinensis:17.54262757	Mauremys_reevesii:17.54262757):11.94066313):3.745262894	Mauremys_annamensis:33.22855489):11.07166109	((Cuora_flavomarginata:19.40752559	Cuora_aurocapitata:19.40752559):5.081995898	Cuora_amboinensis:24.48952149):19.81069319):13.21224588	((((((Heosemys_annandalii:24.09618768	Heosemys_grandis:24.09618897):7.682795271	Heosemys_spinosa:31.77898295):9.850896845	Notochelys_platynota:41.6298798):2.081313026	(Cyclemys_oldhamii:3.293295153	Cyclemys_dentata:3.293295153):40.41789896):1.868495154	Leucocephalon_yuwonoi:45.57968798):5.857154614	((Sacalia_bealei:29.87725137	Sacalia_quadriocellata:29.87725137):18.00274605	messeliana:0.05):3.556843883):6.075617974):7.503375054	Melanochelys_trijuga:65.01583562):8.545480953	(((((((Batagur_kachuga:17.31535171	Batagur_baska:17.31535171):13.64349269	(Batagur_dhongoka:23.42899431	Batagur_borneoensis:23.42899431):7.529850096):6.158709308	Hardella_thurjii:37.11755371):6.242190214	((Pangshura_tentoria:12.68837364	Pangshura_smithii:12.68837364):9.000559433	Pangshura_tecta:21.68893178):21.67081085):7.194303509	(Morenia_ocellata:19.18305259	Morenia_petersi:19.18305259):31.37099485):11.09834995	(Malayemys:41.95851345	Orlitia_borneensis:41.95851345):19.69388394):8.309740772	(Siebenrockiella_crassicollis:62.30278286	Geoemyda_spengleri:62.30278286):7.659354014):3.599179705):4.371760102	(((((Rhinoclemmys_funerea:6.236410296	Rhinoclemmys_melanosterna:6.236410296):3.184880953	Rhinoclemmys_punctularia:9.421291249):13.59074634	Rhinoclemmys_areolata:23.01203759):13.28451516	(Rhinoclemmys_pulcherrima:23.42374551	Rhinoclemmys_annulata:23.42374551):12.87280595):7.360284222	Rhinoclemmys_nasuta:43.65683568):34.27624099):7.663782184	(Gopherus_agassizii:47.88	kehreri:0.05):37.71686015):14.89219545	(((Graptemys_geographica:9.514404552	Graptemys_barbouri:9.514405841):7.932598104	Malaclemys_terrapin:17.44700266):37.33891207	Glyptemys_insculpta:54.78591602):45.70313829);
(((((((((((Mauremys_caspica:37.53321947	Mauremys_rivulata:37.53321947):10.77107556	Mauremys_leprosa:48.30429503):2.298149293	(Mauremys_sinensis:33.23352509	Mauremys_reevesii:33.23352509):17.36891924):4.630996002	Mauremys_annamensis:55.23344312):11.55301445	((Cuora_flavomarginata:36.21564272	Cuora_aurocapitata:36.21564272):7.614826598	Cuora_amboinensis:43.83046932):22.95598545):9.926069017	((((((Heosemys_annandalii:43.26745884	Heosemys_grandis:43.26746164):10.21834803	Heosemys_spinosa:53.48580688):10.79712253	Notochelys_platynota:64.28292941):1.966304541	(Cyclemys_oldhamii:6.974897196	Cyclemys_dentata:6.974897196):59.27433955):1.675250251	(Leucocephalon_yuwonoi:47.87999719	kehreri:0.05):20.04448701):4.71592079	(Sacalia_bealei:51.10741083	Sacalia_quadriocellata:51.10741083):21.53299136):4.072118799):3.957044685	Melanochelys_trijuga:80.66956847):3.196917665	(((((((Batagur_kachuga:32.86309859	Batagur_baska:32.86309859):19.6089896	(Batagur_dhongoka:42.30242718	Batagur_borneoensis:42.30242718):10.16966101):7.176068985	Hardella_thurjii:59.64815717):6.276512108	((Pangshura_tentoria:24.9868527	Pangshura_smithii:24.9868527):14.73902888	Pangshura_tecta:39.72587878):26.19878769):6.055786852	(Morenia_ocellata:35.86209013	Morenia_petersi:35.86209013):36.118366):7.055840151	(Malayemys:64.60050399	Orlitia_borneensis:64.60050399):14.43579229):3.6433706	((Siebenrockiella_crassicollis:47.8799972	messeliana:0.05):31.48955722	Geoemyda_spengleri:79.36955442):3.310109658):1.186822061):1.151862725	(((((Rhinoclemmys_funerea:12.91444216	Rhinoclemmys_melanosterna:12.91444216):6.120287966	Rhinoclemmys_punctularia:19.03473013):22.65818302	Rhinoclemmys_areolata:41.69291315):17.05611312	(Rhinoclemmys_pulcherrima:42.29478424	Rhinoclemmys_annulata:42.29478424):16.45423923):7.450208204	Rhinoclemmys_nasuta:66.19923167):18.81911719):1.33305656	Gopherus_agassizii:86.35140822):0.7285414064	(((Graptemys_geographica:19.20891223	Graptemys_barbouri:19.20891503):13.86894314	Malaclemys_terrapin:33.07785538):41.90717038	Glyptemys_insculpta:74.98502856):12.09491827);
(((((((((((Mauremys_caspica:46.33396059	Mauremys_rivulata:46.33396059):12.34126852	Mauremys_leprosa:58.67522912):2.561536676	(Mauremys_sinensis:41.26867448	Mauremys_reevesii:41.26867448):19.96809131):5.075104481	Mauremys_annamensis:66.31187388):12.06502254	((Cuora_flavomarginata:44.78962136	Cuora_aurocapitata:44.78962136):8.823818385	Cuora_amboinensis:53.61343975):24.76345306):9.436375518	((((((Heosemys_annandalii:52.96973887	Heosemys_grandis:52.96974248):11.44106676	Heosemys_spinosa:64.41080563):11.43425415	Notochelys_platynota:75.84505978):1.992902093	(Cyclemys_oldhamii:8.934877056	Cyclemys_dentata:8.934877056):68.90308843):1.67231747	(Leucocephalon_yuwonoi:47.87999639	messeliana:0.05):31.63028295):4.564903881	(Sacalia_bealei:61.7959046	Sacalia_quadriocellata:61.7959046):22.27927501):3.738085103):3.390668901	Melanochelys_trijuga:91.20393723):2.482942647	(((((((Batagur_kachuga:40.82889912	Batagur_baska:40.82889912):22.47120305	(Batagur_dhongoka:51.86304997	Batagur_borneoensis:51.86304997):11.4370522):7.73143157	Hardella_thurjii:71.03153374):6.479650863	(((Pangshura_tentoria:31.35849096	Pangshura_smithii:31.35849096):16.52150902	kehreri:0.05):1.008077905	Pangshura_tecta:48.88807428):28.62310671):5.939064192	(Morenia_ocellata:44.37402489	Morenia_petersi:44.37402489):39.0762239):6.388664927	(Malayemys:76.16903447	Orlitia_borneensis:76.16903447):13.66987925):2.961195191	(Siebenrockiella_crassicollis:90.12173384	Geoemyda_spengleri:90.12173384):2.678371458):0.8867745727):0.8068560869	(((((Rhinoclemmys_funerea:16.43761697	Rhinoclemmys_melanosterna:16.43761697):7.622051608	Rhinoclemmys_punctularia:24.05966858):27.10224509	Rhinoclemmys_areolata:51.16191366):18.91845188	(Rhinoclemmys_pulcherrima:51.854268	Rhinoclemmys_annulata:51.854268):18.22609393):7.707314155	Rhinoclemmys_nasuta:77.78767608):16.70605988):0.8317337521	Gopherus_agassizii:95.32547332):0.3476588427	(((Graptemys_geographica:24.27489454	Graptemys_barbouri:24.27489815):16.80903038	Malaclemys_terrapin:41.08392492):45.16996809	Glyptemys_insculpta:86.25389662):9.419231935);
(((((((((((Mauremys_caspica:15.71163217	Mauremys_rivulata:15.71163217):5.929367404	Mauremys_leprosa:21.64099957):1.401185484	(Mauremys_sinensis:13.58142788	Mauremys_reevesii:13.58142788):9.460757173):3.009571861	Mauremys_annamensis:26.0517579):9.03308456	((Cuora_flavomarginata:15.04644014	Cuora_aurocapitata:15.04644014):4.015319803	Cuora_amboinensis:19.06175994):16.02308153):11.09962072	((((((Heosemys_annandalii:18.74974226	Heosemys_grandis:18.74974324):6.134618373	Heosemys_spinosa:24.88436063):8.001799781	Notochelys_platynota:32.88616041):1.712528375	(Cyclemys_oldhamii:2.523950451	Cyclemys_dentata:2.523950451):32.07473932):1.544512174	Leucocephalon_yuwonoi:36.14320096):4.888115564	(Sacalia_bealei:23.35775063	Sacalia_quadriocellata:23.35775063):17.67356491):5.153145675):6.500928899	Melanochelys_trijuga:52.6853911):7.633581986	(((((((Batagur_kachuga:13.40318632	Batagur_baska:13.40318632):10.82213261	(Batagur_dhongoka:18.22096735	Batagur_borneoensis:18.22096735):6.004351581):4.975126252	Hardella_thurjii:29.20044518):5.108491623	((Pangshura_tentoria:9.788222842	Pangshura_smithii:9.788222842):7.056520126	Pangshura_tecta:16.84474198):17.46419384):5.980895399	(Morenia_ocellata:14.86986594	Morenia_petersi:14.86986594):25.41996626):9.460992223	(Malayemys:33.15602344	Orlitia_borneensis:33.15602344):16.59480099):7.318889853	((Siebenrockiella_crassicollis:47.87999901	kehreri:0.05):2.435563259	Geoemyda_spengleri:50.31556227):6.754151024):3.249259788):4.025984326	(((((Rhinoclemmys_funerea:4.789122523	Rhinoclemmys_melanosterna:4.789122523):2.46183775	Rhinoclemmys_punctularia:7.250960273):10.63986195	Rhinoclemmys_areolata:17.89082222):10.64282615	(Rhinoclemmys_pulcherrima:18.21680994	Rhinoclemmys_annulata:18.21680994):10.31683745):6.020211176	Rhinoclemmys_nasuta:34.55385857):29.79109884):7.329398677	(Gopherus_agassizii:47.88	messeliana:0.05):23.79435707):16.90491169	(((Graptemys_geographica:7.323104511	Graptemys_barbouri:7.323105497):6.183321494	Malaclemys_terrapin:13.50642601):30.35428114	Glyptemys_insculpta:43.86070814):44.71855964);
(((((((((((Mauremys_caspica:36.80053388	Mauremys_rivulata:36.80053388):11.30320255	Mauremys_leprosa:48.10373644):2.473264144	(Mauremys_sinensis:32.40264543	Mauremys_reevesii:32.40264543):18.17435516):5.062147553	Mauremys_annamensis:55.63915077):13.20589229	((Cuora_flavomarginata:35.44660069	Cuora_aurocapitata:35.44660069):7.908100396	Cuora_amboinensis:43.35470109):25.49033934):12.37567495	((((((Heosemys_annandalii:42.76278761	Heosemys_grandis:42.76279025):10.95301409	Heosemys_spinosa:53.71580171):12.1830672	Notochelys_platynota:65.8988689):2.309281628	(Cyclemys_oldhamii:6.605701815	Cyclemys_dentata:6.605701815):61.60245135):1.995099083	Leucocephalon_yuwonoi:70.20324962):5.778403777	(Sacalia_bealei:51.12374407	Sacalia_quadriocellata:51.12374407):24.85790669):5.239061978):5.425019435	Melanochelys_trijuga:86.64573481):4.799545303	(((((((Batagur_kachuga:32.02645046	Batagur_baska:32.02645046):20.58108674	(Batagur_dhongoka:41.75103511	Batagur_borneoensis:41.75103511):10.85650209):7.968508814	Hardella_thurjii:60.57604601):7.248600855	(((Pangshura_tentoria:24.12009475	Pangshura_smithii:24.12009475):14.9465055	Pangshura_tecta:39.06659762):8.813399748	messeliana:0.05):19.94464687):7.332030351	(Morenia_ocellata:35.08425308	Morenia_petersi:35.08425308):40.07242413):9.198880537	(Malayemys:66.26960453	Orlitia_borneensis:66.26960453):18.08595322):5.244968693	(Siebenrockiella_crassicollis:84.81627598	Geoemyda_spengleri:84.81627598):4.784247834):1.844756295):1.900205324	(((((Rhinoclemmys_funerea:12.30370398	Rhinoclemmys_melanosterna:12.30370398):5.948506316	Rhinoclemmys_punctularia:18.25221029):22.86160403	Rhinoclemmys_areolata:41.11381432):18.44702265	(Rhinoclemmys_pulcherrima:41.74303648	Rhinoclemmys_annulata:41.74303648):17.81779786):8.588171906	Rhinoclemmys_nasuta:68.14900624):25.19647919):2.450334965	Gopherus_agassizii:95.79582303):1.755864024	(((Graptemys_geographica:18.42272588	Graptemys_barbouri:18.42272851):13.82177564	Malaclemys_terrapin:32.24450152):46.71953233	(Glyptemys_insculpta:47.87999736	kehreri:0.05):31.08403912):18.58764794);
(((((((((((Mauremys_caspica:35.01505345	Mauremys_rivulata:35.01505345):9.43410286	Mauremys_leprosa:44.44915631):1.9664497	(Mauremys_sinensis:31.15940232	Mauremys_reevesii:31.15940232):15.25620369):3.906195185	Mauremys_annamensis:50.3218039):9.354829381	((Cuora_flavomarginata:33.83860118	Cuora_aurocapitata:33.83860118):6.733622464	Cuora_amboinensis:40.57222364):19.10440693):7.422586671	((((((Heosemys_annandalii:40.07998885	Heosemys_grandis:40.07999156):8.776934173	Heosemys_spinosa:48.85692302):8.846848747	Notochelys_platynota:57.70377177):1.552391441	((Cyclemys_oldhamii:6.71430511	Cyclemys_dentata:6.71430511):41.16569489	kehreri:0.05):11.37616592):1.305707538	Leucocephalon_yuwonoi:60.56187075):3.581006944	(Sacalia_bealei:46.84528259	Sacalia_quadriocellata:46.84528259):17.29759239):2.956339553):2.710009358	Melanochelys_trijuga:69.8092266):2.014568995	((((((((Batagur_kachuga:30.82504614	Batagur_baska:30.82504614):17.05495386	messeliana:0.05):0.1220096213	(Batagur_dhongoka:39.2341029	Batagur_borneoensis:39.2341029):8.767906719):5.96624467	Hardella_thurjii:53.96825429):5.033102605	((Pangshura_tentoria:23.63885116	Pangshura_smithii:23.63885116):13.32374128	Pangshura_tecta:36.96258973):22.03876446):4.649620502	(Morenia_ocellata:33.52214644	Morenia_petersi:33.52214644):30.12883096):5.063032933	(Malayemys:57.95588334	Orlitia_borneensis:57.95588334):10.75812699):2.385963941	(Siebenrockiella_crassicollis:68.94039857	Geoemyda_spengleri:68.94039857):2.15957299):0.7238240348):0.6651338104	(((((Rhinoclemmys_funerea:12.36452998	Rhinoclemmys_melanosterna:12.36452998):5.752591985	Rhinoclemmys_punctularia:18.11712197):20.58132738	Rhinoclemmys_areolata:38.69844935):14.53373337	(Rhinoclemmys_pulcherrima:39.22739251	Rhinoclemmys_annulata:39.22739251):14.00478751):5.984765726	Rhinoclemmys_nasuta:59.21694574):13.27198366):0.6978280799	Gopherus_agassizii:73.1867602):0.3034934054	(((Graptemys_geographica:18.27975539	Graptemys_barbouri:18.2797581):12.73917653	Malaclemys_terrapin:31.01893192):34.84382267	Glyptemys_insculpta:65.86275731):7.627493585);
(((((((((((Mauremys_caspica:24.21309877	Mauremys_rivulata:24.21309877):8.586757642	Mauremys_leprosa:32.79985641):1.982386057	(Mauremys_sinensis:21.0519743	Mauremys_reevesii:21.0519743):13.73026817):4.195684357	Mauremys_annamensis:38.97792841):12.06173461	((Cuora_flavomarginata:23.23023646	Cuora_aurocapitata:23.23023646):5.873351191	Cuora_amboinensis:29.10358765):21.93607379):13.63968746	((((((Heosemys_annandalii:28.65234318	Heosemys_grandis:28.65234476):8.708278796	Heosemys_spinosa:37.36062197):10.81891002	Notochelys_platynota:48.17953199):2.232040229	(Cyclemys_oldhamii:4.026099502	Cyclemys_dentata:4.026099502):46.3854743):1.986872747	Leucocephalon_yuwonoi:52.39844497):6.119574844	(Sacalia_bealei:35.22618192	Sacalia_quadriocellata:35.22618192):23.29183631):6.161329079):7.317108883	(Melanochelys_trijuga:47.87999842	messeliana:0.05):24.11645936):7.877852017	(((((((Batagur_kachuga:20.78568445	Batagur_baska:20.78568445):15.65618814	(Batagur_dhongoka:27.88562125	Batagur_borneoensis:27.88562125):8.556251344):6.832711362	Hardella_thurjii:43.27458395):6.761469455	((Pangshura_tentoria:15.32628564	Pangshura_smithii:15.32628564):10.55208907	Pangshura_tecta:25.87837314):24.15767869):7.570514	(Morenia_ocellata:22.96868666	Morenia_petersi:22.96868666):34.63788075):11.15239174	(Malayemys:48.5332662	(Orlitia_borneensis:47.87999999	kehreri:0.05):0.653266207):20.22569295):7.862138677	(Siebenrockiella_crassicollis:69.39053806	Geoemyda_spengleri:69.39053806):7.230558185):3.253213546):3.809501877	(((((Rhinoclemmys_funerea:7.596038544	Rhinoclemmys_melanosterna:7.596038544):3.832609357	Rhinoclemmys_punctularia:11.4286479):15.97699211	Rhinoclemmys_areolata:27.40564001):14.96711059	(Rhinoclemmys_pulcherrima:27.87958291	Rhinoclemmys_annulata:27.87958291):14.49316611):7.98078026	Rhinoclemmys_nasuta:50.35352928):33.33028239):6.23199803	Gopherus_agassizii:89.91581128):9.215010766	(((Graptemys_geographica:11.54021171	Graptemys_barbouri:11.5402133):9.399744368	Malaclemys_terrapin:20.93995608):40.99902035	Glyptemys_insculpta:61.93897802):37.19184245);
(((((((((((Mauremys_caspica:30.09750078	Mauremys_rivulata:30.09750078):9.703712178	Mauremys_leprosa:39.80121296):2.161945722	(Mauremys_sinensis:26.39115105	Mauremys_reevesii:26.39115105):15.57200762):4.474886893	Mauremys_annamensis:46.43804766):12.05791779	((Cuora_flavomarginata:28.95266315	Cuora_aurocapitata:28.95266315):6.738033188	Cuora_amboinensis:35.69069634):22.80526702):12.03158249	((((((Heosemys_annandalii:35.18191071	Heosemys_grandis:35.1819128):9.547639411	Heosemys_spinosa:44.72955012):11.02019465	Notochelys_platynota:55.74974477):2.149405981	((Cyclemys_oldhamii:5.267406197	Cyclemys_dentata:5.267406197):42.6125938	messeliana:0.05):10.01915284):1.875685471	Leucocephalon_yuwonoi:59.77483622):5.545316093	(Sacalia_bealei:42.44316314	Sacalia_quadriocellata:42.44316314):22.87698708):5.20739354):5.645107939	Melanochelys_trijuga:76.17265379):5.332789239	(((((((Batagur_kachuga:26.07573326	Batagur_baska:26.07573326):17.67403871	(Batagur_dhongoka:34.31398592	Batagur_borneoensis:34.31398592):9.435786042):7.124489082	Hardella_thurjii:50.87426105):6.666376229	((Pangshura_tentoria:19.50176394	Pangshura_smithii:19.50176394):12.51972441	Pangshura_tecta:32.02148627):25.51914892):6.976431103	(Morenia_ocellata:28.64685775	Morenia_petersi:28.64685775):35.87021063):9.234180277	(Malayemys:56.09332429	Orlitia_borneensis:56.09332429):17.65792436):5.653694347	(Siebenrockiella_crassicollis:74.23339698	Geoemyda_spengleri:74.23339698):5.171543937):2.100502116):2.258485619	(((((Rhinoclemmys_funerea:9.853219886	Rhinoclemmys_melanosterna:9.853219886):4.832539756	Rhinoclemmys_punctularia:14.68575964):19.08269953	Rhinoclemmys_areolata:33.76845917):16.18724287	(Rhinoclemmys_pulcherrima:34.30713316	Rhinoclemmys_annulata:34.30713316):15.64856679):7.888118893	Rhinoclemmys_nasuta:57.84381884):25.92010981):3.151310143	(Gopherus_agassizii:47.87999999	kehreri:0.05):39.03524089):2.800698394	(((Graptemys_geographica:14.82500253	Graptemys_barbouri:14.82500462):11.43352381	Malaclemys_terrapin:26.25852634):42.00152676	Glyptemys_insculpta:68.26005518):21.455882);
(((((((((((Mauremys_caspica:39.79354111	Mauremys_rivulata:39.79354111):11.55453123	Mauremys_leprosa:51.34807234):2.47605586	(Mauremys_sinensis:35.20138011	Mauremys_reevesii:35.20138011):18.6227481):5.002889368	Mauremys_annamensis:58.82702052):12.57684972	((Cuora_flavomarginata:38.38521665	Cuora_aurocapitata:38.38521665):8.154090502	Cuora_amboinensis:46.53930716):24.86456014):10.96811477	((((((Heosemys_annandalii:45.93514808	Heosemys_grandis:45.93515103):11.00168056	(Heosemys_spinosa:47.87999705	kehreri:0.05):9.056831591):11.72788693	Notochelys_platynota:68.66471557):2.150620286	(Cyclemys_oldhamii:7.351271895	Cyclemys_dentata:7.351271895):63.46406691):1.836689892	Leucocephalon_yuwonoi:72.65202575):5.195714446	(Sacalia_bealei:54.36875324	Sacalia_quadriocellata:54.36875324):23.478984):4.524241868):4.444673052	Melanochelys_trijuga:86.81665511):3.647326325	(((((((Batagur_kachuga:34.80624188	Batagur_baska:34.80624188):21.03542971	(Batagur_dhongoka:44.90008167	Batagur_borneoensis:44.90008167):10.94158993):7.77332238	Hardella_thurjii:63.61499398):6.844980979	((Pangshura_tentoria:26.42139907	Pangshura_smithii:26.42139907):15.71812759	Pangshura_tecta:42.13952371):28.3204483):6.658156026	(Morenia_ocellata:38.00748543	Morenia_petersi:38.00748543):39.11064556):7.856806613	(Malayemys:69.01170022	Orlitia_borneensis:69.01170022):15.96323738):4.126817225	(Siebenrockiella_crassicollis:85.34981449	Geoemyda_spengleri:85.34981449):3.751937382):1.362229562):1.335700109	(((((Rhinoclemmys_funerea:13.62520738	Rhinoclemmys_melanosterna:13.62520738):6.479391973	Rhinoclemmys_punctularia:20.10459935):24.1420521	Rhinoclemmys_areolata:44.24665145):18.39157017	(Rhinoclemmys_pulcherrima:44.89188659	Rhinoclemmys_annulata:44.89188659):17.74633209):8.12236058	Rhinoclemmys_nasuta:70.76057926):21.03910229):1.574669623	Gopherus_agassizii:93.37435412):0.8999399828	(((Graptemys_geographica:20.28923024	Graptemys_barbouri:20.28923319):14.74608614	Malaclemys_terrapin:35.03531639):45.41229698	(Glyptemys_insculpta:47.87999705	messeliana:0.05):32.56761926):13.82667484);
(((((((((((Mauremys_caspica:36.64665342	Mauremys_rivulata:36.64665342):11.46796617	Mauremys_leprosa:48.11461959):2.526792096	(Mauremys_sinensis:32.21622453	Mauremys_reevesii:32.21622453):18.42518715):5.19403569	Mauremys_annamensis:55.83544997):13.71916225	(((Cuora_flavomarginata:35.2809574	Cuora_aurocapitata:35.2809574):8.000197785	Cuora_amboinensis:43.28115519):4.59884221	kehreri:0.05):21.67461223):13.16990867	((((((Heosemys_annandalii:42.68032183	Heosemys_grandis:42.68032442):11.17797964	Heosemys_spinosa:53.85830147):12.61116488	Notochelys_platynota:66.46946635):2.416853805	(Cyclemys_oldhamii:6.514657255	Cyclemys_dentata:6.514657255):62.3716655):2.096093245	Leucocephalon_yuwonoi:70.9824134):6.11896004	(Sacalia_bealei:51.2009217	Sacalia_quadriocellata:51.2009217):25.90044915):5.62314486):5.92606455	Melanochelys_trijuga:88.65058285):5.376422911	(((((((Batagur_kachuga:31.83799218	Batagur_baska:31.83799218):20.8831304	(Batagur_dhongoka:41.65411163	Batagur_borneoensis:41.65411163):11.06701095):8.211808349	Hardella_thurjii:60.93293093):7.55134744	((Pangshura_tentoria:23.91426252	Pangshura_smithii:23.91426252):15.02175194	Pangshura_tecta:38.93601187):29.54826391):7.73868419	(Morenia_ocellata:34.91572896	Morenia_petersi:34.91572896):41.3072336):9.910491591	((Malayemys:47.88	messeliana:0.05):18.97682797	Orlitia_borneensis:66.85682797):19.27662618):5.807445976	(Siebenrockiella_crassicollis:86.63784119	Geoemyda_spengleri:86.63784119):5.303056348):2.086108228):2.184492649	(((((Rhinoclemmys_funerea:12.15412351	Rhinoclemmys_melanosterna:12.15412351):5.908648466	Rhinoclemmys_punctularia:18.06277198):22.94551697	Rhinoclemmys_areolata:41.00828895):18.87362879	(Rhinoclemmys_pulcherrima:41.64600271	Rhinoclemmys_annulata:41.64600271):18.23591244):8.942383827	Rhinoclemmys_nasuta:68.82429897):27.38719944):2.903246827	Gopherus_agassizii:99.11474783):2.254383002	(((Graptemys_geographica:18.23248133	Graptemys_barbouri:18.23248393):13.82472893	Malaclemys_terrapin:32.05721026):48.23504949	Glyptemys_insculpta:80.29226234):21.0768659);
((((((((((((Mauremys_caspica:27.79222527	Mauremys_rivulata:27.79222527):9.720011358	Mauremys_leprosa:37.51223663):2.232373976	(Mauremys_sinensis:24.19447801	Mauremys_reevesii:24.19447801):15.55013259):4.709350114	Mauremys_annamensis:44.45396255):3.426037447	messeliana:0.05):9.983815117	((Cuora_flavomarginata:26.67468264	Cuora_aurocapitata:26.67468264):6.663250413	Cuora_amboinensis:33.33793305):24.52588023):14.88751476	((((((Heosemys_annandalii:32.82729639	Heosemys_grandis:32.82729823):9.813895686	Heosemys_spinosa:42.64119208):12.06140266	(Notochelys_platynota:47.87999815	kehreri:0.05):6.822596588):2.468068711	(Cyclemys_oldhamii:4.656433663	Cyclemys_dentata:4.656433663):52.51423162):2.19058778	Leucocephalon_yuwonoi:59.36125124):6.706497948	(Sacalia_bealei:40.24390337	Sacalia_quadriocellata:40.24390337):25.82384398):6.683578865):7.831630093	Melanochelys_trijuga:80.58295814):8.271157536	(((((((Batagur_kachuga:23.89095369	Batagur_baska:23.89095369):17.71902112	(Batagur_dhongoka:31.95915532	Batagur_borneoensis:31.95915532):9.650819483):7.643768546	Hardella_thurjii:49.25374335):7.50221522	((Pangshura_tentoria:17.65317426	Pangshura_smithii:17.65317426):12.03025845	Pangshura_tecta:29.68343087):27.07252587):8.316998704	(Morenia_ocellata:26.37712832	Morenia_petersi:26.37712832):38.69582896):12.06040899	(Malayemys:55.09422896	Orlitia_borneensis:55.09422896):22.0391373):8.328372725	(Siebenrockiella_crassicollis:77.80835381	Geoemyda_spengleri:77.80835381):7.653383344):3.392378522):3.922967738	(((((Rhinoclemmys_funerea:8.774215038	Rhinoclemmys_melanosterna:8.774215038):4.408724978	Rhinoclemmys_punctularia:13.18294002):18.23242316	Rhinoclemmys_areolata:31.41536318):16.83294406	(Rhinoclemmys_pulcherrima:31.95231571	Rhinoclemmys_annulata:31.95231571):16.2959897):8.858272227	Rhinoclemmys_nasuta:57.10657764):35.67050578):6.268203132	Gopherus_agassizii:99.04528838):8.520880381	(((Graptemys_geographica:13.31108246	Graptemys_barbouri:13.31108429):10.75572262	Malaclemys_terrapin:24.06680508):45.72102855	Glyptemys_insculpta:69.78783546):37.77833147);
(((((((((((Mauremys_caspica:22.66452099	Mauremys_rivulata:22.66452099):8.371433416	Mauremys_leprosa:31.0359544):1.962380242	(Mauremys_sinensis:19.63139764	Mauremys_reevesii:19.63139764):13.366937):4.193487659	Mauremys_annamensis:37.19182374):12.39944295	((Cuora_flavomarginata:21.71879156	Cuora_aurocapitata:21.71879156):5.688793244	Cuora_amboinensis:27.40758481):22.18368045):14.8030626	((((((Heosemys_annandalii:26.96726072	Heosemys_grandis:26.96726216):8.601457256	Heosemys_spinosa:35.56871797):11.03156856	Notochelys_platynota:46.60028654):2.331206108	(Cyclemys_oldhamii:3.684877751	Cyclemys_dentata:3.684877751):45.24661634):2.092977018	Leucocephalon_yuwonoi:51.02446966):6.561752509	(Sacalia_bealei:33.43942309	Sacalia_quadriocellata:33.43942309):24.14679764):6.80810568):8.410607822	Melanochelys_trijuga:72.80493567):9.58298993	(((((((Batagur_kachuga:19.37701237	Batagur_baska:19.37701237):15.27341456	(Batagur_dhongoka:26.22036999	Batagur_borneoensis:26.22036999):8.430056941):6.896301437	Hardella_thurjii:41.54672837):6.991107178	((Pangshura_tentoria:14.19841698	Pangshura_smithii:14.19841698):10.07409721	Pangshura_tecta:24.27251275):24.26532135):8.059301002	((Morenia_ocellata:21.46753242	Morenia_petersi:21.46753242):26.41246758	messeliana:0.05):8.717136547):12.43730067	(Malayemys:46.96836686	Orlitia_borneensis:46.96836686):22.06607036):9.316706954	(Siebenrockiella_crassicollis:69.76348453	Geoemyda_spengleri:69.76348453):8.587658197):4.036782873):4.904720897	(((((Rhinoclemmys_funerea:6.978142367	Rhinoclemmys_melanosterna:6.978142367):3.564018408	Rhinoclemmys_punctularia:10.54216078):15.21145269	Rhinoclemmys_areolata:25.75361347):14.87371519	(Rhinoclemmys_pulcherrima:26.21449426	Rhinoclemmys_annulata:26.21449426):14.41283295):8.243279818	Rhinoclemmys_nasuta:48.87060703):38.42203947):8.602809313	Gopherus_agassizii:95.89545726):16.756527	((((Graptemys_geographica:10.64636215	Graptemys_barbouri:10.64636359):8.878004298	Malaclemys_terrapin:19.52436644):28.35563067	kehreri:0.05):13.45885161	Glyptemys_insculpta:61.33885017):51.31313265);
((((((((((((Mauremys_caspica:15.97505873	Mauremys_rivulata:15.97505873):6.260315261	Mauremys_leprosa:22.23537399):1.500504129	(Mauremys_sinensis:13.75929207	Mauremys_reevesii:13.75929207):9.976586047):3.252008377	Mauremys_annamensis:26.98788747):10.02248649	((Cuora_flavomarginata:15.28132866	Cuora_aurocapitata:15.28132866):4.213517332	Cuora_amboinensis:19.49484599):17.51552698):10.86962604	kehreri:0.05):2.088651101	((((((Heosemys_annandalii:19.16515911	Heosemys_grandis:19.16516009):6.556474537	Heosemys_spinosa:25.72163365):8.810477638	Notochelys_platynota:34.53211129):1.928003465	(Cyclemys_oldhamii:2.512150136	Cyclemys_dentata:2.512150136):33.94796559):1.752782554	Leucocephalon_yuwonoi:38.21289731):5.640304823	(Sacalia_bealei:24.07497904	Sacalia_quadriocellata:24.07497904):19.77822211):6.115447991):8.005346904	Melanochelys_trijuga:57.97399703):9.913157777	(((((((Batagur_kachuga:13.57465236	Batagur_baska:13.57465236):11.43484803	(Batagur_dhongoka:18.60732938	Batagur_borneoensis:18.60732938):6.402171009):5.425436467	Hardella_thurjii:30.43493686):5.697842667	((Pangshura_tentoria:9.854470612	Pangshura_smithii:9.854470612):7.30618864	Pangshura_tecta:17.16065827):18.97212027):6.85529841	(Morenia_ocellata:15.09745863	Morenia_petersi:15.09745863):27.8906193):11.32844574	(Malayemys:34.83487539	Orlitia_borneensis:34.83487539):19.48164829):9.273915967	((Siebenrockiella_crassicollis:47.87999902	messeliana:0.05):7.134527108	Geoemyda_spengleri:55.01452613):8.575912537):4.296716135):5.510914458	(((((Rhinoclemmys_funerea:4.783392416	Rhinoclemmys_melanosterna:4.783392416):2.486962464	Rhinoclemmys_punctularia:7.27035488):10.98925192	Rhinoclemmys_areolata:18.2596068):11.44138785	(Rhinoclemmys_pulcherrima:18.602948	Rhinoclemmys_annulata:18.602948):11.09804567):6.708445659	Rhinoclemmys_nasuta:36.40943933):36.98862993):10.71742362	Gopherus_agassizii:84.11549386):35.3541782	(((Graptemys_geographica:7.343533654	Graptemys_barbouri:7.343534631):6.338050192	Malaclemys_terrapin:13.68158385):33.50632837	Glyptemys_insculpta:47.18791319):72.28175789);
(((((((((((Mauremys_caspica:40.82930535	Mauremys_rivulata:40.82930535):11.88885583	(Mauremys_leprosa:47.87999697	kehreri:0.05):4.838164215):2.550372314	(Mauremys_sinensis:36.1092946	Mauremys_reevesii:36.1092946):19.1592389):5.156380486	Mauremys_annamensis:60.424917):12.9867343	((Cuora_flavomarginata:39.38149277	Cuora_aurocapitata:39.38149277):8.386398805	Cuora_amboinensis:47.76789157):25.64375671):11.36642027	((((((Heosemys_annandalii:47.14620292	Heosemys_grandis:47.14620594):11.32998032	Heosemys_spinosa:58.47618324):12.10360963	Notochelys_platynota:70.57979288):2.223218998	(Cyclemys_oldhamii:7.531824472	Cyclemys_dentata:7.531824472):65.27119042):1.899791653	(Leucocephalon_yuwonoi:47.87999698	messeliana:0.05):26.82280654):5.380563121	(Sacalia_bealei:55.82964603	Sacalia_quadriocellata:55.82964603):24.2537176):4.694701912):4.62430786	Melanochelys_trijuga:89.40237642):3.809049439	(((((((Batagur_kachuga:35.70327553	Batagur_baska:35.70327553):21.64414309	(Batagur_dhongoka:46.08122738	Batagur_borneoensis:46.08122738):11.26619124):8.017038559	Hardella_thurjii:65.36445718):7.071104933	((Pangshura_tentoria:27.09170789	Pangshura_smithii:27.09170789):16.14993415	Pangshura_tecta:43.24163902):29.19392007):6.891608192	(Morenia_ocellata:38.993213	Morenia_petersi:38.993213):40.33395731):8.157251994	(Malayemys:70.93840137	Orlitia_borneensis:70.93840137):16.54602093):4.302307529	(Siebenrockiella_crassicollis:87.87458775	Geoemyda_spengleri:87.87458775):3.912139063):1.424699049):1.400406318	(((((Rhinoclemmys_funerea:13.96328857	Rhinoclemmys_melanosterna:13.96328857):6.645679227	Rhinoclemmys_punctularia:20.60896779):24.80002679	Rhinoclemmys_areolata:45.40899459):18.94736624	(Rhinoclemmys_pulcherrima:46.07279613	Rhinoclemmys_annulata:46.07279613):18.28356168):8.390032272	Rhinoclemmys_nasuta:72.74639007):21.8654421):1.658347745	Gopherus_agassizii:96.27018294):0.9581447051	(((Graptemys_geographica:20.79839368	Graptemys_barbouri:20.7983967):15.14026209	Malaclemys_terrapin:35.93865577):46.84127047	Glyptemys_insculpta:82.77992926):14.44839537);
((((((((((((Mauremys_caspica:27.02832336	Mauremys_rivulata:27.02832336):9.270825603	Mauremys_leprosa:36.29914896):2.113785453	(Mauremys_sinensis:23.57082558	Mauremys_reevesii:23.57082558):14.84210883):4.438870952	Mauremys_annamensis:42.85180717):5.02819281	kehreri:0.05):7.44455443	((Cuora_flavomarginata:25.95578751	Cuora_aurocapitata:25.95578751):6.374989832	Cuora_amboinensis:32.33077734):22.99377527):13.49621809	((((((Heosemys_annandalii:31.84395822	Heosemys_grandis:31.84396002):9.30253297	Heosemys_spinosa:41.14649119):11.26180386	Notochelys_platynota:52.40829505):2.278182396	(Cyclemys_oldhamii:4.57646525	Cyclemys_dentata:4.57646525):50.110014):2.013845416	Leucocephalon_yuwonoi:56.70032286):6.113832968	(Sacalia_bealei:38.88487247	Sacalia_quadriocellata:38.88487247):23.92928155):6.006614875):6.907997568	Melanochelys_trijuga:75.72876827):7.102617608	(((((((Batagur_kachuga:23.2785237	Batagur_baska:23.2785237):16.8959961	(Batagur_dhongoka:31.01563799	Batagur_borneoensis:31.01563799):9.158881814):7.171429181	Hardella_thurjii:47.34594898):6.958403828	((Pangshura_tentoria:17.25112045	Pangshura_smithii:17.25112045):11.58922333	Pangshura_tecta:28.84034198):25.46400903):7.6080977	((Morenia_ocellata:25.66999577	Morenia_petersi:25.66999577):22.21000423	messeliana:0.05):14.03245051):10.79270168	(Malayemys:52.77043543	Orlitia_borneensis:52.77043543):19.93471677):7.240949933	(Siebenrockiella_crassicollis:73.29928071	Geoemyda_spengleri:73.29928071):6.646819607):2.885285557):3.278710905	(((((Rhinoclemmys_funerea:8.608380154	Rhinoclemmys_melanosterna:8.608380154):4.300391552	Rhinoclemmys_punctularia:12.90877171):17.5875898	Rhinoclemmys_areolata:30.4963615):15.91078569	(Rhinoclemmys_pulcherrima:31.00910871	Rhinoclemmys_annulata:31.00910871):15.39803668):8.220299001	Rhinoclemmys_nasuta:54.62744439):31.4826524):5.069974411	Gopherus_agassizii:91.180073):6.167757783	(((Graptemys_geographica:13.03350478	Graptemys_barbouri:13.03350659):10.41437976	Malaclemys_terrapin:23.44788454):42.72104287	Glyptemys_insculpta:66.16892922):31.17889976);
(((((((((((Mauremys_caspica:12.1973694	Mauremys_rivulata:12.1973694):4.579562186	Mauremys_leprosa:16.77693159):1.080124933	(Mauremys_sinensis:10.54876471	Mauremys_reevesii:10.54876471):7.308291807):2.317143462	Mauremys_annamensis:20.17420075):6.929908298	((Cuora_flavomarginata:11.68274875	Cuora_aurocapitata:11.68274875):3.103821326	Cuora_amboinensis:14.78657008):12.31753821):8.456747301	((((((Heosemys_annandalii:14.54560841	Heosemys_grandis:14.54560918):4.730250391	Heosemys_spinosa:19.2758588):6.145113065	Notochelys_platynota:25.42097187):1.31118711	(Cyclemys_oldhamii:1.96505987	Cyclemys_dentata:1.96505987):24.76709988):1.18126489	Leucocephalon_yuwonoi:27.91342387):3.73007685	(Sacalia_bealei:18.10020101	Sacalia_quadriocellata:18.10020101):13.54329894):3.917354864):4.917209295	Melanochelys_trijuga:40.47806488):5.7324779	(((((((Batagur_kachuga:10.4107432	Batagur_baska:10.4107432):8.357703888	(Batagur_dhongoka:14.13716346	Batagur_borneoensis:14.13716346):4.631283627):3.825709713	Hardella_thurjii:22.5941568):3.916259208	((Pangshura_tentoria:7.608988591	Pangshura_smithii:7.608988591):5.464613305	Pangshura_tecta:13.07360113):13.43681411):4.568118675	(Morenia_ocellata:11.5461153	Morenia_petersi:11.5461153):19.53241938):7.183517332	(Malayemys:25.62768834	Orlitia_borneensis:25.62768834):12.63436367):5.514490594	(Siebenrockiella_crassicollis:38.68899189	Geoemyda_spengleri:38.68899189):5.087549947):2.434000937):3.001740819	(((((Rhinoclemmys_funerea:3.726880906	Rhinoclemmys_melanosterna:3.726880906):1.91284118	Rhinoclemmys_punctularia:5.639722087):8.242369216	Rhinoclemmys_areolata:13.8820913):8.199969135	(Rhinoclemmys_pulcherrima:14.13395167	Rhinoclemmys_annulata:14.13395167):7.948107995):4.615794186	Rhinoclemmys_nasuta:26.69785386):22.51442974):5.416210503	(Gopherus_agassizii:47.88	kehreri:0.05):6.748494871):11.9758305	((((Graptemys_geographica:5.69574685	Graptemys_barbouri:5.695747618):4.794941523	Malaclemys_terrapin:10.49068837):23.3056824	Glyptemys_insculpta:33.79637155):14.08362769	messeliana:0.05):18.72432537);
(((((((((((Mauremys_caspica:31.37310723	Mauremys_rivulata:31.37310723):9.13399608	Mauremys_leprosa:40.50710331):1.959297232	(Mauremys_sinensis:27.74660363	Mauremys_reevesii:27.74660363):14.7197969):3.961200979	Mauremys_annamensis:46.42760384):9.975609912	((Cuora_flavomarginata:30.26072753	Cuora_aurocapitata:30.26072753):6.443267705	Cuora_amboinensis:36.70399523):19.6992162):8.729326211	((((((Heosemys_annandalii:36.22636489	Heosemys_grandis:36.2263672):8.704217694	Heosemys_spinosa:44.93058258):9.297511	(Notochelys_platynota:47.87999768	messeliana:0.05):6.348095898):1.707638298	(Cyclemys_oldhamii:5.787866949	Cyclemys_dentata:5.787866949):50.14786725):1.459171516	Leucocephalon_yuwonoi:57.39490339):4.13238781	(Sacalia_bealei:42.89746374	Sacalia_quadriocellata:42.89746374):18.62982515):3.605246437):3.55069433	Melanochelys_trijuga:68.68323197):2.924131503	(((((((Batagur_kachuga:27.43464404	Batagur_baska:27.43464404):16.62880665	(Batagur_dhongoka:35.40816153	Batagur_borneoensis:35.40816153):8.655289166):6.158585174	(Hardella_thurjii:47.88	kehreri:0.05):2.34203587):5.431464293	((Pangshura_tentoria:20.81788681	Pangshura_smithii:20.81788681):12.40863765	Pangshura_tecta:33.22652214):22.4269757):5.29304156	(Morenia_ocellata:29.96240367	Morenia_petersi:29.96240367):30.98413805):6.264095552	(Malayemys:54.50354177	Orlitia_borneensis:54.50354177):12.7070955):3.303099156	(Siebenrockiella_crassicollis:67.51021345	Geoemyda_spengleri:67.51021345):3.003520654):1.093629365):1.074841745	(((((Rhinoclemmys_funerea:10.73001732	Rhinoclemmys_melanosterna:10.73001732):5.106614429	Rhinoclemmys_punctularia:15.83663175):19.05506108	Rhinoclemmys_areolata:34.89169283):14.55596482	(Rhinoclemmys_pulcherrima:35.40168391	Rhinoclemmys_annulata:35.40168391):14.04597142):6.444586438	Rhinoclemmys_nasuta:55.89224177):16.78996345):1.272517158	Gopherus_agassizii:73.95472469):0.7347999194	(((Graptemys_geographica:15.98218643	Graptemys_barbouri:15.98218875):11.63330912	Malaclemys_terrapin:27.61549555):35.98264134	Glyptemys_insculpta:63.59813921):11.09138308);
(((((((((((Mauremys_caspica:41.59760559	Mauremys_rivulata:41.59760559):12.17778835	Mauremys_leprosa:53.77539393):2.617560555	(Mauremys_sinensis:36.772644	Mauremys_reevesii:36.772644):19.62031049):5.29872946	Mauremys_annamensis:61.69168701):13.3922872	((Cuora_flavomarginata:40.11705837	Cuora_aurocapitata:40.11705837):8.583158051	Cuora_amboinensis:48.70021642):26.38375472):11.80183713	((((((Heosemys_annandalii:48.06332496	Heosemys_grandis:48.06332802):11.62475742	Heosemys_spinosa:59.68808238):12.46886756	Notochelys_platynota:72.15694994):2.297564565	(Cyclemys_oldhamii:7.652693122	Cyclemys_dentata:7.652693122):66.80182445):1.965483541	Leucocephalon_yuwonoi:76.41999804):5.579105884	(Sacalia_bealei:56.96912438	Sacalia_quadriocellata:56.96912438):25.02997648):4.886704349):4.837596303	Melanochelys_trijuga:91.72340458):4.013342875	(((((((Batagur_kachuga:36.35783017	Batagur_baska:36.35783017):22.17031182	(Batagur_dhongoka:46.972546	Batagur_borneoensis:46.972546):11.55559599):8.248574657	Hardella_thurjii:66.77671665):7.297877974	((Pangshura_tentoria:27.56780727	Pangshura_smithii:27.56780727):16.49778841	Pangshura_tecta:44.06559262):30.00899894):7.139168181	(Morenia_ocellata:39.72008262	Morenia_petersi:39.72008262):41.49368018):8.4996429	(Malayemys:72.52737512	Orlitia_borneensis:72.52737512):17.18603059):4.518092096	((Siebenrockiella_crassicollis:47.87999692	kehreri:0.05):42.24184261	Geoemyda_spengleri:90.12183953):4.109655201):1.505252722):1.486543031	(((((Rhinoclemmys_funerea:14.19400426	Rhinoclemmys_melanosterna:14.19400426):6.766145259	Rhinoclemmys_punctularia:20.96014952):25.32402945	Rhinoclemmys_areolata:46.28417896):19.45395942	((Rhinoclemmys_pulcherrima:46.96391168	Rhinoclemmys_annulata:46.96391168):0.9160852513	messeliana:0.05):17.85813838):8.657830981	Rhinoclemmys_nasuta:74.3959663):22.82732419):1.775373089	Gopherus_agassizii:98.99866664):1.047332514	(((Graptemys_geographica:21.15311867	Graptemys_barbouri:21.15312173):15.44518596	Malaclemys_terrapin:36.59830462):48.20513224	Glyptemys_insculpta:84.80343993):15.24255616);
(((((((((((Mauremys_caspica:31.95878076	Mauremys_rivulata:31.95878076):9.158773339	Mauremys_leprosa:41.1175541):1.953149971	(Mauremys_sinensis:28.30081687	Mauremys_reevesii:28.30081687):14.7698872):3.934555722	Mauremys_annamensis:47.00526218):9.806808899	((Cuora_flavomarginata:30.83795747	Cuora_aurocapitata:30.83795747):6.476331965	Cuora_amboinensis:37.31428944):19.49777925):8.41110271	((((((Heosemys_annandalii:36.83557331	Heosemys_grandis:36.8355757):8.685077123	Heosemys_spinosa:45.52065043):9.16754611	Notochelys_platynota:54.68819654):1.668187306	(Cyclemys_oldhamii:5.943089605	Cyclemys_dentata:5.943089605):50.41329663):1.420861638	Leucocephalon_yuwonoi:57.77724549):3.997519871	(Sacalia_bealei:43.49981245	Sacalia_quadriocellata:43.49981245):18.27495053):3.448406045):3.346683909	Melanochelys_trijuga:68.56985531):2.698881527	((((((((Batagur_kachuga:27.98563146	Batagur_baska:27.98563146):16.67375305	(Batagur_dhongoka:36.01498093	Batagur_borneoensis:36.01498093):8.644403587):3.220615482	kehreri:0.05):2.874343563	Hardella_thurjii:50.75434356):5.326717583	((Pangshura_tentoria:21.28238482	Pangshura_smithii:21.28238482):12.54141404	Pangshura_tecta:33.82379648):22.25726228):5.134514978	(Morenia_ocellata:30.53718479	Morenia_petersi:30.53718479):30.67839133):5.973564941	(Malayemys:54.95765521	(Orlitia_borneensis:47.88	messeliana:0.05):7.077655213):12.23148585):3.078374952	(Siebenrockiella_crassicollis:67.47094653	Geoemyda_spengleri:67.47094653):2.796567102):1.001223212):0.9705699131	(((((Rhinoclemmys_funerea:11.00267786	Rhinoclemmys_melanosterna:11.00267786):5.212185202	Rhinoclemmys_punctularia:16.21486306):19.28180224	Rhinoclemmys_areolata:35.4966653):14.49426294	(Rhinoclemmys_pulcherrima:36.0084817	Rhinoclemmys_annulata:36.0084817):13.98244416):6.323042804	Rhinoclemmys_nasuta:56.31396866):15.92533809):1.120823672	Gopherus_agassizii:73.36013281):0.6093872284	(((Graptemys_geographica:16.36317926	Graptemys_barbouri:16.36318164):11.80518352	Malaclemys_terrapin:28.16836277):35.59235705	Glyptemys_insculpta:63.76072221):10.20879544);
(((((((((((Mauremys_caspica:18.23825233	Mauremys_rivulata:18.23825233):6.633669096	Mauremys_leprosa:24.87192142):1.546076038	(Mauremys_sinensis:15.82018923	Mauremys_reevesii:15.82018923):10.59780823):3.291852703	Mauremys_annamensis:29.70985134):9.630126767	((Cuora_flavomarginata:17.48510398	Cuora_aurocapitata:17.48510398):4.519076227	Cuora_amboinensis:22.0041802):17.33579673):11.26292405	((((((Heosemys_annandalii:21.65537639	Heosemys_grandis:21.65537757):6.782326858	Heosemys_spinosa:28.43770325):8.594276738	Notochelys_platynota:37.03197999):1.799743847	(Cyclemys_oldhamii:2.990664387	Cyclemys_dentata:2.990664387):35.84106062):1.610598854	Leucocephalon_yuwonoi:40.44232269):5.01559228	(Sacalia_bealei:26.7650258	Sacalia_quadriocellata:26.7650258):18.69288799):5.144986013):6.26168148	Melanochelys_trijuga:56.86458246):6.982912676	(((((((Batagur_kachuga:15.61705012	Batagur_baska:15.61705012):12.0998079	(Batagur_dhongoka:21.06334248	Batagur_borneoensis:21.06334248):6.653515534):5.393492877	Hardella_thurjii:33.11035089):5.417886291	((Pangshura_tentoria:11.47060925	Pangshura_smithii:11.47060925):8.046496389	Pangshura_tecta:19.51710446):19.01113155):6.177068187	(Morenia_ocellata:17.28488595	Morenia_petersi:17.28488595):27.42041942):9.366021655	(Malayemys:37.31654653	Orlitia_borneensis:37.31654653):16.7547805):6.856602451	(Siebenrockiella_crassicollis:54.61324284	Geoemyda_spengleri:54.61324284):6.31468546):2.919566835):3.498044497	(((((Rhinoclemmys_funerea:5.65551812	Rhinoclemmys_melanosterna:5.65551812):2.875205752	Rhinoclemmys_punctularia:8.530723871):12.16239416	Rhinoclemmys_areolata:20.69311803):11.70090603	(Rhinoclemmys_pulcherrima:21.05868307	Rhinoclemmys_annulata:21.05868307):11.33533981):6.39077311	Rhinoclemmys_nasuta:38.78479599):28.56074364):5.97521328	((Gopherus_agassizii:47.88	kehreri:0.05):4.000007436e-09	messeliana:0.05):25.44075409):10.42548914	(((Graptemys_geographica:8.614646953	Graptemys_barbouri:8.614648125):7.120078905	Malaclemys_terrapin:15.73472586):32.56696071	Glyptemys_insculpta:48.30168774):35.44455431);
(((((((((((Mauremys_caspica:31.02571696	Mauremys_rivulata:31.02571696):9.69771384	Mauremys_leprosa:40.7234308):2.135820513	(Mauremys_sinensis:27.27753221	Mauremys_reevesii:27.27753221):15.58171911):4.389181477	Mauremys_annamensis:47.24843499):11.58430395	(((Cuora_flavomarginata:29.87041723	Cuora_aurocapitata:29.87041723):6.766468252	Cuora_amboinensis:36.63688548):11.24311232	messeliana:0.05):10.95273894):11.10383849	((((((Heosemys_annandalii:36.12881498	Heosemys_grandis:36.12881718):9.449039591	Heosemys_spinosa:45.57785457):10.65111219	(Notochelys_platynota:47.8799978	kehreri:0.05):8.348968966):2.039824785	(Cyclemys_oldhamii:5.518765281	Cyclemys_dentata:5.518765281):52.75002847):1.768678301	Leucocephalon_yuwonoi:60.03746985):5.160625729	(Sacalia_bealei:43.33213891	Sacalia_quadriocellata:43.33213891):21.86595448):4.738479657):4.988268338	Melanochelys_trijuga:74.92484358):4.518510826	(((((((Batagur_kachuga:26.95750475	Batagur_baska:26.95750475):17.65938722	(Batagur_dhongoka:35.26100015	Batagur_borneoensis:35.26100015):9.355891824):6.937443474	Hardella_thurjii:51.55433545):6.375168247	((Pangshura_tentoria:20.25179189	Pangshura_smithii:20.25179189):12.7104016	Pangshura_tecta:32.96219129):24.96731021):6.528008631	(Morenia_ocellata:29.56144104	Morenia_petersi:29.56144104):34.89607129):8.349346882	(Malayemys:56.55593385	Orlitia_borneensis:56.55593385):16.25092536):4.884297205	(Siebenrockiella_crassicollis:73.23136907	Geoemyda_spengleri:73.23136907):4.459785154):1.752200183):1.832953966	(((((Rhinoclemmys_funerea:10.29507205	Rhinoclemmys_melanosterna:10.29507205):5.003165184	Rhinoclemmys_punctularia:15.29823723):19.41659632	Rhinoclemmys_areolata:34.71483355):15.95184556	(Rhinoclemmys_pulcherrima:35.25414263	Rhinoclemmys_annulata:35.25414263):15.41253429):7.54977516	Rhinoclemmys_nasuta:58.21645208):23.05985629):2.431455243	Gopherus_agassizii:83.70776581):1.878455489	(((Graptemys_geographica:15.44192136	Graptemys_barbouri:15.44192356):11.70106747	Malaclemys_terrapin:27.14298884):40.74451715	Glyptemys_insculpta:67.88750818):17.69871092);
(((((((((((Mauremys_caspica:37.11893998	Mauremys_rivulata:37.11893998):11.42948257	Mauremys_leprosa:48.54842255):2.503216406	(Mauremys_sinensis:32.67613105	Mauremys_reevesii:32.67613105):18.3755079):5.126400905	Mauremys_annamensis:56.17804251):13.39567767	(((Cuora_flavomarginata:35.7509439	Cuora_aurocapitata:35.7509439):7.993363401	Cuora_amboinensis:43.7443073):4.135690037	kehreri:0.05):21.69372019):12.59392834	((((((Heosemys_annandalii:43.14574177	Heosemys_grandis:43.14574442):11.08405258	Heosemys_spinosa:54.22979435):12.35222649	Notochelys_platynota:66.58202084):2.344789645	(Cyclemys_oldhamii:6.654258207	Cyclemys_dentata:6.654258207):62.27255493):2.026818604	Leucocephalon_yuwonoi:70.95362909):5.876453488	(Sacalia_bealei:51.6051272	Sacalia_quadriocellata:51.6051272):25.22495273):5.337563293):5.540012203	Melanochelys_trijuga:87.70765807):4.917770507	(((((((Batagur_kachuga:32.2961936	Batagur_baska:32.2961936):20.81126371	(Batagur_dhongoka:42.12272399	Batagur_borneoensis:42.12272399):10.98473331):8.074345867	Hardella_thurjii:61.18180317):7.35551956	((Pangshura_tentoria:24.31460349	Pangshura_smithii:24.31460349):15.09442208	Pangshura_tecta:39.40902292):29.12829715):7.453168556	(Morenia_ocellata:35.38486846	Morenia_petersi:35.38486846):40.60562283):9.37651924	(Malayemys:66.95837352	(Orlitia_borneensis:47.88	messeliana:0.05):19.07837352):18.40863701):5.365828988	(Siebenrockiella_crassicollis:85.83763493	Geoemyda_spengleri:85.83763493):4.895201937):1.892591717):1.95376989	(((((Rhinoclemmys_funerea:12.39686886	Rhinoclemmys_melanosterna:12.39686886):5.997961913	Rhinoclemmys_punctularia:18.39483078):23.08364446	Rhinoclemmys_areolata:41.47847523):18.67400436	(Rhinoclemmys_pulcherrima:42.11463684	Rhinoclemmys_annulata:42.11463684):18.0378401):8.714264063	Rhinoclemmys_nasuta:68.866741):25.71245747):2.529564781	Gopherus_agassizii:97.1087659):1.831899972	(((Graptemys_geographica:18.56680959	Graptemys_barbouri:18.56681225):13.94960243	Malaclemys_terrapin:32.51641202):47.35083897	Glyptemys_insculpta:79.86725364):19.07340958);
(((((((((((Mauremys_caspica:39.85812682	Mauremys_rivulata:39.85812682):11.45614238	(Mauremys_leprosa:47.87999703	messeliana:0.05):3.434272171):2.445732175	(Mauremys_sinensis:35.28763998	Mauremys_reevesii:35.28763998):18.4723614):4.930147346	Mauremys_annamensis:58.69015169):12.31185343	((Cuora_flavomarginata:38.4574208	Cuora_aurocapitata:38.4574208):8.097220322	Cuora_amboinensis:46.55464112):24.44736104):10.59904312	((((((Heosemys_annandalii:45.9557957	Heosemys_grandis:45.95579867):10.8735368	Heosemys_spinosa:56.8293325):11.5029149	Notochelys_platynota:68.3322474):2.096766462	(Cyclemys_oldhamii:7.401116833	Cyclemys_dentata:7.401116833):63.0279):1.786971897	Leucocephalon_yuwonoi:72.21598576):5.033693167	(Sacalia_bealei:54.29747043	Sacalia_quadriocellata:54.29747043):22.95220552):4.351366345):4.234546293	Melanochelys_trijuga:85.83559156):3.428214802	(((((((Batagur_kachuga:34.89394842	Batagur_baska:34.89394842):20.85617739	(Batagur_dhongoka:44.92940637	Batagur_borneoensis:44.92940637):10.82071944):7.642371318	Hardella_thurjii:63.39249712):6.690369307	((Pangshura_tentoria:26.52525993	Pangshura_smithii:26.52525993):15.66417437	Pangshura_tecta:42.18943133):27.89343213):6.462070228	(Morenia_ocellata:38.08158445	Morenia_petersi:38.08158445):38.46335221):7.541934803	(Malayemys:68.67084618	Orlitia_borneensis:68.67084618):15.41602528):3.903225276	(Siebenrockiella_crassicollis:84.4435706	Geoemyda_spengleri:84.4435706):3.54652317):1.2737126):1.237876797	((((((Rhinoclemmys_funerea:13.705471	Rhinoclemmys_melanosterna:13.705471):6.498139539	Rhinoclemmys_punctularia:20.20361054):24.07757021	Rhinoclemmys_areolata:44.28118076):3.598819237	kehreri:0.05):14.5545736	(Rhinoclemmys_pulcherrima:44.92127782	Rhinoclemmys_annulata:44.92127782):17.51329281):7.941114656	Rhinoclemmys_nasuta:70.37568528):20.12599788):1.436125323	Gopherus_agassizii:91.93781146):0.7895196617	(((Graptemys_geographica:20.38857673	Graptemys_barbouri:20.3885797):14.73361533	Malaclemys_terrapin:35.12219206):44.63224296	Glyptemys_insculpta:79.75443799):12.97289016);
(((((((((((Mauremys_caspica:22.98101206	Mauremys_rivulata:22.98101206):7.886200309	Mauremys_leprosa:30.86721236):1.798393844	(Mauremys_sinensis:20.04042517	Mauremys_reevesii:20.04042517):12.62518104):3.776966687	Mauremys_annamensis:36.44257443):10.61619112	((Cuora_flavomarginata:22.06879605	Cuora_aurocapitata:22.06879605):5.422471542	Cuora_amboinensis:27.49126759):19.56749643):11.49426881	((((((Heosemys_annandalii:27.07715188	Heosemys_grandis:27.07715342):7.914328556	Heosemys_spinosa:34.99148044):9.584626348	Notochelys_platynota:44.57610679):1.939426171	(Cyclemys_oldhamii:3.890204881	Cyclemys_dentata:3.890204881):42.62532961):1.714559375	Leucocephalon_yuwonoi:48.23009233):5.206260749	((Sacalia_bealei:33.06714446	Sacalia_quadriocellata:33.06714446):14.81285247	messeliana:0.05):5.556354616):5.116679737):5.887107981	Melanochelys_trijuga:64.4401408):6.056792539	(((((((Batagur_kachuga:19.79183592	Batagur_baska:19.79183592):14.37260869	(Batagur_dhongoka:26.37254963	Batagur_borneoensis:26.37254963):7.791894981):6.102724887	Hardella_thurjii:40.2671695):5.923045645	((Pangshura_tentoria:14.66621501	Pangshura_smithii:14.66621501):9.856021976	Pangshura_tecta:24.52223545):21.66797816):6.478183152	(Morenia_ocellata:21.82572814	Morenia_petersi:21.82572814):30.84267016):9.194583173	(Malayemys:44.8843856	Orlitia_borneensis:44.8843856):16.97859587):6.172953025	(Siebenrockiella_crassicollis:62.36933287	Geoemyda_spengleri:62.36933287):5.666600085):2.46100038):2.797725064	(((((Rhinoclemmys_funerea:7.317820146	Rhinoclemmys_melanosterna:7.317820146):3.656181019	Rhinoclemmys_punctularia:10.97400116):14.95683974	Rhinoclemmys_areolata:25.9308409):13.53733913	(Rhinoclemmys_pulcherrima:26.36699563	Rhinoclemmys_annulata:26.36699563):13.10118286):6.997096924	Rhinoclemmys_nasuta:46.46527542):26.82938298):4.329545747	Gopherus_agassizii:77.62420568):5.280404333	((((Graptemys_geographica:11.0800541	Graptemys_barbouri:11.08005563):8.855815168	Malaclemys_terrapin:19.93586927):27.94412766	kehreri:0.05):8.413856904	Glyptemys_insculpta:56.29385537):26.61075312);
(((((((((((Mauremys_caspica:18.65856824	Mauremys_rivulata:18.65856824):6.741342811	Mauremys_leprosa:25.39991106):1.567240077	(Mauremys_sinensis:16.19481429	Mauremys_reevesii:16.19481429):10.77233684):3.331646049	Mauremys_annamensis:30.29879839):9.701590025	((Cuora_flavomarginata:17.89154431	Cuora_aurocapitata:17.89154431):4.597357139	Cuora_amboinensis:22.48890144):17.51148576):11.24585818	((((((Heosemys_annandalii:22.13448822	Heosemys_grandis:22.13448943):6.877651117	Heosemys_spinosa:29.01213934):8.669650613	Notochelys_platynota:37.68178995):1.808385302	(Cyclemys_oldhamii:3.070903536	Cyclemys_dentata:3.070903536):36.41927292):1.616059474	Leucocephalon_yuwonoi:41.10623473):5.017952976	(Sacalia_bealei:27.31871617	Sacalia_quadriocellata:27.31871617):18.80547033):5.122057678):6.193502931	Melanochelys_trijuga:57.43974831):6.84289635	(((((((Batagur_kachuga:15.98768707	Batagur_baska:15.98768707):12.29489603	(Batagur_dhongoka:21.53276461	Batagur_borneoensis:21.53276461):6.749818492):5.449922443	Hardella_thurjii:33.73250555):5.452911215	((Pangshura_tentoria:11.75492998	Pangshura_smithii:11.75492998):8.205302077	Pangshura_tecta:19.96023085):19.22518471):6.187286544	(Morenia_ocellata:17.68758307	Morenia_petersi:17.68758307):27.68512024):9.31015157	(Malayemys:37.96789734	Orlitia_borneensis:37.96789734):16.71495754):6.748082124	(Siebenrockiella_crassicollis:55.21849791	(Geoemyda_spengleri:47.8799988	messeliana:0.05):7.338499112):6.212437891):2.851708865):3.396096457	(((((Rhinoclemmys_funerea:5.803710415	Rhinoclemmys_melanosterna:5.803710415):2.94464515	Rhinoclemmys_punctularia:8.748355565):12.40801803	Rhinoclemmys_areolata:21.15637359):11.85350152	(Rhinoclemmys_pulcherrima:21.5280281	Rhinoclemmys_annulata:21.5280281):11.48184581):6.433181812	Rhinoclemmys_nasuta:39.44305572):28.2356854):5.735017519	Gopherus_agassizii:73.41375984):9.562006009	((((Graptemys_geographica:8.834243592	Graptemys_barbouri:8.834244797):7.273432258	Malaclemys_terrapin:16.10767585):31.77232174	kehreri:0.05):1.078679701	Glyptemys_insculpta:48.95867849):34.01708616);
(((((((((((Mauremys_caspica:38.54176825	Mauremys_rivulata:38.54176825):11.62142728	Mauremys_leprosa:50.16319553):2.525507561	(Mauremys_sinensis:33.98829584	Mauremys_reevesii:33.98829584):18.70040725):5.147147389	Mauremys_annamensis:57.83585327):13.26450133	((Cuora_flavomarginata:37.1417068	Cuora_aurocapitata:37.1417068):8.153952961	Cuora_amboinensis:45.29565976):25.80469205):12.13912754	((((((Heosemys_annandalii:44.68737941	Heosemys_grandis:44.6873822):11.19643674	Heosemys_spinosa:55.88381615):12.28054594	Notochelys_platynota:68.16436209):2.302574912	(Cyclemys_oldhamii:6.984404087	Cyclemys_dentata:6.984404087):63.48253571):1.981754384	Leucocephalon_yuwonoi:72.44869139):5.695319739	(Sacalia_bealei:53.24607555	(Sacalia_quadriocellata:47.87999441	kehreri:0.05):5.36608114):24.89793278):5.095468231):5.18558482	Melanochelys_trijuga:88.42506418):4.475314421	(((((((Batagur_kachuga:33.59803407	Batagur_baska:33.59803407):21.1589506	(Batagur_dhongoka:43.64686186	Batagur_borneoensis:43.64686186):11.11012281):8.067587805	Hardella_thurjii:62.82457248):7.260607645	((Pangshura_tentoria:25.37001317	Pangshura_smithii:25.37001317):15.51138094	Pangshura_tecta:40.88139133):29.20378601):7.250126361	(Morenia_ocellata:36.76674347	Morenia_petersi:36.76674347):40.56856301):8.913973835	(Malayemys:68.53462715	Orlitia_borneensis:68.53462715):17.71465317):4.94704339	(Siebenrockiella_crassicollis:86.68868512	Geoemyda_spengleri:86.68868512):4.507635802):1.704057677):1.726994951	(((((Rhinoclemmys_funerea:12.98797594	Rhinoclemmys_melanosterna:12.98797594):6.245254624	Rhinoclemmys_punctularia:19.23323057):23.75778898	Rhinoclemmys_areolata:42.99101955):18.81037124	(Rhinoclemmys_pulcherrima:43.63863181	Rhinoclemmys_annulata:43.63863181):18.16275619):8.606690913	Rhinoclemmys_nasuta:70.40807891):24.21929464):2.161884944	Gopherus_agassizii:96.78926128):1.434739641	(((Graptemys_geographica:19.41190205	Graptemys_barbouri:19.41190484):14.41235067	Malaclemys_terrapin:33.82425272):47.2294581	(Glyptemys_insculpta:47.87999721	messeliana:0.05):33.17371639):17.17028453);
((((((((((((Mauremys_caspica:21.33496521	Mauremys_rivulata:21.33496521):8.021652158	Mauremys_leprosa:29.35661736):1.892973217	(Mauremys_sinensis:18.44884673	Mauremys_reevesii:18.44884673):12.80074385):4.062275766	Mauremys_annamensis:35.31186769):12.16109317	((Cuora_flavomarginata:20.43395947	Cuora_aurocapitata:20.43395947):5.43547099	Cuora_amboinensis:25.86943046):21.60352906):0.407039136	kehreri:0.05):14.46167864	((((((Heosemys_annandalii:25.44734464	Heosemys_grandis:25.44734599):8.289379314	Heosemys_spinosa:33.73672396):10.78079743	Notochelys_platynota:44.51752139):2.302226256	(Cyclemys_oldhamii:3.434451905	Cyclemys_dentata:3.434451905):43.38529708):2.074723982	Leucocephalon_yuwonoi:48.89447163):6.555420752	(Sacalia_bealei:31.67576853	Sacalia_quadriocellata:31.67576853):23.77412251):6.891784919):8.662775275	Melanochelys_trijuga:71.00445257):10.11911261	(((((((Batagur_kachuga:18.20725746	Batagur_baska:18.20725746):14.6399026	(Batagur_dhongoka:24.73192566	Batagur_borneoensis:24.73192566):8.115234405):6.709300977	Hardella_thurjii:39.55646104):6.873892629	((Pangshura_tentoria:13.30434705	Pangshura_smithii:13.30434705):9.564927418	Pangshura_tecta:22.86927313):23.5610792):8.026226376	(Morenia_ocellata:20.19475312	Morenia_petersi:20.19475312):34.26182692):12.64209373	((Malayemys:44.88043397	Orlitia_borneensis:44.88043397):2.99956603	messeliana:0.05):19.21867378):9.725394248	(Siebenrockiella_crassicollis:67.85093166	Geoemyda_spengleri:67.85093166):8.973135028):4.299498493):5.309219779	(((((Rhinoclemmys_funerea:6.514539536	Rhinoclemmys_melanosterna:6.514539536):3.345042789	Rhinoclemmys_punctularia:9.859582326):14.42559423	Rhinoclemmys_areolata:24.28517655):14.37288731	(Rhinoclemmys_pulcherrima:24.72630022	Rhinoclemmys_annulata:24.72630022):13.9317623):8.101441922	Rhinoclemmys_nasuta:46.75950444):39.67328052):9.603277149	Gopherus_agassizii:96.03606345):21.47957946	(((Graptemys_geographica:9.957569493	Graptemys_barbouri:9.957570835):8.389621229	Malaclemys_terrapin:18.34719072):40.8892655	Glyptemys_insculpta:59.23645757):58.279184);
(((((((((((Mauremys_caspica:39.21988885	Mauremys_rivulata:39.21988885):11.81614182	Mauremys_leprosa:51.03603067):2.567034796	(Mauremys_sinensis:34.58867734	Mauremys_reevesii:34.58867734):19.01438813):5.230789784	Mauremys_annamensis:58.83385809):13.47270637	((Cuora_flavomarginata:37.79600522	Cuora_aurocapitata:37.79600522):8.291625059	Cuora_amboinensis:46.08763028):26.21893134):12.31662338	((((((Heosemys_annandalii:45.46917196	Heosemys_grandis:45.4691748):11.38109158	Heosemys_spinosa:56.85026354):12.47527637	Notochelys_platynota:69.32553991):2.337949359	(Cyclemys_oldhamii:7.110303303	Cyclemys_dentata:7.110303303):64.55318881):2.011858417	(Leucocephalon_yuwonoi:47.87999715	kehreri:0.05):25.79535054):5.779830578	(Sacalia_bealei:54.16956114	Sacalia_quadriocellata:54.16956114):25.28561428):5.168006736):5.255336096	Melanochelys_trijuga:89.8785211):4.530495024	(((((((Batagur_kachuga:34.19171838	Batagur_baska:34.19171838):21.51340439	(Batagur_dhongoka:44.41120825	Batagur_borneoensis:44.41120825):11.29391452):8.197117065	Hardella_thurjii:63.90223983):7.373656315	((Pangshura_tentoria:25.82131357	Pangshura_smithii:25.82131357):15.77784472	Pangshura_tecta:41.59915545):29.67673786):7.358776887	(Morenia_ocellata:37.41464956	Morenia_petersi:37.41464956):41.22002347):9.039399847	(Malayemys:69.70152084	Orlitia_borneensis:69.70152084):17.97255204):5.010602905	(Siebenrockiella_crassicollis:88.11934346	Geoemyda_spengleri:88.11934346):4.565329485):1.724343174):1.74628703	(((((Rhinoclemmys_funerea:13.22113697	Rhinoclemmys_melanosterna:13.22113697):6.355824839	Rhinoclemmys_punctularia:19.57696181):24.16738483	Rhinoclemmys_areolata:43.74434663):19.11849448	(Rhinoclemmys_pulcherrima:44.40284003	Rhinoclemmys_annulata:44.40284003):18.45999825):8.74089385	Rhinoclemmys_nasuta:71.60373212):24.55157103):2.183148243	Gopherus_agassizii:98.33845424):1.443974756	(((Graptemys_geographica:19.7587807	Graptemys_barbouri:19.75878354):14.66303905	Malaclemys_terrapin:34.42181975):47.98489053	(Glyptemys_insculpta:47.87999716	messeliana:0.05):34.52671596):17.37571303);
(((((((((((Mauremys_caspica:29.034147	Mauremys_rivulata:29.034147):9.956638279	Mauremys_leprosa:38.99078528):2.269966634	(Mauremys_sinensis:25.32056253	Mauremys_reevesii:25.32056253):15.94018938):4.766599545	Mauremys_annamensis:46.02735339):13.39161749	((Cuora_flavomarginata:27.88218909	Cuora_aurocapitata:27.88218909):6.846821074	Cuora_amboinensis:34.72901016):24.68995879):14.4862838	((((((Heosemys_annandalii:34.20618112	Heosemys_grandis:34.20618306):9.98999077	Heosemys_spinosa:44.19617189):12.09198963	Notochelys_platynota:56.28816152):2.44580544	(Cyclemys_oldhamii:4.916678609	Cyclemys_dentata:4.916678609):53.81729029):2.161919748	(Leucocephalon_yuwonoi:47.87999806	messeliana:0.05):13.01588865):6.562748668	((Sacalia_bealei:41.76754994	Sacalia_quadriocellata:41.76754994):6.11244618	kehreri:0.05):19.57863732):6.446617377):7.412461756	Melanochelys_trijuga:81.31771451):7.618983921	(((((((Batagur_kachuga:25.00660329	Batagur_baska:25.00660329):18.14583533	(Batagur_dhongoka:33.31658204	Batagur_borneoensis:33.31658204):9.835856589):7.700503104	Hardella_thurjii:50.85294173):7.470792997	((Pangshura_tentoria:18.5323684	Pangshura_smithii:18.5323684):12.44794375	Pangshura_tecta:30.98031021):27.34342257):8.16704926	(Morenia_ocellata:27.57523158	Morenia_petersi:27.57523158):38.91555241):11.58274379	(Malayemys:56.67695504	Orlitia_borneensis:56.67695504):21.39657273):7.76846154	(Siebenrockiella_crassicollis:78.71102784	Geoemyda_spengleri:78.71102784):7.130959539):3.094711053):3.51599733	(((((Rhinoclemmys_funerea:9.248141347	Rhinoclemmys_melanosterna:9.248141347):4.619686708	Rhinoclemmys_punctularia:13.86782805):18.89105639	Rhinoclemmys_areolata:32.75888445):17.0860498	(Rhinoclemmys_pulcherrima:33.30956968	Rhinoclemmys_annulata:33.30956968):16.53536263):8.825659574	Rhinoclemmys_nasuta:58.67059188):33.78210388):5.4348884	Gopherus_agassizii:97.8875861):6.603639809	(((Graptemys_geographica:14.00181914	Graptemys_barbouri:14.00182108):11.18669349	Malaclemys_terrapin:25.18851262):45.8707808	Glyptemys_insculpta:71.05929536):33.43192861);
(((((((((((Mauremys_caspica:38.73095697	Mauremys_rivulata:38.73095697):10.86685466	Mauremys_leprosa:49.59781163):2.299294341	(Mauremys_sinensis:34.35623966	Mauremys_reevesii:34.35623966):17.54086631):4.609544963	Mauremys_annamensis:56.50665386):11.33193228	((Cuora_flavomarginata:37.39244717	Cuora_aurocapitata:37.39244717):7.708935342	Cuora_amboinensis:45.10138251):22.7372007):9.461837003	((((((Heosemys_annandalii:44.53372676	Heosemys_grandis:44.53372968):10.23729304	Heosemys_spinosa:54.77101979):10.63564392	Notochelys_platynota:65.40666371):1.911338192	(Cyclemys_oldhamii:7.27933107	Cyclemys_dentata:7.27933107):60.03867376):1.620932385	Leucocephalon_yuwonoi:68.93893429):4.520482785	((Sacalia_bealei:47.87999413	kehreri:0.05):4.521319942	Sacalia_quadriocellata:52.40131407):21.05810007):3.841003138):3.655135653	Melanochelys_trijuga:80.95555587):2.866058663	(((((((Batagur_kachuga:33.97846255	Batagur_baska:33.97846255):19.7835928	((Batagur_dhongoka:43.55983753	Batagur_borneoensis:43.55983753):4.320162472	messeliana:0.05):5.882055351):7.105936959	Hardella_thurjii:60.86799231):6.135152426	((Pangshura_tentoria:25.91491779	Pangshura_smithii:25.91491779):15.03934166	Pangshura_tecta:40.95425652):26.04888529):5.827863454	(Morenia_ocellata:37.03296332	Morenia_petersi:37.03296332):35.79804487):6.627194272	(Malayemys:65.71597249	Orlitia_borneensis:65.71597249):13.74222998):3.311740628	(Siebenrockiella_crassicollis:79.76515395	Geoemyda_spengleri:79.76515395):3.00478621):1.051674367):1.000871825	(((((Rhinoclemmys_funerea:13.45182512	Rhinoclemmys_melanosterna:13.45182512):6.332975919	Rhinoclemmys_punctularia:19.78480104):23.15935403	Rhinoclemmys_areolata:42.94415506):17.0384064	(Rhinoclemmys_pulcherrima:43.55211987	Rhinoclemmys_annulata:43.55211987):16.43043866):7.286953411	Rhinoclemmys_nasuta:67.26951194):17.55297441):1.118095314	Gopherus_agassizii:85.9405846):0.5619001396	(((Graptemys_geographica:19.96460775	Graptemys_barbouri:19.96461068):14.23288974	Malaclemys_terrapin:34.19749749):41.48171844	Glyptemys_insculpta:75.67921885):10.82326296);
(((((((((((Mauremys_caspica:30.53939999	Mauremys_rivulata:30.53939999):10.09452812	Mauremys_leprosa:40.6339281):2.270002306	(Mauremys_sinensis:26.72049088	Mauremys_reevesii:26.72049088):16.18343953):4.725856556	Mauremys_annamensis:47.62978905):12.94965063	((Cuora_flavomarginata:29.35777158	Cuora_aurocapitata:29.35777158):6.982082724	Cuora_amboinensis:36.3398543):24.23958329):13.34791395	((((((Heosemys_annandalii:35.81025127	Heosemys_grandis:35.81025336):10.01070657	Heosemys_spinosa:45.82095784):11.77780317	Notochelys_platynota:57.59876101):2.331145041	(Cyclemys_oldhamii:5.274659418	Cyclemys_dentata:5.274659418):54.65524872):2.044829421	Leucocephalon_yuwonoi:61.97473547):6.109993528	(Sacalia_bealei:43.40905661	Sacalia_quadriocellata:43.40905661):24.6756703):5.842622543):6.485623161	Melanochelys_trijuga:80.4129747):6.338332705	(((((((Batagur_kachuga:26.39635449	Batagur_baska:26.39635449):18.38983759	(Batagur_dhongoka:34.9077465	Batagur_borneoensis:34.9077465):9.878445575):7.568366838	(Hardella_thurjii:47.88	messeliana:0.05):4.474558913):7.185645502	((Pangshura_tentoria:19.66962435	Pangshura_smithii:19.66962435):12.85980495	Pangshura_tecta:32.52942722):27.01077511):7.653150012	(Morenia_ocellata:29.04244874	Morenia_petersi:29.04244874):38.15090569):10.41491203	(Malayemys:57.9705593	(Orlitia_borneensis:47.87999999	kehreri:0.05):10.09055931):19.63770716):6.615151866	(Siebenrockiella_crassicollis:78.1637791	Geoemyda_spengleri:78.1637791):6.05963714):2.52789117):2.778973147	(((((Rhinoclemmys_funerea:9.888747158	Rhinoclemmys_melanosterna:9.888747158):4.885927082	Rhinoclemmys_punctularia:14.77467424):19.5664045	Rhinoclemmys_areolata:34.34107874):17.03169701	(Rhinoclemmys_pulcherrima:34.90062543	Rhinoclemmys_annulata:34.90062543):16.47214823):8.496963642	Rhinoclemmys_nasuta:59.8697373):29.66054326):4.040071655	Gopherus_agassizii:93.5703543):4.048699774	(((Graptemys_geographica:14.91583034	Graptemys_barbouri:14.91583243):11.66835389	Malaclemys_terrapin:26.58418423):44.78489506	Glyptemys_insculpta:71.36908138):26.2499706);
(((((((((((Mauremys_caspica:19.46583757	Mauremys_rivulata:19.46583757):7.089350825	Mauremys_leprosa:26.5551884):1.653082413	(Mauremys_sinensis:16.88298484	Mauremys_reevesii:16.88298484):11.32528597):3.520766228	Mauremys_annamensis:31.72903829):10.3090455	((Cuora_flavomarginata:18.66129025	Cuora_aurocapitata:18.66129025):4.828496256	Cuora_amboinensis:23.48978651):18.54829603):12.07781955	(((((((Heosemys_annandalii:23.11701199	Heosemys_grandis:23.11701324):7.251235949	Heosemys_spinosa:30.36824794):9.197778568	Notochelys_platynota:39.56602651):1.927597157	(Cyclemys_oldhamii:3.189673008	Cyclemys_dentata:3.189673008):38.30395191):1.725485694	Leucocephalon_yuwonoi:43.21910936):4.66088939	messeliana:0.05):0.7155134433	(Sacalia_bealei:28.57936128	Sacalia_quadriocellata:28.57936128):20.01614966):5.520389895):6.727020241	(Melanochelys_trijuga:47.87999874	kehreri:0.05):12.96292359):7.515411675	(((((((Batagur_kachuga:16.66603234	Batagur_baska:16.66603234):12.93124264	(Batagur_dhongoka:22.48432638	Batagur_borneoensis:22.48432638):7.112948608):5.770353258	Hardella_thurjii:35.36762824):5.800910824	((Pangshura_tentoria:12.23863211	Pangshura_smithii:12.23863211):8.593487472	Pangshura_tecta:20.83211833):20.33641949):6.619914756	(Morenia_ocellata:18.44741935	Morenia_petersi:18.44741935):29.34103448):10.05237781	(Malayemys:39.8707725	Orlitia_borneensis:39.8707725):17.97005913):7.373312143	(Siebenrockiella_crassicollis:58.42309823	Geoemyda_spengleri:58.42309823):6.791044294):3.144191481):3.771608563	(((((Rhinoclemmys_funerea:6.032569618	Rhinoclemmys_melanosterna:6.032569618):3.068085745	Rhinoclemmys_punctularia:9.100655363):12.98804715	Rhinoclemmys_areolata:22.08870252):12.5123021	(Rhinoclemmys_pulcherrima:22.47934721	Rhinoclemmys_annulata:22.47934721):12.12165616):6.842351755	Rhinoclemmys_nasuta:41.44335512):30.68658744):6.456846437	Gopherus_agassizii:78.58679025):11.36730076	(((Graptemys_geographica:9.190220845	Graptemys_barbouri:9.190222095):7.601488582	Malaclemys_terrapin:16.79170943):34.85436104	Glyptemys_insculpta:51.64607171):38.30801805);
(((((((((((Mauremys_caspica:40.10816263	Mauremys_rivulata:40.10816263):12.04931039	Mauremys_leprosa:52.15747302):2.614916336	(Mauremys_sinensis:35.38045921	Mauremys_reevesii:35.38045921):19.39193014):5.324861617	Mauremys_annamensis:60.09725388):13.68918078	((Cuora_flavomarginata:38.65489583	Cuora_aurocapitata:38.65489583):8.458962282	Cuora_amboinensis:47.11385811):26.67257365):12.46880516	((((((Heosemys_annandalii:46.48324392	Heosemys_grandis:46.48324683):11.59531799	Heosemys_spinosa:58.07856191):12.68264662	Notochelys_platynota:70.76120853):2.372818195	(Cyclemys_oldhamii:7.281999098	Cyclemys_dentata:7.281999098):65.85203054):2.040665284	(Leucocephalon_yuwonoi:47.87999709	messeliana:0.05):27.29469492):5.855565284	(Sacalia_bealei:55.34930461	Sacalia_quadriocellata:55.34930461):25.68094977):5.22497962):5.299068624	Melanochelys_trijuga:91.55430554):4.550749504	(((((((Batagur_kachuga:34.97510791	Batagur_baska:34.97510791):21.93772578	(Batagur_dhongoka:45.40435939	Batagur_borneoensis:45.40435939):11.5084743):8.339009115	Hardella_thurjii:65.2518428):7.488910789	((Pangshura_tentoria:26.42355476	Pangshura_smithii:26.42355476):16.11239221	Pangshura_tecta:42.53594407):30.20480662):7.45894581	(Morenia_ocellata:38.26562715	Morenia_petersi:38.26562715):41.93407225):9.133912504	(Malayemys:71.14289344	Orlitia_borneensis:71.14289344):18.19071846):5.041913052	((Siebenrockiella_crassicollis:47.87999707	kehreri:0.05):41.90243487	Geoemyda_spengleri:89.78243194):4.593090114):1.729532994):1.747157916	(((((Rhinoclemmys_funerea:13.53700541	Rhinoclemmys_melanosterna:13.53700541):6.50220546	Rhinoclemmys_punctularia:20.03921087):24.68501913	Rhinoclemmys_areolata:44.72423):19.47096302	(Rhinoclemmys_pulcherrima:45.39582504	Rhinoclemmys_annulata:45.39582504):18.79936507):8.878206424	Rhinoclemmys_nasuta:73.07339654):24.77881642):2.174283307	Gopherus_agassizii:100.0264992):1.421492979	(((Graptemys_geographica:20.22516093	Graptemys_barbouri:20.22516384):14.98491533	Malaclemys_terrapin:35.21007626):48.80568503	Glyptemys_insculpta:84.0157642):17.43222504);
(((((((((((Mauremys_caspica:18.47956808	Mauremys_rivulata:18.47956808):6.736585742	Mauremys_leprosa:25.21615383):1.571387676	(Mauremys_sinensis:16.02615649	Mauremys_reevesii:16.02615649):10.76138501):3.347527384	Mauremys_annamensis:30.13507007):9.808273755	((Cuora_flavomarginata:17.71529048	Cuora_aurocapitata:17.71529048):4.587526926	Cuora_amboinensis:22.30281741):17.64052523):11.50577993	((((((Heosemys_annandalii:21.94858469	Heosemys_grandis:21.94858588):6.892527946	Heosemys_spinosa:28.84111264):8.74931219	Notochelys_platynota:37.59042483):1.834644093	(Cyclemys_oldhamii:3.026462901	Cyclemys_dentata:3.026462901):36.39860721):1.642608848	Leucocephalon_yuwonoi:41.06767777):5.120302163	(Sacalia_bealei:27.14032346	Sacalia_quadriocellata:27.14032346):19.04765529):5.261142631):6.417052288	Melanochelys_trijuga:57.86617485):7.178665007	(((((((Batagur_kachuga:15.82009799	Batagur_baska:15.82009799):12.28797693	(Batagur_dhongoka:21.34739296	Batagur_borneoensis:21.34739296):6.760681964):5.487685362	Hardella_thurjii:33.59576029):5.51987346	((Pangshura_tentoria:11.61571176	Pangshura_smithii:11.61571176):8.161859242	Pangshura_tecta:19.77756982):19.33806274):6.303515416	(Morenia_ocellata:17.51213214	Morenia_petersi:17.51213214):27.90701702):9.582384199	(Malayemys:37.88044998	Orlitia_borneensis:37.88044998):17.12108338):7.038601471	(Siebenrockiella_crassicollis:55.55702512	Geoemyda_spengleri:55.55702512):6.483108525):3.004706215):3.607414149	(((((Rhinoclemmys_funerea:5.724393217	Rhinoclemmys_melanosterna:5.724393217):2.912184313	Rhinoclemmys_punctularia:8.63657753):12.33490027	Rhinoclemmys_areolata:20.9714778):11.89504131	(Rhinoclemmys_pulcherrima:21.34266177	Rhinoclemmys_annulata:21.34266177):11.52385616):6.51070164	Rhinoclemmys_nasuta:39.37721957):29.27503445):6.185883022	(Gopherus_agassizii:47.88	kehreri:0.05):26.95813822):10.9628188	((((Graptemys_geographica:8.721600592	Graptemys_barbouri:8.721601779):7.217863371	Malaclemys_terrapin:15.93946396):31.94053366	messeliana:0.05):1.21478296	Glyptemys_insculpta:49.09478177):36.70617406);
(((((((((((Mauremys_caspica:29.81189915	Mauremys_rivulata:29.81189915):9.967727165	Mauremys_leprosa:39.77962631):2.251102161	(Mauremys_sinensis:26.05759246	Mauremys_reevesii:26.05759246):15.97313601):4.699065779	Mauremys_annamensis:46.72979628):12.97656214	((Cuora_flavomarginata:28.64934164	Cuora_aurocapitata:28.64934164):6.881940527	Cuora_amboinensis:35.53128216):24.17507423):13.57795046	((((((Heosemys_annandalii:35.0081861	Heosemys_grandis:35.00818813):9.920960891	Heosemys_spinosa:44.92914699):11.77577923	Notochelys_platynota:56.70492622):2.346554669	(Cyclemys_oldhamii:5.117584695	Cyclemys_dentata:5.117584695):53.93389822):2.063264659	Leucocephalon_yuwonoi:61.11474555):6.195443746	(Sacalia_bealei:42.532167	Sacalia_quadriocellata:42.532167):24.77802028):5.974117557):6.704587773	Melanochelys_trijuga:79.98889463):6.655920225	(((((((Batagur_kachuga:25.73932911	Batagur_baska:25.73932911):18.16090267	(Batagur_dhongoka:34.11719436	Batagur_borneoensis:34.11719436):9.783037414):7.545905756	Hardella_thurjii:51.44613753):7.212659004	((Pangshura_tentoria:19.14754586	Pangshura_smithii:19.14754586):12.62418001	Pangshura_tecta:31.77172385):26.88707067):7.744495243	(Morenia_ocellata:28.33924862	Morenia_petersi:28.33924862):38.06404316):10.67532627	(Malayemys:57.07879612	Orlitia_borneensis:57.07879612):19.99982193):6.896428092	((Siebenrockiella_crassicollis:47.87999798	kehreri:0.05):29.773628	Geoemyda_spengleri:77.65362598):6.321418144):2.669770732):2.965164011	(((((Rhinoclemmys_funerea:9.604134211	Rhinoclemmys_melanosterna:9.604134211):4.761498765	Rhinoclemmys_punctularia:14.36563298):19.19239285	Rhinoclemmys_areolata:33.55802583):16.90647679	(Rhinoclemmys_pulcherrima:34.11016628	Rhinoclemmys_annulata:34.11016628):16.35433431):8.526340158	Rhinoclemmys_nasuta:58.99084075):30.61913811):4.39357961	Gopherus_agassizii:94.0035605):4.665492915	(((Graptemys_geographica:14.50336313	Graptemys_barbouri:14.50336515):11.42038518	Malaclemys_terrapin:25.92374831):44.73801519	(Glyptemys_insculpta:47.87999798	messeliana:0.05):22.78176754):28.00728587);
(((((((((((Mauremys_caspica:24.74233461	Mauremys_rivulata:24.74233461):7.61386578	Mauremys_leprosa:32.35620039):1.667162683	(Mauremys_sinensis:21.78202236	Mauremys_reevesii:21.78202236):12.24134071):3.413742022	Mauremys_annamensis:37.43710686):8.916736502	((Cuora_flavomarginata:23.83085597	Cuora_aurocapitata:23.83085597):5.325365804	Cuora_amboinensis:29.15622177):17.19761982):8.376435834	(((((((Heosemys_annandalii:28.75748768	Heosemys_grandis:28.75748945):7.382333123	Heosemys_spinosa:36.13982081):8.223140892	Notochelys_platynota:44.3629617):1.560412398	(Cyclemys_oldhamii:4.436931295	Cyclemys_dentata:4.436931295):41.48644457):1.348638147	Leucocephalon_yuwonoi:47.27201224):0.607985987	kehreri:0.05):3.301174147	(Sacalia_bealei:34.39197056	Sacalia_quadriocellata:34.39197056):16.78920005):3.549105051):3.681592311	(Melanochelys_trijuga:47.87999823	messeliana:0.05):10.53187151):3.265385462	(((((((Batagur_kachuga:21.52884777	Batagur_baska:21.52884777):13.86359399	(Batagur_dhongoka:28.07598776	Batagur_borneoensis:28.07598776):7.316454003):5.376050907	Hardella_thurjii:40.76849267):4.895699098	((Pangshura_tentoria:16.20968633	Pangshura_smithii:16.20968633):10.05842456	Pangshura_tecta:26.26810912):19.39608088):4.958564913	(Morenia_ocellata:23.58693863	Morenia_petersi:23.58693863):27.03581805):6.233960185	(Malayemys:44.61343082	Orlitia_borneensis:44.61343082):12.24328605):3.564255692	(Siebenrockiella_crassicollis:57.16944544	Geoemyda_spengleri:57.16944544):3.251525353):1.256284408):1.296192742	(((((Rhinoclemmys_funerea:8.265546735	Rhinoclemmys_melanosterna:8.265546735):3.998385599	Rhinoclemmys_punctularia:12.26393233):15.38286765	Rhinoclemmys_areolata:27.64679998):12.43645302	(Rhinoclemmys_pulcherrima:28.07060028	Rhinoclemmys_annulata:28.07060028):12.01265095):5.800150359	Rhinoclemmys_nasuta:45.88340159):17.09004635):1.676533072	Gopherus_agassizii:64.64998278):1.21098075	(((Graptemys_geographica:12.37857008	Graptemys_barbouri:12.37857184):9.297022438	Malaclemys_terrapin:21.67559251):31.52529384	Glyptemys_insculpta:53.20088812):12.66007364);
(((((((((((Mauremys_caspica:20.42496192	Mauremys_rivulata:20.42496192):7.68217592	Mauremys_leprosa:28.10713784):1.813099503	(Mauremys_sinensis:17.66136333	Mauremys_reevesii:17.66136333):12.25887401):3.891190575	Mauremys_annamensis:33.8114292):11.65175146	((Cuora_flavomarginata:19.56218429	Cuora_aurocapitata:19.56218429):5.205148719	Cuora_amboinensis:24.76733301):20.69584636):14.25263494	((((((Heosemys_annandalii:24.3631069	Heosemys_grandis:24.36310819):7.939463667	Heosemys_spinosa:32.30257057):10.32853997	Notochelys_platynota:42.63111053):2.206100052	(Cyclemys_oldhamii:3.287320549	Cyclemys_dentata:3.287320549):41.54989132):1.988242929	Leucocephalon_yuwonoi:46.82545352):6.283130507	(Sacalia_bealei:30.32844575	Sacalia_quadriocellata:30.32844575):22.78013699):6.607230286):8.307920403	Melanochelys_trijuga:68.02373471):9.709341417	(((((((Batagur_kachuga:17.43003863	Batagur_baska:17.43003863):14.02043248	(Batagur_dhongoka:23.67796947	Batagur_borneoensis:23.67796947):7.772501641):6.42727659	Hardella_thurjii:37.8777477):6.586315659	((Pangshura_tentoria:12.73572605	Pangshura_smithii:12.73572605):9.158491351	Pangshura_tecta:21.89421612):22.56984596):7.692369727	((Morenia_ocellata:19.33313026	Morenia_petersi:19.33313026):28.54686974	kehreri:0.05):4.27643309):12.1210979	(Malayemys:42.9788591	Orlitia_borneensis:42.9788591):21.29867188):9.329461025	(Siebenrockiella_crassicollis:64.99899916	Geoemyda_spengleri:64.99899916):8.607991558):4.126085406):5.096699662	(((((Rhinoclemmys_funerea:6.235657581	Rhinoclemmys_melanosterna:6.235657581):3.202179166	Rhinoclemmys_punctularia:9.437836747):13.81229955	Rhinoclemmys_areolata:23.2501363):13.76690436	(Rhinoclemmys_pulcherrima:23.67258219	Rhinoclemmys_annulata:23.67258219):13.34445719):7.762441227	Rhinoclemmys_nasuta:44.7794806):38.05029519):9.224445923	Gopherus_agassizii:92.054223):20.69103471	(((Graptemys_geographica:9.531642505	Graptemys_barbouri:9.531643789):8.032383786	Malaclemys_terrapin:17.56402629):39.17454924	(Glyptemys_insculpta:47.87999872	messeliana:0.05):8.858578103):56.00667961);
(((((((((((Mauremys_caspica:13.61802521	Mauremys_rivulata:13.61802521):5.32558027	Mauremys_leprosa:18.94360548):1.275465921	(Mauremys_sinensis:11.73154189	Mauremys_reevesii:11.73154189):8.487529511):2.76291635	Mauremys_annamensis:22.98198859):8.502683921	((Cuora_flavomarginata:13.02747534	Cuora_aurocapitata:13.02747534):3.585607249	Cuora_amboinensis:16.61308259):14.87158908):10.96242341	((((((Heosemys_annandalii:16.33263326	Heosemys_grandis:16.33263409):5.573768054	Heosemys_spinosa:21.90640131):7.4776308	Notochelys_platynota:29.38403211):1.634333328	(Cyclemys_oldhamii:2.144027832	Cyclemys_dentata:2.144027832):28.87433844):1.485147589	Leucocephalon_yuwonoi:32.50351303):4.774687865	(Sacalia_bealei:20.50726082	Sacalia_quadriocellata:20.50726082):16.77093924):5.168894192):6.752476969	Melanochelys_trijuga:49.19957206):8.337190425	((((((((Batagur_kachuga:11.57430564	Batagur_baska:11.57430564):9.727064976	(Batagur_dhongoka:15.8580717	Batagur_borneoensis:15.8580717):5.443298918):4.607132427	Hardella_thurjii:25.90850304):4.832439002	((Pangshura_tentoria:8.405109264	Pangshura_smithii:8.405109264):6.221996763	Pangshura_tecta:14.62710519):16.11383602):5.805351999	(Morenia_ocellata:12.87093964	Morenia_petersi:12.87093964):23.67535441):9.570254308	(Malayemys:29.64072896	Orlitia_borneensis:29.64072896):16.47581939):1.763451642	kehreri:0.05):6.046713197	((Siebenrockiella_crassicollis:46.70519294	Geoemyda_spengleri:46.70519294):1.174806228	messeliana:0.05):6.046713192):3.610050124):4.62138251	(((((Rhinoclemmys_funerea:4.081662463	Rhinoclemmys_melanosterna:4.081662463):2.120793918	Rhinoclemmys_punctularia:6.20245638):9.359771445	Rhinoclemmys_areolata:15.56222783):9.723350555	(Rhinoclemmys_pulcherrima:15.85434412	Rhinoclemmys_annulata:15.85434412):9.431233425):5.689840843	Rhinoclemmys_nasuta:30.97541839):31.1827266):8.95467555	Gopherus_agassizii:71.11282138):28.88414468	(((Graptemys_geographica:6.264846608	Graptemys_barbouri:6.264847443):5.400520854	Malaclemys_terrapin:11.66536746):28.43246959	Glyptemys_insculpta:40.09783789):59.89912734);
(((((((((((Mauremys_caspica:21.14522836	Mauremys_rivulata:21.14522836):7.580314284	Mauremys_leprosa:28.72554264):1.757134154	(Mauremys_sinensis:18.36637478	Mauremys_reevesii:18.36637478):12.11630202):3.728437773	Mauremys_annamensis:34.21111594):10.79862054	((Cuora_flavomarginata:20.28057501	Cuora_aurocapitata:20.28057501):5.175983744	Cuora_amboinensis:25.45655875):19.55317636):12.38800137	(((((((Heosemys_annandalii:25.05810736	Heosemys_grandis:25.05810873):7.714244769	Heosemys_spinosa:32.77235213):9.665078004	Notochelys_platynota:42.43743013):2.006750509	(Cyclemys_oldhamii:3.495178499	Cyclemys_dentata:3.495178499):40.94900351):1.790386808	Leucocephalon_yuwonoi:46.23456745):1.645431174	kehreri:0.05):3.89493838	((Sacalia_bealei:30.87655933	Sacalia_quadriocellata:30.87655933):17.00343792	messeliana:0.05):3.894938375):5.622799474):6.747735334	Melanochelys_trijuga:64.14547181):7.374682942	(((((((Batagur_kachuga:18.13255993	Batagur_baska:18.13255993):13.82335159	(Batagur_dhongoka:24.38139405	Batagur_borneoensis:24.38139405):7.57451748):6.087559395	Hardella_thurjii:38.04347092):6.062761855	((Pangshura_tentoria:13.34793988	Pangshura_smithii:13.34793988):9.263645134	Pangshura_tecta:22.61158364):21.49464776):6.840888807	(Morenia_ocellata:20.0505811	Morenia_petersi:20.0505811):30.89654048):10.20231995	(Malayemys:42.75514745	Orlitia_borneensis:42.75514745):18.39429408):7.309107384	(Siebenrockiella_crassicollis:61.73254009	Geoemyda_spengleri:61.73254009):6.726007456):3.061607207):3.620354696	(((((Rhinoclemmys_funerea:6.600843412	Rhinoclemmys_melanosterna:6.600843412):3.341266187	Rhinoclemmys_punctularia:9.942109598):14.01584492	Rhinoclemmys_areolata:23.95795452):13.279891	(Rhinoclemmys_pulcherrima:24.37606612	Rhinoclemmys_annulata:24.37606612):12.86177803):7.154091894	Rhinoclemmys_nasuta:44.39193604):30.74857341):6.032637804	Gopherus_agassizii:81.17314863):9.553550769	(((Graptemys_geographica:10.0394841	Graptemys_barbouri:10.03948547):8.228528417	Malaclemys_terrapin:18.26801252):36.62286606	Glyptemys_insculpta:54.89087995):35.83581808);
(((((((((((Mauremys_caspica:12.98518012	Mauremys_rivulata:12.98518012):5.025216544	Mauremys_leprosa:18.01039666):1.198799088	(Mauremys_sinensis:11.19767983	Mauremys_reevesii:11.19767983):8.011515922):2.590350647	Mauremys_annamensis:21.7995472):7.91307465	((Cuora_flavomarginata:12.42602464	Cuora_aurocapitata:12.42602464):3.389161387	Cuora_amboinensis:15.81518603):13.89743502):10.0587033	((((((Heosemys_annandalii:15.55060985	Heosemys_grandis:15.55061066):5.241596437	Heosemys_spinosa:20.79220629):6.973972724	Notochelys_platynota:27.76617902):1.514865016	(Cyclemys_oldhamii:2.056587159	Cyclemys_dentata:2.056587159):27.22445767):1.373531521	Leucocephalon_yuwonoi:30.65457555):4.395441759	(Sacalia_bealei:19.47980275	Sacalia_quadriocellata:19.47980275):15.57021376):4.721307029):6.104643622	Melanochelys_trijuga:45.87596796):7.42661323	((((((((Batagur_kachuga:11.04852305	Batagur_baska:11.04852305):9.176441368	(Batagur_dhongoka:15.10270965	Batagur_borneoensis:15.10270965):5.122254763):4.308364924	Hardella_thurjii:24.53332934):4.490816904	((Pangshura_tentoria:8.036672622	Pangshura_smithii:8.036672622):5.903074064	Pangshura_tecta:13.93974589):15.08439956):5.354170223	(Morenia_ocellata:12.27774792	Morenia_petersi:12.27774792):22.10056854):8.719709208	(Malayemys:28.00434175	Orlitia_borneensis:28.00434175):15.09368393):4.781974319	kehreri:0.05):2.222911168	(Siebenrockiella_crassicollis:43.629656	Geoemyda_spengleri:43.629656):6.473254363):3.199670834):4.056851663	(((((Rhinoclemmys_funerea:3.91139609	Rhinoclemmys_melanosterna:3.91139609):2.025920343	Rhinoclemmys_punctularia:5.937316433):8.886044435	Rhinoclemmys_areolata:14.82336087):9.128942549	(Rhinoclemmys_pulcherrima:15.0991905	Rhinoclemmys_annulata:15.0991905):8.85311212):5.288978495	Rhinoclemmys_nasuta:29.24128111):28.11815174):7.717366584	(Gopherus_agassizii:47.88	messeliana:0.05):17.19680024):22.35334674	(((Graptemys_geographica:5.996847996	Graptemys_barbouri:5.996848797):5.138060891	Malaclemys_terrapin:11.13490889):26.49553561	Glyptemys_insculpta:37.6304453):49.79970089);
(((((((((((Mauremys_caspica:13.69290763	Mauremys_rivulata:13.69290763):5.384517124	Mauremys_leprosa:19.07742475):1.292264331	(Mauremys_sinensis:11.78973179	Mauremys_reevesii:11.78973179):8.579957289):2.803007567	Mauremys_annamensis:23.17269748):8.659744415	((Cuora_flavomarginata:13.09690257	Cuora_aurocapitata:13.09690257):3.622017472	Cuora_amboinensis:16.71892004):15.11352102):11.2488408	((((((Heosemys_annandalii:16.43533586	Heosemys_grandis:16.43533669):5.645556905	Heosemys_spinosa:22.08089276):7.607168083	Notochelys_platynota:29.68806084):1.668073287	(Cyclemys_oldhamii:2.149042535	Cyclemys_dentata:2.149042535):29.20709243):1.517586064	Leucocephalon_yuwonoi:32.87372019):4.890932241	(Sacalia_bealei:20.66182198	Sacalia_quadriocellata:20.66182198):17.10282962):5.316629426):6.983324656	Melanochelys_trijuga:50.06460652):8.689900193	((((((((Batagur_kachuga:11.63120013	Batagur_baska:11.63120013):9.835882928	(Batagur_dhongoka:15.95558191	Batagur_borneoensis:15.95558191):5.511501154):4.680295196	Hardella_thurjii:26.14737826):4.925461993	((Pangshura_tentoria:8.438975978	Pangshura_smithii:8.438975978):6.272824039	Pangshura_tecta:14.71179918):16.36104023):5.940867338	(Morenia_ocellata:12.93895613	Morenia_petersi:12.93895613):24.07475146):9.856858055	(Malayemys:29.94992325	Orlitia_borneensis:29.94992325):16.92064239):1.009434351	kehreri:0.05):7.101779976	(Siebenrockiella_crassicollis:47.47965749	Geoemyda_spengleri:47.47965749):7.502121648):3.772727576):4.854223803	((((((Rhinoclemmys_funerea:4.093310704	Rhinoclemmys_melanosterna:4.093310704):2.130393566	Rhinoclemmys_punctularia:6.223704269):9.432867901	Rhinoclemmys_areolata:15.65657217):9.857126095	(Rhinoclemmys_pulcherrima:15.95181411	Rhinoclemmys_annulata:15.95181411):9.56188332):5.798576999	Rhinoclemmys_nasuta:31.31227443):16.56772474	messeliana:0.05):15.72873135):9.497948165	Gopherus_agassizii:73.10667951):32.55035157	(((Graptemys_geographica:6.286414489	Graptemys_barbouri:6.286415325):5.436595911	Malaclemys_terrapin:11.7230104):28.93892342	Glyptemys_insculpta:40.66193465):64.99509559);
(((((((((((Mauremys_caspica:33.05706876	Mauremys_rivulata:33.05706876):10.8480825	Mauremys_leprosa:43.90515126):2.432894006	(Mauremys_sinensis:28.94165847	Mauremys_reevesii:28.94165847):17.39638679):5.056460433	Mauremys_annamensis:51.39450797):13.78816212	(((Cuora_flavomarginata:31.7843313	Cuora_aurocapitata:31.7843313):7.511813233	Cuora_amboinensis:39.29614453):8.583853187	kehreri:0.05):17.30267009):14.07875227	((((((Heosemys_annandalii:38.72710747	Heosemys_grandis:38.72710974):10.73343237	Heosemys_spinosa:49.46053984):12.5581597	Notochelys_platynota:62.01869954):2.475039344	(Cyclemys_oldhamii:5.731474028	Cyclemys_dentata:5.731474028):58.76226712):2.16779335	(Leucocephalon_yuwonoi:47.87999773	messeliana:0.05):18.7815345):6.457438312	(Sacalia_bealei:46.87906656	Sacalia_quadriocellata:46.87906656):26.23990171):6.142449544):6.771678689	Melanochelys_trijuga:86.03309878):6.552958996	(((((((Batagur_kachuga:28.59208707	Batagur_baska:28.59208707):19.76130965	(Batagur_dhongoka:37.75711202	Batagur_borneoensis:37.75711202):10.5962847):8.084023781	Hardella_thurjii:56.4374205):7.642831378	((Pangshura_tentoria:21.32846361	Pangshura_smithii:21.32846361):13.87075698	Pangshura_tecta:35.19921832):28.88103129):8.098657125	(Morenia_ocellata:31.44459871	Morenia_petersi:31.44459871):40.73431029):10.93268325	(Malayemys:62.41370408	Orlitia_borneensis:62.41370408):20.69788817):6.870390059	(Siebenrockiella_crassicollis:83.69113226	Geoemyda_spengleri:83.69113226):6.290847777):2.604077734):2.844348097	(((((Rhinoclemmys_funerea:10.73822927	Rhinoclemmys_melanosterna:10.73822927):5.294284548	Rhinoclemmys_punctularia:16.03251382):21.11536892	Rhinoclemmys_areolata:37.14788273):18.24272376	(Rhinoclemmys_pulcherrima:37.74945695	Rhinoclemmys_annulata:37.74945695):17.64114728):9.03930071	Rhinoclemmys_nasuta:64.42990493):31.00050093):4.086017765	Gopherus_agassizii:99.5164259):3.951584873	(((Graptemys_geographica:16.1853495	Graptemys_barbouri:16.18535177):12.60931134	Malaclemys_terrapin:28.79466084):47.78153172	Glyptemys_insculpta:76.57619483):26.89181368);
(((((((((((Mauremys_caspica:41.20601235	Mauremys_rivulata:41.20601235):11.31108887	Mauremys_leprosa:52.51710122):2.373995164	(Mauremys_sinensis:36.61516114	Mauremys_reevesii:36.61516114):18.27593525):4.735708981	Mauremys_annamensis:59.62680853):11.4784124	((Cuora_flavomarginata:39.80345963	Cuora_aurocapitata:39.80345963):8.050681414	Cuora_amboinensis:47.85414105):23.25107672):9.32333817	((((((Heosemys_annandalii:47.26365091	Heosemys_grandis:47.26365407):10.58389932	Heosemys_spinosa:57.84755023):10.81741282	(Notochelys_platynota:47.87999683	kehreri:0.05):20.78496621):1.9191242	(Cyclemys_oldhamii:7.829159688	Cyclemys_dentata:7.829159688):62.75493071):1.620295383	Leucocephalon_yuwonoi:72.20438262):4.478031132	(Sacalia_bealei:55.41067833	Sacalia_quadriocellata:55.41067833):21.27173227):3.746142183):3.493493906	Melanochelys_trijuga:83.92204985):2.661396282	(((((((Batagur_kachuga:36.21781774	Batagur_baska:36.21781774):20.59321484	(Batagur_dhongoka:46.24968448	Batagur_borneoensis:46.24968448):10.56134809):7.264007765	Hardella_thurjii:64.07504034):6.193522823	((Pangshura_tentoria:27.70493575	Pangshura_smithii:27.70493575):15.82651203	Pangshura_tecta:43.53144463):26.73711538):5.795342838	(Morenia_ocellata:39.4264571	Morenia_petersi:39.4264571):36.6374489):6.437439528	(Malayemys:68.97612657	Orlitia_borneensis:68.97612657):13.52521896):3.116547031	((Siebenrockiella_crassicollis:47.87999684	messeliana:0.05):34.91389957	Geoemyda_spengleri:82.79389642):2.823992988):0.9655567226):0.9016639097	(((((Rhinoclemmys_funerea:14.44063578	Rhinoclemmys_melanosterna:14.44063578):6.755155694	Rhinoclemmys_punctularia:21.19579147):24.41229558	Rhinoclemmys_areolata:45.60808705):17.56666828	(Rhinoclemmys_pulcherrima:46.24164463	Rhinoclemmys_annulata:46.24164463):16.93310755):7.36075865	Rhinoclemmys_nasuta:70.53551083):16.94959921):0.973595637	Gopherus_agassizii:88.45870883):0.4521382467	(((Graptemys_geographica:21.38714342	Graptemys_barbouri:21.38714657):15.06107066	Malaclemys_terrapin:36.44821408):42.40694926	Glyptemys_insculpta:78.8551665):10.05567743);
(((((((((((Mauremys_caspica:42.47882556	Mauremys_rivulata:42.47882556):11.9749894	Mauremys_leprosa:54.45381495):2.538208691	(Mauremys_sinensis:37.66652773	Mauremys_reevesii:37.66652773):19.32549591):5.094000177	Mauremys_annamensis:62.08602702):12.56146767	(((Cuora_flavomarginata:41.00595712	Cuora_aurocapitata:41.00595712):6.874039678	messeliana:0.05):1.614901934	Cuora_amboinensis:49.49489873):25.15259276):10.55146474	((((((Heosemys_annandalii:48.86927278	Heosemys_grandis:48.86927598):11.29780271	(Heosemys_spinosa:47.8799968	kehreri:0.05):12.28707869):11.77913066	Notochelys_platynota:71.94620615):2.122746441	(Cyclemys_oldhamii:7.964862092	Cyclemys_dentata:7.964862092):66.1040937):1.801960565	Leucocephalon_yuwonoi:75.87091315):5.035209614	(Sacalia_bealei:57.54885654	Sacalia_quadriocellata:57.54885654):23.35726303):4.29283346):4.103067873	Melanochelys_trijuga:89.3020241):3.237504615	(((((((Batagur_kachuga:37.25116835	Batagur_baska:37.25116835):21.8008883	(Batagur_dhongoka:47.79613497	Batagur_borneoensis:47.79613497):11.25592169):7.861286463	Hardella_thurjii:66.91334312):6.805779001	((Pangshura_tentoria:28.39260452	Pangshura_smithii:28.39260452):16.5336645	Pangshura_tecta:44.92626582):28.7928531):6.48606031	(Morenia_ocellata:40.61046107	Morenia_petersi:40.61046107):39.59472136):7.413329899	(Malayemys:72.28958423	Orlitia_borneensis:72.28958423):15.3289281):3.730132723	(Siebenrockiella_crassicollis:87.96328884	Geoemyda_spengleri:87.96328884):3.385353009):1.190886866):1.138029083	(((((Rhinoclemmys_funerea:14.72467501	Rhinoclemmys_melanosterna:14.72467501):6.941835875	Rhinoclemmys_punctularia:21.66651088):25.45133041	Rhinoclemmys_areolata:47.1178413):18.8148127	(Rhinoclemmys_pulcherrima:47.78763187	Rhinoclemmys_annulata:47.78763187):18.14501893):8.082421813	Rhinoclemmys_nasuta:74.01507261):19.66248519):1.280753794	Gopherus_agassizii:94.95831479):0.6549368768	(((Graptemys_geographica:21.86370287	Graptemys_barbouri:21.86370607):15.62828677	Malaclemys_terrapin:37.49198964):45.8931219	Glyptemys_insculpta:83.38511474):12.22813373);
(((((((((((Mauremys_caspica:23.71121124	Mauremys_rivulata:23.71121124):8.355642916	Mauremys_leprosa:32.06685416):1.924458073	(Mauremys_sinensis:20.62755804	Mauremys_reevesii:20.62755804):13.36375419):4.067005396	Mauremys_annamensis:38.05831918):11.64098892	((Cuora_flavomarginata:22.75285698	Cuora_aurocapitata:22.75285698):5.72105399	Cuora_amboinensis:28.47391097):21.22539558):13.05372485	((((((Heosemys_annandalii:28.03487497	Heosemys_grandis:28.03487653):8.456739855	Heosemys_spinosa:36.49161483):10.45469776	Notochelys_platynota:46.94631258):2.148852816	(Cyclemys_oldhamii:3.95633811	Cyclemys_dentata:3.95633811):45.13882885):1.910282754	Leucocephalon_yuwonoi:51.00544815):5.867522437	(Sacalia_bealei:34.42203149	Sacalia_quadriocellata:34.42203149):22.45093754):5.880060806):6.940482948	Melanochelys_trijuga:69.69351434):7.407040155	(((((((Batagur_kachuga:20.36761684	Batagur_baska:20.36761684):15.2334306	(Batagur_dhongoka:27.288699	Batagur_borneoensis:27.288699):8.312348445):6.613114739	Hardella_thurjii:42.21416219):6.519687843	((Pangshura_tentoria:15.0325157	Pangshura_smithii:15.0325157):10.30156288	Pangshura_tecta:25.33407702):23.39977145):7.266837663	(Morenia_ocellata:22.49776459	Morenia_petersi:22.49776459):33.50292311):10.6282619	((Malayemys:47.28705952	Orlitia_borneensis:47.28705952):0.592940469	kehreri:0.05):18.74894961):7.422324449	((Siebenrockiella_crassicollis:47.87999844	messeliana:0.05):19.34761751	Geoemyda_spengleri:67.22761595):6.823656542):3.049282007):3.550324429	(((((Rhinoclemmys_funerea:7.460123117	Rhinoclemmys_melanosterna:7.460123117):3.75691107	Rhinoclemmys_punctularia:11.21703419):15.60441993	Rhinoclemmys_areolata:26.82145411):14.52122021	(Rhinoclemmys_pulcherrima:27.28282148	Rhinoclemmys_annulata:27.28282148):14.05985128):7.696650656	Rhinoclemmys_nasuta:49.03932342):31.61155551):5.745851565	Gopherus_agassizii:86.39673205):8.172058934	(((Graptemys_geographica:11.32631998	Graptemys_barbouri:11.32632153):9.191893779	Malaclemys_terrapin:20.51821376):39.62322212	Glyptemys_insculpta:60.14143743):34.427352);
(((((((((((Mauremys_caspica:46.08078979	Mauremys_rivulata:46.08078979):12.36483744	Mauremys_leprosa:58.44562723):2.573440039	(Mauremys_sinensis:41.01969529	Mauremys_reevesii:41.01969529):19.99937198):5.107204796	Mauremys_annamensis:66.12627564):12.19898828	((Cuora_flavomarginata:44.53695598	Cuora_aurocapitata:44.53695598):8.830873364	Cuora_amboinensis:53.36782934):24.957431):9.629775883	((((((Heosemys_annandalii:52.72275805	Heosemys_grandis:52.72276162):11.4890196	Heosemys_spinosa:64.21177765):11.54535534	Notochelys_platynota:75.75713299):2.021034653	(Cyclemys_oldhamii:8.853976241	Cyclemys_dentata:8.853976241):68.92419497):1.698468655	Leucocephalon_yuwonoi:79.47663629):4.650361804	(Sacalia_bealei:61.58117047	Sacalia_quadriocellata:61.58117047):22.54582406):3.828038124):3.495898509	Melanochelys_trijuga:91.45093473):2.584880816	(((((((Batagur_kachuga:40.58061911	Batagur_baska:40.58061911):22.51340476	(Batagur_dhongoka:51.61404478	Batagur_borneoensis:51.61404478):11.4799791):7.793391434	Hardella_thurjii:70.88741531):6.559144552	((Pangshura_tentoria:31.1371415	Pangshura_smithii:31.1371415):17.49849497	Pangshura_tecta:48.6356329):28.81092339):6.042417295	(Morenia_ocellata:44.12161358	Morenia_petersi:44.12161358):39.36736358):6.551073676	(Malayemys:76.08547009	(Orlitia_borneensis:47.88	kehreri:0.05):28.20547009):13.95458075):3.069016088	((Siebenrockiella_crassicollis:47.87999642	messeliana:0.05):42.45193676	Geoemyda_spengleri:90.33193318):2.777130163):0.9267522023):0.8486101031	(((((Rhinoclemmys_funerea:16.29906938	Rhinoclemmys_melanosterna:16.29906938):7.574092985	Rhinoclemmys_punctularia:23.87316236):27.03867657	Rhinoclemmys_areolata:50.91183894):19.01504855	(Rhinoclemmys_pulcherrima:51.60524844	Rhinoclemmys_annulata:51.60524844):18.32163547):7.800248865	Rhinoclemmys_nasuta:77.72713277):17.15729288):0.8847414996	Gopherus_agassizii:95.76917073):0.3793568606	(((Graptemys_geographica:24.08720002	Graptemys_barbouri:24.08720359):16.74803317	Malaclemys_terrapin:40.83523319):45.52023806	Glyptemys_insculpta:86.35547483):9.793049181);
(((((((((((Mauremys_caspica:30.87799311	Mauremys_rivulata:30.87799311):10.20742941	Mauremys_leprosa:41.08542252):2.295473351	(Mauremys_sinensis:27.01651486	Mauremys_reevesii:27.01651486):16.36438102):4.778991249	Mauremys_annamensis:48.15988923):13.09610039	((Cuora_flavomarginata:29.68318524	Cuora_aurocapitata:29.68318524):7.060066329	Cuora_amboinensis:36.74325157):24.51273594):13.50056619	((((((Heosemys_annandalii:36.20772399	Heosemys_grandis:36.2077261):10.12297896	Heosemys_spinosa:46.33070294):11.91077596	Notochelys_platynota:58.2414789):2.35759768	(Cyclemys_oldhamii:5.332866722	Cyclemys_dentata:5.332866722):55.26621197):2.068074485	Leucocephalon_yuwonoi:62.66715106):6.179704759	(Sacalia_bealei:43.89169438	Sacalia_quadriocellata:43.89169438):24.95515933):5.909697876):6.560682412	Melanochelys_trijuga:81.31723611):6.412530409	(((((((Batagur_kachuga:26.6887687	Batagur_baska:26.6887687):18.59553405	(Batagur_dhongoka:35.29512674	Batagur_borneoensis:35.29512674):9.989176013):7.653635055	Hardella_thurjii:52.93793781):7.267011572	(((Pangshura_tentoria:19.88723888	Pangshura_smithii:19.88723888):13.00299612	Pangshura_tecta:32.89023289):14.98976498	kehreri:0.05):12.3249494):7.740336293	(Morenia_ocellata:29.36434662	Morenia_petersi:29.36434662):38.58093905):10.53469359	(Malayemys:58.61749291	Orlitia_borneensis:58.61749291):19.86248635):6.692183384	(Siebenrockiella_crassicollis:79.04192705	Geoemyda_spengleri:79.04192705):6.130233486):2.557605977):2.811880826	(((((Rhinoclemmys_funerea:9.997958292	Rhinoclemmys_melanosterna:9.997958292):4.940028334	Rhinoclemmys_punctularia:14.93798663):19.78413777	Rhinoclemmys_areolata:34.7221244):17.22294558	(Rhinoclemmys_pulcherrima:35.28792605	Rhinoclemmys_annulata:35.28792605):16.65714182):8.59315657	Rhinoclemmys_nasuta:60.53822444):30.0034229):4.088564357	Gopherus_agassizii:94.63021381):4.099257802	(((Graptemys_geographica:15.0807072	Graptemys_barbouri:15.08070931):11.79798296	Malaclemys_terrapin:26.87869016):45.29016592	(Glyptemys_insculpta:47.87999789	messeliana:0.05):24.2888603):26.56061131);
(((((((((((Mauremys_caspica:34.87910175	Mauremys_rivulata:34.87910175):10.22402219	Mauremys_leprosa:45.10312394):2.198651845	(Mauremys_sinensis:30.83019539	Mauremys_reevesii:30.83019539):16.4715804):4.452037946	Mauremys_annamensis:51.7538163):11.26177212	((Cuora_flavomarginata:33.63657974	Cuora_aurocapitata:33.63657974):7.204689834	Cuora_amboinensis:40.84126957):22.17431627):9.940562584	((((((Heosemys_annandalii:40.30654019	Heosemys_grandis:40.30654276):9.76361502	Heosemys_spinosa:50.07015521):10.48270306	Notochelys_platynota:60.55285827):1.933043738	(Cyclemys_oldhamii:6.412521194	Cyclemys_dentata:6.412521194):56.07338338):1.65408357	Leucocephalon_yuwonoi:64.13998558):4.697697498	(Sacalia_bealei:47.78579187	Sacalia_quadriocellata:47.78579187):21.05188864):4.11846536):4.081954712	Melanochelys_trijuga:77.03810315):3.392239974	(((((((Batagur_kachuga:30.48214763	Batagur_baska:30.48214763):18.61341281	(Batagur_dhongoka:39.39077822	Batagur_borneoensis:39.39077822):9.70478222):6.932573759	(Hardella_thurjii:47.87999999	kehreri:0.05):8.148134206):6.138087596	((Pangshura_tentoria:23.10853371	Pangshura_smithii:23.10853371):13.84200597	Pangshura_tecta:36.95053711):25.21568212):6.009941751	(Morenia_ocellata:33.30344176	Morenia_petersi:33.30344176):34.87272179):7.16518461	(Malayemys:60.86447831	Orlitia_borneensis:60.86447831):14.47686984):3.81586086	(Siebenrockiella_crassicollis:75.68603864	Geoemyda_spengleri:75.68603864):3.471167808):1.273136672):1.258720803	(((((Rhinoclemmys_funerea:11.89509574	Rhinoclemmys_melanosterna:11.89509574):5.672411726	Rhinoclemmys_punctularia:17.56750747):21.24538388	Rhinoclemmys_areolata:38.81289135):16.34208782	(Rhinoclemmys_pulcherrima:39.38352954	Rhinoclemmys_annulata:39.38352954):15.77144706):7.281659568	Rhinoclemmys_nasuta:62.43663617):19.25242776):1.506340541	Gopherus_agassizii:83.19540703):0.8930710884	((((Graptemys_geographica:17.72930547	Graptemys_barbouri:17.72930804):12.95461034	Malaclemys_terrapin:30.68391581):17.19607905	messeliana:0.05):23.32064691	Glyptemys_insculpta:71.20064435):12.8878312);
(((((((((((Mauremys_caspica:13.61106015	Mauremys_rivulata:13.61106015):5.379829039	Mauremys_leprosa:18.99088919):1.293632516	(Mauremys_sinensis:11.71341687	Mauremys_reevesii:11.71341687):8.571104833):2.809421813	Mauremys_annamensis:23.09394435):8.711048549	((Cuora_flavomarginata:13.01657497	Cuora_aurocapitata:13.01657497):3.615830429	Cuora_amboinensis:16.6324054):15.17258667):11.39447746	((((((Heosemys_annandalii:16.34903941	Heosemys_grandis:16.34904024):5.650033834	Heosemys_spinosa:21.99907324):7.644217312	Notochelys_platynota:29.64329055):1.681274707	(Cyclemys_oldhamii:2.129953688	Cyclemys_dentata:2.129953688):29.1946124):1.531262764	Leucocephalon_yuwonoi:32.85582803):4.94624331	(Sacalia_bealei:20.57710144	Sacalia_quadriocellata:20.57710144):17.22496907):5.397398195):7.125293618	(Melanochelys_trijuga:47.87999917	kehreri:0.05):2.444763981):8.931205998	(((((((Batagur_kachuga:11.55543481	Batagur_baska:11.55543481):9.828424527	(Batagur_dhongoka:15.86975871	Batagur_borneoensis:15.86975871):5.514100627):4.69688889	Hardella_thurjii:26.08074823):4.958147036	((Pangshura_tentoria:8.37712599	Pangshura_smithii:8.37712599):6.250682529	Pangshura_tecta:14.62780769):16.41108675):6.002593134	(Morenia_ocellata:12.85906395	Morenia_petersi:12.85906395):24.18242445):10.01897661	(Malayemys:29.90710019	Orlitia_borneensis:29.90710019):17.15336482):8.308512115	((Siebenrockiella_crassicollis:47.68224395	Geoemyda_spengleri:47.68224395):0.1977552195	messeliana:0.05):7.488977126):3.886992849):5.02489235	(((((Rhinoclemmys_funerea:4.058888012	Rhinoclemmys_melanosterna:4.058888012):2.115748964	Rhinoclemmys_punctularia:6.174636975):9.396472894	Rhinoclemmys_areolata:15.57110987):9.872906828	(Rhinoclemmys_pulcherrima:15.86599515	Rhinoclemmys_annulata:15.86599515):9.578020716):5.836318204	Rhinoclemmys_nasuta:31.28033407):33.00052742):9.921370611	Gopherus_agassizii:74.20223294):36.0653982	(((Graptemys_geographica:6.236950792	Graptemys_barbouri:6.23695162):5.409974354	Malaclemys_terrapin:11.64692515):29.09366622	Glyptemys_insculpta:40.74059219):69.52703812);
(((((((((((Mauremys_caspica:19.34692628	Mauremys_rivulata:19.34692628):6.666637007	Mauremys_leprosa:26.01356329):1.522633031	(Mauremys_sinensis:16.86507159	Mauremys_reevesii:16.86507159):10.67112473):3.200919955	Mauremys_annamensis:30.73711756):9.022486448	((Cuora_flavomarginata:18.57679621	Cuora_aurocapitata:18.57679621):4.58090565	Cuora_amboinensis:23.15770186):16.60190086):9.822151023	(((((((Heosemys_annandalii:22.8075933	Heosemys_grandis:22.80759459):6.699233286	Heosemys_spinosa:29.50682659):8.139124217	Notochelys_platynota:37.6459508):1.650953188	(Cyclemys_oldhamii:3.267711113	Cyclemys_dentata:3.267711113):36.02919416):1.460795135	Leucocephalon_yuwonoi:40.75769913):4.443625732	(Sacalia_bealei:27.87629097	Sacalia_quadriocellata:27.87629097):17.3250326):2.678673854	messeliana:0.05):1.701755032):5.060058047	Melanochelys_trijuga:54.64181179):5.235644407	((((((((Batagur_kachuga:16.65535538	Batagur_baska:16.65535538):12.15056833	(Batagur_dhongoka:22.21199948	Batagur_borneoensis:22.21199948):6.593924222):5.177059044	Hardella_thurjii:33.98298275):5.036887885	((Pangshura_tentoria:12.33434527	Pangshura_smithii:12.33434527):8.314207059	Pangshura_tecta:20.64855104):18.3713183):5.525194277	(Morenia_ocellata:18.37162204	Morenia_petersi:18.37162204):26.17344287):3.334935084	kehreri:0.05):4.543725576	(Malayemys:37.90827759	Orlitia_borneensis:37.90827759):14.51544798):5.322026552	(Siebenrockiella_crassicollis:52.85913866	Geoemyda_spengleri:52.85913866):4.88661218):2.131705361):2.432396005	(((((Rhinoclemmys_funerea:6.149149841	Rhinoclemmys_melanosterna:6.149149841):3.076070756	Rhinoclemmys_punctularia:9.225220597):12.61347191	Rhinoclemmys_areolata:21.83869251):11.46580173	(Rhinoclemmys_pulcherrima:22.20730526	Rhinoclemmys_annulata:22.20730526):11.0971877):5.949610066	Rhinoclemmys_nasuta:39.25410302):23.05574918):3.79043889	Gopherus_agassizii:66.10029238):4.730734163	(((Graptemys_geographica:9.31448617	Graptemys_barbouri:9.314487458):7.462377668	Malaclemys_terrapin:16.77686384):30.86900972	Glyptemys_insculpta:47.64587485):23.18515041);
(((((((((((Mauremys_caspica:21.16447674	Mauremys_rivulata:21.16447674):7.376305401	Mauremys_leprosa:28.54078214):1.691894935	(Mauremys_sinensis:18.43052441	Mauremys_reevesii:18.43052441):11.80215266):3.566251699	Mauremys_annamensis:33.79893017):10.13069126	((Cuora_flavomarginata:20.31545301	Cuora_aurocapitata:20.31545301):5.059399194	Cuora_amboinensis:25.37485221):18.55476783):11.19534732	((((((Heosemys_annandalii:24.98737218	Heosemys_grandis:24.98737358):7.439281407	Heosemys_spinosa:32.42665359):9.118279557	Notochelys_platynota:41.54493314):1.86200441	(Cyclemys_oldhamii:3.552716509	Cyclemys_dentata:3.552716509):39.85422244):1.651458317	Leucocephalon_yuwonoi:45.05839587):5.048338783	(Sacalia_bealei:30.61096697	Sacalia_quadriocellata:30.61096697):19.49576628):5.018232702):5.860539205	Melanochelys_trijuga:60.98550656):6.159740942	(((((((Batagur_kachuga:18.19978787	Batagur_baska:18.19978787):13.44595782	(Batagur_dhongoka:24.32851575	Batagur_borneoensis:24.32851575):7.317229933):5.783589322	Hardella_thurjii:37.42933501):5.664832275	((Pangshura_tentoria:13.45502114	Pangshura_smithii:13.45502114):9.145821687	Pangshura_tecta:22.60084143):20.49332445):6.26450141	(Morenia_ocellata:20.08936259	Morenia_petersi:20.08936259):29.2693061):9.048363405	(Malayemys:41.84049016	Orlitia_borneensis:41.84049016):16.56654194):6.216155731	(Siebenrockiella_crassicollis:58.91194727	(Geoemyda_spengleri:47.8799986	messeliana:0.05):11.03194867):5.711239159):2.522061072):2.907393969	(((((Rhinoclemmys_funerea:6.69234665	Rhinoclemmys_melanosterna:6.69234665):3.359169317	Rhinoclemmys_punctularia:10.05151597):13.86423984	Rhinoclemmys_areolata:23.91575581):12.75347681	(Rhinoclemmys_pulcherrima:24.3233245	Rhinoclemmys_annulata:24.3233245):12.34590673):6.689375473	Rhinoclemmys_nasuta:43.3586067):26.69403477):4.618248136	(Gopherus_agassizii:47.88	kehreri:0.05):26.79089101):6.151057124	(((Graptemys_geographica:10.14911589	Graptemys_barbouri:10.14911729):8.184354271	Malaclemys_terrapin:18.33347016):34.56813667	Glyptemys_insculpta:52.90160823):27.9203385);
(((((((((((Mauremys_caspica:33.73944049	Mauremys_rivulata:33.73944049):10.4284464	Mauremys_leprosa:44.16788689):2.287205553	(Mauremys_sinensis:29.69160131	Mauremys_reevesii:29.69160131):16.76349113):4.688135871	Mauremys_annamensis:51.14323072):12.28142396	((Cuora_flavomarginata:32.49273602	Cuora_aurocapitata:32.49273602):7.288983934	Cuora_amboinensis:39.78171996):23.64293231):11.60305395	((((((Heosemys_annandalii:39.23552472	Heosemys_grandis:39.23552713):10.12533933	Heosemys_spinosa:49.36086405):11.31648811	Notochelys_platynota:60.67735216):2.152993987	(Cyclemys_oldhamii:6.036520083	Cyclemys_dentata:6.036520083):56.79382847):1.862491477	(Leucocephalon_yuwonoi:47.87999759	kehreri:0.05):16.81284004):5.408680582	(Sacalia_bealei:46.9609903	Sacalia_quadriocellata:46.9609903):23.1405255):4.926188011):5.131369	(Melanochelys_trijuga:47.87999759	messeliana:0.05):32.27907762):4.57840685	(((((((Batagur_kachuga:29.34557945	Batagur_baska:29.34557945):18.98889063	(Batagur_dhongoka:38.30215987	Batagur_borneoensis:38.30215987):10.03231021):7.390603228	Hardella_thurjii:55.72507331):6.747521723	((Pangshura_tentoria:22.08121971	Pangshura_smithii:22.08121971):13.74592889	Pangshura_tecta:35.82714619):26.64544644):6.855298961	(Morenia_ocellata:32.15916785	Morenia_petersi:32.15916785):37.16872614):8.660465346	(Malayemys:61.02280372	Orlitia_borneensis:61.02280372):16.96555562):4.983737937	(Siebenrockiella_crassicollis:78.42446724	Geoemyda_spengleri:78.42446724):4.547627638):1.765387195):1.828571554	(((((Rhinoclemmys_funerea:11.24979253	Rhinoclemmys_melanosterna:11.24979253):5.449081187	Rhinoclemmys_punctularia:16.69887371):21.01558991	Rhinoclemmys_areolata:37.71446362):17.06757009	(Rhinoclemmys_pulcherrima:38.29478218	Rhinoclemmys_annulata:38.29478218):16.48724913):7.993136759	Rhinoclemmys_nasuta:62.77516806):23.79088556):2.382042067	Gopherus_agassizii:88.94809809):1.753236454	(((Graptemys_geographica:16.85517765	Graptemys_barbouri:16.85518006):12.69095956	Malaclemys_terrapin:29.54613721):43.35666234	Glyptemys_insculpta:72.90280195):17.79853019);
(((((((((((Mauremys_caspica:28.22929258	Mauremys_rivulata:28.22929258):8.643936483	Mauremys_leprosa:36.87322906):1.88922651	(Mauremys_sinensis:24.86215046	Mauremys_reevesii:24.86215046):13.90030511):3.864029461	Mauremys_annamensis:42.62648706):10.05975576	(((Cuora_flavomarginata:27.19290301	Cuora_aurocapitata:27.19290301):6.050465736	Cuora_amboinensis:33.24336875):14.63662923	messeliana:0.05):4.806242812):9.390082649	((((((Heosemys_annandalii:32.79074936	Heosemys_grandis:32.79075138):8.368061918	Heosemys_spinosa:41.15881127):9.286091735	Notochelys_platynota:50.44490301):1.756977843	(Cyclemys_oldhamii:5.075225646	Cyclemys_dentata:5.075225646):47.12665723):1.516975321	Leucocephalon_yuwonoi:53.71885617):4.387921756	(Sacalia_bealei:39.17997602	Sacalia_quadriocellata:39.17997602):18.92679989):3.969545508):4.098565394	Melanochelys_trijuga:66.17488883):3.611049343	(((((((Batagur_kachuga:24.57403203	Batagur_baska:24.57403203):15.73882587	(Batagur_dhongoka:32.01699312	Batagur_borneoensis:32.01699312):8.295864779):6.078151947	Hardella_thurjii:46.39100984):5.519169293	((Pangshura_tentoria:18.51555112	Pangshura_smithii:18.51555112):11.44788762	Pangshura_tecta:29.96343671):21.9467404):5.570707339	(Morenia_ocellata:26.91550492	Morenia_petersi:26.91550492):30.56538156):6.965544842	(Malayemys:50.72704802	Orlitia_borneensis:50.72704802):13.7193833):3.953729223	(Siebenrockiella_crassicollis:64.79437249	Geoemyda_spengleri:64.79437249):3.605786023):1.385779657):1.42357077	(((((Rhinoclemmys_funerea:9.450497462	Rhinoclemmys_melanosterna:9.450497462):4.564915927	Rhinoclemmys_punctularia:14.01541339):17.51419091	Rhinoclemmys_areolata:31.5296043):14.08761772	(Rhinoclemmys_pulcherrima:32.01087552	Rhinoclemmys_annulata:32.01087552):13.60634448):6.539676486	Rhinoclemmys_nasuta:52.15689649):19.05261246):1.826635905	(Gopherus_agassizii:47.87999999	kehreri:0.05):25.15614688):1.292075953	(((Graptemys_geographica:14.14622524	Graptemys_barbouri:14.14622726):10.59480845	Malaclemys_terrapin:24.74103369):35.62661898	Glyptemys_insculpta:60.3676547):13.96056611);
(((((((((((Mauremys_caspica:12.87162574	Mauremys_rivulata:12.87162574):5.045532972	Mauremys_leprosa:17.91715871):1.209464617	(Mauremys_sinensis:11.08601338	Mauremys_reevesii:11.08601338):8.040609942):2.62141829	Mauremys_annamensis:21.7480424):8.080621322	((Cuora_flavomarginata:12.31256107	Cuora_aurocapitata:12.31256107):3.39575253	Cuora_amboinensis:15.7083136):14.12034934):10.45151179	((((((Heosemys_annandalii:15.44259932	Heosemys_grandis:15.44260011):5.284697346	Heosemys_spinosa:20.72729666):7.103039541	Notochelys_platynota:27.8303362):1.554616804	(Cyclemys_oldhamii:2.023802855	Cyclemys_dentata:2.023802855):27.36115094):1.413412888	Leucocephalon_yuwonoi:30.7983659):4.548798689	(Sacalia_bealei:19.39995876	Sacalia_quadriocellata:19.39995876):15.94720504):4.933010143):6.459246882	Melanochelys_trijuga:46.73942161):8.001722932	(((((((Batagur_kachuga:10.93722291	Batagur_baska:10.93722291):9.216028769	(Batagur_dhongoka:14.99301639	Batagur_borneoensis:14.99301639):5.160235287):4.373696538	Hardella_thurjii:24.52694821):4.594056249	((Pangshura_tentoria:7.939487925	Pangshura_smithii:7.939487925):5.887615086	Pangshura_tecta:13.82710222):15.29390145):5.528397221	(Morenia_ocellata:12.16438515	Morenia_petersi:12.16438515):22.48501653):9.138667162	(Malayemys:28.07445929	Orlitia_borneensis:28.07445929):15.71360956):7.484386273	((Siebenrockiella_crassicollis:44.35127865	Geoemyda_spengleri:44.35127865):3.528720555	kehreri:0.05):3.392455125):3.46869021):4.450028422	(((((Rhinoclemmys_funerea:3.85362786	Rhinoclemmys_melanosterna:3.85362786):2.003729884	Rhinoclemmys_punctularia:5.857357744):8.855414923	Rhinoclemmys_areolata:14.71277267):9.222470298	(Rhinoclemmys_pulcherrima:14.98948524	Rhinoclemmys_annulata:14.98948524):8.945756939):5.408848249	Rhinoclemmys_nasuta:29.34409043):29.84708254):8.658467951	Gopherus_agassizii:67.8496417):28.6484204	((((Graptemys_geographica:5.916319186	Graptemys_barbouri:5.916319973):5.107073547	Malaclemys_terrapin:11.02339273):27.01357045	Glyptemys_insculpta:38.03696397):9.843035243	messeliana:0.05):48.61806211);
(((((((((((Mauremys_caspica:38.2874419	Mauremys_rivulata:38.2874419):11.19525309	Mauremys_leprosa:49.482695):2.405295528	(Mauremys_sinensis:33.84976128	Mauremys_reevesii:33.84976128):18.03822925):4.867700471	Mauremys_annamensis:56.75569382):12.29318186	((Cuora_flavomarginata:36.92584422	Cuora_aurocapitata:36.92584422):7.892099982	Cuora_amboinensis:44.8179442):24.23092865):10.81665966	((((((Heosemys_annandalii:44.23245811	Heosemys_grandis:44.23246093):10.68283675	Heosemys_spinosa:54.91529486):11.44816307	Notochelys_platynota:66.36345793):2.107991183	(Cyclemys_oldhamii:7.048024931	Cyclemys_dentata:7.048024931):61.42342701):1.802865624	Leucocephalon_yuwonoi:70.27431474):5.114937695	(Sacalia_bealei:52.41738058	(Sacalia_quadriocellata:47.87999435	messeliana:0.05):4.537386223):22.97186904):4.47628008):4.426325293	Melanochelys_trijuga:84.29185781):3.666262539	(((((((Batagur_kachuga:33.46819488	Batagur_baska:33.46819488):20.38151879	(Batagur_dhongoka:43.22966976	Batagur_borneoensis:43.22966976):10.6200439):7.575483958	Hardella_thurjii:61.42519763):6.69771653	((Pangshura_tentoria:25.38102974	Pangshura_smithii:25.38102974):15.17589092	Pangshura_tecta:40.55691783):27.5659935):6.54659076	(Morenia_ocellata:36.56074505	Morenia_petersi:36.56074505):38.10875987):7.783969964	(Malayemys:66.70335517	Orlitia_borneensis:66.70335517):15.75011971):4.130420541	(Siebenrockiella_crassicollis:82.82712965	Geoemyda_spengleri:82.82712965):3.756762951):1.374227751):1.355720514	(((((Rhinoclemmys_funerea:13.07111195	Rhinoclemmys_melanosterna:13.07111195):6.228672113	Rhinoclemmys_punctularia:19.29978406):23.29701604	Rhinoclemmys_areolata:42.59680011):17.8748497	(Rhinoclemmys_pulcherrima:43.22173171	Rhinoclemmys_annulata:43.22173171):17.24991527):7.94609155	(Rhinoclemmys_nasuta:47.87999717	kehreri:0.05):20.53774136):20.89610233):1.616049874	Gopherus_agassizii:90.92989356):0.9488941099	(((Graptemys_geographica:19.47740198	Graptemys_barbouri:19.4774048):14.21199416	Malaclemys_terrapin:33.68939614):44.26917435	Glyptemys_insculpta:77.95857331):13.92021153);
(((((((((((Mauremys_caspica:30.41491786	Mauremys_rivulata:30.41491786):9.963651651	Mauremys_leprosa:40.37856951):2.233091594	(Mauremys_sinensis:26.6324992	Mauremys_reevesii:26.6324992):15.9791619):4.639314109	Mauremys_annamensis:47.2509773):12.63581409	((Cuora_flavomarginata:29.24530209	Cuora_aurocapitata:29.24530209):6.901271469	Cuora_amboinensis:36.14657356):23.74021574):12.8728123	((((((Heosemys_annandalii:35.62395181	Heosemys_grandis:35.6239539):9.85291548	Heosemys_spinosa:45.47686729):11.51252687	Notochelys_platynota:56.98939415):2.266630577	(Cyclemys_oldhamii:5.278254525	Cyclemys_dentata:5.278254525):53.97777229):1.98453748	Leucocephalon_yuwonoi:61.24056221):5.907155598	(Sacalia_bealei:43.10817294	Sacalia_quadriocellata:43.10817294):24.03954277):5.611883795):6.176506359	(Melanochelys_trijuga:47.87999791	messeliana:0.05):31.05611005):5.962822721	(((((((Batagur_kachuga:26.31115316	Batagur_baska:26.31115316):18.14991028	(Batagur_dhongoka:34.73301276	Batagur_borneoensis:34.73301276):9.728050689):7.414062113	Hardella_thurjii:51.87512556):7.00228906	((Pangshura_tentoria:19.63200784	Pangshura_smithii:19.63200784):12.75120522	Pangshura_tecta:32.38321097):26.49420156):7.410791783	((Morenia_ocellata:28.93307436	Morenia_petersi:28.93307436):18.94692563	kehreri:0.05):18.40820641):9.984688742	(Malayemys:57.35119425	Orlitia_borneensis:57.35119425):18.9217009):6.258537533	(Siebenrockiella_crassicollis:76.80139391	Geoemyda_spengleri:76.80139391):5.730036677):2.367500097):2.581930403	(((((Rhinoclemmys_funerea:9.887558568	Rhinoclemmys_melanosterna:9.887558568):4.872357508	Rhinoclemmys_punctularia:14.75991608):19.41347967	Rhinoclemmys_areolata:34.17339575):16.74208158	(Rhinoclemmys_pulcherrima:34.72598127	Rhinoclemmys_annulata:34.72598127):16.18949397):8.282101416	Rhinoclemmys_nasuta:59.19757665):28.28328443):3.69839014	Gopherus_agassizii:91.17925332):3.546480638	(((Graptemys_geographica:14.90054537	Graptemys_barbouri:14.90054746):11.59682631	Malaclemys_terrapin:26.49737167):43.80989727	Glyptemys_insculpta:70.30727103):24.41846083);
(((((((((((Mauremys_caspica:29.95912242	Mauremys_rivulata:29.95912242):9.955589691	Mauremys_leprosa:39.91471211):2.243210662	(Mauremys_sinensis:26.20049222	Mauremys_reevesii:26.20049222):15.95743055):4.675881902	Mauremys_annamensis:46.83380672):12.85892381	(((Cuora_flavomarginata:28.79571871	Cuora_aurocapitata:28.79571871):6.88021724	Cuora_amboinensis:35.67593595):12.204062	kehreri:0.05):11.81273053):13.34702609	((((((Heosemys_annandalii:35.15355453	Heosemys_grandis:35.15355657):9.889592007	Heosemys_spinosa:45.04314654):11.68309747	Notochelys_platynota:56.72624401):2.319668881	((Cyclemys_oldhamii:5.15976967	Cyclemys_dentata:5.15976967):42.72023033	messeliana:0.05):11.16591493):2.037017614	Leucocephalon_yuwonoi:61.0829305):6.100542252	(Sacalia_bealei:42.65732674	Sacalia_quadriocellata:42.65732674):24.52614397):5.856281815):6.533890101	Melanochelys_trijuga:79.57364467):6.432145964	(((((((Batagur_kachuga:25.88165325	Batagur_baska:25.88165325):18.13766259	(Batagur_dhongoka:34.26355293	Batagur_borneoensis:34.26355293):9.755762906):7.497765	Hardella_thurjii:51.51708084):7.140862375	((Pangshura_tentoria:19.27093747	Pangshura_smithii:19.27093747):12.64841061	Pangshura_tecta:31.91934603):26.73859514):7.634137692	(Morenia_ocellata:28.48532455	Morenia_petersi:28.48532455):37.80675635):10.45106429	(Malayemys:57.0960348	Orlitia_borneensis:57.0960348):19.6471104):6.69051962	(Siebenrockiella_crassicollis:77.30312773	Geoemyda_spengleri:77.30312773):6.130535041):2.572127861):2.841075258	(((((Rhinoclemmys_funerea:9.677969082	Rhinoclemmys_melanosterna:9.677969082):4.789351424	Rhinoclemmys_punctularia:14.46732051):19.23754055	Rhinoclemmys_areolata:33.70486105):16.83832062	(Rhinoclemmys_pulcherrima:34.25653151	Rhinoclemmys_annulata:34.25653151):16.28664812):8.442826935	Rhinoclemmys_nasuta:58.98600657):29.86085933):4.166967371	Gopherus_agassizii:93.01383531):4.288715378	(((Graptemys_geographica:14.60576529	Graptemys_barbouri:14.60576733):11.4606446	Malaclemys_terrapin:26.06640989):44.40604661	Glyptemys_insculpta:70.47245854):26.83009011);
(((((((((((Mauremys_caspica:18.03086946	Mauremys_rivulata:18.03086946):6.563299987	Mauremys_leprosa:24.59416944):1.530117886	(Mauremys_sinensis:15.63918024	Mauremys_reevesii:15.63918024):10.48510709):3.258469686	Mauremys_annamensis:29.38275818):9.537558693	((Cuora_flavomarginata:17.28589585	Cuora_aurocapitata:17.28589585):4.470584324	Cuora_amboinensis:21.75648017):17.16383554):11.16614703	((((((Heosemys_annandalii:21.41137059	Heosemys_grandis:21.41137175):6.71204252	Heosemys_spinosa:28.12341311):8.510349421	Notochelys_platynota:36.63376253):1.78297953	(Cyclemys_oldhamii:2.955396749	Cyclemys_dentata:2.955396749):35.46134647):1.595855334	Leucocephalon_yuwonoi:40.0125974):4.971352342	(Sacalia_bealei:26.46775785	Sacalia_quadriocellata:26.46775785):18.51619073):5.102513004):6.214640488	(Melanochelys_trijuga:47.87999884	kehreri:0.05):8.421104394):6.937908061	(((((((Batagur_kachuga:15.43827355	Batagur_baska:15.43827355):11.97160418	(Batagur_dhongoka:20.82562596	Batagur_borneoensis:20.82562596):6.584251773):5.339788438	Hardella_thurjii:32.74966617):5.366395061	((Pangshura_tentoria:11.33795004	Pangshura_smithii:11.33795004):7.957976117	Pangshura_tecta:19.295925):18.82013507):6.121747935	(Morenia_ocellata:17.08785712	Morenia_petersi:17.08785712):27.14995204):9.290333649	(Malayemys:36.91565852	Orlitia_borneensis:36.91565852):16.6124843):6.809028054	(Siebenrockiella_crassicollis:54.06603046	Geoemyda_spengleri:54.06603046):6.271139248):2.901841581):3.4792417	(((((Rhinoclemmys_funerea:5.589219175	Rhinoclemmys_melanosterna:5.589219175):2.842156837	Rhinoclemmys_punctularia:8.431376012):12.0279705	Rhinoclemmys_areolata:20.45934651):11.58099066	(Rhinoclemmys_pulcherrima:20.82101615	Rhinoclemmys_annulata:20.82101615):11.21931987):6.329911502	Rhinoclemmys_nasuta:38.37024752):28.34800548):5.950966403	(Gopherus_agassizii:47.88	messeliana:0.05):24.78922055):10.43868049	(((Graptemys_geographica:8.514341343	Graptemys_barbouri:8.514342502):7.040314426	Malaclemys_terrapin:15.55465577):32.24919947	Glyptemys_insculpta:47.8038564):35.30404349);
(((((((((((Mauremys_caspica:21.73259549	Mauremys_rivulata:21.73259549):7.431028075	Mauremys_leprosa:29.16362356):1.692319536	(Mauremys_sinensis:18.95786849	Mauremys_reevesii:18.95786849):11.89807461):3.551197134	Mauremys_annamensis:34.40714169):9.957167428	((Cuora_flavomarginata:20.87204544	Cuora_aurocapitata:20.87204544):5.112412063	Cuora_amboinensis:25.98445751):18.37985015):10.72980744	((((((Heosemys_annandalii:25.59427651	Heosemys_grandis:25.59427797):7.449003952	Heosemys_spinosa:33.04328047):8.996023376	Notochelys_platynota:42.03930384):1.816469476	(Cyclemys_oldhamii:3.686024668	Cyclemys_dentata:3.686024668):40.1697501):1.604653693	Leucocephalon_yuwonoi:45.46042701):4.864987815	((Sacalia_bealei:31.23367472	Sacalia_quadriocellata:31.23367472):16.64632237	kehreri:0.05):2.445416285):4.768700273):5.467833677	Melanochelys_trijuga:60.56194878):5.597668958	(((((((Batagur_kachuga:18.72321016	Batagur_baska:18.72321016):13.54247383	(Batagur_dhongoka:24.93029881	Batagur_borneoensis:24.93029881):7.335385182):5.733026445	Hardella_thurjii:37.99871044):5.55246891	((Pangshura_tentoria:13.88181806	Pangshura_smithii:13.88181806):9.304263344	Pangshura_tecta:23.18607995):20.36509794):6.057379493	(Morenia_ocellata:20.64271165	Morenia_petersi:20.64271165):28.96584718):8.562569626	(Malayemys:42.32813214	Orlitia_borneensis:42.32813214):15.84299632):5.718084715	(Siebenrockiella_crassicollis:58.64123295	Geoemyda_spengleri:58.64123295):5.247978777):2.270406008):2.572735022	((((((Rhinoclemmys_funerea:6.93149083	Rhinoclemmys_melanosterna:6.93149083):3.459453325	Rhinoclemmys_punctularia:10.39094415):14.12304976	Rhinoclemmys_areolata:24.51399392):12.73479308	(Rhinoclemmys_pulcherrima:24.92506453	Rhinoclemmys_annulata:24.92506453):12.32372102):6.55993446	Rhinoclemmys_nasuta:43.80872001):4.071278539	messeliana:0.05):20.85235421):3.957425548	Gopherus_agassizii:72.68977976):4.731933854	(((Graptemys_geographica:10.49125204	Graptemys_barbouri:10.49125349):8.367921535	Malaclemys_terrapin:18.85917357):34.13108977	Glyptemys_insculpta:52.99026479):24.43144737);
(((((((((((Mauremys_caspica:22.45699342	Mauremys_rivulata:22.45699342):8.173879081	Mauremys_leprosa:30.6308725):1.905548372	(Mauremys_sinensis:19.47832566	Mauremys_reevesii:19.47832566):13.05809521):4.057905349	Mauremys_annamensis:36.59432766):11.87696236	(((Cuora_flavomarginata:21.52918951	Cuora_aurocapitata:21.52918951):5.567688161	Cuora_amboinensis:27.09687767):20.78312088	messeliana:0.05):0.5912900254):13.9037778	((((((Heosemys_annandalii:26.66708171	Heosemys_grandis:26.66708315):8.358942684	Heosemys_spinosa:35.02602439):10.59793766	Notochelys_platynota:45.62396206):2.220256892	(Cyclemys_oldhamii:3.681008106	Cyclemys_dentata:3.681008106):44.16321229):1.98721241	Leucocephalon_yuwonoi:49.83143136):6.1903138	(Sacalia_bealei:32.96416289	Sacalia_quadriocellata:32.96416289):23.05758082):6.35332122):7.737569595	Melanochelys_trijuga:70.11263597):8.637273943	(((((((Batagur_kachuga:19.22810978	Batagur_baska:19.22810978):14.9093199	(Batagur_dhongoka:25.93759925	Batagur_borneoensis:25.93759925):8.199830432):6.649749709	Hardella_thurjii:40.78717939):6.682618749	((Pangshura_tentoria:14.12137131	Pangshura_smithii:14.12137131):9.911138041	Pangshura_tecta:24.0325079):23.4372888):7.622873145	(Morenia_ocellata:21.28254776	Morenia_petersi:21.28254776):33.81012352):11.56755056	((Malayemys:45.97499543	Orlitia_borneensis:45.97499543):1.905004564	kehreri:0.05):18.78022186):8.477190647	(Siebenrockiella_crassicollis:67.32991695	Geoemyda_spengleri:67.32991695):7.807494095):3.612498866):4.331041176	(((((Rhinoclemmys_funerea:6.961446217	Rhinoclemmys_melanosterna:6.961446217):3.53987304	Rhinoclemmys_punctularia:10.50131926):14.98011672	Rhinoclemmys_areolata:25.48143597):14.42241578	(Rhinoclemmys_pulcherrima:25.93185821	Rhinoclemmys_annulata:25.93185821):13.9719921):7.882471673	Rhinoclemmys_nasuta:47.78632198):35.29462911):7.407053201	Gopherus_agassizii:90.48800574):12.98682296	(((Graptemys_geographica:10.60465086	Graptemys_barbouri:10.60465231):8.768405242	Malaclemys_terrapin:19.3730561):40.15989616	Glyptemys_insculpta:59.53295371):43.94187354);
(((((((((((Mauremys_caspica:25.58745071	Mauremys_rivulata:25.58745071):8.770185892	Mauremys_leprosa:34.3576366):1.999091231	(Mauremys_sinensis:22.31573631	Mauremys_reevesii:22.31573631):14.04099152):4.19729795	Mauremys_annamensis:40.55402749):11.78807406	((Cuora_flavomarginata:24.57259717	Cuora_aurocapitata:24.57259717):6.031429032	Cuora_amboinensis:30.6040262):21.73807363):12.74308299	((((((Heosemys_annandalii:30.14350401	Heosemys_grandis:30.14350572):8.798133039	Heosemys_spinosa:38.94163705):10.64514074	Notochelys_platynota:49.58677779):2.152507794	(Cyclemys_oldhamii:4.334207014	Cyclemys_dentata:4.334207014):47.40508028):1.902462277	Leucocephalon_yuwonoi:53.64174786):5.7738648	(Sacalia_bealei:36.80302897	Sacalia_quadriocellata:36.80302897):22.61258198):5.66957017):6.515799694	Melanochelys_trijuga:71.60098252):6.692631368	(((((((Batagur_kachuga:22.03911914	Batagur_baska:22.03911914):15.98344404	(Batagur_dhongoka:29.359904	Batagur_borneoensis:29.359904):8.662659174):6.779964723	Hardella_thurjii:44.8025279):6.575736646	((Pangshura_tentoria:16.33442043	Pangshura_smithii:16.33442043):10.96749067	Pangshura_tecta:27.3019094):24.07635344):7.185966621	(Morenia_ocellata:24.30216782	Morenia_petersi:24.30216782):34.26206334):10.18547722	(Malayemys:49.92896354	Orlitia_borneensis:49.92896354):18.82074485):6.826153018	(Siebenrockiella_crassicollis:69.31006077	(Geoemyda_spengleri:47.87999829	messeliana:0.05):21.43006248):6.265798929):2.717754196):3.086308724	(((((Rhinoclemmys_funerea:8.152152036	Rhinoclemmys_melanosterna:8.152152036):4.071591804	Rhinoclemmys_punctularia:12.22374384):16.64490371	Rhinoclemmys_areolata:28.86864755):15.04648432	(Rhinoclemmys_pulcherrima:29.35372711	Rhinoclemmys_annulata:29.35372711):14.56140305):7.768383224	Rhinoclemmys_nasuta:51.68351338):29.69640923):4.766604045	Gopherus_agassizii:86.14652837):5.775326648	(((Graptemys_geographica:12.34183131	Graptemys_barbouri:12.34183302):9.85756129	Malaclemys_terrapin:22.1993926):40.38315486	(Glyptemys_insculpta:47.87999828	kehreri:0.05):14.70255088):29.33930414);
(((((((((((Mauremys_caspica:16.8368852	Mauremys_rivulata:16.8368852):6.391645896	Mauremys_leprosa:23.22853109):1.513781399	(Mauremys_sinensis:14.54595001	Mauremys_reevesii:14.54595001):10.19636249):3.255985895	Mauremys_annamensis:27.99829944):9.813114765	((Cuora_flavomarginata:16.12120822	Cuora_aurocapitata:16.12120822):4.324230194	Cuora_amboinensis:20.44543842):17.36597474):12.15427338	((((((Heosemys_annandalii:20.10905307	Heosemys_grandis:20.10905412):6.625512731	Heosemys_spinosa:26.7345658):8.6823903	Notochelys_platynota:35.4169561):1.864670942	(Cyclemys_oldhamii:2.695754759	Cyclemys_dentata:2.695754759):34.58587333):1.683828116	Leucocephalon_yuwonoi:38.96545516):5.342885559	(Sacalia_bealei:25.08342008	Sacalia_quadriocellata:25.08342008):19.22491958):5.657345823):7.178312132	Melanochelys_trijuga:57.14399867):8.499208549	((((((((Batagur_kachuga:14.35438272	Batagur_baska:14.35438272):11.66718023	(Batagur_dhongoka:19.53912432	Batagur_borneoensis:19.53912432):6.482438623):5.39018887	Hardella_thurjii:31.41175181):5.55421132	((Pangshura_tentoria:10.47315226	Pangshura_smithii:10.47315226):7.583465891	Pangshura_tecta:18.0566171):18.90934498):6.530499594	(Morenia_ocellata:15.93127798	Morenia_petersi:15.93127798):27.56518475):4.383537265	kehreri:0.05):6.017520165	(Malayemys:35.71063453	Orlitia_borneensis:35.71063453):18.18688562):8.117646404	((Siebenrockiella_crassicollis:47.87999895	messeliana:0.05):6.641470628	Geoemyda_spengleri:54.52146958):7.493695933):3.628041708):4.519630321	(((((Rhinoclemmys_funerea:5.117902697	Rhinoclemmys_melanosterna:5.117902697):2.63552158	Rhinoclemmys_punctularia:7.753424276):11.42995018	Rhinoclemmys_areolata:19.18337445):11.50489873	(Rhinoclemmys_pulcherrima:19.53464405	Rhinoclemmys_annulata:19.53464405):11.15362808):6.544511041	Rhinoclemmys_nasuta:37.23278317):32.93005437):8.3131153	Gopherus_agassizii:78.47595389):20.16048057	(((Graptemys_geographica:7.830707681	Graptemys_barbouri:7.830708733):6.634630863	Malaclemys_terrapin:14.46533854):32.94589826	Glyptemys_insculpta:47.41123786):51.22519555);
(((((((((((Mauremys_caspica:14.8408621	Mauremys_rivulata:14.8408621):5.574286792	Mauremys_leprosa:20.41514889):1.31493437	(Mauremys_sinensis:12.8344789	Mauremys_reevesii:12.8344789):8.895604359):2.821135801	Mauremys_annamensis:24.55121999):8.439541923	((Cuora_flavomarginata:14.2145417	Cuora_aurocapitata:14.2145417):3.777758238	Cuora_amboinensis:17.99229994):14.99846105):10.30448581	((((((Heosemys_annandalii:17.69899665	Heosemys_grandis:17.69899758):5.758442884	Heosemys_spinosa:23.45743953):7.483184029	Notochelys_platynota:30.94062356):1.597066252	(Cyclemys_oldhamii:2.390408684	Cyclemys_dentata:2.390408684):30.14728206):1.438937614	Leucocephalon_yuwonoi:33.97662742):4.544521583	(Sacalia_bealei:22.0260959	Sacalia_quadriocellata:22.0260959):16.49505217):4.774097787):5.994947504	(Melanochelys_trijuga:47.87999907	messeliana:0.05):1.410195232):6.992797507	(((((((Batagur_kachuga:12.66651134	Batagur_baska:12.66651134):10.17315136	(Batagur_dhongoka:17.20183771	Batagur_borneoensis:17.20183771):5.637825001):4.658272022	Hardella_thurjii:27.49793473):4.769655536	((Pangshura_tentoria:9.257105753	Pangshura_smithii:9.257105753):6.650214042	Pangshura_tecta:15.90731886):16.36027047):5.565154628	(Morenia_ocellata:14.04825426	Morenia_petersi:14.04825426):23.78449063):8.755393824	(Malayemys:31.19240141	Orlitia_borneensis:31.19240141):15.39573731):6.725153216	(Siebenrockiella_crassicollis:47.10867467	Geoemyda_spengleri:47.10867467):6.204616325):2.969700807):3.663721618	(((((Rhinoclemmys_funerea:4.533752013	Rhinoclemmys_melanosterna:4.533752013):2.327249612	Rhinoclemmys_punctularia:6.861001625):10.03036769	Rhinoclemmys_areolata:16.89136931):9.982964086	(Rhinoclemmys_pulcherrima:17.19792837	Rhinoclemmys_annulata:17.19792837):9.676404099):5.621570873	Rhinoclemmys_nasuta:32.49590334):27.45081008):6.615217474	(Gopherus_agassizii:47.87999999	kehreri:0.05):18.68193184):14.67414198	(((Graptemys_geographica:6.929166827	Graptemys_barbouri:6.929167762):5.834634978	Malaclemys_terrapin:12.76380181):28.38087073	Glyptemys_insculpta:41.14467347):40.0913994);
((((((((((((Mauremys_caspica:21.8055803	Mauremys_rivulata:21.8055803):7.956787575	Mauremys_leprosa:29.76236787):1.856690541	(Mauremys_sinensis:18.90888522	Mauremys_reevesii:18.90888522):12.7101732):3.956217931	Mauremys_annamensis:35.57527774):11.5995474	((Cuora_flavomarginata:20.90315182	Cuora_aurocapitata:20.90315182):5.417621901	Cuora_amboinensis:26.32077372):20.85405002):0.7051748601	messeliana:0.05):12.91955733	((((((Heosemys_annandalii:25.90236973	Heosemys_grandis:25.90237113):8.143516663	Heosemys_spinosa:34.04588639):10.34517179	Notochelys_platynota:44.39105818):2.170524019	(Cyclemys_oldhamii:3.569253966	Cyclemys_dentata:3.569253966):42.99232963):1.943729148	Leucocephalon_yuwonoi:48.50531135):6.061518818	(Sacalia_bealei:32.03592872	Sacalia_quadriocellata:32.03592872):22.53090005):6.232725768):7.609275956	Melanochelys_trijuga:68.40883189):8.52393247	((((((((Batagur_kachuga:18.66562157	Batagur_baska:18.66562157):14.5139363	(Batagur_dhongoka:25.19229767	Batagur_borneoensis:25.19229767):7.987260197):6.487045364	Hardella_thurjii:39.66660323):6.528861149	((Pangshura_tentoria:13.70294562	Pangshura_smithii:13.70294562):9.635393265	Pangshura_tecta:23.33833748):22.85712549):1.684535615	kehreri:0.05):5.776412175	(Morenia_ocellata:20.66327989	Morenia_petersi:20.66327989):32.99313228):11.35449277	(Malayemys:44.7341496	Orlitia_borneensis:44.7341496):20.27675534):8.352388482	(Siebenrockiella_crassicollis:65.66966765	Geoemyda_spengleri:65.66966765):7.693624375):3.569472335):4.289248304	(((((Rhinoclemmys_funerea:6.751653839	Rhinoclemmys_melanosterna:6.751653839):3.435785613	Rhinoclemmys_punctularia:10.18743945):14.56088041	Rhinoclemmys_areolata:24.74831986):14.05603391	(Rhinoclemmys_pulcherrima:25.18670976	Rhinoclemmys_annulata:25.18670976):13.6176426):7.700614512	Rhinoclemmys_nasuta:46.50496688):34.71704578):7.367357928	Gopherus_agassizii:88.58937199):13.14560709	(((Graptemys_geographica:10.2877599	Graptemys_barbouri:10.2877613):8.518779433	Malaclemys_terrapin:18.80653933):39.20329409	Glyptemys_insculpta:58.00983482):43.72514286);
(((((((((((Mauremys_caspica:32.30140873	Mauremys_rivulata:32.30140873):10.31310842	Mauremys_leprosa:42.61451715):2.289376489	(Mauremys_sinensis:28.34754999	Mauremys_reevesii:28.34754999):16.55634365):4.727926626	Mauremys_annamensis:49.63182252):12.65661645	((Cuora_flavomarginata:31.08093779	Cuora_aurocapitata:31.08093779):7.17211083	Cuora_amboinensis:38.25304862):24.03538809):12.46983447	((((((Heosemys_annandalii:37.7124439	Heosemys_grandis:37.71244616):10.11603659	Heosemys_spinosa:47.82848049):11.58932547	Notochelys_platynota:59.41780596):2.247445233	(Cyclemys_oldhamii:5.682230523	Cyclemys_dentata:5.682230523):55.98302293):1.957276741	Leucocephalon_yuwonoi:63.62252793):5.762559094	(Sacalia_bealei:45.41174548	Sacalia_quadriocellata:45.41174548):23.97333929):5.373184157):5.771158145	Melanochelys_trijuga:80.52942933):5.380081876	(((((((Batagur_kachuga:28.01071985	Batagur_baska:28.01071985):18.78259555	(Batagur_dhongoka:36.78986746	Batagur_borneoensis:36.78986746):10.00344795):7.510112375	(Hardella_thurjii:47.88	messeliana:0.05):6.423427777):6.987286846	((Pangshura_tentoria:20.97866117	Pangshura_smithii:20.97866117):13.37214418	Pangshura_tecta:34.3508031):26.93990927):7.262221948	(Morenia_ocellata:30.75480417	Morenia_petersi:30.75480417):37.7981324):9.508934906	(Malayemys:59.77737085	Orlitia_borneensis:59.77737085):18.28450063):5.738881697	(Siebenrockiella_crassicollis:78.55422943	Geoemyda_spengleri:78.55422943):5.246521485):2.108760288):2.247802897	(((((Rhinoclemmys_funerea:10.61997036	Rhinoclemmys_melanosterna:10.61997036):5.193561041	Rhinoclemmys_punctularia:15.8135314):20.39622088	Rhinoclemmys_areolata:36.20975227):17.12771873	(Rhinoclemmys_pulcherrima:36.7825813	Rhinoclemmys_annulata:36.7825813):16.55488745):8.269986359	Rhinoclemmys_nasuta:61.60745511):26.549859):3.086660646	Gopherus_agassizii:91.24397701):2.622135935	(((Graptemys_geographica:15.96302096	Graptemys_barbouri:15.96302322):12.2429075	Malaclemys_terrapin:28.20592846):44.21775353	(Glyptemys_insculpta:47.87999773	kehreri:0.05):24.54368651):21.44242644);
(((((((((((Mauremys_caspica:17.82100746	Mauremys_rivulata:17.82100746):6.684516014	Mauremys_leprosa:24.50552347):1.576021948	(Mauremys_sinensis:15.41371863	Mauremys_reevesii:15.41371863):10.66782679):3.380191788	Mauremys_annamensis:29.46173833):10.10235871	((Cuora_flavomarginata:17.0696101	Cuora_aurocapitata:17.0696101):4.531173501	Cuora_amboinensis:21.6007836):17.96331232):12.31216544	(((((((Heosemys_annandalii:21.24907329	Heosemys_grandis:21.24907442):6.90231396	Heosemys_spinosa:28.15138725):8.960042143	Notochelys_platynota:37.1114294):1.910719808	(Cyclemys_oldhamii:2.872613077	Cyclemys_dentata:2.872613077):36.14953725):1.721039844	Leucocephalon_yuwonoi:40.74318905):5.432214723	(Sacalia_bealei:26.43628886	Sacalia_quadriocellata:26.43628886):19.73911379):1.704595108	messeliana:0.05):3.996262485):7.14917531	Melanochelys_trijuga:59.02543667):8.323200721	(((((((Batagur_kachuga:15.21215872	Batagur_baska:15.21215872):12.19902903	(Batagur_dhongoka:20.65287823	Batagur_borneoensis:20.65287823):6.758309526):5.579543715	Hardella_thurjii:32.99073147):5.708312589	((Pangshura_tentoria:11.11992331	Pangshura_smithii:11.11992331):7.98036357	Pangshura_tecta:19.10028576):19.59875718):6.653818081	(Morenia_ocellata:16.87010392	Morenia_petersi:16.87010392):28.48275822):10.45169306	(Malayemys:37.41269254	Orlitia_borneensis:37.41269254):18.39186266):8.011719025	(Siebenrockiella_crassicollis:56.42522661	Geoemyda_spengleri:56.42522661):7.391046488):3.532364293):4.352458598	(((((Rhinoclemmys_funerea:5.447637304	Rhinoclemmys_melanosterna:5.447637304):2.795215881	Rhinoclemmys_punctularia:8.242853185):12.03768832	Rhinoclemmys_areolata:20.2805415):11.96350952	(Rhinoclemmys_pulcherrima:20.64818996	Rhinoclemmys_annulata:20.64818996):11.59585994):6.728113542	Rhinoclemmys_nasuta:38.97216344):32.72893255):7.840212841	(Gopherus_agassizii:47.87999999	kehreri:0.05):31.66130996):17.20059824	(((Graptemys_geographica:8.324713056	Graptemys_barbouri:8.324714179):7.004194104	Malaclemys_terrapin:15.32890716):33.98007975	Glyptemys_insculpta:49.30898803):47.43291904);
(((((((((((Mauremys_caspica:29.21821717	Mauremys_rivulata:29.21821717):9.787290758	Mauremys_leprosa:39.00550792):2.21187737	(Mauremys_sinensis:25.53449806	Mauremys_reevesii:25.53449806):15.68288723):4.619178329	Mauremys_annamensis:45.8365656):12.77193392	((Cuora_flavomarginata:28.07737255	Cuora_aurocapitata:28.07737255):6.755395279	Cuora_amboinensis:34.83276783):23.77572971):13.39623473	((((((Heosemys_annandalii:34.31911802	Heosemys_grandis:34.31912):9.747082181	Heosemys_spinosa:44.0662002):11.58588372	Notochelys_platynota:55.65208392):2.311229705	(Cyclemys_oldhamii:5.010715783	Cyclemys_dentata:5.010715783):52.95259982):2.032986287	Leucocephalon_yuwonoi:59.99629991):6.109365136	(Sacalia_bealei:41.71016849	Sacalia_quadriocellata:41.71016849):24.39549458):5.899067227):6.632058988	Melanochelys_trijuga:78.63679126):6.600597148	(((((((Batagur_kachuga:25.22228024	Batagur_baska:25.22228024):17.83249468	(Batagur_dhongoka:33.44428328	Batagur_borneoensis:33.44428328):9.610491637):7.420866162	Hardella_thurjii:50.47564108):7.10083506	((Pangshura_tentoria:18.75777344	Pangshura_smithii:18.75777344):12.38397028	Pangshura_tecta:31.14174174):26.43473242):7.634405244	(Morenia_ocellata:27.77309333	Morenia_petersi:27.77309333):37.43778805):10.54538088	(Malayemys:56.02026431	Orlitia_borneensis:56.02026431):19.73599796):6.831113221	((Siebenrockiella_crassicollis:47.87999802	messeliana:0.05):28.44516923	Geoemyda_spengleri:76.32516725):6.262206252):2.650014906):2.948088098	(((((Rhinoclemmys_funerea:9.405133123	Rhinoclemmys_melanosterna:9.405133123):4.665400057	Rhinoclemmys_punctularia:14.07053318):18.82476416	Rhinoclemmys_areolata:32.89529734):16.61453621	((Rhinoclemmys_pulcherrima:33.43738299	Rhinoclemmys_annulata:33.43738299):14.44261503	kehreri:0.05):1.629833551):8.393743094	Rhinoclemmys_nasuta:57.90357466):30.28190185):4.381721315	Gopherus_agassizii:92.5671998):4.697306947	(((Graptemys_geographica:14.20551028	Graptemys_barbouri:14.20551226):11.1976849	Malaclemys_terrapin:25.40319518):44.01087382	Glyptemys_insculpta:69.41407098):27.85043379);
(((((((((((Mauremys_caspica:14.77588583	Mauremys_rivulata:14.77588583):5.875495777	Mauremys_leprosa:20.6513816):1.416027153	(Mauremys_sinensis:12.7083714	Mauremys_reevesii:12.7083714):9.359037361):3.079672039	Mauremys_annamensis:25.14708169):9.589770456	((Cuora_flavomarginata:14.12791166	Cuora_aurocapitata:14.12791166):3.945078823	Cuora_amboinensis:18.07299048):16.66386077):12.64695452	((((((Heosemys_annandalii:17.76348022	Heosemys_grandis:17.76348111):6.18267802	Heosemys_spinosa:23.94615824):8.404949181	Notochelys_platynota:32.35110742):1.855171142	(Cyclemys_oldhamii:2.304279122	Cyclemys_dentata:2.304279122):31.90200033):1.691807357	Leucocephalon_yuwonoi:35.89808592):5.47946392	(Sacalia_bealei:22.38784745	Sacalia_quadriocellata:22.38784745):18.98970149):6.00625594):7.976283623	Melanochelys_trijuga:55.3600894):10.08367013	(((((((Batagur_kachuga:12.53636089	Batagur_baska:12.53636089):10.73540411	(Batagur_dhongoka:17.24011317	Batagur_borneoensis:17.24011317):6.031651843):5.156298397	Hardella_thurjii:28.42806341):5.462823955	((Pangshura_tentoria:9.079467201	Pangshura_smithii:9.079467201):6.805231646	Pangshura_tecta:15.88469795):18.00618851):6.642592766	(Morenia_ocellata:13.95627038	Morenia_petersi:13.95627038):26.57720975):11.16544126	((Malayemys:32.64204086	Orlitia_borneensis:32.64204086):15.23795914	messeliana:0.05):3.818921386):9.343658125	(Siebenrockiella_crassicollis:52.39535901	(Geoemyda_spengleri:47.8799991	kehreri:0.05):4.515359909):8.647219607):4.401180909):5.721257208	(((((Rhinoclemmys_funerea:4.393551627	Rhinoclemmys_melanosterna:4.393551627):2.29436565	Rhinoclemmys_punctularia:6.687917277):10.22616064	Rhinoclemmys_areolata:16.91407792):10.81393472	(Rhinoclemmys_pulcherrima:17.23600409	Rhinoclemmys_annulata:17.23600409):10.49200765):6.429429113	Rhinoclemmys_nasuta:34.15744085):37.00757588):11.41744291	Gopherus_agassizii:82.58246054):44.6450735	(((Graptemys_geographica:6.755536003	Graptemys_barbouri:6.755536899):5.880437251	Malaclemys_terrapin:12.63597325):32.0079463	Glyptemys_insculpta:44.64392045):82.58361269);
(((((((((((Mauremys_caspica:11.16502258	Mauremys_rivulata:11.16502258):4.530772262	Mauremys_leprosa:15.69579484):1.100332393	(Mauremys_sinensis:9.58358838	Mauremys_reevesii:9.58358838):7.212538849):2.404785524	Mauremys_annamensis:19.20091342):7.597039898	((Cuora_flavomarginata:10.66868478	Cuora_aurocapitata:10.66868478):3.03202976	Cuora_amboinensis:13.70071454):13.09723812):10.30024977	((((((Heosemys_annandalii:13.46194843	Heosemys_grandis:13.4619491):4.799282058	Heosemys_spinosa:18.26123049):6.630672896	Notochelys_platynota:24.89190338):1.481201637	(Cyclemys_oldhamii:1.720935856	Cyclemys_dentata:1.720935856):24.65216983):1.356625172	Leucocephalon_yuwonoi:27.72973019):4.433805724	(Sacalia_bealei:17.04559153	Sacalia_quadriocellata:17.04559153):15.11794372):4.934666513):6.686154381	Melanochelys_trijuga:43.78435681):8.70062264	(((((((Batagur_kachuga:9.452311624	Batagur_baska:9.452311624):8.282316868	(Batagur_dhongoka:13.05855466	Batagur_borneoensis:13.05855466):4.67607383):4.046465975	Hardella_thurjii:21.78109447):4.339726814	((Pangshura_tentoria:6.823408999	Pangshura_smithii:6.823408999):5.192456242	Pangshura_tecta:12.01586457):14.10495604):5.35562723	(Morenia_ocellata:10.53731856	Morenia_petersi:10.53731856):20.93912995):9.219055683	(Malayemys:25.12375196	Orlitia_borneensis:25.12375196):15.57175224):7.95510967	(Siebenrockiella_crassicollis:41.28040779	Geoemyda_spengleri:41.28040779):7.370205411):3.834366251):5.078838648	(((((Rhinoclemmys_funerea:3.287533848	Rhinoclemmys_melanosterna:3.287533848):1.727370863	Rhinoclemmys_punctularia:5.014904711):7.792573273	Rhinoclemmys_areolata:12.80747798):8.421480849	(Rhinoclemmys_pulcherrima:13.05538928	Rhinoclemmys_annulata:13.05538928):8.17356889):5.105068528	Rhinoclemmys_nasuta:26.33402669):31.2297914):10.50872519	(Gopherus_agassizii:47.88	messeliana:0.05):20.19254395):54.60028571	((((Graptemys_geographica:5.065925818	Graptemys_barbouri:5.065926485):4.46240357	Malaclemys_terrapin:9.528329388):25.30872599	Glyptemys_insculpta:34.83705605):13.04294327	kehreri:0.05):74.79282967);
(((((((((((Mauremys_caspica:33.09840835	Mauremys_rivulata:33.09840835):10.6095886	Mauremys_leprosa:43.70799695):2.358674747	(Mauremys_sinensis:29.03705591	Mauremys_reevesii:29.03705591):17.02961578):4.875523994	Mauremys_annamensis:50.942198):13.08649049	((Cuora_flavomarginata:31.84441474	Cuora_aurocapitata:31.84441474):7.37372525	Cuora_amboinensis:39.21813999):24.81054618):12.95996042	((((((Heosemys_annandalii:38.66193833	Heosemys_grandis:38.66194063):10.41988087	Heosemys_spinosa:49.0818192):11.97372225	(Notochelys_platynota:47.87999769	messeliana:0.05):13.17554375):2.327424799	(Cyclemys_oldhamii:5.810300885	Cyclemys_dentata:5.810300885):57.57266766):2.028596838	Leucocephalon_yuwonoi:65.41156308):5.982620523	(Sacalia_bealei:46.59008237	Sacalia_quadriocellata:46.59008237):24.80409893):5.594462998):6.031470295	Melanochelys_trijuga:83.0201169):5.653112949	((((((((Batagur_kachuga:28.691214	Batagur_baska:28.691214):19.18878599	kehreri:0.05):0.134331225	(Batagur_dhongoka:37.71290035	Batagur_borneoensis:37.71290035):10.30143087):7.751783607	Hardella_thurjii:55.76611483):7.22884761	((Pangshura_tentoria:21.47594619	Pangshura_smithii:21.47594619):13.72885853	Pangshura_tecta:35.20480241):27.79015772):7.534282501	(Morenia_ocellata:31.50937553	Morenia_petersi:31.50937553):39.01986941):9.908652397	(Malayemys:61.42777	Orlitia_borneensis:61.42777):19.01012734):6.015132391	(Siebenrockiella_crassicollis:80.95270026	Geoemyda_spengleri:80.95270026):5.500327162):2.220202425):2.374939637	(((((Rhinoclemmys_funerea:10.86316049	Rhinoclemmys_melanosterna:10.86316049):5.318734254	Rhinoclemmys_punctularia:16.18189474):20.93435078	Rhinoclemmys_areolata:37.11624552):17.65185565	(Rhinoclemmys_pulcherrima:37.70540601	Rhinoclemmys_annulata:37.70540601):17.06269286):8.554989417	Rhinoclemmys_nasuta:63.32308828):27.7250812):3.282484317	Gopherus_agassizii:94.33065611):2.839799924	(((Graptemys_geographica:16.33505201	Graptemys_barbouri:16.33505432):12.55659062	Malaclemys_terrapin:28.89164263):45.66411616	Glyptemys_insculpta:74.5557611):22.61469263);
((((((((((((Mauremys_caspica:33.77737619	Mauremys_rivulata:33.77737619):9.512647789	Mauremys_leprosa:43.29002398):2.01555881	(Mauremys_sinensis:29.95319496	Mauremys_reevesii:29.95319496):15.35238782):2.574414658	kehreri:0.05):1.469759674	Mauremys_annamensis:49.34975967):9.9662977	((Cuora_flavomarginata:32.60701242	Cuora_aurocapitata:32.60701242):6.744420912	Cuora_amboinensis:39.35143333):19.96462149):8.361148847	((((((Heosemys_annandalii:38.85446476	Heosemys_grandis:38.85446731):8.97197064	Heosemys_spinosa:47.8264354):9.347319726	Notochelys_platynota:57.17375513):1.683528566	(Cyclemys_oldhamii:6.33643789	Cyclemys_dentata:6.33643789):52.52084835):1.428829678	Leucocephalon_yuwonoi:60.28611337):3.99094444	(Sacalia_bealei:45.74771807	Sacalia_quadriocellata:45.74771807):18.5293372):3.400145854):3.246880767	Melanochelys_trijuga:70.92408443):2.558603579	((((((((Batagur_kachuga:29.62308817	Batagur_baska:29.62308817):17.31812565	(Batagur_dhongoka:38.00197914	Batagur_borneoensis:38.00197914):8.939234683):0.9387861778	messeliana:0.05):5.300955665	Hardella_thurjii:53.18095566):5.398905389	((Pangshura_tentoria:22.58156414	Pangshura_smithii:22.58156414):13.14042834	Pangshura_tecta:35.72198993):22.85786858):5.141787203	(Morenia_ocellata:32.29273324	Morenia_petersi:32.29273324):31.42891501):5.870659968	(Malayemys:57.44610826	Orlitia_borneensis:57.44610826):12.14619996):2.949701526	(Siebenrockiella_crassicollis:69.865106	Geoemyda_spengleri:69.865106):2.6769012):0.9406808104):0.8981610834	(((((Rhinoclemmys_funerea:11.71320442	Rhinoclemmys_melanosterna:11.71320442):5.520511546	Rhinoclemmys_punctularia:17.23371596):20.22941431	Rhinoclemmys_areolata:37.46313027):14.93961037	(Rhinoclemmys_pulcherrima:37.99522422	Rhinoclemmys_annulata:37.99522422):14.40751388):6.411818328	Rhinoclemmys_nasuta:58.81455643):15.56629267):1.009250867	Gopherus_agassizii:75.39010251):0.5142336416	(((Graptemys_geographica:17.3905171	Graptemys_barbouri:17.39051965):12.42396438	Malaclemys_terrapin:29.81448148):36.42638144	Glyptemys_insculpta:66.24086547):9.663468135);
(((((((((((Mauremys_caspica:14.83858192	Mauremys_rivulata:14.83858192):5.635051373	Mauremys_leprosa:20.4736333):1.334769881	(Mauremys_sinensis:12.81911428	Mauremys_reevesii:12.81911428):8.989288897):2.871194061	Mauremys_annamensis:24.67959817):8.655557792	((Cuora_flavomarginata:14.20769446	Cuora_aurocapitata:14.20769446):3.812140575	Cuora_amboinensis:18.01983503):15.31532):10.72569043	((((((Heosemys_annandalii:17.72326623	Heosemys_grandis:17.72326716):5.841906034	Heosemys_spinosa:23.56517227):7.657661621	Notochelys_platynota:31.22283389):1.644940708	(Cyclemys_oldhamii:2.375330682	Cyclemys_dentata:2.375330682):30.49244484):1.485519922	Leucocephalon_yuwonoi:34.35329452):4.714380406	(Sacalia_bealei:22.10918303	Sacalia_quadriocellata:22.10918303):16.95849097):4.993170531):6.337780172	Melanochelys_trijuga:50.39862563):7.507764227	(((((((Batagur_kachuga:12.65025357	Batagur_baska:12.65025357):10.28617835	(Batagur_dhongoka:17.22080515	Batagur_borneoensis:17.22080515):5.715626766):4.75358792	Hardella_thurjii:27.69001984):4.899279198	((Pangshura_tentoria:9.229279721	Pangshura_smithii:9.229279721):6.684561035	Pangshura_tecta:15.91383983):16.67545828):5.761927378	(Morenia_ocellata:14.04026851	Morenia_petersi:14.04026851):24.3109579):9.180734756	(Malayemys:31.48189718	Orlitia_borneensis:31.48189718):16.05006399):7.169053854	(Siebenrockiella_crassicollis:48.0828698	(Geoemyda_spengleri:47.87999907	messeliana:0.05):0.2028707244):6.618144301):3.205375756):3.99439382	(((((Rhinoclemmys_funerea:4.509724253	Rhinoclemmys_melanosterna:4.509724253):2.32258184	Rhinoclemmys_punctularia:6.832306092):10.07486733	Rhinoclemmys_areolata:16.90717343):10.14475725	(Rhinoclemmys_pulcherrima:17.21685529	Rhinoclemmys_annulata:17.21685529):9.835074456):5.772755027	Rhinoclemmys_nasuta:32.82468478):29.0760989):7.351588136	(Gopherus_agassizii:47.87999999	kehreri:0.05):21.37237275):17.88369086	(((Graptemys_geographica:6.90041555	Graptemys_barbouri:6.900416477):5.847642068	Malaclemys_terrapin:12.74805762):29.05805453	Glyptemys_insculpta:41.80611308):45.32994959);
(((((((((((Mauremys_caspica:43.67671033	Mauremys_rivulata:43.67671033):12.15509575	Mauremys_leprosa:55.83180608):2.564130181	(Mauremys_sinensis:38.7684798	Mauremys_reevesii:38.7684798):19.62745646):5.130967931	Mauremys_annamensis:63.52690751):12.54735853	((Cuora_flavomarginata:42.17579544	Cuora_aurocapitata:42.17579544):8.633460761	Cuora_amboinensis:50.8092562):25.26500652):10.36948584	((((((Heosemys_annandalii:50.17445383	Heosemys_grandis:50.17445715):11.42205461	Heosemys_spinosa:61.59650844):11.79441774	Notochelys_platynota:73.39092618):2.10944257	(Cyclemys_oldhamii:8.242244734	Cyclemys_dentata:8.242244734):67.25812733):1.785968181	Leucocephalon_yuwonoi:77.28633693):4.963977469	(Sacalia_bealei:58.95781427	Sacalia_quadriocellata:58.95781427):23.29249681):4.193434159):3.960546735	Melanochelys_trijuga:90.40429529):3.072311275	(((((((Batagur_kachuga:38.34427221	Batagur_baska:38.34427221):22.12916429	((Batagur_dhongoka:47.88	kehreri:0.05):1.205004552	Batagur_borneoensis:49.08500455):11.38843196):7.895015895	(Hardella_thurjii:47.88	messeliana:0.05):20.4884524):6.7846774	((Pangshura_tentoria:29.27709232	Pangshura_smithii:29.27709232):16.89098678	Pangshura_tecta:46.16807579):28.9850507):6.408777715	(Morenia_ocellata:41.7725674	Morenia_petersi:41.7725674):39.78934011):7.224329108	(Malayemys:73.73253734	Orlitia_borneensis:73.73253734):15.05369929):3.567761643	(Siebenrockiella_crassicollis:89.11848861	Geoemyda_spengleri:89.11848861):3.235506337):1.122611617):1.060863214	(((((Rhinoclemmys_funerea:15.22054039	Rhinoclemmys_melanosterna:15.22054039):7.148618064	Rhinoclemmys_punctularia:22.36915845):26.02687625	Rhinoclemmys_areolata:48.3960347):18.99062682	(Rhinoclemmys_pulcherrima:49.07636929	Rhinoclemmys_annulata:49.07636929):18.31028892):8.060240247	Rhinoclemmys_nasuta:75.44689846):19.09057132):1.170170933	Gopherus_agassizii:95.70764403):0.570889419	(((Graptemys_geographica:22.57194889	Graptemys_barbouri:22.57195221):16.01828533	Malaclemys_terrapin:38.59023423):46.08679933	Glyptemys_insculpta:84.67703688):11.60149326);
((((((((((((Mauremys_caspica:41.46431813	Mauremys_rivulata:41.46431813):6.415678751	kehreri:0.05):5.438805859	Mauremys_leprosa:53.31880275):2.525782986	(Mauremys_sinensis:36.72545338	Mauremys_reevesii:36.72545338):19.11913236):5.085329338	Mauremys_annamensis:60.92991817):12.65533479	((Cuora_flavomarginata:40.01253651	Cuora_aurocapitata:40.01253651):8.385572672	Cuora_amboinensis:48.39810918):25.18714068):10.82132663	((((((Heosemys_annandalii:47.77853351	Heosemys_grandis:47.77853661):11.23301329	(Heosemys_spinosa:47.8799969	messeliana:0.05):11.13154991):11.83573718	Notochelys_platynota:70.84728398):2.150677207	(Cyclemys_oldhamii:7.720033731	Cyclemys_dentata:7.720033731):65.27793056):1.830921613	Leucocephalon_yuwonoi:74.8288828):5.146080742	(Sacalia_bealei:56.39938413	Sacalia_quadriocellata:56.39938413):23.57557632):4.431612949):4.291336321	Melanochelys_trijuga:88.69791282):3.449713224	(((((((Batagur_kachuga:36.31703109	Batagur_baska:36.31703109):21.58135457	(Batagur_dhongoka:46.71638273	Batagur_borneoensis:46.71638273):11.18200293):7.873272978	Hardella_thurjii:65.77165864):6.871424071	((Pangshura_tentoria:27.62730569	Pangshura_smithii:27.62730569):16.25225238	Pangshura_tecta:43.87955496):28.76352464):6.612533376	(Morenia_ocellata:39.62291507	Morenia_petersi:39.62291507):39.63270101):7.673264966	(Malayemys:71.19475123	Orlitia_borneensis:71.19475123):15.73412982):3.94056017	(Siebenrockiella_crassicollis:87.29012136	Geoemyda_spengleri:87.29012136):3.57931676):1.27818792):1.236477024	(((((Rhinoclemmys_funerea:14.28944017	Rhinoclemmys_melanosterna:14.28944017):6.76444435	Rhinoclemmys_punctularia:21.05388452):24.9915392	Rhinoclemmys_areolata:46.04542372):18.740658	(Rhinoclemmys_pulcherrima:46.70796979	Rhinoclemmys_annulata:46.70796979):18.07810882):8.157213332	Rhinoclemmys_nasuta:72.94329195):20.44081112):1.422538274	Gopherus_agassizii:94.80664444):0.7664962476	(((Graptemys_geographica:21.24632267	Graptemys_barbouri:21.24632577):15.30749647	Malaclemys_terrapin:36.55381914):45.97434335	Glyptemys_insculpta:82.52816559):13.04497199);
(((((((((((Mauremys_caspica:33.10187818	Mauremys_rivulata:33.10187818):10.80147666	Mauremys_leprosa:43.90335484):2.417334438	(Mauremys_sinensis:28.99522639	Mauremys_reevesii:28.99522639):17.32546289):5.017507593	Mauremys_annamensis:51.33819915):13.62984633	(((Cuora_flavomarginata:31.83234383	Cuora_aurocapitata:31.83234383):7.486185363	Cuora_amboinensis:39.31852919):8.561468524	messeliana:0.05):17.08804548):13.81472149	((((((Heosemys_annandalii:38.75201594	Heosemys_grandis:38.75201822):10.668203	Heosemys_spinosa:49.42021895):12.42769173	Notochelys_platynota:61.84791067):2.441168746	(Cyclemys_oldhamii:5.756498868	Cyclemys_dentata:5.756498868):58.53258283):2.13561532	Leucocephalon_yuwonoi:66.42469474):6.346228718	(Sacalia_bealei:46.85797679	Sacalia_quadriocellata:46.85797679):25.91294439):6.011841235):6.592082257	Melanochelys_trijuga:85.37484695):6.330128245	(((((((Batagur_kachuga:28.64618868	Batagur_baska:28.64618868):19.67542508	(Batagur_dhongoka:37.7860961	Batagur_borneoensis:37.7860961):10.53551767):8.01104774	Hardella_thurjii:56.3326615):7.548797654	((Pangshura_tentoria:21.38657219	Pangshura_smithii:21.38657219):13.85103785	Pangshura_tecta:35.23760776):28.64384912):7.967130629	(Morenia_ocellata:31.49339055	Morenia_petersi:31.49339055):40.35519924):10.68749607	(Malayemys:62.23770763	Orlitia_borneensis:62.23770763):20.29837823):6.660476916	(Siebenrockiella_crassicollis:83.09989212	Geoemyda_spengleri:83.09989212):6.096668369):2.508414704):2.726080296	(((((Rhinoclemmys_funerea:10.77966508	Rhinoclemmys_melanosterna:10.77966508):5.305797512	Rhinoclemmys_punctularia:16.08546259):21.09381954	Rhinoclemmys_areolata:37.17928213):18.11745799	(Rhinoclemmys_pulcherrima:37.77847205	Rhinoclemmys_annulata:37.77847205):17.5182658):8.929418889	(Rhinoclemmys_nasuta:47.87999771	kehreri:0.05):16.34615902):30.20489876):3.879724994	Gopherus_agassizii:98.31078277):3.650534147	(((Graptemys_geographica:16.23853807	Graptemys_barbouri:16.23854035):12.60991902	Malaclemys_terrapin:28.84845709):47.30949269	Glyptemys_insculpta:76.15795207):25.80336256);
(((((((((((Mauremys_caspica:13.02432602	Mauremys_rivulata:13.02432602):4.965869132	Mauremys_leprosa:17.99019515):1.178027936	(Mauremys_sinensis:11.24748566	Mauremys_reevesii:11.24748566):7.920737433):2.536442009	Mauremys_annamensis:21.70466591):7.667823464	((Cuora_flavomarginata:12.46908161	Cuora_aurocapitata:12.46908161):3.357258169	Cuora_amboinensis:15.82633977):13.54614879):9.552983474	((((((Heosemys_annandalii:15.56496793	Heosemys_grandis:15.56496874):5.154805313	Heosemys_spinosa:20.71977324):6.778311265	Notochelys_platynota:27.49808451):1.459483105	(Cyclemys_oldhamii:2.080223917	Cyclemys_dentata:2.080223917):26.87734451):1.319150103	Leucocephalon_yuwonoi:30.27671771):4.193767081	(Sacalia_bealei:19.43377931	Sacalia_quadriocellata:19.43377931):15.03670467):4.454987241):5.676814487	Melanochelys_trijuga:44.60228652):6.762675274	(((((((Batagur_kachuga:11.09897723	Batagur_baska:11.09897723):9.065360001	(Batagur_dhongoka:15.12221385	Batagur_borneoensis:15.12221385):5.042123383):4.203443504	Hardella_thurjii:24.36778073):4.342617681	((Pangshura_tentoria:8.092417662	Pangshura_smithii:8.092417662):5.878572354	Pangshura_tecta:13.9709892):14.7394084):5.122006549	(Morenia_ocellata:12.32175363	Morenia_petersi:12.32175363):21.51065134):8.198895014	(Malayemys:27.72785543	Orlitia_borneensis:27.72785543):14.30344455):6.440831653	(Siebenrockiella_crassicollis:42.52494991	Geoemyda_spengleri:42.52494991):5.94718091):2.892830976):3.618108519	(((((Rhinoclemmys_funerea:3.950901463	Rhinoclemmys_melanosterna:3.950901463):2.037225722	Rhinoclemmys_punctularia:5.988127184):8.857770842	Rhinoclemmys_areolata:14.84589803):8.957085062	(Rhinoclemmys_pulcherrima:15.11873372	Rhinoclemmys_annulata:15.11873372):8.684248555):5.116337268	Rhinoclemmys_nasuta:28.91931955):26.06375077):6.705610036	((Gopherus_agassizii:47.87999999	kehreri:0.05):7.999993556e-09	messeliana:0.05):13.80868116):16.89477914	(((Graptemys_geographica:6.047894442	Graptemys_barbouri:6.047895254):5.137097601	Malaclemys_terrapin:11.18499204):25.72699451	Glyptemys_insculpta:36.91198736):41.67147213);
(((((((((((Mauremys_caspica:11.47262852	Mauremys_rivulata:11.47262852):4.4871316	Mauremys_leprosa:15.95976012):1.074708551	(Mauremys_sinensis:9.883226561	Mauremys_reevesii:9.883226561):7.151242105):2.328103478	Mauremys_annamensis:19.36257285):7.165194889	((Cuora_flavomarginata:10.97507356	Cuora_aurocapitata:10.97507356):3.021036131	Cuora_amboinensis:13.99610969):12.53165734):9.239542621	((((((Heosemys_annandalii:13.75981316	Heosemys_grandis:13.75981387):4.696431324	Heosemys_spinosa:18.45624449):6.301227414	Notochelys_platynota:24.7574719):1.377314428	(Cyclemys_oldhamii:1.806129965	Cyclemys_dentata:1.806129965):24.32865707):1.251622436	Leucocephalon_yuwonoi:27.38640876):4.024132025	(Sacalia_bealei:17.27730001	Sacalia_quadriocellata:17.27730001):14.13324008):4.356768866):5.692226839	Melanochelys_trijuga:41.45953649):7.029329762	(((((((Batagur_kachuga:9.750753478	Batagur_baska:9.750753478):8.195676783	(Batagur_dhongoka:13.35996671	Batagur_borneoensis:13.35996671):4.586463547):3.88220264	Hardella_thurjii:21.8286329):4.072355637	((Pangshura_tentoria:7.080731465	Pangshura_smithii:7.080731465):5.242085207	Pangshura_tecta:12.32281597):13.57817187):4.892675132	(Morenia_ocellata:10.84318846	Morenia_petersi:10.84318846):19.95047521):8.066833347	(Malayemys:24.97379758	Orlitia_borneensis:24.97379758):13.88669943):6.584452753	(Siebenrockiella_crassicollis:39.35672055	Geoemyda_spengleri:39.35672055):6.088228517):3.043917188):3.897088831	(((((Rhinoclemmys_funerea:3.438433261	Rhinoclemmys_melanosterna:3.438433261):1.786643869	Rhinoclemmys_punctularia:5.22507713):7.885624768	Rhinoclemmys_areolata:13.1107019):8.193007365	(Rhinoclemmys_pulcherrima:13.35682602	Rhinoclemmys_annulata:13.35682602):7.946882543):4.794884189	Rhinoclemmys_nasuta:26.09859275):26.28736234):7.552866441	Gopherus_agassizii:59.93882223):24.39442616	(((((Graptemys_geographica:5.277637917	Graptemys_barbouri:5.27763862):4.549836005	Malaclemys_terrapin:9.827473922):23.9596346	Glyptemys_insculpta:33.78710922):14.09289007	kehreri:0.05):6.000004049e-09	messeliana:0.05):36.45324839);
(((((((((((Mauremys_caspica:14.07765396	Mauremys_rivulata:14.07765396):5.542315291	Mauremys_leprosa:19.61996925):1.330723293	(Mauremys_sinensis:12.11961892	Mauremys_reevesii:12.11961892):8.831073625):2.887239249	Mauremys_annamensis:23.83793265):8.927373444	((Cuora_flavomarginata:13.46441873	Cuora_aurocapitata:13.46441873):3.7274481	Cuora_amboinensis:17.19186683):15.5734384):11.61497529	((((((Heosemys_annandalii:16.89996516	Heosemys_grandis:16.89996602):5.81321984	Heosemys_spinosa:22.713185):7.840384665	Notochelys_platynota:30.55356967):1.720403903	(Cyclemys_oldhamii:2.20794691	Cyclemys_dentata:2.20794691):30.06602752):1.565585984	Leucocephalon_yuwonoi:33.83955955):5.048256045	(Sacalia_bealei:21.25155198	Sacalia_quadriocellata:21.25155198):17.63626276):5.492464929):7.222628069	Melanochelys_trijuga:51.6029086):9.002648176	(((((((Batagur_kachuga:11.95653855	Batagur_baska:11.95653855):10.12439157	(Batagur_dhongoka:16.40616466	Batagur_borneoensis:16.40616466):5.674765455):4.822324318	Hardella_thurjii:26.90325444):5.078506367	((Pangshura_tentoria:8.673394452	Pangshura_smithii:8.673394452):6.452714808	Pangshura_tecta:15.1261084):16.85565154):6.130686987	(Morenia_ocellata:13.30191386	Morenia_petersi:13.30191386):24.81053393):10.18573121	(Malayemys:30.82361785	Orlitia_borneensis:30.82361785):17.47456115):8.396677771	(Siebenrockiella_crassicollis:48.92821394	(Geoemyda_spengleri:47.87999914	messeliana:0.05):1.048214799):7.766641975):3.910700858):5.037187751	(((((Rhinoclemmys_funerea:4.205966192	Rhinoclemmys_melanosterna:4.205966192):2.189801871	Rhinoclemmys_punctularia:6.395768062):9.702647823	Rhinoclemmys_areolata:16.09841588):10.15173956	(Rhinoclemmys_pulcherrima:16.40228667	Rhinoclemmys_annulata:16.40228667):9.847867917):5.978577605	Rhinoclemmys_nasuta:32.22873219):33.41401233):9.87640696	Gopherus_agassizii:75.51915234):34.29921054	((((Graptemys_geographica:6.460235243	Graptemys_barbouri:6.460236101):5.590747474	Malaclemys_terrapin:12.05098272):29.82928829	Glyptemys_insculpta:41.88027186):5.999727276	kehreri:0.05):61.93836288);
(((((((((((Mauremys_caspica:44.29362372	Mauremys_rivulata:44.29362372):11.8341491	Mauremys_leprosa:56.12777282):2.459070564	((Mauremys_sinensis:39.44200329	Mauremys_reevesii:39.44200329):8.437993262	kehreri:0.05):10.70684684):4.875476021	Mauremys_annamensis:63.46232285):11.61331379	((Cuora_flavomarginata:42.81412016	Cuora_aurocapitata:42.81412016):8.457333343	Cuora_amboinensis:51.2714535):23.80417969):9.118091979	((((((Heosemys_annandalii:50.65414686	Heosemys_grandis:50.6541503):10.98132767	Heosemys_spinosa:61.63547452):10.99987641	Notochelys_platynota:72.63535093):1.92066657	(Cyclemys_oldhamii:8.528586912	Cyclemys_dentata:8.528586912):66.02743404):1.612707753	(Leucocephalon_yuwonoi:47.87999655	messeliana:0.05):28.2887287):4.407743279	(Sacalia_bealei:59.12376119	Sacalia_quadriocellata:59.12376119):21.4527039):3.617256637):3.29034587	Melanochelys_trijuga:87.48407104):2.419193628	(((((((Batagur_kachuga:39.02091246	Batagur_baska:39.02091246):21.54753795	(Batagur_dhongoka:49.59296862	Batagur_borneoensis:49.59296862):10.97548178):7.432501381	Hardella_thurjii:68.00095179):6.240046896	((Pangshura_tentoria:29.95761048	Pangshura_smithii:29.95761048):16.78352571	Pangshura_tecta:46.74113274):27.49986249):5.731503641	(Morenia_ocellata:42.41601868	Morenia_petersi:42.41601868):37.55648364):6.185564091	(Malayemys:72.94749928	Orlitia_borneensis:72.94749928):13.21056714):2.879804714	(Siebenrockiella_crassicollis:86.43263021	Geoemyda_spengleri:86.43263021):2.605237477):0.8653969884):0.7894914777	(((((Rhinoclemmys_funerea:15.69428143	Rhinoclemmys_melanosterna:15.69428143):7.283892401	Rhinoclemmys_punctularia:22.97817383):25.94257635	Rhinoclemmys_areolata:48.92075018):18.16512047	(Rhinoclemmys_pulcherrima:49.58454847	Rhinoclemmys_annulata:49.58454847):17.50131873):7.421671683	Rhinoclemmys_nasuta:74.50753888):16.18521727):0.8176777282	Gopherus_agassizii:91.51043732):0.3454179156	(((Graptemys_geographica:23.18391749	Graptemys_barbouri:23.18392094):16.0811831	Malaclemys_terrapin:39.2651006):43.41860605	Glyptemys_insculpta:82.68371009):9.172141703);
(((((((((((Mauremys_caspica:10.93350746	Mauremys_rivulata:10.93350746):4.420699289	Mauremys_leprosa:15.35420675):1.07212761	(Mauremys_sinensis:9.388243317	Mauremys_reevesii:9.388243317):7.038091043):2.341092231	Mauremys_annamensis:18.76742725):7.376687208	((Cuora_flavomarginata:10.44864532	Cuora_aurocapitata:10.44864532):2.960142264	Cuora_amboinensis:13.40878759):12.73532621):9.951884961	((((((Heosemys_annandalii:13.17583833	Heosemys_grandis:13.17583898):4.677132136	Heosemys_spinosa:17.85297047):6.443181111	Notochelys_platynota:24.29615158):1.436228182	(Cyclemys_oldhamii:1.688797184	Cyclemys_dentata:1.688797184):24.04358323):1.314413575	Leucocephalon_yuwonoi:27.04679333):4.288873698	(Sacalia_bealei:16.66932272	Sacalia_quadriocellata:16.66932272):14.66634366):4.760331728):6.426730116	Melanochelys_trijuga:42.52272888):8.31973496	((((((((Batagur_kachuga:9.259917666	Batagur_baska:9.259917666):8.080397736	(Batagur_dhongoka:12.78221115	Batagur_borneoensis:12.78221115):4.558104254):3.935765332	Hardella_thurjii:21.27608073):4.211757101	((Pangshura_tentoria:6.688473324	Pangshura_smithii:6.688473324):5.075939917	Pangshura_tecta:11.76441259):13.72342459):5.183912695	(Morenia_ocellata:10.32029742	Morenia_petersi:10.32029742):20.35145311):8.885400547	(Malayemys:24.52103672	Orlitia_borneensis:24.52103672):15.03611435):7.625129131	(Siebenrockiella_crassicollis:40.11917035	Geoemyda_spengleri:40.11917035):7.063109206):0.697719787	kehreri:0.05):2.962464496):4.831823254	(((((Rhinoclemmys_funerea:3.225038556	Rhinoclemmys_melanosterna:3.225038556):1.692667245	Rhinoclemmys_punctularia:4.917705802):7.619468928	Rhinoclemmys_areolata:12.53717473):8.202358026	(Rhinoclemmys_pulcherrima:12.77912209	Rhinoclemmys_annulata:12.77912209):7.960410009):4.954970734	Rhinoclemmys_nasuta:25.69450283):29.97978426):9.932814757	Gopherus_agassizii:65.6071025):48.79077921	((((Graptemys_geographica:4.967682054	Graptemys_barbouri:4.967682709):4.366545446	Malaclemys_terrapin:9.3342275):24.58225418	Glyptemys_insculpta:33.91648233):13.96351701	messeliana:0.05):66.51788171);
(((((((((((Mauremys_caspica:16.98571654	Mauremys_rivulata:16.98571654):6.220857956	Mauremys_leprosa:23.20657449):1.453619171	(Mauremys_sinensis:14.72425647	Mauremys_reevesii:14.72425647):9.935937196):3.100053722	Mauremys_annamensis:27.76024847):9.112478644	((Cuora_flavomarginata:16.28100768	Cuora_aurocapitata:16.28100768):4.23315775	Cuora_amboinensis:20.51416543):16.3585606):10.75611445	((((((Heosemys_annandalii:20.18701829	Heosemys_grandis:20.18701937):6.374369657	Heosemys_spinosa:26.56138794):8.121061135	Notochelys_platynota:34.68244908):1.707580889	(Cyclemys_oldhamii:2.774654364	Cyclemys_dentata:2.774654364):33.61537669):1.530341805	Leucocephalon_yuwonoi:37.92037177):4.780038611	(Sacalia_bealei:24.98667426	Sacalia_quadriocellata:24.98667426):17.71373504):4.928430098):6.038435838	Melanochelys_trijuga:53.66727632):6.799047404	(((((((((Batagur_kachuga:14.53441526	Batagur_baska:14.53441526):11.3481248	(Batagur_dhongoka:19.63190362	Batagur_borneoensis:19.63190362):6.25063645):5.087689565	Hardella_thurjii:30.97022963):5.131674047	((Pangshura_tentoria:10.66405234	Pangshura_smithii:10.66405234):7.518979403	Pangshura_tecta:18.18303066):17.91887193):5.879785384	(Morenia_ocellata:16.0937186	Morenia_petersi:16.0937186):25.88797046):5.898310928	kehreri:0.05):9.000013179e-09	messeliana:0.05):3.087614683	(Malayemys:34.9522731	Orlitia_borneensis:34.9522731):16.01534158):6.646447306	(Siebenrockiella_crassicollis:51.49058226	Geoemyda_spengleri:51.49058226):6.123478647):2.852262822):3.43887547	(((((Rhinoclemmys_funerea:5.250343469	Rhinoclemmys_melanosterna:5.250343469):2.674743126	Rhinoclemmys_punctularia:7.925086595):11.35978189	Rhinoclemmys_areolata:19.28486849):11.00849935	(Rhinoclemmys_pulcherrima:19.62753558	Rhinoclemmys_annulata:19.62753558):10.66583117):6.05210568	Rhinoclemmys_nasuta:36.34547243):27.55972677):5.944164753	Gopherus_agassizii:69.84936503):10.88506595	(((Graptemys_geographica:8.003216567	Graptemys_barbouri:8.003217654):6.641168507	Malaclemys_terrapin:14.64438507):30.77672921	Glyptemys_insculpta:45.42111537):35.31331453);
(((((((((((Mauremys_caspica:19.38273531	Mauremys_rivulata:19.38273531):7.197829811	Mauremys_leprosa:26.58056512):1.690676204	(Mauremys_sinensis:16.78033569	Mauremys_reevesii:16.78033569):11.49090564):3.617479826	Mauremys_annamensis:31.88872238):10.73632287	((Cuora_flavomarginata:18.57100281	Cuora_aurocapitata:18.57100281):4.887035446	Cuora_amboinensis:23.45803826):19.16700577):12.91010842	((((((Heosemys_annandalii:23.07940022	Heosemys_grandis:23.07940145):7.408402991	Heosemys_spinosa:30.48780321):9.541590873	Notochelys_platynota:40.02939408):2.022742733	(Cyclemys_oldhamii:3.141894883	Cyclemys_dentata:3.141894883):38.91024316):1.818094046	Leucocephalon_yuwonoi:43.87023086):5.713386608	(Sacalia_bealei:28.6514444	Sacalia_quadriocellata:28.6514444):20.93217184):5.951534981):7.390978268	Melanochelys_trijuga:62.92613072):8.484759342	((((((((Batagur_kachuga:16.56220203	Batagur_baska:16.56220203):13.13344274	(Batagur_dhongoka:22.43728831	Batagur_borneoensis:22.43728831):7.258356456):5.956767681	Hardella_thurjii:35.65241244):6.057988389	((Pangshura_tentoria:12.12574061	Pangshura_smithii:12.12574061):8.637798632	Pangshura_tecta:20.76353801):20.9468616):6.169599158	kehreri:0.05):0.841047719	(Morenia_ocellata:18.35539012	Morenia_petersi:18.35539012):30.36565759):10.88595941	(Malayemys:40.34861314	Orlitia_borneensis:40.34861314):19.25839398):8.220391447	((Siebenrockiella_crassicollis:47.87999877	messeliana:0.05):12.36802291	Geoemyda_spengleri:60.24802168):7.579375665):3.583492717):4.375315345	(((((Rhinoclemmys_funerea:5.95281762	Rhinoclemmys_melanosterna:5.95281762):3.045249803	Rhinoclemmys_punctularia:8.998067423):13.0380362	Rhinoclemmys_areolata:22.03610362):12.82111324	(Rhinoclemmys_pulcherrima:22.4322376	Rhinoclemmys_annulata:22.4322376):12.42497803):7.142061539	Rhinoclemmys_nasuta:41.99927717):33.78692823):7.745783872	Gopherus_agassizii:83.53199051):15.70971556	(((Graptemys_geographica:9.087153204	Graptemys_barbouri:9.087154433):7.601401591	Malaclemys_terrapin:16.6885548):36.17236945	Glyptemys_insculpta:52.86092547):46.38077936);
(((((((((((Mauremys_caspica:16.52883773	Mauremys_rivulata:16.52883773):6.281459683	Mauremys_leprosa:22.81029741):1.48828677	(Mauremys_sinensis:14.2783536	Mauremys_reevesii:14.2783536):10.02023058):3.201970018	Mauremys_annamensis:27.50055523):9.657588921	((Cuora_flavomarginata:15.8257448	Cuora_aurocapitata:15.8257448):4.248942472	Cuora_amboinensis:20.07468727):17.08345585):11.9789881	((((((Heosemys_annandalii:19.74409351	Heosemys_grandis:19.74409454):6.513557908	Heosemys_spinosa:26.25765141):8.542921806	Notochelys_platynota:34.80057322):1.835883278	(Cyclemys_oldhamii:2.644831198	Cyclemys_dentata:2.644831198):33.99162633):1.658209688	Leucocephalon_yuwonoi:38.29466619):5.264089967	(Sacalia_bealei:24.63397993	Sacalia_quadriocellata:24.63397993):18.92477519):5.578375073):7.085564996	Melanochelys_trijuga:56.22269622):8.40210006	(((((((Batagur_kachuga:14.09019088	Batagur_baska:14.09019088):11.46628605	(Batagur_dhongoka:19.18400273	Batagur_borneoensis:19.18400273):6.372474202):5.302152198	Hardella_thurjii:30.85862913):5.467006291	((Pangshura_tentoria:10.27865333	Pangshura_smithii:10.27865333):7.448582172	Pangshura_tecta:17.72723447):18.59839992):6.432962846	(Morenia_ocellata:15.63916226	Morenia_petersi:15.63916226):27.11943601):10.25846086	((Malayemys:35.08968909	Orlitia_borneensis:35.08968909):12.79031091	messeliana:0.05):5.137059124):8.019287163	(Siebenrockiella_crassicollis:53.63301266	Geoemyda_spengleri:53.63301266):7.403332599):3.588451027):4.474710843	((((((Rhinoclemmys_funerea:5.021722922	Rhinoclemmys_melanosterna:5.021722922):2.586829971	Rhinoclemmys_punctularia:7.608552893):11.22585696	Rhinoclemmys_areolata:18.83440985):11.31236816	(Rhinoclemmys_pulcherrima:19.17959992	Rhinoclemmys_annulata:19.17959992):10.96717705):6.441584183	Rhinoclemmys_nasuta:36.58836116):11.2916378	kehreri:0.05):21.21950817):8.245949458	Gopherus_agassizii:77.34545762):20.18533511	(((Graptemys_geographica:7.684417312	Graptemys_barbouri:7.684418345):6.514757058	Malaclemys_terrapin:14.19917437):32.41856564	Glyptemys_insculpta:46.61774104):50.91305065);
(((((((((((Mauremys_caspica:20.49096084	Mauremys_rivulata:20.49096084):7.380455945	Mauremys_leprosa:27.87141678):1.713828891	(Mauremys_sinensis:17.79035365	Mauremys_reevesii:17.79035365):11.79489203):3.640596202	Mauremys_annamensis:33.2258432):10.57854413	((Cuora_flavomarginata:19.65037978	Cuora_aurocapitata:19.65037978):5.035714121	Cuora_amboinensis:24.6860939):19.1182921):12.21184847	((((((Heosemys_annandalii:24.29810719	Heosemys_grandis:24.29810851):7.522202105	Heosemys_spinosa:31.82030929):9.45919301	Notochelys_platynota:41.2795023):1.969467631	(Cyclemys_oldhamii:3.378259254	Cyclemys_dentata:3.378259254):39.870712):1.758863355	Leucocephalon_yuwonoi:45.00783329):5.453992025	((Sacalia_bealei:29.96958529	Sacalia_quadriocellata:29.96958529):17.91041205	kehreri:0.05):2.581826644):5.554409161):6.696137563	Melanochelys_trijuga:62.71237204):7.366373722	(((((((Batagur_kachuga:17.5632381	Batagur_baska:17.5632381):13.45986333	(Batagur_dhongoka:23.63929674	Batagur_borneoensis:23.63929674):7.383804694):5.950866222	Hardella_thurjii:36.97396765):5.943190977	((Pangshura_tentoria:12.91950769	Pangshura_smithii:12.91950769):8.997564414	Pangshura_tecta:21.91707078):21.00008653):6.728626759	(Morenia_ocellata:19.42683107	Morenia_petersi:19.42683107):30.21895432):10.08893965	(Malayemys:41.59118296	Orlitia_borneensis:41.59118296):18.14354208):7.278809161	((Siebenrockiella_crassicollis:47.87999867	messeliana:0.05):12.43365198	Geoemyda_spengleri:60.31365066):6.699882216):3.065212886):3.640112611	(((((Rhinoclemmys_funerea:6.382775852	Rhinoclemmys_melanosterna:6.382775852):3.23544124	Rhinoclemmys_punctularia:9.618217092):13.60892513	Rhinoclemmys_areolata:23.22714222):12.95837538	(Rhinoclemmys_pulcherrima:23.63411042	Rhinoclemmys_annulata:23.63411042):12.55140585):7.012153924	Rhinoclemmys_nasuta:43.1976702):30.52118817):6.114561413	Gopherus_agassizii:79.83342111):9.986542686	(((Graptemys_geographica:9.712555389	Graptemys_barbouri:9.712556715):7.982252138	Malaclemys_terrapin:17.69480753):35.84247141	Glyptemys_insculpta:53.53728027):36.2826822);
(((((((((((Mauremys_caspica:32.28752232	Mauremys_rivulata:32.28752232):10.70200065	Mauremys_leprosa:42.98952297):2.409099458	(Mauremys_sinensis:28.2431201	Mauremys_reevesii:28.2431201):17.15550233):5.018683989	Mauremys_annamensis:50.41730862):13.77785834	((Cuora_flavomarginata:31.03588387	Cuora_aurocapitata:31.03588387):7.399024319	Cuora_amboinensis:38.43490819):25.76025657):14.25320068	((((((Heosemys_annandalii:37.87339652	Heosemys_grandis:37.87339872):10.62246562	Heosemys_spinosa:48.49586215):12.5242605	Notochelys_platynota:61.02012265):2.48294556	(Cyclemys_oldhamii:5.568352793	Cyclemys_dentata:5.568352793):57.93471762):2.179242426	Leucocephalon_yuwonoi:65.68231063):6.51935836	((Sacalia_bealei:45.93483483	Sacalia_quadriocellata:45.93483483):1.945160756	kehreri:0.05):24.3216712):6.246696447):6.952537075	Melanochelys_trijuga:85.40090251):6.820448363	(((((((Batagur_kachuga:27.89994614	Batagur_baska:27.89994614):19.49702911	(Batagur_dhongoka:36.91662591	Batagur_borneoensis:36.91662591):10.48034934):8.042595385	Hardella_thurjii:55.43957064):7.648315173	((Pangshura_tentoria:20.78154245	Pangshura_smithii:20.78154245):13.61441433	Pangshura_tecta:34.39595459):28.69192902):8.161910197	(Morenia_ocellata:30.70191515	Morenia_petersi:30.70191515):40.54788086):11.14175545	(Malayemys:61.41603308	Orlitia_borneensis:61.41603308):20.97551837):7.105863009	(Siebenrockiella_crassicollis:82.98724291	Geoemyda_spengleri:82.98724291):6.510169348):2.72393862):3.001915698	(((((Rhinoclemmys_funerea:10.44194597	Rhinoclemmys_melanosterna:10.44194597):5.163508638	Rhinoclemmys_punctularia:15.60545461):20.71050112	Rhinoclemmys_areolata:36.31595573):18.07960183	((Rhinoclemmys_pulcherrima:36.90907722	Rhinoclemmys_annulata:36.90907722):10.97092058	messeliana:0.05):6.515557554):9.043407175	Rhinoclemmys_nasuta:63.43896253):31.78430405):4.384287729	Gopherus_agassizii:99.60755651):4.454906654	(((Graptemys_geographica:15.75467438	Graptemys_barbouri:15.75467658):12.34413145	Malaclemys_terrapin:28.09880583):47.61266628	Glyptemys_insculpta:75.71147431):28.35098665);
(((((((((((Mauremys_caspica:34.12840426	Mauremys_rivulata:34.12840426):10.70556336	Mauremys_leprosa:44.83396762):2.360913893	(Mauremys_sinensis:29.9962939	Mauremys_reevesii:29.9962939):17.1985876):4.855750755	Mauremys_annamensis:52.05063468):12.84616351	(((Cuora_flavomarginata:32.85445658	Cuora_aurocapitata:32.85445658):7.4655538	Cuora_amboinensis:40.32001038):7.559987212	messeliana:0.05):17.01679818):12.3701483	((((((Heosemys_annandalii:39.75908642	Heosemys_grandis:39.75908883):10.44272661	Heosemys_spinosa:50.20181303):11.80320394	Notochelys_platynota:62.00501696):2.265211272	(Cyclemys_oldhamii:6.059409337	Cyclemys_dentata:6.059409337):58.21082131):1.96555017	Leucocephalon_yuwonoi:66.23577841):5.743703529	(Sacalia_bealei:47.71777326	Sacalia_quadriocellata:47.71777326):24.26170626):5.287462142):5.584932023	Melanochelys_trijuga:82.8518761):5.083375924	(((((((Batagur_kachuga:29.64361892	Batagur_baska:29.64361892):19.49507453	(Batagur_dhongoka:38.80113533	Batagur_borneoensis:38.80113533):10.33755812):7.681284038	Hardella_thurjii:56.81997749):7.073353318	((Pangshura_tentoria:22.25834542	Pangshura_smithii:22.25834542):14.00605249	Pangshura_tecta:36.2643955):27.62893289):7.261027988	((Morenia_ocellata:32.51379648	Morenia_petersi:32.51379648):15.36620352	kehreri:0.05):23.2743588):9.323413443	(Malayemys:62.36799645	Orlitia_borneensis:62.36799645):18.10977579):5.482688056	(Siebenrockiella_crassicollis:80.95325877	Geoemyda_spengleri:80.95325877):5.007199117):1.974794142):2.072317552	(((((Rhinoclemmys_funerea:11.30718446	Rhinoclemmys_melanosterna:11.30718446):5.500810818	Rhinoclemmys_punctularia:16.80799528):21.39033522	Rhinoclemmys_areolata:38.1983305):17.63795514	(Rhinoclemmys_pulcherrima:38.79356625	Rhinoclemmys_annulata:38.79356625):17.04271697):8.375800573	Rhinoclemmys_nasuta:64.2120838):25.79548578):2.764907504	Gopherus_agassizii:92.77247949):2.169706082	(((Graptemys_geographica:16.96603095	Graptemys_barbouri:16.96603336):12.8819917	Malaclemys_terrapin:29.84802265):45.13063356	Glyptemys_insculpta:74.97865862):19.96352454);
(((((((((((Mauremys_caspica:45.49711236	Mauremys_rivulata:45.49711236):12.36952542	Mauremys_leprosa:57.86663779):2.586932616	(Mauremys_sinensis:40.45869756	Mauremys_reevesii:40.45869756):19.99487284):5.149252517	Mauremys_annamensis:65.60282642):12.40365636	((Cuora_flavomarginata:43.95882815	Cuora_aurocapitata:43.95882815):8.816795428	Cuora_amboinensis:52.77562358):25.2308557):9.953864691	((((((Heosemys_annandalii:52.13005887	Heosemys_grandis:52.13006237):11.53998591	Heosemys_spinosa:63.67004477):11.71038478	Notochelys_platynota:75.38042955):2.065823974	(Cyclemys_oldhamii:8.685600369	Cyclemys_dentata:8.685600369):68.76065666):1.740745323	(Leucocephalon_yuwonoi:47.8799965	messeliana:0.05):31.30700235):4.791903919	(Sacalia_bealei:61.01927589	Sacalia_quadriocellata:61.01927589):22.95962337):3.9814412):3.68016849	Melanochelys_trijuga:91.64051246):2.768396534	(((((((Batagur_kachuga:40.02218231	Batagur_baska:40.02218231):22.52086248	((Batagur_dhongoka:47.87999999	kehreri:0.05):3.141087896	Batagur_borneoensis:51.02108789):11.5219569):7.881048422	Hardella_thurjii:70.42409321):6.682807699	((Pangshura_tentoria:30.65473745	Pangshura_smithii:30.65473745):17.39081495	Pangshura_tecta:48.0455489):29.06134851):6.212013769	(Morenia_ocellata:43.54518799	Morenia_petersi:43.54518799):39.77372669):6.82979028	(Malayemys:75.71565971	Orlitia_borneensis:75.71565971):14.43304525):3.26084187	(Siebenrockiella_crassicollis:90.45650254	Geoemyda_spengleri:90.45650254):2.953040789):0.9993656664):0.9255177617	(((((Rhinoclemmys_funerea:16.00709691	Rhinoclemmys_melanosterna:16.00709691):7.466944965	Rhinoclemmys_punctularia:23.47404187):26.84505582	Rhinoclemmys_areolata:50.31909769):19.13053448	(Rhinoclemmys_pulcherrima:51.01229252	Rhinoclemmys_annulata:51.01229252):18.43733614):7.944387599	Rhinoclemmys_nasuta:77.39401626):17.94041049):0.9846169361	Gopherus_agassizii:96.31904719):0.441969338	(((Graptemys_geographica:23.68534283	Graptemys_barbouri:23.68534633):16.58995743	Malaclemys_terrapin:40.27530026):46.01644467	Glyptemys_insculpta:86.29174843):10.46926459);
(((((((((((Mauremys_caspica:31.56221118	Mauremys_rivulata:31.56221118):10.26255915	Mauremys_leprosa:41.82477034):2.293687959	(Mauremys_sinensis:27.65512898	Mauremys_reevesii:27.65512898):16.46332932):4.756931861	Mauremys_annamensis:48.87539234):12.89114639	((Cuora_flavomarginata:30.35466691	Cuora_aurocapitata:30.35466691):7.116637139	Cuora_amboinensis:37.47130405):24.29523249):13.00567277	((((((Heosemys_annandalii:36.93310319	Heosemys_grandis:36.93310537):10.12456357	Heosemys_spinosa:47.05766675):11.7622876	Notochelys_platynota:58.81995435):2.305633046	(Cyclemys_oldhamii:5.499075993	Cyclemys_dentata:5.499075993):55.62651358):2.015557869	Leucocephalon_yuwonoi:63.14114527):5.980396737	((Sacalia_bealei:44.6281008	Sacalia_quadriocellata:44.6281008):3.251894841	messeliana:0.05):21.24154418):5.65066731):6.17515962	Melanochelys_trijuga:80.94736893):5.901161547	(((((((Batagur_kachuga:27.32292785	Batagur_baska:27.32292785):18.69319339	(Batagur_dhongoka:36.01532171	Batagur_borneoensis:36.01532171):10.00079953):7.588655487	Hardella_thurjii:53.60477673):7.135945109	(((Pangshura_tentoria:20.40926331	Pangshura_smithii:20.40926331):13.18378076	Pangshura_tecta:33.59304189):14.28695593	kehreri:0.05):12.86072185):7.512563162	(Morenia_ocellata:30.03221922	Morenia_petersi:30.03221922):38.22106578):10.03795299	(Malayemys:59.18822675	Orlitia_borneensis:59.18822675):19.10301124):6.223019694	(Siebenrockiella_crassicollis:78.81917152	Geoemyda_spengleri:78.81917152):5.695083979):2.334274978):2.528824678	(((((Rhinoclemmys_funerea:10.29435145	Rhinoclemmys_melanosterna:10.29435145):5.061591418	Rhinoclemmys_punctularia:15.35594287):20.08272046	Rhinoclemmys_areolata:35.43866333):17.1856687	(Rhinoclemmys_pulcherrima:36.00807693	Rhinoclemmys_annulata:36.00807693):16.61625291):8.4418507	Rhinoclemmys_nasuta:61.06618055):28.31117461):3.578006137	Gopherus_agassizii:92.95536347):3.309825099	(((Graptemys_geographica:15.50191751	Graptemys_barbouri:15.50191969):12.01352424	Malaclemys_terrapin:27.51544175):44.79159793	Glyptemys_insculpta:72.30704185):23.95814454);
(((((((((((Mauremys_caspica:42.47572729	Mauremys_rivulata:42.47572729):11.27937813	Mauremys_leprosa:53.75510542):2.338514069	(Mauremys_sinensis:37.84108429	Mauremys_reevesii:37.84108429):18.2525352):4.630067083	Mauremys_annamensis:60.72368989):10.98569422	((Cuora_flavomarginata:41.06297549	Cuora_aurocapitata:41.06297549):8.06824768	Cuora_amboinensis:49.13122317):22.57815762):8.559711537	((((((Heosemys_annandalii:48.54296182	Heosemys_grandis:48.54296513):10.44688732	Heosemys_spinosa:58.98984914):10.41721161	Notochelys_platynota:69.40706075):1.812403922	(Cyclemys_oldhamii:8.203005475	Cyclemys_dentata:8.203005475):63.01646252):1.519920424	Leucocephalon_yuwonoi:72.7393851):4.143757485	(Sacalia_bealei:56.60394001	Sacalia_quadriocellata:56.60394001):20.27919926):3.385949744):3.062732889	Melanochelys_trijuga:83.33182522):2.233927475	(((((((Batagur_kachuga:37.43857205	Batagur_baska:37.43857205):20.53798098	(Batagur_dhongoka:47.53146379	Batagur_borneoensis:47.53146379):10.44508923):7.048614162	Hardella_thurjii:65.02516719):5.897196587	((Pangshura_tentoria:28.76614458	Pangshura_smithii:28.76614458):16.04548616	Pangshura_tecta:44.81162742):26.11073303):5.394005596	(Morenia_ocellata:40.68274616	Morenia_petersi:40.68274616):35.63362321):5.783708938	(Malayemys:69.70177047	Orlitia_borneensis:69.70177047):12.39830784):2.66910186	(Siebenrockiella_crassicollis:82.35544219	(Geoemyda_spengleri:47.87999668	messeliana:0.05):34.47544551):2.413734661):0.7965758413):0.7228996667	(((((Rhinoclemmys_funerea:15.08727916	Rhinoclemmys_melanosterna:15.08727916):6.989734026	Rhinoclemmys_punctularia:22.07701318):24.81354224	Rhinoclemmys_areolata:46.89055543):17.26809152	(Rhinoclemmys_pulcherrima:47.52343656	Rhinoclemmys_annulata:47.52343656):16.63520706):7.015104087	Rhinoclemmys_nasuta:71.17374771):15.11490465):0.7417399985	Gopherus_agassizii:87.03039567):0.306838035	(((Graptemys_geographica:22.27432147	Graptemys_barbouri:22.27432479):15.39766985	Malaclemys_terrapin:37.67199132):41.1855882	(Glyptemys_insculpta:47.87999667	kehreri:0.05):30.97758616):8.479647558);
(((((((((((Mauremys_caspica:29.31913739	Mauremys_rivulata:29.31913739):9.513431538	Mauremys_leprosa:38.83256893):2.12461161	(Mauremys_sinensis:25.6943687	Mauremys_reevesii:25.6943687):15.26281184):4.404152886	Mauremys_annamensis:45.36133545):11.91845581	((Cuora_flavomarginata:28.1990065	Cuora_aurocapitata:28.1990065):6.599296785	Cuora_amboinensis:34.79830328):22.48148595):11.99184868	((((((Heosemys_annandalii:34.29941478	Heosemys_grandis:34.29941681):9.379350096	Heosemys_spinosa:43.67876488):10.87917748	Notochelys_platynota:54.55794236):2.129917204	(Cyclemys_oldhamii:5.11388116	Cyclemys_dentata:5.11388116):51.57398043):1.861146575	Leucocephalon_yuwonoi:58.54900613):5.517350766	(Sacalia_bealei:41.42916721	Sacalia_quadriocellata:41.42916721):22.63718766):5.205281018):5.677211038	Melanochelys_trijuga:74.94884896):5.409986536	((((((((Batagur_kachuga:25.38610329	Batagur_baska:25.38610329):17.32836119	(Batagur_dhongoka:33.44859859	Batagur_borneoensis:33.44859859):9.26586588):5.165535527	messeliana:0.05):1.856901065	Hardella_thurjii:49.73690106):6.595490733	((Pangshura_tentoria:18.96828358	Pangshura_smithii:18.96828358):12.23434332	Pangshura_tecta:31.20262487):25.1297649):6.933424682	(Morenia_ocellata:27.89987609	Morenia_petersi:27.89987609):35.36594039):9.242745949	((Malayemys:47.87999999	kehreri:0.05):7.018211526	Orlitia_borneensis:54.89821152):17.61035091):5.712516899	(Siebenrockiella_crassicollis:72.99380933	Geoemyda_spengleri:72.99380933):5.227267972):2.137758191):2.311653184	(((((Rhinoclemmys_funerea:9.571488177	Rhinoclemmys_melanosterna:9.571488177):4.703271991	Rhinoclemmys_punctularia:14.27476017):18.63920884	Rhinoclemmys_areolata:32.91396901):15.91610544	(Rhinoclemmys_pulcherrima:33.44188206	Rhinoclemmys_annulata:33.44188206):15.38819036):7.802919837	Rhinoclemmys_nasuta:56.63299225):26.03749642):3.259572605	Gopherus_agassizii:85.93006331):2.985587459	(((Graptemys_geographica:14.41037092	Graptemys_barbouri:14.41037295):11.15437655	Malaclemys_terrapin:25.56474747):41.43707835	Glyptemys_insculpta:67.00182784):21.9138209);
(((((((((((Mauremys_caspica:41.54619266	Mauremys_rivulata:41.54619266):11.98780314	Mauremys_leprosa:53.53399581):2.5629211	(Mauremys_sinensis:36.77056435	Mauremys_reevesii:36.77056435):19.32635256):5.170963443	Mauremys_annamensis:61.26788344):12.9460286	((Cuora_flavomarginata:40.08223008	Cuora_aurocapitata:40.08223008):8.467980847	Cuora_amboinensis:48.55021093):25.66369802):11.20012604	(((((((Heosemys_annandalii:47.8799969	kehreri:0.05):0.043509416	Heosemys_grandis:47.92350941):11.39190885	Heosemys_spinosa:59.31541517):12.08653676	Notochelys_platynota:71.40195193):2.208194735	(Cyclemys_oldhamii:7.699474441	Cyclemys_dentata:7.699474441):65.91067531):1.883433177	Leucocephalon_yuwonoi:75.49357984):5.313998915	(Sacalia_bealei:56.66033352	Sacalia_quadriocellata:56.66033352):24.14724215):4.606456233):4.499016143	Melanochelys_trijuga:89.91305113):3.661169383	(((((((Batagur_kachuga:36.35936921	Batagur_baska:36.35936921):21.82411392	(Batagur_dhongoka:46.84953818	Batagur_borneoensis:46.84953818):11.33394495):8.022836972	Hardella_thurjii:66.2063201):7.039157316	((Pangshura_tentoria:27.62440941	Pangshura_smithii:27.62440941):16.35916617	Pangshura_tecta:43.9835725):29.26190183):6.817263146	((Morenia_ocellata:39.68948002	Morenia_petersi:39.68948002):8.190519983	messeliana:0.05):32.18274057):7.989970454	(Malayemys:71.75842303	Orlitia_borneensis:71.75842303):16.29428799):4.158526703	(Siebenrockiella_crassicollis:88.43187284	Geoemyda_spengleri:88.43187284):3.779361799):1.362985882):1.329130097	(((((Rhinoclemmys_funerea:14.26278283	Rhinoclemmys_melanosterna:14.26278283):6.770083594	Rhinoclemmys_punctularia:21.03286643):25.13850641	Rhinoclemmys_areolata:46.17137284):19.02837605	(Rhinoclemmys_pulcherrima:46.8410337	Rhinoclemmys_annulata:46.8410337):18.35871211):8.354215398	Rhinoclemmys_nasuta:73.5539612):21.34938941):1.551453703	Gopherus_agassizii:96.4548074):0.8655934851	(((Graptemys_geographica:21.22565244	Graptemys_barbouri:21.22565552):15.37210504	Malaclemys_terrapin:36.59775747):46.85970618	Glyptemys_insculpta:83.45746674):13.86293106);
(((((((((((Mauremys_caspica:37.48282552	Mauremys_rivulata:37.48282552):11.02319897	Mauremys_leprosa:48.50602449):2.373387319	(Mauremys_sinensis:33.12279857	Mauremys_reevesii:33.12279857):17.75661324):4.809455929	Mauremys_annamensis:55.68887049):12.19199482	((Cuora_flavomarginata:36.14452905	Cuora_aurocapitata:36.14452905):7.763969613	Cuora_amboinensis:43.90849866):23.9723639):10.80659139	((((((Heosemys_annandalii:43.33191977	Heosemys_grandis:43.33192252):10.5375289	Heosemys_spinosa:53.86944867):11.34152904	Notochelys_platynota:65.21097771):2.095441868	(Cyclemys_oldhamii:6.879786476	Cyclemys_dentata:6.879786476):60.42663586):1.794247568	Leucocephalon_yuwonoi:69.10066715):5.102733338	(Sacalia_bealei:51.40204649	Sacalia_quadriocellata:51.40204649):22.80135125):4.484053456):4.45787674	Melanochelys_trijuga:83.14533068):3.720820822	(((((((Batagur_kachuga:32.74813483	Batagur_baska:32.74813483):20.06846882	(Batagur_dhongoka:42.34461956	Batagur_borneoensis:42.34461956):10.47198409):7.494787989	(Hardella_thurjii:47.88	messeliana:0.05):12.43139164):6.648389564	((Pangshura_tentoria:24.81508173	Pangshura_smithii:24.81508173):14.89946143	Pangshura_tecta:39.7145404):27.24523805):6.524371718	(Morenia_ocellata:35.78575817	Morenia_petersi:35.78575817):37.69839475):7.806151699	(Malayemys:65.54868012	Orlitia_borneensis:65.54868012):15.74162451):4.177053609	(Siebenrockiella_crassicollis:81.66689125	Geoemyda_spengleri:81.66689125):3.800464224):1.398796029):1.386913461	((((((Rhinoclemmys_funerea:12.76549949	Rhinoclemmys_melanosterna:12.76549949):6.093326067	Rhinoclemmys_punctularia:18.85882556):22.86284779	Rhinoclemmys_areolata:41.72167336):6.158326637	kehreri:0.05):11.48666881	(Rhinoclemmys_pulcherrima:42.33680529	Rhinoclemmys_annulata:42.33680529):17.02986076):7.886330486	Rhinoclemmys_nasuta:67.25299654):21.00006843):1.668372685	Gopherus_agassizii:89.92144041):1.001852871	(((Graptemys_geographica:19.03268967	Graptemys_barbouri:19.03269243):13.9326406	Malaclemys_terrapin:32.96533028):43.80938171	Glyptemys_insculpta:76.77471474):14.14857579);
(((((((((((Mauremys_caspica:33.56378103	Mauremys_rivulata:33.56378103):10.64493691	Mauremys_leprosa:44.20871794):2.357177994	(Mauremys_sinensis:29.47228914	Mauremys_reevesii:29.47228914):17.09360679):4.860430119	Mauremys_annamensis:51.42632841):12.95338469	((Cuora_flavomarginata:32.30140368	Cuora_aurocapitata:32.30140368):7.410576675	Cuora_amboinensis:39.71198036):24.66773039):12.65233522	((((((Heosemys_annandalii:39.15407586	Heosemys_grandis:39.15407821):10.41960874	Heosemys_spinosa:49.5736846):11.87641215	Notochelys_platynota:61.45009675):2.294086415	((Cyclemys_oldhamii:5.924985753	Cyclemys_dentata:5.924985753):41.95501425	messeliana:0.05):15.86418552):1.995140136	Leucocephalon_yuwonoi:65.7393233):5.857426784	(Sacalia_bealei:47.08847545	Sacalia_quadriocellata:47.08847545):24.50827229):5.435295875):5.801122309	Melanochelys_trijuga:82.83316827):5.359353544	(((((((Batagur_kachuga:29.12348752	Batagur_baska:29.12348752):19.38603261	(Batagur_dhongoka:38.20171395	Batagur_borneoensis:38.20171395):10.30780619):7.708522464	Hardella_thurjii:56.2180426):7.144060692	((Pangshura_tentoria:21.83313609	Pangshura_smithii:21.83313609):13.84921215	Pangshura_tecta:35.68234588):27.67975505):7.390455873	(Morenia_ocellata:31.9639834	Morenia_petersi:31.9639834):38.78857577):9.605665851	(Malayemys:61.81734245	(Orlitia_borneensis:47.87999999	kehreri:0.05):13.93734246):18.54088256):5.740703816	(Siebenrockiella_crassicollis:80.85275516	Geoemyda_spengleri:80.85275516):5.246171315):2.093595338):2.218486255	(((((Rhinoclemmys_funerea:11.0671237	Rhinoclemmys_melanosterna:11.0671237):5.401567746	Rhinoclemmys_punctularia:16.46869145):21.13401082	Rhinoclemmys_areolata:37.60270227):17.62548742	(Rhinoclemmys_pulcherrima:38.19419123	Rhinoclemmys_annulata:38.19419123):17.0339961):8.457041821	Rhinoclemmys_nasuta:63.68522915):26.72577891):3.013413834	Gopherus_agassizii:93.42442426):2.483554945	(((Graptemys_geographica:16.62405779	Graptemys_barbouri:16.62406015):12.70158095	Malaclemys_terrapin:29.32563875):45.34834705	Glyptemys_insculpta:74.67398815):21.2339887);
((((((((((((Mauremys_caspica:12.88948633	Mauremys_rivulata:12.88948633):5.062666518	Mauremys_leprosa:17.95215285):1.214487159	(Mauremys_sinensis:11.09923766	Mauremys_reevesii:11.09923766):8.067402342):2.633566913	Mauremys_annamensis:21.80020771):8.129557355	((Cuora_flavomarginata:12.32889166	Cuora_aurocapitata:12.32889166):3.406168059	Cuora_amboinensis:15.73505972):14.19470455):10.5434138	((((((Heosemys_annandalii:15.4684325	Heosemys_grandis:15.46843328):5.306090956	Heosemys_spinosa:20.77452345):7.143130222	Notochelys_platynota:27.91765367):1.565241014	(Cyclemys_oldhamii:2.024297702	Cyclemys_dentata:2.024297702):27.45859777):1.423677633	Leucocephalon_yuwonoi:30.90657232):4.58590446	(Sacalia_bealei:19.44116096	Sacalia_quadriocellata:19.44116096):16.05131504):4.980701293):6.534566477	Melanochelys_trijuga:47.00774455):0.872254655	kehreri:0.05):7.245773737	((((((((Batagur_kachuga:10.95009358	Batagur_baska:10.95009358):9.247724648	(Batagur_dhongoka:15.01734318	Batagur_borneoensis:15.01734318):5.180475047):4.396117614	Hardella_thurjii:24.59393584):4.623157721	((Pangshura_tentoria:7.946286206	Pangshura_smithii:7.946286206):5.901459569	Pangshura_tecta:13.84774499):15.36934779):5.571513743	(Morenia_ocellata:12.18032226	Morenia_petersi:12.18032226):22.60828505):9.231462346	(Malayemys:28.16339953	Orlitia_borneensis:28.16339953):15.85667012):3.859930348	messeliana:0.05):3.723292593	(Siebenrockiella_crassicollis:44.58995656	Geoemyda_spengleri:44.58995656):7.013335249):3.522481138):4.527372391	(((((Rhinoclemmys_funerea:3.855288427	Rhinoclemmys_melanosterna:3.855288427):2.005805688	Rhinoclemmys_punctularia:5.861094115):8.875090604	Rhinoclemmys_areolata:14.73618472):9.262718439	(Rhinoclemmys_pulcherrima:15.01380039	Rhinoclemmys_annulata:15.01380039):8.985101978):5.442841619	Rhinoclemmys_nasuta:29.44174399):30.21140135):8.840160784	Gopherus_agassizii:68.49330691):29.90293444	(((Graptemys_geographica:5.920129479	Graptemys_barbouri:5.920130266):5.116338106	Malaclemys_terrapin:11.03646759):27.1708113	Glyptemys_insculpta:38.20727968):60.18896088);
(((((((((((Mauremys_caspica:16.22131992	Mauremys_rivulata:16.22131992):6.223461552	Mauremys_leprosa:22.44478147):1.479821705	(Mauremys_sinensis:13.99998446	Mauremys_reevesii:13.99998446):9.924618717):3.190978188	Mauremys_annamensis:27.11558237):9.688762482	((Cuora_flavomarginata:15.52687399	Cuora_aurocapitata:15.52687399):4.203216334	Cuora_amboinensis:19.73009033):17.07425352):12.17263187	((((((Heosemys_annandalii:19.40248476	Heosemys_grandis:19.40248577):6.47326983	Heosemys_spinosa:25.87575459):8.553982229	Notochelys_platynota:34.42973682):1.848598431	(Cyclemys_oldhamii:2.581749218	Cyclemys_dentata:2.581749218):33.69658704):1.67305592	Leucocephalon_yuwonoi:37.95139117):5.33351536	(Sacalia_bealei:24.25838122	Sacalia_quadriocellata:24.25838122):19.0265243):5.692069189):7.297581237	Melanochelys_trijuga:56.27455696):8.770085246	(((((((Batagur_kachuga:13.81445123	Batagur_baska:13.81445123):11.3625349	(Batagur_dhongoka:18.84767925	Batagur_borneoensis:18.84767925):6.329306877):5.296170827	Hardella_thurjii:30.47315696):5.491932601	((Pangshura_tentoria:10.06240241	Pangshura_smithii:10.06240241):7.343553993	Pangshura_tecta:17.4059554):18.55913315):6.506836016	(Morenia_ocellata:15.34265667	Morenia_petersi:15.34265667):27.12926891):10.49101668	(Malayemys:34.72060039	Orlitia_borneensis:34.72060039):18.24234186):8.318901567	((Siebenrockiella_crassicollis:47.87999898	kehreri:0.05):5.717923506	Geoemyda_spengleri:53.59792249):7.683920321):3.76279939):4.733113337	(((((Rhinoclemmys_funerea:4.906257861	Rhinoclemmys_melanosterna:4.906257861):2.534591034	Rhinoclemmys_punctularia:7.440848895):11.06067757	Rhinoclemmys_areolata:18.50152646):11.2589135	(Rhinoclemmys_pulcherrima:18.84331912	Rhinoclemmys_annulata:18.84331912):10.91711984):6.469418459	Rhinoclemmys_nasuta:36.22985742):33.54789812):8.868165115	Gopherus_agassizii:78.64592166):23.64442055	((((Graptemys_geographica:7.515257842	Graptemys_barbouri:7.515258849):6.406650316	Malaclemys_terrapin:13.92190816):32.47892508	Glyptemys_insculpta:46.40083424):1.479164752	messeliana:0.05):54.41034221);
(((((((((((Mauremys_caspica:28.27066753	Mauremys_rivulata:28.27066753):9.671926747	Mauremys_leprosa:37.94259427):2.203109163	(Mauremys_sinensis:24.65996668	Mauremys_reevesii:24.65996668):15.48573675):4.623646037	Mauremys_annamensis:44.76935137):12.96907278	((Cuora_flavomarginata:27.15080704	Cuora_aurocapitata:27.15080704):6.653527856	Cuora_amboinensis:33.80433489):23.93408736):13.98558278	((((((Heosemys_annandalii:33.29648444	Heosemys_grandis:33.29648633):9.697025957	Heosemys_spinosa:42.99351039):11.71591988	Notochelys_platynota:54.70943028):2.366438384	(Cyclemys_oldhamii:4.793506858	Cyclemys_dentata:4.793506858):52.28236369):2.090732404	Leucocephalon_yuwonoi:59.16660106):6.340188015	(Sacalia_bealei:40.63746961	Sacalia_quadriocellata:40.63746961):24.86931758):6.217215958):7.132489514	Melanochelys_trijuga:78.85649455):7.307397634	(((((((Batagur_kachuga:24.3546282	Batagur_baska:24.3546282):17.62645374	(Batagur_dhongoka:32.43228645	Batagur_borneoensis:32.43228645):9.548795495):7.465359709	(Hardella_thurjii:47.88	kehreri:0.05):1.56644166):7.232591886	((Pangshura_tentoria:18.05558823	Pangshura_smithii:18.05558823):12.10663496	Pangshura_tecta:30.1622213):26.51681035):7.89337705	(Morenia_ocellata:26.85237439	Morenia_petersi:26.85237439):37.7200362):11.16483019	(Malayemys:55.08568778	Orlitia_borneensis:55.08568778):20.651553):7.461974233	((Siebenrockiella_crassicollis:47.87999811	messeliana:0.05):28.47050531	Geoemyda_spengleri:76.35050342):6.848709703):2.964679059):3.361122228	(((((Rhinoclemmys_funerea:9.014535996	Rhinoclemmys_melanosterna:9.014535996):4.499824509	Rhinoclemmys_punctularia:13.5143605):18.37609834	Rhinoclemmys_areolata:31.89045884):16.5793244	(Rhinoclemmys_pulcherrima:32.42547389	Rhinoclemmys_annulata:32.42547389):16.04430746):8.544784165	Rhinoclemmys_nasuta:57.01456552):32.51044889):5.174922156	Gopherus_agassizii:94.69993846):6.206449005	(((Graptemys_geographica:13.64484198	Graptemys_barbouri:13.64484387):10.88670209	Malaclemys_terrapin:24.53154407):44.4492174	Glyptemys_insculpta:68.98076336):31.92562221);
((((((((((((Mauremys_caspica:17.56681051	Mauremys_rivulata:17.56681051):6.183653404	Mauremys_leprosa:23.75046392):1.423627444	(Mauremys_sinensis:15.28376041	Mauremys_reevesii:15.28376041):9.890330955):3.007814863	Mauremys_annamensis:28.18190738):8.602819951	((Cuora_flavomarginata:16.85732555	Cuora_aurocapitata:16.85732555):4.234643942	Cuora_amboinensis:21.09196949):15.69275668):9.632910097	((((((Heosemys_annandalii:20.76706583	Heosemys_grandis:20.76706698):6.256289132	Heosemys_spinosa:27.02335496):7.727814222	Notochelys_platynota:34.75116918):1.587348899	(Cyclemys_oldhamii:2.93286038	Cyclemys_dentata:2.93286038):33.40565885):1.410795543	Leucocephalon_yuwonoi:37.74931362):4.331275034	(Sacalia_bealei:25.49268656	Sacalia_quadriocellata:25.49268656):16.58790095):4.337047612):1.462362576	messeliana:0.05):3.651451128	Melanochelys_trijuga:51.53144997):5.449340129	(((((((Batagur_kachuga:15.09128464	Batagur_baska:15.09128464):11.27343845	(Batagur_dhongoka:20.21484149	Batagur_borneoensis:20.21484149):6.149881605):4.889551734	Hardella_thurjii:31.25427483):4.817367483	((Pangshura_tentoria:11.14011428	Pangshura_smithii:11.14011428):7.628018223	Pangshura_tecta:18.76813135):17.3035098):5.365253207	(Morenia_ocellata:16.66846836	Morenia_petersi:16.66846836):24.76842715):7.837351864	(Malayemys:35.00290253	Orlitia_borneensis:35.00290253):14.27134485):5.464398039	(Siebenrockiella_crassicollis:49.71529903	(Geoemyda_spengleri:47.87999884	kehreri:0.05):1.835300192):5.023345232):2.242145837):2.607994887	(((((Rhinoclemmys_funerea:5.529692342	Rhinoclemmys_melanosterna:5.529692342):2.783840443	Rhinoclemmys_punctularia:8.313532785):11.55549757	Rhinoclemmys_areolata:19.86903036):10.74106389	(Rhinoclemmys_pulcherrima:20.21049157	Rhinoclemmys_annulata:20.21049157):10.39960152):5.687179536	Rhinoclemmys_nasuta:36.29727263):23.29151236):4.212983303	Gopherus_agassizii:63.80176945):5.952491412	(((Graptemys_geographica:8.394503164	Graptemys_barbouri:8.394504318):6.80829272	Malaclemys_terrapin:15.20279588):29.28903207	Glyptemys_insculpta:44.49182911):25.2624306);
(((((((((((Mauremys_caspica:25.71805243	Mauremys_rivulata:25.71805243):8.889437103	Mauremys_leprosa:34.60748953):2.032657497	(Mauremys_sinensis:22.41265877	Mauremys_reevesii:22.41265877):14.22748826):4.276204894	Mauremys_annamensis:40.91635363):12.07886723	((Cuora_flavomarginata:24.69215584	Cuora_aurocapitata:24.69215584):6.105283556	Cuora_amboinensis:30.79743939):22.19777977):13.20310639	((((((Heosemys_annandalii:30.33056351	Heosemys_grandis:30.33056522):8.941696863	Heosemys_spinosa:39.27226037):10.88960893	(Notochelys_platynota:47.87999829	messeliana:0.05):2.281871013):2.21289212	(Cyclemys_oldhamii:4.336537507	Cyclemys_dentata:4.336537507):48.03822563):1.959273971	Leucocephalon_yuwonoi:54.33403539):5.96791103	(Sacalia_bealei:37.09428741	Sacalia_quadriocellata:37.09428741):23.20765731):5.896379129):6.83145778	Melanochelys_trijuga:73.02978333):7.098668826	(((((((Batagur_kachuga:22.13344628	Batagur_baska:22.13344628):16.20245403	(Batagur_dhongoka:29.53643105	Batagur_borneoensis:29.53643105):8.799469254):6.921279828	Hardella_thurjii:45.25718013):6.746149489	((Pangshura_tentoria:16.38360378	Pangshura_smithii:16.38360378):11.0688143	Pangshura_tecta:27.45241636):24.55091155):7.416440122	(Morenia_ocellata:24.41887518	Morenia_petersi:24.41887518):35.00089456):10.6124255	(Malayemys:50.51338657	Orlitia_borneensis:50.51338657):19.51880867):7.201605327	(Siebenrockiella_crassicollis:70.62023303	(Geoemyda_spengleri:47.87999828	kehreri:0.05):22.74023475):6.61356583):2.894653298):3.31214652	(((((Rhinoclemmys_funerea:8.162735539	Rhinoclemmys_melanosterna:8.162735539):4.08711491	Rhinoclemmys_punctularia:12.24985045):16.78889845	Rhinoclemmys_areolata:29.0387489):15.31066093	(Rhinoclemmys_pulcherrima:29.53017254	Rhinoclemmys_annulata:29.53017254):14.81923558):7.967965229	Rhinoclemmys_nasuta:52.31737335):31.12322533):5.188257245	Gopherus_agassizii:88.62885763):6.589110333	(((Graptemys_geographica:12.36849518	Graptemys_barbouri:12.36849689):9.926723616	Malaclemys_terrapin:22.2952188):41.29547979	Glyptemys_insculpta:63.5907003):31.62726596);
(((((((((((Mauremys_caspica:39.04471506	Mauremys_rivulata:39.04471506):11.00847794	Mauremys_leprosa:50.053193):2.333471826	(Mauremys_sinensis:34.62105942	Mauremys_reevesii:34.62105942):17.76560541):4.683261335	Mauremys_annamensis:57.06992911):11.54969054	((Cuora_flavomarginata:37.69078256	Cuora_aurocapitata:37.69078256):7.803621822	Cuora_amboinensis:45.49440438):23.12521233):9.703348512	((((((Heosemys_annandalii:44.91927088	Heosemys_grandis:44.91927383):10.38641012	Heosemys_spinosa:55.305681):10.8300749	Notochelys_platynota:66.1357559):1.951879814	(Cyclemys_oldhamii:7.320433958	Cyclemys_dentata:7.320433958):60.7672047):1.656963601	Leucocephalon_yuwonoi:69.74459932):4.630321024	(Sacalia_bealei:52.89858901	Sacalia_quadriocellata:52.89858901):21.47632838):3.94804488):3.774023183	Melanochelys_trijuga:82.0969884):2.978439555	(((((((Batagur_kachuga:34.23925026	Batagur_baska:34.23925026):20.04131759	(Batagur_dhongoka:43.93274868	Batagur_borneoensis:43.93274868):10.34781918):7.227654118	Hardella_thurjii:61.50822197):6.257738121	((Pangshura_tentoria:26.09642737	Pangshura_smithii:26.09642737):15.19812407	Pangshura_tecta:41.2945485):26.47140865):5.964356273	(Morenia_ocellata:37.32722532	Morenia_petersi:37.32722532):36.40309104):6.818094921	(Malayemys:66.45149041	Orlitia_borneensis:66.45149041):14.09692088):3.431346138	(Siebenrockiella_crassicollis:80.86554432	Geoemyda_spengleri:80.86554432):3.114210157):1.095673476):1.047172382	((((((Rhinoclemmys_funerea:13.53348597	Rhinoclemmys_melanosterna:13.53348597):6.380527148	Rhinoclemmys_punctularia:19.91401312):23.39519235	Rhinoclemmys_areolata:43.30920547):4.570794524	kehreri:0.05):12.72654622	((Rhinoclemmys_pulcherrima:43.92493191	Rhinoclemmys_annulata:43.92493191):3.955065144	messeliana:0.05):12.72654621):7.431548693	Rhinoclemmys_nasuta:68.03809196):18.08450838):1.178766982	Gopherus_agassizii:87.30137026):0.6031031356	(((Graptemys_geographica:20.09526313	Graptemys_barbouri:20.09526607):14.36535622	Malaclemys_terrapin:34.46061935):42.19413027	Glyptemys_insculpta:76.65475256):11.24971789);
(((((((((((Mauremys_caspica:12.22382492	Mauremys_rivulata:12.22382492):4.733525669	Mauremys_leprosa:16.95735059):1.129479151	(Mauremys_sinensis:10.54049736	Mauremys_reevesii:10.54049736):7.546332379):2.440928506	Mauremys_annamensis:20.527759):7.459886987	((Cuora_flavomarginata:11.69723325	Cuora_aurocapitata:11.69723325):3.19211164	Cuora_amboinensis:14.88934489):13.09830034):9.490633071	((((((Heosemys_annandalii:14.64012301	Heosemys_grandis:14.64012376):4.938342791	Heosemys_spinosa:19.5784658):6.573733237	Notochelys_platynota:26.15219904):1.428451792	(Cyclemys_oldhamii:1.935319616	Cyclemys_dentata:1.935319616):25.64533197):1.295351675	Leucocephalon_yuwonoi:28.8760025):4.14640094	(Sacalia_bealei:18.34180359	Sacalia_quadriocellata:18.34180359):14.6805991):4.455874856):5.764968529	Melanochelys_trijuga:43.24324683):7.019559271	((((((((Batagur_kachuga:10.40004277	Batagur_baska:10.40004277):8.643901998	(Batagur_dhongoka:14.21822716	Batagur_borneoensis:14.21822716):4.825717608):4.060457657	Hardella_thurjii:23.10440243):4.233991146	((Pangshura_tentoria:7.564220294	Pangshura_smithii:7.564220294):5.5586284	Pangshura_tecta:13.12284794):14.21554488):5.050250583	(Morenia_ocellata:11.55759531	Morenia_petersi:11.55759531):20.83104885):8.23070836	(Malayemys:26.3767632	Orlitia_borneensis:26.3767632):14.24258932):6.618252774	(Siebenrockiella_crassicollis:41.12143232	Geoemyda_spengleri:41.12143232):6.116172216):0.6423947086	messeliana:0.05):2.382806854):3.837837876	((((((Rhinoclemmys_funerea:3.680971769	Rhinoclemmys_melanosterna:3.680971769):1.906929676	Rhinoclemmys_punctularia:5.587901445):8.367202521	Rhinoclemmys_areolata:13.95510397):8.601621045	(Rhinoclemmys_pulcherrima:14.21491238	Rhinoclemmys_annulata:14.21491238):8.341811878):4.986429357	Rhinoclemmys_nasuta:27.54315361):20.33684563	kehreri:0.05):6.220644734):7.308734708	Gopherus_agassizii:61.40937944):21.30074721	(((Graptemys_geographica:5.643940263	Graptemys_barbouri:5.643941017):4.837448198	Malaclemys_terrapin:10.48138846):24.97609229	Glyptemys_insculpta:35.45748151):47.25264439);
(((((((((((Mauremys_caspica:40.58899392	Mauremys_rivulata:40.58899392):11.42101259	Mauremys_leprosa:52.01000651):2.419124907	(Mauremys_sinensis:35.99613193	Mauremys_reevesii:35.99613193):18.43299949):4.852956279	Mauremys_annamensis:59.28209076):11.95264784	((Cuora_flavomarginata:39.18346427	Cuora_aurocapitata:39.18346427):8.098515347	Cuora_amboinensis:47.28197962):23.95275592):10.0165161	((((((Heosemys_annandalii:46.68532728	Heosemys_grandis:46.68533034):10.76895331	Heosemys_spinosa:57.45428059):11.21214523	Notochelys_platynota:68.66642582):2.01836101	(Cyclemys_oldhamii:7.617580156	Cyclemys_dentata:7.617580156):63.06720974):1.712700513	Leucocephalon_yuwonoi:72.39748734):4.782109297	(Sacalia_bealei:54.95975235	Sacalia_quadriocellata:54.95975235):22.21984122):4.071654996):3.884976473	(Melanochelys_trijuga:47.87999693	kehreri:0.05):37.25623118):3.057901856	(((((((Batagur_kachuga:35.59963587	Batagur_baska:35.59963587):20.79239285	(Batagur_dhongoka:45.66181057	Batagur_borneoensis:45.66181057):10.73021816):7.486110366	Hardella_thurjii:63.87813909):6.474075163	((Pangshura_tentoria:27.14069885	Pangshura_smithii:27.14069885):15.78348067	Pangshura_tecta:42.92417645):27.42803474):6.162039597	(Morenia_ocellata:38.80602297	Morenia_petersi:38.80602297):37.70823088):7.028934019	(Malayemys:68.99297152	Orlitia_borneensis:68.99297152):14.55021635):3.527202813	((Siebenrockiella_crassicollis:47.87999694	messeliana:0.05):35.98956412	Geoemyda_spengleri:83.86956106):3.200826555):1.123742347):1.072135007	(((((Rhinoclemmys_funerea:14.08039397	Rhinoclemmys_melanosterna:14.08039397):6.634488208	Rhinoclemmys_punctularia:20.71488218):24.2999489	Rhinoclemmys_areolata:45.01483108):17.92984691	(Rhinoclemmys_pulcherrima:45.65370025	Rhinoclemmys_annulata:45.65370025):17.29097468):7.6888914	Rhinoclemmys_nasuta:70.63356632):18.63269865):1.203101023	Gopherus_agassizii:90.46936906):0.611039497	(((Graptemys_geographica:20.90330666	Graptemys_barbouri:20.90330973):14.92621516	Malaclemys_terrapin:35.82952182):43.70205803	Glyptemys_insculpta:79.53158291):11.54882258);
(((((((((((Mauremys_caspica:10.67051484	Mauremys_rivulata:10.67051484):4.321435883	Mauremys_leprosa:14.99195072):1.048701111	(Mauremys_sinensis:9.160938041	Mauremys_reevesii:9.160938041):6.879713789):2.290840526	Mauremys_annamensis:18.331493):7.226761311	((Cuora_flavomarginata:10.19679613	Cuora_aurocapitata:10.19679613):2.892894436	Cuora_amboinensis:13.08969056):12.4685631):9.771445101	((((((Heosemys_annandalii:12.86196489	Heosemys_grandis:12.86196553):4.574551598	Heosemys_spinosa:17.43651649):6.31009911	Notochelys_platynota:23.7466156):1.407923878	(Cyclemys_oldhamii:1.6466181	Cyclemys_dentata:1.6466181):23.50792202):1.288959816	Leucocephalon_yuwonoi:26.4434993):4.208893225	(Sacalia_bealei:16.2783666	Sacalia_quadriocellata:16.2783666):14.37402529):4.677306248):6.324887656	Melanochelys_trijuga:41.65458643):8.207032243	(((((((Batagur_kachuga:9.035598619	Batagur_baska:9.035598619):7.899267279	(Batagur_dhongoka:12.4771911	Batagur_borneoensis:12.4771911):4.4576748):3.852835043	Hardella_thurjii:20.78770094):4.127079847	((Pangshura_tentoria:6.524714004	Pangshura_smithii:6.524714004):4.957726542	Pangshura_tecta:11.48243991):13.43234024):5.085762236	(Morenia_ocellata:10.07140633	Morenia_petersi:10.07140633):19.92913669):8.73394353	(Malayemys:23.96703528	Orlitia_borneensis:23.96703528):14.76745128):7.51372507	(Siebenrockiella_crassicollis:39.28768384	Geoemyda_spengleri:39.28768384):6.960527145):3.613407682):4.777304171	(((((Rhinoclemmys_funerea:3.144972977	Rhinoclemmys_melanosterna:3.144972977):1.651463171	Rhinoclemmys_punctularia:4.796436148):7.441246798	Rhinoclemmys_areolata:12.23768295):8.024563103	(Rhinoclemmys_pulcherrima:12.47417165	Rhinoclemmys_annulata:12.47417165):7.788073757):4.855157043	Rhinoclemmys_nasuta:25.11740245):29.52152038):9.849498961	Gopherus_agassizii:64.48842244):49.60247273	(((((Graptemys_geographica:4.84520454	Graptemys_barbouri:4.845205178):4.262974253	Malaclemys_terrapin:9.108178793):24.07924416	Glyptemys_insculpta:33.18742359):14.69257577	kehreri:0.05):4.000009213e-09	messeliana:0.05):66.21089517);
(((((((((((Mauremys_caspica:34.16333967	Mauremys_rivulata:34.16333967):10.7465266	Mauremys_leprosa:44.90986627):2.372414698	(Mauremys_sinensis:30.01983881	Mauremys_reevesii:30.01983881):17.26244216):4.882561562	Mauremys_annamensis:52.16484494):12.94121095	(((Cuora_flavomarginata:32.88563528	Cuora_aurocapitata:32.88563528):7.490862882	Cuora_amboinensis:40.37649816):7.503499419	kehreri:0.05):17.22605589):12.50681955	((((((Heosemys_annandalii:39.81338746	Heosemys_grandis:39.81338987):10.49190711	(Heosemys_spinosa:47.87999759	messeliana:0.05):2.42529698):11.88411137	Notochelys_platynota:62.18940594):2.284498961	(Cyclemys_oldhamii:6.056768194	Cyclemys_dentata:6.056768194):58.41713911):1.983432236	Leucocephalon_yuwonoi:66.45733714):5.802825679	(Sacalia_bealei:47.80785155	Sacalia_quadriocellata:47.80785155):24.45230885):5.352710212):5.668805814	Melanochelys_trijuga:83.28167884):5.17925821	(((((((Batagur_kachuga:29.66629625	Batagur_baska:29.66629625):19.57000347	(Batagur_dhongoka:38.85181271	Batagur_borneoensis:38.85181271):10.38448701):7.728750371	Hardella_thurjii:56.96505009):7.128652595	((Pangshura_tentoria:22.26641372	Pangshura_smithii:22.26641372):14.03972541	Pangshura_tecta:36.30613672):27.78756356):7.332157107	(Morenia_ocellata:32.54400812	Morenia_petersi:32.54400812):38.88185168):9.443843413	(Malayemys:62.55538484	Orlitia_borneensis:62.55538484):18.31431837):5.576351087	(Siebenrockiella_crassicollis:81.35248933	Geoemyda_spengleri:81.35248933):5.093562561):2.014885165):2.119623552	(((((Rhinoclemmys_funerea:11.30505275	Rhinoclemmys_melanosterna:11.30505275):5.50432021	Rhinoclemmys_punctularia:16.80937296):21.43742549	Rhinoclemmys_areolata:38.24679845):17.72780089	(Rhinoclemmys_pulcherrima:38.84421557	Rhinoclemmys_annulata:38.84421557):17.13038136):8.440651156	Rhinoclemmys_nasuta:64.41524808):26.16531252):2.840902892	Gopherus_agassizii:93.4214659):2.257049879	(((Graptemys_geographica:16.96755652	Graptemys_barbouri:16.96755892):12.90364434	Malaclemys_terrapin:29.87120086):45.42369774	Glyptemys_insculpta:75.294901):20.38361237);
(((((((((((Mauremys_caspica:39.56951007	Mauremys_rivulata:39.56951007):10.74890832	Mauremys_leprosa:50.31841839):2.247301488	(Mauremys_sinensis:35.1898439	Mauremys_reevesii:35.1898439):17.37587598):4.472369087	Mauremys_annamensis:57.03809201):10.7673252	((Cuora_flavomarginata:38.2324255	Cuora_aurocapitata:38.2324255):7.662617384	Cuora_amboinensis:45.89504289):21.91037128):8.63159098	((((((Heosemys_annandalii:45.33407187	Heosemys_grandis:45.33407492):10.02544851	Heosemys_spinosa:55.35952038):10.1671087	Notochelys_platynota:65.52662908):1.792686906	(Cyclemys_oldhamii:7.557128471	Cyclemys_dentata:7.557128471):59.76219056):1.510330738	Leucocephalon_yuwonoi:68.82964673):4.156181221	(Sacalia_bealei:53.05711894	Sacalia_quadriocellata:53.05711894):19.92870595):3.451177202):3.187557368	Melanochelys_trijuga:79.62456251):2.395181877	(((((((Batagur_kachuga:34.81036785	Batagur_baska:34.81036785):19.5703022	(Batagur_dhongoka:44.37038566	Batagur_borneoensis:44.37038566):10.01028439):6.843751217	Hardella_thurjii:61.22442127):5.800432343	((Pangshura_tentoria:26.66579456	Pangshura_smithii:26.66579456):15.11867775	Pangshura_tecta:41.78446926):25.2403813):5.388686166	((Morenia_ocellata:37.87287568	Morenia_petersi:37.87287568):10.00712432	messeliana:0.05):24.53353978):5.919266545	(Malayemys:65.81755746	Orlitia_borneensis:65.81755746):12.51524886):2.822681469	((Siebenrockiella_crassicollis:47.87999694	kehreri:0.05):30.71937719	Geoemyda_spengleri:78.59937413):2.556110608):0.8642596503):0.7998141109	(((((Rhinoclemmys_funerea:13.92637829	Rhinoclemmys_melanosterna:13.92637829):6.49474207	Rhinoclemmys_punctularia:20.42112036):23.33922075	Rhinoclemmys_areolata:43.76034111):16.61805142	(Rhinoclemmys_pulcherrima:44.36274239	Rhinoclemmys_annulata:44.36274239):16.01564709):6.895599877	Rhinoclemmys_nasuta:67.27398936):15.54556915):0.8497825074	Gopherus_agassizii:83.66934406):0.3803188021	(((Graptemys_geographica:20.60489348	Graptemys_barbouri:20.60489653):14.42551816	Malaclemys_terrapin:35.03041164):39.96049956	Glyptemys_insculpta:74.99091424):9.058745572);
(((((((((((Mauremys_caspica:16.91112835	Mauremys_rivulata:16.91112835):6.328785514	Mauremys_leprosa:23.23991387):1.490874138	(Mauremys_sinensis:14.62989934	Mauremys_reevesii:14.62989934):10.10088866):3.195838431	Mauremys_annamensis:27.9266275):9.536209401	((Cuora_flavomarginata:16.19919145	Cuora_aurocapitata:16.19919145):4.291619626	Cuora_amboinensis:20.49081108):16.97202476):11.58666097	((((((Heosemys_annandalii:20.15783382	Heosemys_grandis:20.15783489):6.530193428	Heosemys_spinosa:26.68802725):8.46180442	Notochelys_platynota:35.14983167):1.80204607	(Cyclemys_oldhamii:2.729427392	Cyclemys_dentata:2.729427392):34.22245141):1.622373365	Leucocephalon_yuwonoi:38.5742511):5.115666387	(Sacalia_bealei:25.0662959	Sacalia_quadriocellata:25.0662959):18.62362052):5.359579315):6.706261642	Melanochelys_trijuga:55.75575845):7.782635998	(((((((Batagur_kachuga:14.43884696	Batagur_baska:14.43884696):11.54935126	(Batagur_dhongoka:19.59333953	Batagur_borneoensis:19.59333953):6.394858694):5.272328433	Hardella_thurjii:31.26052666):5.386686158	((Pangshura_tentoria:10.55840393	Pangshura_smithii:10.55840393):7.564581813	Pangshura_tecta:18.12298467):18.52422708):6.268613896	(Morenia_ocellata:16.01014525	Morenia_petersi:16.01014525):26.90568147):9.820803369	((Malayemys:35.43401968	Orlitia_borneensis:35.43401968):12.44598031	kehreri:0.05):4.856630089):7.502458646	(Siebenrockiella_crassicollis:53.31871535	(Geoemyda_spengleri:47.87999893	messeliana:0.05):5.438716416):6.920372312):3.299306783):4.056849308	(((((Rhinoclemmys_funerea:5.1750135	Rhinoclemmys_melanosterna:5.1750135):2.653513105	Rhinoclemmys_punctularia:7.828526605):11.41223963	Rhinoclemmys_areolata:19.24076623):11.31458939	(Rhinoclemmys_pulcherrima:19.58890027	Rhinoclemmys_annulata:19.58890027):10.96645428):6.349391901	Rhinoclemmys_nasuta:36.90474646):30.69049729):7.278884777	Gopherus_agassizii:74.8741296):15.68029488	(((Graptemys_geographica:7.906217463	Graptemys_barbouri:7.90621853):6.643292597	Malaclemys_terrapin:14.54951006):32.08761707	Glyptemys_insculpta:46.6371282):43.91729521);
(((((((((((Mauremys_caspica:23.98252036	Mauremys_rivulata:23.98252036):8.155217898	Mauremys_leprosa:32.13773826):1.853418753	(Mauremys_sinensis:20.9308685	Mauremys_reevesii:20.9308685):13.06028851):3.884227649	Mauremys_annamensis:37.87538627):10.85009592	((Cuora_flavomarginata:23.03644562	Cuora_aurocapitata:23.03644562):5.615545885	Cuora_amboinensis:28.65199151):20.07348907):11.60743225	((((((Heosemys_annandalii:28.22384127	Heosemys_grandis:28.22384288):8.160608451	Heosemys_spinosa:36.38444972):9.813434622	Notochelys_platynota:46.19788435):1.975084379	(Cyclemys_oldhamii:4.079750018	Cyclemys_dentata:4.079750018):44.09322032):1.742764327	(Leucocephalon_yuwonoi:47.87999839	messeliana:0.05):2.035734661):5.271171263	(Sacalia_bealei:34.40464032	Sacalia_quadriocellata:34.40464032):20.78226239):5.146008508):5.869317421	Melanochelys_trijuga:66.20223024):5.963269002	(((((((Batagur_kachuga:20.67263805	Batagur_baska:20.67263805):14.86129756	(Batagur_dhongoka:27.4950832	Batagur_borneoensis:27.4950832):8.038852403):6.262448348	Hardella_thurjii:41.79638395):6.045558921	((Pangshura_tentoria:15.3398264	Pangshura_smithii:15.3398264):10.23987866	Pangshura_tecta:25.57970345):22.26223782):6.569514906	(Morenia_ocellata:22.78426457	Morenia_petersi:22.78426457):31.62719321):9.229005805	(Malayemys:46.51208991	Orlitia_borneensis:46.51208991):17.12837367):6.112947678	(Siebenrockiella_crassicollis:64.14478023	Geoemyda_spengleri:64.14478023):5.608629428):2.412089591):2.71978756	(((((Rhinoclemmys_funerea:7.668068898	Rhinoclemmys_melanosterna:7.668068898):3.820790116	Rhinoclemmys_punctularia:11.48885901):15.54919627	Rhinoclemmys_areolata:27.03805528):13.94026456	(Rhinoclemmys_pulcherrima:27.4893374	Rhinoclemmys_annulata:27.4893374):13.48898083):7.143518441	(Rhinoclemmys_nasuta:47.87999839	kehreri:0.05):0.241838285):26.76345014):4.145133736	Gopherus_agassizii:79.03042215):4.810059342	(((Graptemys_geographica:11.59957846	Graptemys_barbouri:11.59958007):9.222683769	Malaclemys_terrapin:20.82226222):37.24312403	Glyptemys_insculpta:58.06538786):25.77509202);
(((((((((((Mauremys_caspica:29.74648957	Mauremys_rivulata:29.74648957):9.54489212	Mauremys_leprosa:39.29138169):2.122784384	(Mauremys_sinensis:26.09413248	Mauremys_reevesii:26.09413248):15.32003359):4.388965035	Mauremys_annamensis:45.80313318):11.78858536	((Cuora_flavomarginata:28.61869925	Cuora_aurocapitata:28.61869925):6.632696227	Cuora_amboinensis:35.25139548):22.340321):11.6901143	((((((Heosemys_annandalii:34.75099704	Heosemys_grandis:34.75099912):9.377244577	Heosemys_spinosa:44.12824162):10.78403914	Notochelys_platynota:54.91228076):2.097439786	(Cyclemys_oldhamii:5.219076717	Cyclemys_dentata:5.219076717):51.7906459):1.828527764	Leucocephalon_yuwonoi:58.83824831):5.394932905	(Sacalia_bealei:41.88527383	Sacalia_quadriocellata:41.88527383):22.34790531):5.048649563):5.448299185	Melanochelys_trijuga:74.73012996):5.113615383	(((((((Batagur_kachuga:25.78315205	Batagur_baska:25.78315205):17.38413131	(Batagur_dhongoka:33.89721131	Batagur_borneoensis:33.89721131):9.270072041):6.97986036	(Hardella_thurjii:47.88	messeliana:0.05):2.267143714):6.512881517	((Pangshura_tentoria:19.29633784	Pangshura_smithii:19.29633784):12.34472241	Pangshura_tecta:31.64105817):25.01896499):6.792947644	((Morenia_ocellata:28.31739087	Morenia_petersi:28.31739087):19.56260913	kehreri:0.05):15.57297288):8.943825002	(Malayemys:55.24769679	Orlitia_borneensis:55.24769679):17.14910109):5.437597443	(Siebenrockiella_crassicollis:72.86188051	Geoemyda_spengleri:72.86188051):4.972512737):2.009352098):2.151344864	(((((Rhinoclemmys_funerea:9.758671824	Rhinoclemmys_melanosterna:9.758671824):4.779409466	Rhinoclemmys_punctularia:14.53808129):18.82238276	Rhinoclemmys_areolata:33.36046405):15.8878225	(Rhinoclemmys_pulcherrima:33.89046933	Rhinoclemmys_annulata:33.89046933):15.35781514):7.707469135	Rhinoclemmys_nasuta:56.95575361):25.0393366):2.978427088	Gopherus_agassizii:84.97351937):2.588946946	(((Graptemys_geographica:14.67572326	Graptemys_barbouri:14.67572533):11.28765324	Malaclemys_terrapin:25.96337649):41.12242547	Glyptemys_insculpta:67.08580404):20.47666021);
(((((((((((Mauremys_caspica:27.38161253	Mauremys_rivulata:27.38161253):9.392699019	Mauremys_leprosa:36.77431155):2.141632208	(Mauremys_sinensis:23.87876312	Mauremys_reevesii:23.87876312):15.03718064):4.497425981	Mauremys_annamensis:43.41337156):12.63791723	((Cuora_flavomarginata:26.29500279	Cuora_aurocapitata:26.29500279):6.458719218	Cuora_amboinensis:32.75372201):23.29756496):13.67627229	((((((Heosemys_annandalii:32.26050235	Heosemys_grandis:32.26050418):9.425044844	Heosemys_spinosa:41.6855472):11.41077147	Notochelys_platynota:53.09631867):2.30841801	(Cyclemys_oldhamii:4.636099486	Cyclemys_dentata:4.636099486):50.76863902):2.040604282	Leucocephalon_yuwonoi:57.44534096):6.195267495	(Sacalia_bealei:39.39410226	Sacalia_quadriocellata:39.39410226):24.24650437):6.086950798):7.000885526	Melanochelys_trijuga:76.72844478):7.198854507	(((((((Batagur_kachuga:23.58262949	Batagur_baska:23.58262949):17.11812456	(Batagur_dhongoka:31.42129424	Batagur_borneoensis:31.42129424):9.279459818):7.266158274	Hardella_thurjii:47.96691233):7.050625646	((Pangshura_tentoria:17.47629184	Pangshura_smithii:17.47629184):11.74113016	Pangshura_tecta:29.21742018):25.80011597):7.709334844	(Morenia_ocellata:26.00546173	Morenia_petersi:26.00546173):36.72141109):10.93722544	((Malayemys:47.88	kehreri:0.05):5.583262862	Orlitia_borneensis:53.46326286):20.2008354):7.338716262	(Siebenrockiella_crassicollis:74.26622056	Geoemyda_spengleri:74.26622056):6.736592137):2.924486592):3.323477687	(((((Rhinoclemmys_funerea:8.720610916	Rhinoclemmys_melanosterna:8.720610916):4.35655329	Rhinoclemmys_punctularia:13.07716421):17.81802953	Rhinoclemmys_areolata:30.89519374):16.12049865	(Rhinoclemmys_pulcherrima:31.41467914	Rhinoclemmys_annulata:31.41467914):15.60101141):8.329229123	Rhinoclemmys_nasuta:55.34491968):31.90585729):5.139835981	Gopherus_agassizii:92.39061478):6.255301448	(((Graptemys_geographica:13.20352726	Graptemys_barbouri:13.20352908):10.55068316	Malaclemys_terrapin:23.75421042):43.28599412	(Glyptemys_insculpta:47.87999817	messeliana:0.05):19.1602082):31.60570804);
((((((((((((Mauremys_caspica:20.56557436	Mauremys_rivulata:20.56557436):7.118616242	Mauremys_leprosa:27.68419061):1.628608954	(Mauremys_sinensis:17.9200953	Mauremys_reevesii:17.9200953):11.39270426):3.42733302	Mauremys_annamensis:32.74013395):9.690513285	((Cuora_flavomarginata:19.74441496	Cuora_aurocapitata:19.74441496):4.887974191	Cuora_amboinensis:24.63238915):17.79825671):5.449352765	kehreri:0.05):5.163034755	((((((Heosemys_annandalii:24.25850493	Heosemys_grandis:24.2585063):7.163716835	Heosemys_spinosa:31.42222177):8.733944307	Notochelys_platynota:40.15616607):1.776327705	(Cyclemys_oldhamii:3.465057804	Cyclemys_dentata:3.465057804):38.46743734):1.573212333	Leucocephalon_yuwonoi:43.50570611):4.794923067	((Sacalia_bealei:29.67671351	Sacalia_quadriocellata:29.67671351):18.20328376	messeliana:0.05):0.4206305435):4.742404206):5.502008675	Melanochelys_trijuga:58.54504206):5.728458821	(((((((Batagur_kachuga:17.69666113	Batagur_baska:17.69666113):12.97507688	(Batagur_dhongoka:23.62258441	Batagur_borneoensis:23.62258441):7.049153607):5.549216282	Hardella_thurjii:36.22095429):5.413346107	((Pangshura_tentoria:13.09660025	Pangshura_smithii:13.09660025):8.85738354	Pangshura_tecta:21.95398242):19.68031661):5.957245996	(Morenia_ocellata:19.52568505	Morenia_petersi:19.52568505):28.06586135):8.53814236	(Malayemys:40.43829881	Orlitia_borneensis:40.43829881):15.69138995):5.806253188	(Siebenrockiella_crassicollis:56.60336352	Geoemyda_spengleri:56.60336352):5.332577056):2.337560299):2.67813282	(((((Rhinoclemmys_funerea:6.523174868	Rhinoclemmys_melanosterna:6.523174868):3.267567606	Rhinoclemmys_punctularia:9.790742475):13.43333511	Rhinoclemmys_areolata:23.22407759):12.26880612	(Rhinoclemmys_pulcherrima:23.61757295	Rhinoclemmys_annulata:23.61757295):11.8753094):6.393538031	Rhinoclemmys_nasuta:41.88642038):25.06521332):4.205189996	Gopherus_agassizii:71.15682506):5.384011219	(((Graptemys_geographica:9.885611093	Graptemys_barbouri:9.885612458):7.940504598	Malaclemys_terrapin:17.82611569):33.11896286	Glyptemys_insculpta:50.94507992):25.595755);
(((((((((((Mauremys_caspica:30.57070062	Mauremys_rivulata:30.57070062):10.13288166	Mauremys_leprosa:40.70358228):2.280981325	(Mauremys_sinensis:26.74136556	Mauremys_reevesii:26.74136556):16.24319805):4.751778917	Mauremys_annamensis:47.73634461):13.04506605	((Cuora_flavomarginata:29.38562042	Cuora_aurocapitata:29.38562042):7.005560264	Cuora_amboinensis:36.39118069):24.39022789):13.49501801	((((((Heosemys_annandalii:35.85952959	Heosemys_grandis:35.85953168):10.05755658	Heosemys_spinosa:45.91708617):11.85815665	Notochelys_platynota:57.77524282):2.350881357	(Cyclemys_oldhamii:5.272284551	Cyclemys_dentata:5.272284551):54.85384171):2.0633291	Leucocephalon_yuwonoi:62.18945328):6.172579143	(Sacalia_bealei:43.49225946	Sacalia_quadriocellata:43.49225946):24.86977088):5.914394158):6.582647868	(Melanochelys_trijuga:47.87999791	kehreri:0.05):32.97907654):6.457532179	(((((((Batagur_kachuga:26.41644017	Batagur_baska:26.41644017):18.46020043	(Batagur_dhongoka:34.95363874	Batagur_borneoensis:34.95363874):9.923001855):7.614860713	Hardella_thurjii:52.49150131):7.241523627	((Pangshura_tentoria:19.6765567	Pangshura_smithii:19.6765567):12.89045733	Pangshura_tecta:32.56701194):27.16601091):7.72776838	(Morenia_ocellata:29.06941105	Morenia_petersi:29.06941105):38.39138227):10.54903944	(Malayemys:58.15009557	Orlitia_borneensis:58.15009557):19.85973718):6.727786085	(Siebenrockiella_crassicollis:78.57383182	Geoemyda_spengleri:78.57383182):6.163784938):2.578989873):2.842159351	(((((Rhinoclemmys_funerea:9.886744269	Rhinoclemmys_melanosterna:9.886744269):4.888954242	Rhinoclemmys_punctularia:14.77569851):19.60921273	Rhinoclemmys_areolata:34.38491124):17.11810293	(Rhinoclemmys_pulcherrima:34.94649148	Rhinoclemmys_annulata:34.94649148):16.5565206):8.562416145	Rhinoclemmys_nasuta:60.06542823):30.09333775):4.150921748	(Gopherus_agassizii:47.88	messeliana:0.05):46.42968981):4.217651652	(((Graptemys_geographica:14.91698387	Graptemys_barbouri:14.91698595):11.68774147	Malaclemys_terrapin:26.60472533):45.08040458	Glyptemys_insculpta:71.685132):26.84220738);
((((((((((((Mauremys_caspica:11.93971427	Mauremys_rivulata:11.93971427):4.563927477	Mauremys_leprosa:16.50364175):1.083713	(Mauremys_sinensis:10.30833576	Mauremys_reevesii:10.30833576):7.279018992):2.33478529	Mauremys_annamensis:19.92214078):7.070797918	((Cuora_flavomarginata:11.42983486	Cuora_aurocapitata:11.42983486):3.084244038	Cuora_amboinensis:14.5140789):12.47885906):8.839439989	((((((Heosemys_annandalii:14.27385009	Heosemys_grandis:14.27385084):4.741467535	Heosemys_spinosa:19.01531763):6.247318169	Notochelys_platynota:25.2626358):1.347172175	(Cyclemys_oldhamii:1.904257852	Cyclemys_dentata:1.904257852):24.70555086):1.218293825	Leucocephalon_yuwonoi:27.8281018):3.877475415	(Sacalia_bealei:17.83170692	Sacalia_quadriocellata:17.83170692):13.87386955):4.126800734):5.271735118	Melanochelys_trijuga:41.10411307):6.302645248	(((((((Batagur_kachuga:10.17202286	Batagur_baska:10.17202286):8.332017825	(Batagur_dhongoka:13.86695524	Batagur_borneoensis:13.86695524):4.637085443):3.871646864	Hardella_thurjii:22.37568755):4.005918495	((Pangshura_tentoria:7.413586272	Pangshura_smithii:7.413586272):5.395638978	Pangshura_tecta:12.80922451):13.57238079):4.73357325	(Morenia_ocellata:11.29455784	Morenia_petersi:11.29455784):19.82062145):7.599459976	(Malayemys:25.47467559	Orlitia_borneensis:25.47467559):13.23996368):5.992767621	(Siebenrockiella_crassicollis:39.17317917	Geoemyda_spengleri:39.17317917):5.534226972):2.699352169):0.473240937	kehreri:0.05):2.910750339	((((((Rhinoclemmys_funerea:3.617545346	Rhinoclemmys_melanosterna:3.617545346):1.866764222	Rhinoclemmys_punctularia:5.484309569):8.128736738	Rhinoclemmys_areolata:13.61304631):8.24209907	(Rhinoclemmys_pulcherrima:13.86375719	Rhinoclemmys_annulata:13.86375719):7.991387439):4.719348927	Rhinoclemmys_nasuta:26.57449356):21.3055057	messeliana:0.05):2.910750332):6.29964307	Gopherus_agassizii:57.0903934):16.23840225	(((Graptemys_geographica:5.53909099	Graptemys_barbouri:5.539091733):4.711882436	Malaclemys_terrapin:10.25097343):23.71519845	Glyptemys_insculpta:33.96617262):39.36262229);
((((((((((((Mauremys_caspica:11.06649858	Mauremys_rivulata:11.06649858):4.331870077	Mauremys_leprosa:15.39836865):1.037845111	(Mauremys_sinensis:9.53259695	Mauremys_reevesii:9.53259695):6.903616815):2.248692605	Mauremys_annamensis:18.68490705):6.924832105	((Cuora_flavomarginata:10.58629002	Cuora_aurocapitata:10.58629002):2.916109546	Cuora_amboinensis:13.50239956):12.10733891):8.939613054	((((((Heosemys_annandalii:13.27427548	Heosemys_grandis:13.27427616):4.535144469	Heosemys_spinosa:17.80941995):6.088818337	Notochelys_platynota:23.89823828):1.331536353	(Cyclemys_oldhamii:1.741372499	Cyclemys_dentata:1.741372499):23.48840282):1.210234537	Leucocephalon_yuwonoi:26.44000917):3.892490861	(Sacalia_bealei:16.67073357	Sacalia_quadriocellata:16.67073357):13.66176579):4.216851495):5.513907437	Melanochelys_trijuga:40.06325897):6.817101095	(((((((Batagur_kachuga:9.404761273	Batagur_baska:9.404761273):7.912234075	(Batagur_dhongoka:12.88827146	Batagur_borneoensis:12.88827146):4.428723884):3.75053974	Hardella_thurjii:21.06753509):3.936195421	((Pangshura_tentoria:6.828579543	Pangshura_smithii:6.828579543):5.058525998	Pangshura_tecta:11.88710486):13.11662497):4.731927009	(Morenia_ocellata:10.45900711	Morenia_petersi:10.45900711):19.2766504):7.809317348	(Malayemys:24.10735791	Orlitia_borneensis:24.10735791):13.43761696):6.382201115	(Siebenrockiella_crassicollis:38.0256916	Geoemyda_spengleri:38.0256916):5.901483699):2.953184757):0.999639256	kehreri:0.05):2.784162844	(((((Rhinoclemmys_funerea:3.315405707	Rhinoclemmys_melanosterna:3.315405707):1.723147621	Rhinoclemmys_punctularia:5.038553328):7.609091282	Rhinoclemmys_areolata:12.64764461):7.912665796	(Rhinoclemmys_pulcherrima:12.88523956	Rhinoclemmys_annulata:12.88523956):7.675070163):4.634471191	Rhinoclemmys_nasuta:25.19478092):25.46938124):7.344013023	Gopherus_agassizii:58.00817586):23.9320919	((((Graptemys_geographica:5.089250689	Graptemys_barbouri:5.089251366):4.389545107	Malaclemys_terrapin:9.478795796):23.15359887	Glyptemys_insculpta:32.63239534):15.24760398	messeliana:0.05):34.06026776);
((((((((((((Mauremys_caspica:16.61326456	Mauremys_rivulata:16.61326456):6.448174707	Mauremys_leprosa:23.06143927):1.539954925	(Mauremys_sinensis:14.32227995	Mauremys_reevesii:14.32227995):10.27911425):3.32985079	Mauremys_annamensis:27.93124601):10.19315334	((Cuora_flavomarginata:15.89646529	Cuora_aurocapitata:15.89646529):4.346767633	Cuora_amboinensis:20.24323293):17.8811654):9.755600643	kehreri:0.05):3.252977427	((((((Heosemys_annandalii:19.90371825	Heosemys_grandis:19.90371928):6.732223838	Heosemys_spinosa:26.63594209):8.978086697	Notochelys_platynota:35.61402879):1.953574335	(Cyclemys_oldhamii:2.62682292	Cyclemys_dentata:2.62682292):34.94078123):1.772413134	Leucocephalon_yuwonoi:39.34001626):5.679270717	(Sacalia_bealei:24.94910438	Sacalia_quadriocellata:24.94910438):20.07018157):6.11368942):7.927815271	Melanochelys_trijuga:59.06079167):9.684671478	((((((((Batagur_kachuga:14.13117159	Batagur_baska:14.13117159):11.77559088	(Batagur_dhongoka:19.32902627	Batagur_borneoensis:19.32902627):6.577736196):5.542293414	Hardella_thurjii:31.44905588):5.78716212	((Pangshura_tentoria:10.27419071	Pangshura_smithii:10.27419071):7.563075857	Pangshura_tecta:17.83726555):19.39895143):6.914426511	(Morenia_ocellata:15.70640715	Morenia_petersi:15.70640715):28.44423736):3.729355492	messeliana:0.05):7.569824209	(Malayemys:35.9210809	Orlitia_borneensis:35.9210809):19.52874331):9.117229133	(Siebenrockiella_crassicollis:56.14042491	Geoemyda_spengleri:56.14042491):8.426627411):4.178410826):5.312085877	(((((Rhinoclemmys_funerea:4.997280515	Rhinoclemmys_melanosterna:4.997280515):2.590649304	Rhinoclemmys_punctularia:7.587929819):11.38271472	Rhinoclemmys_areolata:18.97064454):11.73043623	(Rhinoclemmys_pulcherrima:19.32451127	Rhinoclemmys_annulata:19.32451127):11.37656848):6.815228833	Rhinoclemmys_nasuta:37.51630858):36.54124045):10.15745939	Gopherus_agassizii:84.21500943):30.2958668	(((Graptemys_geographica:7.664080154	Graptemys_barbouri:7.664081177):6.577772871	Malaclemys_terrapin:14.24185303):34.11707001	Glyptemys_insculpta:48.35892406):66.15195114);
(((((((((((((Mauremys_caspica:11.01194991	Mauremys_rivulata:11.01194991):4.307287122	Mauremys_leprosa:15.31923703):1.031664319	(Mauremys_sinensis:9.486298359	Mauremys_reevesii:9.486298359):6.864602987):2.234899782	Mauremys_annamensis:18.5858018):6.87871889	((Cuora_flavomarginata:10.53434914	Cuora_aurocapitata:10.53434914):2.899916058	Cuora_amboinensis:13.43426519):12.03025482):8.871064299	((((((Heosemys_annandalii:13.20743909	Heosemys_grandis:13.20743976):4.508311621	Heosemys_spinosa:17.71575071):6.049198315	Notochelys_platynota:23.76494903):1.322286814	(Cyclemys_oldhamii:1.733528931	Cyclemys_dentata:1.733528931):23.35370758):1.201636377	Leucocephalon_yuwonoi:26.28887222):3.8635531	(Sacalia_bealei:16.58400846	Sacalia_quadriocellata:16.58400846):13.56841618):4.183159002):5.46581869	Melanochelys_trijuga:39.80140301):6.750480096	(((((((Batagur_kachuga:9.35913981	Batagur_baska:9.35913981):7.867206668	(Batagur_dhongoka:12.82361917	Batagur_borneoensis:12.82361917):4.402727304):3.726852538	Hardella_thurjii:20.95319902):3.909578323	((Pangshura_tentoria:6.79626808	Pangshura_smithii:6.79626808):5.031779148	Pangshura_tecta:11.82804655):13.03473011):4.697373189	(Morenia_ocellata:10.40775361	Morenia_petersi:10.40775361):19.15239691):7.745527929	(Malayemys:23.97263039	Orlitia_borneensis:23.97263039):13.33304806):6.322930027	(Siebenrockiella_crassicollis:37.78216828	Geoemyda_spengleri:37.78216828):5.84643953):2.923275297):1.328116215	kehreri:0.05):5.999984287e-09	messeliana:0.05):2.414783451	(((((Rhinoclemmys_funerea:3.300242322	Rhinoclemmys_melanosterna:3.300242322):1.714878664	Rhinoclemmys_punctularia:5.015120986):7.569225135	Rhinoclemmys_areolata:12.58434612):7.864924929	(Rhinoclemmys_pulcherrima:12.82060437	Rhinoclemmys_annulata:12.82060437):7.628666007):4.603217631	Rhinoclemmys_nasuta:25.05248801):25.24229477):7.255028636	Gopherus_agassizii:57.54981209):23.45199709	(((Graptemys_geographica:5.065570957	Graptemys_barbouri:5.065571632):4.367211418	Malaclemys_terrapin:9.432782376):23.00147591	Glyptemys_insculpta:32.43425896):48.56754955);
(((((((((((Mauremys_caspica:19.99605739	Mauremys_rivulata:19.99605739):7.692240364	Mauremys_leprosa:27.68829776):1.830911491	(Mauremys_sinensis:17.2533821	Mauremys_reevesii:17.2533821):12.26582714):3.950564673	Mauremys_annamensis:33.46977516):12.01765767	((Cuora_flavomarginata:19.13846739	Cuora_aurocapitata:19.13846739):5.192941578	Cuora_amboinensis:24.33140897):21.15602262):15.15324214	((((((Heosemys_annandalii:23.9264641	Heosemys_grandis:23.92646534):8.00793673	Heosemys_spinosa:31.93440083):10.60433743	Notochelys_platynota:42.53873826):2.295323321	(Cyclemys_oldhamii:3.177715116	Cyclemys_dentata:3.177715116):41.65634771):2.078538047	Leucocephalon_yuwonoi:46.91259963):6.633980104	(Sacalia_bealei:29.93227778	Sacalia_quadriocellata:29.93227778):23.61430072):7.094093993):9.118965178	Melanochelys_trijuga:69.75963891):11.00042693	((((((((Batagur_kachuga:17.02437178	Batagur_baska:17.02437178):14.04492419	(Batagur_dhongoka:23.24076074	Batagur_borneoensis:23.24076074):7.828535237):6.561154348	Hardella_thurjii:37.63045032):6.814572671	((Pangshura_tentoria:12.39524615	Pangshura_smithii:12.39524615):9.064091159	Pangshura_tecta:21.45933607):22.98568568):3.434977009	messeliana:0.05):4.654573792	(Morenia_ocellata:18.910997	Morenia_petersi:18.910997):33.62357679):13.08336948	((Malayemys:42.89980164	Orlitia_borneensis:42.89980164):4.980198353	kehreri:0.05):17.73794328):10.4163176	(Siebenrockiella_crassicollis:66.41161514	Geoemyda_spengleri:66.41161514):9.622644484):4.725806206):5.959050511	(((((Rhinoclemmys_funerea:6.040305344	Rhinoclemmys_melanosterna:6.040305344):3.122961133	Rhinoclemmys_punctularia:9.163266477):13.6497212	Rhinoclemmys_areolata:22.81298768):13.93393079	(Rhinoclemmys_pulcherrima:23.23537229	Rhinoclemmys_annulata:23.23537229):13.51154495):8.026934264	Rhinoclemmys_nasuta:44.77385149):41.94526485):11.21759655	Gopherus_agassizii:97.93671413):30.66767686	(((Graptemys_geographica:9.254975027	Graptemys_barbouri:9.254976266):7.902033454	Malaclemys_terrapin:17.15700848):40.27108944	Glyptemys_insculpta:57.42809916):71.1762906);
(((((((((((Mauremys_caspica:24.31671045	Mauremys_rivulata:24.31671045):8.520258715	Mauremys_leprosa:32.83696917):1.958186128	(Mauremys_sinensis:21.16531018	Mauremys_reevesii:21.16531018):13.62984512):4.132731389	Mauremys_annamensis:38.92788828):11.78288778	((Cuora_flavomarginata:23.33768798	Cuora_aurocapitata:23.33768798):5.839074363	Cuora_amboinensis:29.17676234):21.53401212):13.11337527	((((((Heosemys_annandalii:28.72913516	Heosemys_grandis:28.72913676):8.607643892	Heosemys_spinosa:37.33677905):10.59414295	Notochelys_platynota:47.93092201):2.170199489	(Cyclemys_oldhamii:4.070020771	Cyclemys_dentata:4.070020771):46.03110232):1.926954767	Leucocephalon_yuwonoi:52.02807626):5.904116836	(Sacalia_bealei:35.23319672	Sacalia_quadriocellata:35.23319672):22.69899478):5.891956639):6.916363945	Melanochelys_trijuga:70.74051368):7.323255137	(((((((Batagur_kachuga:20.89949494	Batagur_baska:20.89949494):15.53232889	(Batagur_dhongoka:27.96817634	Batagur_borneoensis:27.96817634):8.463647483):6.710825512	Hardella_thurjii:43.14264934):6.593756388	((Pangshura_tentoria:15.43843453	Pangshura_smithii:15.43843453):10.53533039	Pangshura_tecta:25.97376331):23.76264081):7.319537085	(Morenia_ocellata:23.07703494	Morenia_petersi:23.07703494):33.97890787):10.63629585	(Malayemys:48.27523231	Orlitia_borneensis:48.27523231):19.41700635):7.365190889	(Siebenrockiella_crassicollis:68.28846041	(Geoemyda_spengleri:47.87999839	kehreri:0.05):20.40846202):6.768967537):3.006340874):3.482360431	(((((Rhinoclemmys_funerea:7.670512856	Rhinoclemmys_melanosterna:7.670512856):3.856286501	Rhinoclemmys_punctularia:11.52679936):15.96475986	Rhinoclemmys_areolata:27.49155921):14.76796754	(Rhinoclemmys_pulcherrima:27.96218146	Rhinoclemmys_annulata:27.96218146):14.29734369):7.785233879	(Rhinoclemmys_nasuta:47.8799984	messeliana:0.05):2.164760633):31.50137022):5.58165186	Gopherus_agassizii:87.12778271):7.671269264	(((Graptemys_geographica:11.63890713	Graptemys_barbouri:11.63890873):9.414590882	Malaclemys_terrapin:21.05349801):40.15708684	Glyptemys_insculpta:61.21058645):33.58846392);
(((((((((((Mauremys_caspica:23.32082447	Mauremys_rivulata:23.32082447):8.140774249	Mauremys_leprosa:31.46159872):1.868351138	(Mauremys_sinensis:20.30539458	Mauremys_reevesii:20.30539458):13.02455528):3.939665728	Mauremys_annamensis:37.26961713):11.20364608	((Cuora_flavomarginata:22.38428548	Cuora_aurocapitata:22.38428548):5.582334879	Cuora_amboinensis:27.96662036):20.50664131):12.40711482	((((((Heosemys_annandalii:27.53896684	Heosemys_grandis:27.53896838):8.214443205	Heosemys_spinosa:35.75341005):10.08082895	Notochelys_platynota:45.83423899):2.060493183	(Cyclemys_oldhamii:3.911301517	Cyclemys_dentata:3.911301517):43.9834322):1.828111157	Leucocephalon_yuwonoi:49.72284333):5.592193191	(Sacalia_bealei:33.74775367	Sacalia_quadriocellata:33.74775367):21.56728131):5.565339966):6.509435774	Melanochelys_trijuga:67.38981226):6.856808659	(((((((Batagur_kachuga:20.05094576	Batagur_baska:20.05094576):14.83978806	(Batagur_dhongoka:26.81184921	Batagur_borneoensis:26.81184921):8.078884604):6.391601397	Hardella_thurjii:41.28233521):6.266235626	((Pangshura_tentoria:14.82001083	Pangshura_smithii:14.82001083):10.08545295	Pangshura_tecta:24.90546224):22.64310706):6.9374232	(Morenia_ocellata:22.13490599	Morenia_petersi:22.13490599):32.35108805):10.03837034	((Malayemys:46.16125508	Orlitia_borneensis:46.16125508):1.718744921	messeliana:0.05):16.64436438):6.912587652	(Siebenrockiella_crassicollis:65.08528134	Geoemyda_spengleri:65.08528134):6.351669154):2.809670426):3.243586985	(((((Rhinoclemmys_funerea:7.368883753	Rhinoclemmys_melanosterna:7.368883753):3.700506849	Rhinoclemmys_punctularia:11.0693906):15.28696514	Rhinoclemmys_areolata:26.35635575):14.08564084	(Rhinoclemmys_pulcherrima:26.80612036	Rhinoclemmys_annulata:26.80612036):13.63587468):7.399245184	Rhinoclemmys_nasuta:47.84124023):29.64896768):5.166128018	(Gopherus_agassizii:47.87999999	kehreri:0.05):34.77633747):6.945028732	(((Graptemys_geographica:11.17692637	Graptemys_barbouri:11.17692791):9.0214391	Malaclemys_terrapin:20.19836547):38.21537992	Glyptemys_insculpta:58.41374694):31.18761772);
(((((((((((Mauremys_caspica:28.94710803	Mauremys_rivulata:28.94710803):9.130227177	Mauremys_leprosa:38.07733521):2.017618297	(Mauremys_sinensis:25.43041053	Mauremys_reevesii:25.43041053):14.66454298):4.154957281	Mauremys_annamensis:44.24991283):11.03250048	((Cuora_flavomarginata:27.86248675	Cuora_aurocapitata:27.86248675):6.361558517	Cuora_amboinensis:34.22404526):21.058366):10.69937094	(((((((Heosemys_annandalii:33.74559456	Heosemys_grandis:33.7455966):8.921453504	Heosemys_spinosa:42.66704806):5.212949885	kehreri:0.05):4.913092765	Notochelys_platynota:52.79309072):1.949631654	(Cyclemys_oldhamii:5.124780872	Cyclemys_dentata:5.124780872):49.61794354):1.69363802	(Leucocephalon_yuwonoi:47.87999796	messeliana:0.05):8.556362429):4.960642884	(Sacalia_bealei:40.54203243	Sacalia_quadriocellata:40.54203243):20.85496881):4.584778927):4.867891465	Melanochelys_trijuga:70.84967367):4.463727515	(((((((Batagur_kachuga:25.13043517	Batagur_baska:25.13043517):16.62691645	(Batagur_dhongoka:32.92867696	Batagur_borneoensis:32.92867696):8.828674659):6.581148507	Hardella_thurjii:48.33850013):6.079672426	((Pangshura_tentoria:18.85465508	Pangshura_smithii:18.85465508):11.91185306	Pangshura_tecta:30.7665061):23.65166442):6.26504748	(Morenia_ocellata:27.57251596	Morenia_petersi:27.57251596):33.11070408):8.093418931	(Malayemys:53.10534859	Orlitia_borneensis:53.10534859):15.67129038):4.797882191	(Siebenrockiella_crassicollis:69.19134588	Geoemyda_spengleri:69.19134588):4.383173239):1.738882062):1.833633924	(((((Rhinoclemmys_funerea:9.56776321	Rhinoclemmys_melanosterna:9.56776321):4.662157866	Rhinoclemmys_punctularia:14.22992108):18.18481652	Rhinoclemmys_areolata:32.4147376):15.07982081	(Rhinoclemmys_pulcherrima:32.92222318	Rhinoclemmys_annulata:32.92222318):14.5723332):7.198093025	Rhinoclemmys_nasuta:54.6926494):22.45438571):2.468376203	Gopherus_agassizii:79.61541335):1.984670697	(((Graptemys_geographica:14.36394089	Graptemys_barbouri:14.36394292):10.94035106	Malaclemys_terrapin:25.30429195):38.69087128	Glyptemys_insculpta:63.99516527):17.60491674);
(((((((((((Mauremys_caspica:32.50404745	Mauremys_rivulata:32.50404745):9.112585492	Mauremys_leprosa:41.61663294):1.927551278	(Mauremys_sinensis:28.83447638	Mauremys_reevesii:28.83447638):14.70970784):3.863596337	Mauremys_annamensis:47.40778301):9.493276219	((Cuora_flavomarginata:31.38134764	Cuora_aurocapitata:31.38134764):6.465229458	Cuora_amboinensis:37.8465771):19.05447967):7.918740489	((((((Heosemys_annandalii:37.37057039	Heosemys_grandis:37.37057285):8.582564872	Heosemys_spinosa:45.95313526):8.911280786	Notochelys_platynota:54.86441605):1.600710653	(Cyclemys_oldhamii:6.111404949	Cyclemys_dentata:6.111404949):50.35372421):1.357283384	Leucocephalon_yuwonoi:57.82241008):3.783981816	(Sacalia_bealei:43.96684401	Sacalia_quadriocellata:43.96684401):17.63954543):3.213405362):3.055681898	Melanochelys_trijuga:67.87547916):2.393527543	(((((((Batagur_kachuga:28.51756599	Batagur_baska:28.51756599):16.58988424	(Batagur_dhongoka:36.55389118	Batagur_borneoensis:36.55389118):8.553559054):5.954932374	Hardella_thurjii:51.06238261):5.139075478	((Pangshura_tentoria:21.75229645	Pangshura_smithii:21.75229645):12.61646465	Pangshura_tecta:34.36875864):21.83269699):4.879030458	(Morenia_ocellata:31.07981475	Morenia_petersi:31.07981475):30.00067379):5.543536487	(Malayemys:55.12347431	Orlitia_borneensis:55.12347431):11.50055073):2.767058077	((Siebenrockiella_crassicollis:47.87999753	kehreri:0.05):19.00061216	Geoemyda_spengleri:66.88060969):2.510470956):0.8779260523):0.8349468468	((((((Rhinoclemmys_funerea:11.29279174	Rhinoclemmys_melanosterna:11.29279174):5.315303122	Rhinoclemmys_punctularia:16.60809486):19.4294836	Rhinoclemmys_areolata:36.03757847):11.84242153	messeliana:0.05):2.440515013	(Rhinoclemmys_pulcherrima:36.54741921	Rhinoclemmys_annulata:36.54741921):13.77309334):6.104008028	Rhinoclemmys_nasuta:56.42452058):14.67943297):0.9315937065	Gopherus_agassizii:72.03554971):0.4668288105	(((Graptemys_geographica:16.75899517	Graptemys_barbouri:16.75899763):11.94231576	Malaclemys_terrapin:28.70131092):34.76241752	Glyptemys_insculpta:63.4637309):9.038645168);
(((((((((((Mauremys_caspica:19.89529123	Mauremys_rivulata:19.89529123):6.832808045	Mauremys_leprosa:26.72809928):1.558644769	(Mauremys_sinensis:17.34828728	Mauremys_reevesii:17.34828728):10.93845677):3.274067381	Mauremys_annamensis:31.56081276):9.207720652	((Cuora_flavomarginata:19.10512679	Cuora_aurocapitata:19.10512679):4.697568844	Cuora_amboinensis:23.80269564):16.96583645):9.979902962	((((((Heosemys_annandalii:23.44388829	Heosemys_grandis:23.44388962):6.858940157	Heosemys_spinosa:30.30282845):8.311691037	Notochelys_platynota:38.61451948):1.682650692	(Cyclemys_oldhamii:3.366388799	Cyclemys_dentata:3.366388799):36.9307827):1.487806367	Leucocephalon_yuwonoi:41.78497654):4.519296479	(Sacalia_bealei:28.63477746	Sacalia_quadriocellata:28.63477746):17.66949424):4.444162022):5.1172891	Melanochelys_trijuga:55.86572414):5.270634711	(((((((Batagur_kachuga:17.13298909	Batagur_baska:17.13298909):12.45292191	(Batagur_dhongoka:22.83341164	Batagur_borneoensis:22.83341164):6.752499356):5.291168858	Hardella_thurjii:34.87707986):5.137823202	((Pangshura_tentoria:12.69441052	Pangshura_smithii:12.69441052):8.535986891	Pangshura_tecta:21.23039609):18.78450564):5.622588269	(Morenia_ocellata:18.89458733	Morenia_petersi:18.89458733):26.742904):7.987484575	(Malayemys:38.88196339	Orlitia_borneensis:38.88196339):14.74301251):5.368961657	(Siebenrockiella_crassicollis:54.06515381	Geoemyda_spengleri:54.06515381):4.928782424):2.142422622):2.437323063	((((((Rhinoclemmys_funerea:6.332936616	Rhinoclemmys_melanosterna:6.332936616):3.164867026	Rhinoclemmys_punctularia:9.497803642):12.95291882	Rhinoclemmys_areolata:22.45072246):11.73348207	(Rhinoclemmys_pulcherrima:22.82859969	Rhinoclemmys_annulata:22.82859969):11.35560351):6.069359679	Rhinoclemmys_nasuta:40.25356288):7.626435791	messeliana:0.05):15.69368324):3.776926619	Gopherus_agassizii:67.35060986):4.627067677	(((Graptemys_geographica:9.58961323	Graptemys_barbouri:9.589614558):7.668119916	Malaclemys_terrapin:17.25773315):31.52810915	(Glyptemys_insculpta:47.87999867	kehreri:0.05):0.905844954):23.19183259);
(((((((((((Mauremys_caspica:13.43500827	Mauremys_rivulata:13.43500827):5.343387255	Mauremys_leprosa:18.77839552):1.287884019	(Mauremys_sinensis:11.55488771	Mauremys_reevesii:11.55488771):8.511391825):2.801113365	Mauremys_annamensis:22.86739372):8.723616335	((Cuora_flavomarginata:12.8457564	Cuora_aurocapitata:12.8457564):3.587677791	Cuora_amboinensis:16.43343419):15.15757505):11.5078348	((((((Heosemys_annandalii:16.1519533	Heosemys_grandis:16.15195412):5.623119048	Heosemys_spinosa:21.77507235):7.645492184	Notochelys_platynota:29.42056453):1.687742227	(Cyclemys_oldhamii:2.094928565	Cyclemys_dentata:2.094928565):29.01337901):1.539188124	Leucocephalon_yuwonoi:32.64749489):4.985604909	(Sacalia_bealei:20.35772559	Sacalia_quadriocellata:20.35772559):17.27537339):5.465744243):7.259933166	Melanochelys_trijuga:50.35877721):9.180688417	(((((((Batagur_kachuga:11.39847124	Batagur_baska:11.39847124):9.763207284	(Batagur_dhongoka:15.67598668	Batagur_borneoensis:15.67598668):5.48569185):4.690139416	Hardella_thurjii:25.85181794):4.969556314	((Pangshura_tentoria:8.255081738	Pangshura_smithii:8.255081738):6.188271772	Pangshura_tecta:14.4433527):16.37802075):6.043685414	(Morenia_ocellata:12.68967129	Morenia_petersi:12.68967129):24.17538839):10.16114511	(Malayemys:29.68523632	Orlitia_borneensis:29.68523632):17.34096846):8.505815996	(Siebenrockiella_crassicollis:47.66010743	Geoemyda_spengleri:47.66010743):7.871912535):4.007445657):5.210396504	((((((Rhinoclemmys_funerea:3.994459769	Rhinoclemmys_melanosterna:3.994459769):2.086082395	Rhinoclemmys_punctularia:6.080542164):9.298940283	Rhinoclemmys_areolata:15.37948245):9.835541581	(Rhinoclemmys_pulcherrima:15.67224978	Rhinoclemmys_annulata:15.67224978):9.542773438):5.84885247	Rhinoclemmys_nasuta:31.06387569):16.81612349	kehreri:0.05):16.86986295):10.40168648	(Gopherus_agassizii:47.88	messeliana:0.05):27.27154942):40.7759823	(((Graptemys_geographica:6.142023791	Graptemys_barbouri:6.142024605):5.347029148	Malaclemys_terrapin:11.48905294):29.11636026	Glyptemys_insculpta:40.60541402):75.3221169);
((((((((((((Mauremys_caspica:10.95090783	Mauremys_rivulata:10.95090783):4.310504884	Mauremys_leprosa:15.26141271):1.034888246	(Mauremys_sinensis:9.427941228	Mauremys_reevesii:9.427941228):6.868359733):2.245270178	Mauremys_annamensis:18.54157181):6.941462125	((Cuora_flavomarginata:10.47393766	Cuora_aurocapitata:10.47393766):2.899092582	Cuora_amboinensis:13.37303024):12.11000303):9.02886175	((((((Heosemys_annandalii:13.1460062	Heosemys_grandis:13.14600686):4.520919171	Heosemys_spinosa:17.66692537):6.096514168	Notochelys_platynota:23.76343953):1.337598248	(Cyclemys_oldhamii:1.717733563	Cyclemys_dentata:1.717733563):23.38330489):1.217179364	Leucocephalon_yuwonoi:26.31821715):3.924481152	(Sacalia_bealei:16.5302718	Sacalia_quadriocellata:16.5302718):13.71242583):4.269196715):5.612966526	Melanochelys_trijuga:40.12486154):6.994391896	(((((((Batagur_kachuga:9.301094082	Batagur_baska:9.301094082):7.874156384	(Batagur_dhongoka:12.76195395	Batagur_borneoensis:12.76195395):4.413296518):3.749919735	Hardella_thurjii:20.9251702):3.94867881	((Pangshura_tentoria:6.747314295	Pangshura_smithii:6.747314295):5.019061338	Pangshura_tecta:11.76637496):13.10747338):4.766117295	(Morenia_ocellata:10.3475415	Morenia_petersi:10.3475415):19.2924248):7.916826091	(Malayemys:23.97340323	Orlitia_borneensis:23.97340323):13.58338917):6.524413533	(Siebenrockiella_crassicollis:38.04640647	Geoemyda_spengleri:38.04640647):6.034798788):3.038048175):0.760745891	kehreri:0.05):3.151731858	((((((Rhinoclemmys_funerea:3.27208995	Rhinoclemmys_melanosterna:3.27208995):1.703488652	Rhinoclemmys_punctularia:4.975578602):7.547022447	Rhinoclemmys_areolata:12.52260105):7.894732433	(Rhinoclemmys_pulcherrima:12.75893783	Rhinoclemmys_annulata:12.75893783):7.658394979):4.648530936	Rhinoclemmys_nasuta:25.06586375):22.81413558	messeliana:0.05):3.151731854):7.668601622	Gopherus_agassizii:58.70033348):26.57421975	(((Graptemys_geographica:5.025727811	Graptemys_barbouri:5.025728479):4.348826867	Malaclemys_terrapin:9.374554678):23.19420856	Glyptemys_insculpta:32.5687639):52.70578866);
(((((((((((Mauremys_caspica:26.2460465	Mauremys_rivulata:26.2460465):8.900372945	Mauremys_leprosa:35.14641944):2.020687846	(Mauremys_sinensis:22.91200825	Mauremys_reevesii:22.91200825):14.25509904):4.232045365	Mauremys_annamensis:41.39915442):11.79954489	(((Cuora_flavomarginata:25.21262263	Cuora_aurocapitata:25.21262263):6.131318534	Cuora_amboinensis:31.34394117):16.53605707	messeliana:0.05):5.318699311):12.57751578	((((((Heosemys_annandalii:30.87670071	Heosemys_grandis:30.87670248):8.898459218	Heosemys_spinosa:39.77515993):10.67796397	Notochelys_platynota:50.4531239):2.145594887	(Cyclemys_oldhamii:4.471431866	Cyclemys_dentata:4.471431866):48.12728868):1.892130724	(Leucocephalon_yuwonoi:47.87999823	kehreri:0.05):6.610851279):5.716166152	(Sacalia_bealei:37.61779487	Sacalia_quadriocellata:37.61779487):22.58921902):5.569197667):6.335243013	Melanochelys_trijuga:72.11145634):6.412338911	(((((((Batagur_kachuga:22.62979906	Batagur_baska:22.62979906):16.21868937	(Batagur_dhongoka:30.08131564	Batagur_borneoensis:30.08131564):8.767172795):6.818763398	Hardella_thurjii:45.66725183):6.57195303	((Pangshura_tentoria:16.79901702	Pangshura_smithii:16.79901702):11.19126807	Pangshura_tecta:27.99028333):24.24891977):7.127582315	(Morenia_ocellata:24.93712814	Morenia_petersi:24.93712814):34.42965904):9.982019664	(Malayemys:50.79454	Orlitia_borneensis:50.79454):18.55426685):6.5847968	(Siebenrockiella_crassicollis:69.8929924	Geoemyda_spengleri:69.8929924):6.040609483):2.590193371):2.913407094	(((((Rhinoclemmys_funerea:8.402167884	Rhinoclemmys_melanosterna:8.402167884):4.183139931	Rhinoclemmys_punctularia:12.58530781):16.99713787	Rhinoclemmys_areolata:29.58244568):15.19467421	(Rhinoclemmys_pulcherrima:30.07504406	Rhinoclemmys_annulata:30.07504406):14.70207406):7.766070577	Rhinoclemmys_nasuta:52.5431887):28.89401364):4.419812269	Gopherus_agassizii:85.85701638):5.053586248	(((Graptemys_geographica:12.70649171	Graptemys_barbouri:12.70649347):10.08682687	Malaclemys_terrapin:22.79331857):40.5303991	Glyptemys_insculpta:63.32371944):27.58688142);
(((((((((((Mauremys_caspica:32.4873632	Mauremys_rivulata:32.4873632):10.53300041	Mauremys_leprosa:43.02036362):2.35160627	(Mauremys_sinensis:28.47288736	Mauremys_reevesii:28.47288736):16.89908253):4.873786177	Mauremys_annamensis:50.24575831):13.18225733	((Cuora_flavomarginata:31.24687289	Cuora_aurocapitata:31.24687289):7.307471159	Cuora_amboinensis:38.55434405):24.87366934):13.24958674	((((((Heosemys_annandalii:38.00199995	Heosemys_grandis:38.00200219):10.38191802	(Heosemys_spinosa:47.87999774	kehreri:0.05):0.503920223):12.03465702	Notochelys_platynota:60.41857499):2.355022541	((Cyclemys_oldhamii:5.668890052	Cyclemys_dentata:5.668890052):42.21110995	messeliana:0.05):14.89359978):2.057503795	Leucocephalon_yuwonoi:64.83110132):6.097364591	(Sacalia_bealei:45.89434621	Sacalia_quadriocellata:45.89434621):25.03411746):5.749134222):6.265594166	Melanochelys_trijuga:82.9431943):5.964160612	(((((((Batagur_kachuga:28.13145051	Batagur_baska:28.13145051):19.18534095	(Batagur_dhongoka:37.05998802	Batagur_borneoensis:37.05998802):10.25680344):7.769801029	Hardella_thurjii:55.08659249):7.293997255	((Pangshura_tentoria:21.02204735	Pangshura_smithii:21.02204735):13.5510464	Pangshura_tecta:34.57309149):27.807496):7.663387511	(Morenia_ocellata:30.91559009	Morenia_petersi:30.91559009):39.12838716):10.20672815	(Malayemys:60.79483336	Orlitia_borneensis:60.79483336):19.45587205):6.300858918	(Siebenrockiella_crassicollis:80.78619378	Geoemyda_spengleri:80.78619378):5.765368294):2.355792841):2.545607097	(((((Rhinoclemmys_funerea:10.60952213	Rhinoclemmys_melanosterna:10.60952213):5.212105416	Rhinoclemmys_punctularia:15.82162754):20.64640604	Rhinoclemmys_areolata:36.46803358):17.61542091	(Rhinoclemmys_pulcherrima:37.05255141	Rhinoclemmys_annulata:37.05255141):17.03090084):8.629484345	Rhinoclemmys_nasuta:62.71293659):28.74002542):3.58473053	Gopherus_agassizii:95.03769479):3.270943643	(((Graptemys_geographica:15.97189677	Graptemys_barbouri:15.97189901):12.35742178	Malaclemys_terrapin:28.32931855):45.84176591	Glyptemys_insculpta:74.1710867):24.13754948);
(((((((((((Mauremys_caspica:20.75254823	Mauremys_rivulata:20.75254823):7.376243978	Mauremys_leprosa:28.12879221):1.704366984	(Mauremys_sinensis:18.03946387	Mauremys_reevesii:18.03946387):11.79369533):3.609190598	Mauremys_annamensis:33.44235115):10.3918885	((Cuora_flavomarginata:19.90885883	Cuora_aurocapitata:19.90885883):5.043530468	Cuora_amboinensis:24.9523893):18.88184899):11.78681454	((((((Heosemys_annandalii:24.56473894	Heosemys_grandis:24.5647403):7.486063092	Heosemys_spinosa:32.05080204):9.316911304	Notochelys_platynota:41.36771334):1.924736886	(Cyclemys_oldhamii:3.446401813	Cyclemys_dentata:3.446401813):39.84604977):1.714138859	Leucocephalon_yuwonoi:45.00658908):5.284755055	(Sacalia_bealei:30.21491706	Sacalia_quadriocellata:30.21491706):20.07642572):5.329708687):6.343372131	(Melanochelys_trijuga:47.87999865	messeliana:0.05):14.08442631):6.85100437	(((((((Batagur_kachuga:17.81097233	Batagur_baska:17.81097233):13.44950634	(Batagur_dhongoka:23.90613404	Batagur_borneoensis:23.90613404):7.354344623):5.880795532	Hardella_thurjii:37.14127419):5.827291275	((Pangshura_tentoria:13.12834635	Pangshura_smithii:13.12834635):9.053954241	Pangshura_tecta:22.18229924):20.78626488):6.535139149	(Morenia_ocellata:19.68436469	Morenia_petersi:19.68436469):29.81933992):9.6519975	(Malayemys:41.67268311	Orlitia_borneensis:41.67268311):17.48301901):6.827409149	(Siebenrockiella_crassicollis:59.70336424	Geoemyda_spengleri:59.70336424):6.279745674):2.832319414):3.323439697	(((((Rhinoclemmys_funerea:6.503664542	Rhinoclemmys_melanosterna:6.503664542):3.28367342	Rhinoclemmys_punctularia:9.787337962):13.70653772	Rhinoclemmys_areolata:23.49387568):12.87077255	(Rhinoclemmys_pulcherrima:23.9009475	Rhinoclemmys_annulata:23.9009475):12.46369938):6.877739557	Rhinoclemmys_nasuta:43.24238644):28.89648259):5.457850889	Gopherus_agassizii:77.59672127):8.185288696	((((Graptemys_geographica:9.882946068	Graptemys_barbouri:9.882947422):8.060398879	Malaclemys_terrapin:17.94334495):29.93665234	kehreri:0.05):5.369369103	Glyptemys_insculpta:53.24936774):32.53264087);
(((((((((((Mauremys_caspica:46.37052579	Mauremys_rivulata:46.37052579):12.53592321	Mauremys_leprosa:58.90644901):2.616261512	(Mauremys_sinensis:41.25360536	Mauremys_reevesii:41.25360536):20.26910516):5.200971536	Mauremys_annamensis:66.72368564):12.48275145	(((Cuora_flavomarginata:44.80887179	Cuora_aurocapitata:44.80887179):3.071124622	kehreri:0.05):5.871883422	Cuora_amboinensis:53.75187984):25.45455367):9.946520289	((((((Heosemys_annandalii:53.09773912	Heosemys_grandis:53.09774271):11.67484938	Heosemys_spinosa:64.77258851):11.79748744	Notochelys_platynota:76.57007595):2.07427616	(Cyclemys_oldhamii:8.87700824	Cyclemys_dentata:8.87700824):69.76734745):1.745860575	Leucocephalon_yuwonoi:80.39021269):4.794821447	(Sacalia_bealei:62.09454406	Sacalia_quadriocellata:62.09454406):23.09048649):3.967919661):3.648633341	Melanochelys_trijuga:92.80158713):2.724380906	(((((((Batagur_kachuga:40.81002905	Batagur_baska:40.81002905):22.82425874	(Batagur_dhongoka:51.97377836	Batagur_borneoensis:51.97377836):11.66050943):7.949971033	Hardella_thurjii:71.58425882):6.719523517	((Pangshura_tentoria:31.28189113	Pangshura_smithii:31.28189113):17.67457582	Pangshura_tecta:48.95646337):29.34731538):6.221960906	(Morenia_ocellata:44.38885608	Morenia_petersi:44.38885608):40.13688717):6.799620595	(Malayemys:76.90684351	(Orlitia_borneensis:47.88	messeliana:0.05):29.02684351):14.41852033):3.220024132	(Siebenrockiella_crassicollis:91.63029809	Geoemyda_spengleri:91.63029809):2.915086302):0.980583651):0.9037052368	(((((Rhinoclemmys_funerea:16.35192626	Rhinoclemmys_melanosterna:16.35192626):7.615231686	Rhinoclemmys_punctularia:23.96715795):27.29497611	Rhinoclemmys_areolata:51.26213406):19.34050251	(Rhinoclemmys_pulcherrima:51.96486279	Rhinoclemmys_annulata:51.96486279):18.6377702):7.98929902	Rhinoclemmys_nasuta:78.59193201):17.83774127):0.9530722823	Gopherus_agassizii:97.38274914):0.4194172072	(((Graptemys_geographica:24.18252716	Graptemys_barbouri:24.18253074):16.88471912	Malaclemys_terrapin:41.06724628):46.42489405	Glyptemys_insculpta:87.49214391):10.31001885);
(((((((((((Mauremys_caspica:33.85097294	Mauremys_rivulata:33.85097294):10.844292	Mauremys_leprosa:44.69526494):2.410312485	(Mauremys_sinensis:29.69881955	Mauremys_reevesii:29.69881955):17.40675788):4.981566657	Mauremys_annamensis:52.08714644):13.36572683	((Cuora_flavomarginata:32.5689964	Cuora_aurocapitata:32.5689964):7.537553838	Cuora_amboinensis:40.10655023):25.34632068):13.22615413	((((((Heosemys_annandalii:39.538053	Heosemys_grandis:39.53805536):10.64836606	Heosemys_spinosa:50.18641906):12.23064418	Notochelys_platynota:62.41706324):2.37652166	(Cyclemys_oldhamii:5.944292346	Cyclemys_dentata:5.944292346):58.84929491):2.071131668	Leucocephalon_yuwonoi:66.86471657):6.106498743	((Sacalia_bealei:47.64041806	Sacalia_quadriocellata:47.64041806):0.2395772155	messeliana:0.05):25.09121767):5.707809729):6.150160222	Melanochelys_trijuga:84.82918526):5.759649724	(((((((Batagur_kachuga:29.34522295	Batagur_baska:29.34522295):19.75049132	((Batagur_dhongoka:38.56801115	Batagur_borneoensis:38.56801115):9.311988844	kehreri:0.05):1.215714276):7.919265349	Hardella_thurjii:57.01497962):7.382438041	((Pangshura_tentoria:21.9674053	Pangshura_smithii:21.9674053):14.03685839	Pangshura_tecta:36.00426133):28.39315397):7.691105695	(Morenia_ocellata:32.22647265	Morenia_petersi:32.22647265):39.86205071):10.10814824	(Malayemys:62.7971644	Orlitia_borneensis:62.7971644):19.3995072):6.130806336	(Siebenrockiella_crassicollis:82.72156846	Geoemyda_spengleri:82.72156846):5.605907118):2.261359411):2.41767331	(((((Rhinoclemmys_funerea:11.11308153	Rhinoclemmys_melanosterna:11.11308153):5.440129086	Rhinoclemmys_punctularia:16.55321061):21.40492529	Rhinoclemmys_areolata:37.9581359):18.03741823	(Rhinoclemmys_pulcherrima:38.56035082	Rhinoclemmys_annulata:38.56035082):17.43520096):8.736895932	Rhinoclemmys_nasuta:64.73244771):28.27406059):3.338257204	Gopherus_agassizii:96.34476786):2.88004478	(((Graptemys_geographica:16.70985349	Graptemys_barbouri:16.70985585):12.84029265	Malaclemys_terrapin:29.55014614):46.64703315	Glyptemys_insculpta:76.19718166):23.02762862);
(((((((((((Mauremys_caspica:22.27033205	Mauremys_rivulata:22.27033205):8.147356289	Mauremys_leprosa:30.41768834):1.902998342	(Mauremys_sinensis:19.3072592	Mauremys_reevesii:19.3072592):13.01342748):4.057366008	Mauremys_annamensis:36.37805412):11.91739048	((Cuora_flavomarginata:21.3470592	Cuora_aurocapitata:21.3470592):5.545076298	Cuora_amboinensis:26.8921355):21.40330767):14.04635451	((((((Heosemys_annandalii:26.46368644	Heosemys_grandis:26.46368787):8.345466561	Heosemys_spinosa:34.80915301):10.62314425	Notochelys_platynota:45.43229725):2.232238359	(Cyclemys_oldhamii:3.640121671	Cyclemys_dentata:3.640121671):44.02441537):2.000080294	Leucocephalon_yuwonoi:49.6646159):6.244278304	(Sacalia_bealei:32.74805446	Sacalia_quadriocellata:32.74805446):23.16083832):6.432903474):7.87335871	Melanochelys_trijuga:70.21515639):8.851540577	(((((((Batagur_kachuga:19.05849064	Batagur_baska:19.05849064):14.86218332	(Batagur_dhongoka:25.73664567	Batagur_borneoensis:25.73664567):8.1840283):6.657033544	Hardella_thurjii:40.57770751):6.710212079	((Pangshura_tentoria:13.98578664	Pangshura_smithii:13.98578664):9.853056894	Pangshura_tecta:23.83884211):23.44907605):7.682394858	(Morenia_ocellata:21.10167202	Morenia_petersi:21.10167202):33.86864242):11.72606696	(Malayemys:45.7850606	Orlitia_borneensis:45.7850606):20.9113208):8.658997094	(Siebenrockiella_crassicollis:67.37818811	((Geoemyda_spengleri:47.87999856	kehreri:0.05):5.999993391e-09	messeliana:0.05):19.49818954):7.977188959):3.711319898):4.470154574	(((((Rhinoclemmys_funerea:6.887333412	Rhinoclemmys_melanosterna:6.887333412):3.507540217	Rhinoclemmys_punctularia:10.39487363):14.88723442	Rhinoclemmys_areolata:25.28210805):14.41019291	(Rhinoclemmys_pulcherrima:25.73092462	Rhinoclemmys_annulata:25.73092462):13.9613749):7.913994984	Rhinoclemmys_nasuta:47.60629451):35.93055703):7.712189252	Gopherus_agassizii:91.24904222):14.0130859	(((Graptemys_geographica:10.49731771	Graptemys_barbouri:10.49731913):8.705278298	Malaclemys_terrapin:19.202596):40.25823577	Glyptemys_insculpta:59.4608332):45.8012935);
(((((((((((Mauremys_caspica:39.94134457	Mauremys_rivulata:39.94134457):11.7915693	Mauremys_leprosa:51.73291387):2.542456171	(Mauremys_sinensis:35.28417186	Mauremys_reevesii:35.28417186):18.99119818):5.156610083	Mauremys_annamensis:59.43198305):13.10515553	((Cuora_flavomarginata:38.51146414	Cuora_aurocapitata:38.51146414):8.300251283	Cuora_amboinensis:46.81171543):25.72542022):11.67326612	((((((Heosemys_annandalii:46.19488136	Heosemys_grandis:46.19488428):11.28560045	(Heosemys_spinosa:47.87999707	messeliana:0.05):9.600484732):12.18205637	Notochelys_platynota:69.66253818):2.255850374	(Cyclemys_oldhamii:7.316675475	Cyclemys_dentata:7.316675475):64.60171601):1.933127109	Leucocephalon_yuwonoi:73.85151566):5.506565136	(Sacalia_bealei:54.83542685	Sacalia_quadriocellata:54.83542685):24.52265102):4.852320971):4.841390559	Melanochelys_trijuga:89.05179233):4.06176236	(((((((Batagur_kachuga:34.88413554	Batagur_baska:34.88413554):21.4674953	((Batagur_dhongoka:45.13881716	Batagur_borneoensis:45.13881716):2.74118283	kehreri:0.05):8.47163084):8.042935197	Hardella_thurjii:64.39456603):7.150519847	((Pangshura_tentoria:26.41943495	Pangshura_smithii:26.41943495):15.90712252	Pangshura_tecta:42.32655454):29.21852841):7.035944421	(Morenia_ocellata:38.12819894	Morenia_petersi:38.12819894):40.45283136):8.45356926	(Malayemys:70.02596844	Orlitia_borneensis:70.02596844):17.00863111):4.548972843	(Siebenrockiella_crassicollis:87.44377891	Geoemyda_spengleri:87.44377891):4.139790567):1.529985213):1.522111397	(((((Rhinoclemmys_funerea:13.58071701	Rhinoclemmys_melanosterna:13.58071701):6.489796876	Rhinoclemmys_punctularia:20.07051389):24.40207642	Rhinoclemmys_areolata:44.47259031):18.90719928	(Rhinoclemmys_pulcherrima:45.13045949	Rhinoclemmys_annulata:45.13045949):18.24932717):8.481066	Rhinoclemmys_nasuta:71.86085266):22.77481342):1.84224555	Gopherus_agassizii:96.47791456):1.123155152	(((Graptemys_geographica:20.25576625	Graptemys_barbouri:20.25576918):14.8602704	Malaclemys_terrapin:35.11603665):47.02274182	Glyptemys_insculpta:82.1387814):15.46228539);
(((((((((((Mauremys_caspica:29.01693787	Mauremys_rivulata:29.01693787):9.036527715	Mauremys_leprosa:38.05346559):1.987479566	(Mauremys_sinensis:25.51940599	Mauremys_reevesii:25.51940599):14.52153916):4.080865564	Mauremys_annamensis:44.12181278):10.74421394	(((Cuora_flavomarginata:27.93916843	Cuora_aurocapitata:27.93916843):6.308734569	Cuora_amboinensis:34.247903):13.63209494	kehreri:0.05):6.98602672):10.24977942	((((((Heosemys_annandalii:33.77451758	Heosemys_grandis:33.77451964):8.794635709	Heosemys_spinosa:42.56915329):9.885710503	Notochelys_platynota:52.45486379):1.889141803	(Cyclemys_oldhamii:5.171340421	Cyclemys_dentata:5.171340421):49.17266723):1.636781089	(Leucocephalon_yuwonoi:47.87999794	messeliana:0.05):8.100788744):4.768353316	(Sacalia_bealei:40.48084397	Sacalia_quadriocellata:40.48084397):20.26829397):4.366664074):4.580923701	Melanochelys_trijuga:69.69672778):4.128969976	(((((((Batagur_kachuga:25.22066364	Batagur_baska:25.22066364):16.45503541	(Batagur_dhongoka:32.96582436	Batagur_borneoensis:32.96582436):8.709874695):6.444584131	Hardella_thurjii:48.12028318):5.909601826	((Pangshura_tentoria:18.95699052	Pangshura_smithii:18.95699052):11.86590819	Pangshura_tecta:30.82289665):23.2069863):6.035706165	(Morenia_ocellata:27.65088554	Morenia_petersi:27.65088554):32.41470563):7.688462713	(Malayemys:52.75777687	Orlitia_borneensis:52.75777687):14.99627701):4.473478714	(Siebenrockiella_crassicollis:68.14372845	Geoemyda_spengleri:68.14372845):4.083802093):1.59816721):1.666398009	(((((Rhinoclemmys_funerea:9.643827455	Rhinoclemmys_melanosterna:9.643827455):4.681586283	Rhinoclemmys_punctularia:14.32541374):18.1313744	Rhinoclemmys_areolata:32.45678814):14.83964568	(Rhinoclemmys_pulcherrima:32.95943339	Rhinoclemmys_annulata:32.95943339):14.33699836):6.9991195	Rhinoclemmys_nasuta:54.29555126):21.1965445):2.197372372	Gopherus_agassizii:77.68947019):1.67061993	(((Graptemys_geographica:14.45980997	Graptemys_barbouri:14.45981203):10.93400333	Malaclemys_terrapin:25.3938133):37.8352596	Glyptemys_insculpta:63.22907496):16.13101311);
((((((((((((Mauremys_caspica:40.00015631	Mauremys_rivulata:40.00015631):7.879840563	kehreri:0.05):2.798481587	Mauremys_leprosa:50.67847847):2.218227335	(Mauremys_sinensis:35.62106437	Mauremys_reevesii:35.62106437):17.27564143):4.397157355	Mauremys_annamensis:57.29386627):10.4684856	((Cuora_flavomarginata:38.66482435	Cuora_aurocapitata:38.66482435):7.63225067	Cuora_amboinensis:46.29707503):21.46527373):8.210849152	((((((Heosemys_annandalii:45.74007344	Heosemys_grandis:45.74007656):9.906304919	Heosemys_spinosa:55.64637836):9.917024127	Notochelys_platynota:65.56340249):1.730760136	(Cyclemys_oldhamii:7.704971712	Cyclemys_dentata:7.704971712):59.58919403):1.453010163	(Leucocephalon_yuwonoi:47.87999689	messeliana:0.05):20.8671759):3.969939144	(Sacalia_bealei:53.38100261	Sacalia_quadriocellata:53.38100261):19.33610621):3.256085977):2.959597017	Melanochelys_trijuga:78.93279493):2.173690019	(((((((Batagur_kachuga:35.24095405	Batagur_baska:35.24095405):19.44308519	(Batagur_dhongoka:44.78253071	Batagur_borneoensis:44.78253071):9.90150853):6.702078669	Hardella_thurjii:61.38611791):5.624194051	((Pangshura_tentoria:27.05855571	Pangshura_smithii:27.05855571):15.15046337	Pangshura_tecta:42.20901597):24.80129288):5.162954221	(Morenia_ocellata:38.30550496	Morenia_petersi:38.30550496):33.86776122):5.56714247	(Malayemys:65.84470704	Orlitia_borneensis:65.84470704):11.89570162):2.588835967	(Siebenrockiella_crassicollis:77.98734635	Geoemyda_spengleri:77.98734635):2.341895153):0.7772434381):0.7085720456	(((((Rhinoclemmys_funerea:14.17767821	Rhinoclemmys_melanosterna:14.17767821):6.578455112	Rhinoclemmys_punctularia:20.75613332):23.419808	Rhinoclemmys_areolata:44.17594133):16.38518927	(Rhinoclemmys_pulcherrima:44.77493272	Rhinoclemmys_annulata:44.77493272):15.78619476):6.689353568	Rhinoclemmys_nasuta:67.25048105):14.56457594):0.7329515775	Gopherus_agassizii:82.54801168):0.3087571395	(((Graptemys_geographica:20.94193501	Graptemys_barbouri:20.94193812):14.51944342	Malaclemys_terrapin:35.46137843):39.15282155	Glyptemys_insculpta:74.61420309):8.242562613);
(((((((((((Mauremys_caspica:39.13277441	Mauremys_rivulata:39.13277441):11.56080468	Mauremys_leprosa:50.69357909):2.493335289	(Mauremys_sinensis:34.56792718	Mauremys_reevesii:34.56792718):18.6189872):5.057779854	Mauremys_annamensis:58.2446971):12.85979197	((Cuora_flavomarginata:37.7311747	Cuora_aurocapitata:37.7311747):8.136955051	Cuora_amboinensis:45.86812975):25.23635645):11.46476983	((((((Heosemys_annandalii:45.26335599	Heosemys_grandis:45.26335886):11.06711045	Heosemys_spinosa:56.33046644):11.95241176	(Notochelys_platynota:47.87999712	kehreri:0.05):20.40288108):2.21422136	(Cyclemys_oldhamii:7.166048442	Cyclemys_dentata:7.166048442):63.33105399):1.897721225	Leucocephalon_yuwonoi:72.39482079):5.407265144	(Sacalia_bealei:53.73618437	Sacalia_quadriocellata:53.73618437):24.06589869):4.767170094):4.759487455	Melanochelys_trijuga:87.32874348):3.996714737	(((((((Batagur_kachuga:34.17584957	Batagur_baska:34.17584957):21.04739944	(Batagur_dhongoka:44.22796907	Batagur_borneoensis:44.22796907):10.99527994):7.89004044	Hardella_thurjii:63.11328945):7.017373744	((Pangshura_tentoria:25.88053045	Pangshura_smithii:25.88053045):15.59041619	Pangshura_tecta:41.47094377):28.65971656):6.90823032	(Morenia_ocellata:37.35549991	Morenia_petersi:37.35549991):39.6833936):8.306330411	(Malayemys:68.63958015	Orlitia_borneensis:68.63958015):16.70564378):4.474224346	((Siebenrockiella_crassicollis:47.87999713	messeliana:0.05):37.86751804	Geoemyda_spengleri:85.74751517):4.071930229):1.506012814):1.499163936	(((((Rhinoclemmys_funerea:13.30193156	Rhinoclemmys_melanosterna:13.30193156):6.357858329	Rhinoclemmys_punctularia:19.65978989):23.9150154	Rhinoclemmys_areolata:43.57480529):18.54283049	(Rhinoclemmys_pulcherrima:44.21977518	Rhinoclemmys_annulata:44.21977518):17.89785773):8.322988439	Rhinoclemmys_nasuta:70.44062135):22.3840008):1.816454619	Gopherus_agassizii:94.64107964):1.110439497	(((Graptemys_geographica:19.84128925	Graptemys_barbouri:19.84129212):14.56184724	Malaclemys_terrapin:34.40313649):46.13053611	Glyptemys_insculpta:80.53367547):15.2178408);
(((((((((((Mauremys_caspica:18.49498427	Mauremys_rivulata:18.49498427):6.982031048	Mauremys_leprosa:25.47701532):1.650144257	(Mauremys_sinensis:15.98691748	Mauremys_reevesii:15.98691748):11.1402421):3.544577591	Mauremys_annamensis:30.67173833):10.64128823	((Cuora_flavomarginata:17.71178067	Cuora_aurocapitata:17.71178067):4.727926862	Cuora_amboinensis:22.43970754):18.87331786):13.08144001	((((((Heosemys_annandalii:22.07229364	Heosemys_grandis:22.0722948):7.224476454	Heosemys_spinosa:29.29677009):9.425780669	Notochelys_platynota:38.72255076):2.01767156	(Cyclemys_oldhamii:2.970533639	Cyclemys_dentata:2.970533639):37.76968984):1.819842385	Leucocephalon_yuwonoi:42.56006471):5.760309151	(Sacalia_bealei:27.49880497	Sacalia_quadriocellata:27.49880497):20.82156773):6.074091548):7.665171287	Melanochelys_trijuga:62.05963669):9.004767635	(((((((Batagur_kachuga:15.77706625	Batagur_baska:15.77706625):12.74350552	(Batagur_dhongoka:21.44964755	Batagur_borneoensis:21.44964755):7.070924223):5.860005284	Hardella_thurjii:34.38057706):6.018254354	((Pangshura_tentoria:11.52125937	Pangshura_smithii:11.52125937):8.307898129	Pangshura_tecta:19.82915634):20.56967391):7.047670674	(Morenia_ocellata:17.50388319	Morenia_petersi:17.50388319):29.94261889):11.15266091	(Malayemys:39.04048929	Orlitia_borneensis:39.04048929):19.55867371):8.631732774	(Siebenrockiella_crassicollis:59.26506054	(Geoemyda_spengleri:47.87999883	kehreri:0.05):11.38506171):7.965834078):3.833509716):4.751303492	(((((Rhinoclemmys_funerea:5.636669538	Rhinoclemmys_melanosterna:5.636669538):2.897799756	Rhinoclemmys_punctularia:8.534469294):12.52642925	Rhinoclemmys_areolata:21.06089855):12.53422204	(Rhinoclemmys_pulcherrima:21.44475213	Rhinoclemmys_annulata:21.44475213):12.15036729):7.092282871	Rhinoclemmys_nasuta:40.68740229):35.12830553):8.654737051	Gopherus_agassizii:84.47044603):20.01587986	((((Graptemys_geographica:8.619392391	Graptemys_barbouri:8.619393551):7.279222112	Malaclemys_terrapin:15.8986145):31.98138318	messeliana:0.05):3.775225891	Glyptemys_insculpta:51.65522473):52.8311);
(((((((((((Mauremys_caspica:30.57064953	Mauremys_rivulata:30.57064953):8.820986074	Mauremys_leprosa:39.3916356):1.885881019	(Mauremys_sinensis:27.05661104	Mauremys_reevesii:27.05661104):14.22090558):3.804971926	Mauremys_annamensis:45.08249082):9.526189774	((Cuora_flavomarginata:29.49342495	Cuora_aurocapitata:29.49342495):6.230986002	Cuora_amboinensis:35.72441095):18.88426737):8.24158584	((((((Heosemys_annandalii:35.26326274	Heosemys_grandis:35.26326501):8.382533736	Heosemys_spinosa:43.64579648):8.893726467	Notochelys_platynota:52.53952294):1.624881428	(Cyclemys_oldhamii:5.665424404	Cyclemys_dentata:5.665424404):48.49898224):1.385911058	Leucocephalon_yuwonoi:55.55031543):3.910284098	(Sacalia_bealei:41.69209731	Sacalia_quadriocellata:41.69209731):17.76849995):3.389664633):3.31063383	Melanochelys_trijuga:66.16089799):2.694131976	(((((((Batagur_kachuga:26.75404266	Batagur_baska:26.75404266):16.05883945	(Batagur_dhongoka:34.47300478	Batagur_borneoensis:34.47300478):8.339877332):5.903490927	Hardella_thurjii:48.71637304):5.179692326	((Pangshura_tentoria:20.32663603	Pangshura_smithii:20.32663603):12.03750937	Pangshura_tecta:32.36414313):21.53191996):5.016446541	(Morenia_ocellata:29.20442859	Morenia_petersi:29.20442859):29.70808332):5.879436952	(Malayemys:52.80182897	Orlitia_borneensis:52.80182897):11.99011989):3.060102835	(Siebenrockiella_crassicollis:65.07095817	Geoemyda_spengleri:65.07095817):2.781091246):1.002980548):0.9780751357	(((((Rhinoclemmys_funerea:10.49484414	Rhinoclemmys_melanosterna:10.49484414):4.981578252	Rhinoclemmys_punctularia:15.47642239):18.49756819	Rhinoclemmys_areolata:33.97399058):14.00170957	(Rhinoclemmys_pulcherrima:34.46674693	Rhinoclemmys_annulata:34.46674693):13.50895096):6.147362848	Rhinoclemmys_nasuta:54.12306073):15.71004437):1.141694754	((Gopherus_agassizii:47.88	kehreri:0.05):4.700019929e-09	messeliana:0.05):23.09480213):0.6370019618	(((Graptemys_geographica:15.61827877	Graptemys_barbouri:15.61828104):11.31117635	Malaclemys_terrapin:26.92945512):34.48106135	Glyptemys_insculpta:61.41051874):10.20128308);
(((((((((((Mauremys_caspica:40.49624456	Mauremys_rivulata:40.49624456):11.92420548	(Mauremys_leprosa:47.87999703	messeliana:0.05):4.540453012):2.568564731	(Mauremys_sinensis:35.78204749	Mauremys_reevesii:35.78204749):19.20696728):5.206446559	Mauremys_annamensis:60.1954643):13.2091336	((Cuora_flavomarginata:39.04911405	Cuora_aurocapitata:39.04911405):8.396977202	Cuora_amboinensis:47.44609125):25.95850368):11.72672088	((((((Heosemys_annandalii:46.8223632	Heosemys_grandis:46.82236618):11.40325312	Heosemys_spinosa:58.22561632):12.284814	Notochelys_platynota:70.51043032):2.271382414	(Cyclemys_oldhamii:7.428191597	Cyclemys_dentata:7.428191597):65.35362411):1.94539437	Leucocephalon_yuwonoi:74.7272071):5.535459253	(Sacalia_bealei:55.55469127	(Sacalia_quadriocellata:47.87999404	kehreri:0.05):7.674697227):24.70797211):4.868649459):4.84584479	Melanochelys_trijuga:89.9771606):4.051351234	(((((((Batagur_kachuga:35.3770021	Batagur_baska:35.3770021):21.70886016	(Batagur_dhongoka:45.75438182	Batagur_borneoensis:45.75438182):11.33148044):8.115765132	Hardella_thurjii:65.20162739):7.204400245	((Pangshura_tentoria:26.80247718	Pangshura_smithii:26.80247718):16.10722618	Pangshura_tecta:42.90970039):29.49632427):7.076111503	(Morenia_ocellata:38.66118568	Morenia_petersi:38.66118568):40.82095346):8.47772159	(Malayemys:70.87644726	Orlitia_borneensis:70.87644726):17.08341347):4.544629986	(Siebenrockiella_crassicollis:88.36928448	Geoemyda_spengleri:88.36928448):4.135203259):1.524024098):1.512720184	(((((Rhinoclemmys_funerea:13.78456317	Rhinoclemmys_melanosterna:13.78456317):6.582154839	Rhinoclemmys_punctularia:20.36671801):24.71384582	Rhinoclemmys_areolata:45.08056383):19.0977543	(Rhinoclemmys_pulcherrima:45.74592925	Rhinoclemmys_annulata:45.74592925):18.4323859):8.545581407	Rhinoclemmys_nasuta:72.72389656):22.81733546):1.823300849	Gopherus_agassizii:97.36453585):1.100236008	(((Graptemys_geographica:20.55455481	Graptemys_barbouri:20.55455779):15.05725423	Malaclemys_terrapin:35.61180904):47.44213039	Glyptemys_insculpta:83.0539424):15.41082648);
(((((((((((Mauremys_caspica:25.98058459	Mauremys_rivulata:25.98058459):9.145049824	Mauremys_leprosa:35.12563442):2.105385607	(Mauremys_sinensis:22.60411962	Mauremys_reevesii:22.60411962):14.62690041):4.448185127	Mauremys_annamensis:41.67920686):12.72220073	((Cuora_flavomarginata:24.93131048	Cuora_aurocapitata:24.93131048):6.262680254	Cuora_amboinensis:31.19399073):23.20741515):14.24488535	((((((Heosemys_annandalii:30.71348873	Heosemys_grandis:30.71349044):9.25236878	Heosemys_spinosa:39.96585751):11.42828542	Notochelys_platynota:51.39414293):2.347404409	((Cyclemys_oldhamii:4.33766109	Cyclemys_dentata:4.33766109):43.5423389	kehreri:0.05):5.861549049):2.086298488	Leucocephalon_yuwonoi:55.82784582):6.405036323	(Sacalia_bealei:37.70218517	Sacalia_quadriocellata:37.70218517):24.53069527):6.413409086):7.561798907	Melanochelys_trijuga:76.20809014):8.057555129	(((((((Batagur_kachuga:22.31946091	Batagur_baska:22.31946091):16.67236179	(Batagur_dhongoka:29.89679962	Batagur_borneoensis:29.89679962):9.095023083):7.230980572	Hardella_thurjii:46.22280327):7.124083893	((Pangshura_tentoria:16.4759105	Pangshura_smithii:16.4759105):11.28133235	Pangshura_tecta:27.75724114):25.58964432):7.93411919	(Morenia_ocellata:24.65200473	Morenia_petersi:24.65200473):36.62900162):11.58939467	((Malayemys:47.88	messeliana:0.05):3.88641258	Orlitia_borneensis:51.76641258):21.10398844):8.079999489	(Siebenrockiella_crassicollis:73.52258191	Geoemyda_spengleri:73.52258191):7.427816896):3.315246463):3.856071763	(((((Rhinoclemmys_funerea:8.178314918	Rhinoclemmys_melanosterna:8.178314918):4.117206986	Rhinoclemmys_punctularia:12.2955219):17.08985403	Rhinoclemmys_areolata:29.38537594):15.88478019	(Rhinoclemmys_pulcherrima:29.89036647	Rhinoclemmys_annulata:29.89036647):15.37978795):8.410398508	Rhinoclemmys_nasuta:53.68055293):34.4411641):6.228774045	Gopherus_agassizii:94.35049278):8.798742935	(((Graptemys_geographica:12.41527394	Graptemys_barbouri:12.41527565):10.06910461	Malaclemys_terrapin:22.48437855):43.3141456	Glyptemys_insculpta:65.79852586):37.35070815);
(((((((((((Mauremys_caspica:20.3783242	Mauremys_rivulata:20.3783242):7.426474063	Mauremys_leprosa:27.80479826):1.732112097	(Mauremys_sinensis:17.67333384	Mauremys_reevesii:17.67333384):11.86357652):3.689649605	Mauremys_annamensis:33.22656127):10.80838673	((Cuora_flavomarginata:19.53569373	Cuora_aurocapitata:19.53569373):5.057582362	Cuora_amboinensis:24.5932761):19.44167059):12.67376771	((((((Heosemys_annandalii:24.20276933	Heosemys_grandis:24.20277064):7.597634481	Heosemys_spinosa:31.80040381):9.642042705	Notochelys_platynota:41.44244651):2.021473381	(Cyclemys_oldhamii:3.337998159	Cyclemys_dentata:3.337998159):40.12592305):1.80976506	Leucocephalon_yuwonoi:45.27368496):5.640598851	(Sacalia_bealei:29.9257646	Sacalia_quadriocellata:29.9257646):20.9885179):5.794430591):7.065393445	Melanochelys_trijuga:63.77410784):7.900560137	(((((((Batagur_kachuga:17.44613802	Batagur_baska:17.44613802):13.54631068	(Batagur_dhongoka:23.54000593	Batagur_borneoensis:23.54000593):7.452442769):6.048086039	Hardella_thurjii:37.04053474):6.082448499	((Pangshura_tentoria:12.81022095	Pangshura_smithii:12.81022095):8.999137878	Pangshura_tecta:21.80935752):21.3136244):6.944422281	(Morenia_ocellata:19.31170507	Morenia_petersi:19.31170507):30.75570045):10.55294751	(Malayemys:41.76201511	Orlitia_borneensis:41.76201511):18.85833792):7.747949812	(Siebenrockiella_crassicollis:61.23194891	(Geoemyda_spengleri:47.87999869	messeliana:0.05):13.35195021):7.136352621):3.306366452):3.968473654	(((((Rhinoclemmys_funerea:6.3134676	Rhinoclemmys_melanosterna:6.3134676):3.211568981	Rhinoclemmys_punctularia:9.52503658):13.60054901	Rhinoclemmys_areolata:23.12558559):13.11129912	(Rhinoclemmys_pulcherrima:23.53479014	Rhinoclemmys_annulata:23.53479014):12.70209326):7.174316173	Rhinoclemmys_nasuta:43.41119958):32.23194206):6.801417433	(Gopherus_agassizii:47.88	kehreri:0.05):34.56456038):12.02784795	(((Graptemys_geographica:9.618797252	Graptemys_barbouri:9.61879856):7.958951347	Malaclemys_terrapin:17.5777486):36.53815645	Glyptemys_insculpta:54.11590636):40.35650066);
(((((((((((Mauremys_caspica:25.65596643	Mauremys_rivulata:25.65596643):8.608821483	Mauremys_leprosa:34.26478792):1.946798346	(Mauremys_sinensis:22.41794633	Mauremys_reevesii:22.41794633):13.79363993):4.067232957	Mauremys_annamensis:40.27882096):11.2589331	((Cuora_flavomarginata:24.65303559	Cuora_aurocapitata:24.65303559):5.940379914	Cuora_amboinensis:30.5934155):20.94433682):11.83592384	((((((Heosemys_annandalii:30.14159462	Heosemys_grandis:30.14159636):8.57813263	Heosemys_spinosa:38.71972725):10.20993825	Notochelys_platynota:48.92966551):2.038811792	(Cyclemys_oldhamii:4.395766746	Cyclemys_dentata:4.395766746):46.57271229):1.794006359	Leucocephalon_yuwonoi:52.76248366):5.395180427	(Sacalia_bealei:36.64537987	Sacalia_quadriocellata:36.64537987):21.51228248):5.216012074):5.873775047	Melanochelys_trijuga:69.2474512):5.859695109	(((((((Batagur_kachuga:22.14355465	Batagur_baska:22.14355465):15.68560057	(Batagur_dhongoka:29.37212025	Batagur_borneoensis:29.37212025):8.457034963):6.536809012	Hardella_thurjii:44.36596423):6.261217959	((Pangshura_tentoria:16.46392927	Pangshura_smithii:16.46392927):10.88328166	Pangshura_tecta:27.3472092):23.27997125):6.739898483	(Morenia_ocellata:24.3855581	Morenia_petersi:24.3855581):32.98152257):9.327759569	(Malayemys:49.25439923	Orlitia_borneensis:49.25439923):17.44044101):6.057738666	((Siebenrockiella_crassicollis:47.87999826	kehreri:0.05):19.31879718	Geoemyda_spengleri:67.19879544):5.553781727):2.354569144):2.623441281	(((((Rhinoclemmys_funerea:8.252144766	Rhinoclemmys_melanosterna:8.252144766):4.09555477	Rhinoclemmys_punctularia:12.34769954):16.5415867	Rhinoclemmys_areolata:28.88928624):14.62556847	(Rhinoclemmys_pulcherrima:29.36605127	Rhinoclemmys_annulata:29.36605127):14.1488017):7.400917016	Rhinoclemmys_nasuta:50.91576999):26.81481761):3.910373747	Gopherus_agassizii:81.64096308):4.229413773	((((Graptemys_geographica:12.46621195	Graptemys_barbouri:12.46621369):9.836338309	Malaclemys_terrapin:22.30255026):25.57744627	messeliana:0.05):13.20211301	Glyptemys_insculpta:61.08211127):24.78826384);
(((((((((((Mauremys_caspica:14.15561959	Mauremys_rivulata:14.15561959):5.053833405	Mauremys_leprosa:19.209453):1.169690191	(Mauremys_sinensis:12.29996963	Mauremys_reevesii:12.29996963):8.079173552):2.479546133	Mauremys_annamensis:22.85869024):7.161180334	((Cuora_flavomarginata:13.57838959	Cuora_aurocapitata:13.57838959):3.453122362	Cuora_amboinensis:17.03151195):12.98835771):8.170479702	((((((Heosemys_annandalii:16.7658868	Heosemys_grandis:16.76588772):5.136369095	Heosemys_spinosa:21.9022559):6.414718268	Notochelys_platynota:28.31697417):1.328660913	(Cyclemys_oldhamii:2.345122644	Cyclemys_dentata:2.345122644):27.30051336):1.184386301	Leucocephalon_yuwonoi:30.83002138):3.658558351	(Sacalia_bealei:20.64124544	Sacalia_quadriocellata:20.64124544):13.84733337):3.701769625):4.424763546	Melanochelys_trijuga:42.6151129):4.80838816	(((((((Batagur_kachuga:12.14376465	Batagur_baska:12.14376465):9.21553026	(Batagur_dhongoka:16.3146825	Batagur_borneoensis:16.3146825):5.044612401):4.044461737	Hardella_thurjii:25.40375664):4.018208062	((Pangshura_tentoria:8.945019102	Pangshura_smithii:8.945019102):6.189173016	Pangshura_tecta:15.1341912):14.28777259):4.520630804	(Morenia_ocellata:13.42482383	Morenia_petersi:13.42482383):20.51777168):6.710503055	(Malayemys:28.52741212	Orlitia_borneensis:28.52741212):12.12568644):4.778204648	(Siebenrockiella_crassicollis:41.03529474	Geoemyda_spengleri:41.03529474):4.396007547):1.992198772):2.347044889	(((((((Rhinoclemmys_funerea:4.427241821	Rhinoclemmys_melanosterna:4.427241821):2.238265548	Rhinoclemmys_punctularia:6.665507369):9.366793955	Rhinoclemmys_areolata:16.03230132):8.836753697	(Rhinoclemmys_pulcherrima:16.31112967	Rhinoclemmys_annulata:16.31112967):8.557924425):4.742005195	Rhinoclemmys_nasuta:29.61105929):18.26893978	kehreri:0.05):4.000003884e-09	messeliana:0.05):1.890546873):3.883629056	Gopherus_agassizii:53.65417593):5.990116859	(((Graptemys_geographica:6.730708309	Graptemys_barbouri:6.73070923):5.503549605	Malaclemys_terrapin:12.23425791):24.30720392	Glyptemys_insculpta:36.54146275):23.10282911);
(((((((((((Mauremys_caspica:40.92822057	Mauremys_rivulata:40.92822057):10.93780998	Mauremys_leprosa:51.86603056):2.273032144	(Mauremys_sinensis:36.44449737	Mauremys_reevesii:36.44449737):17.69456533):4.506888799	Mauremys_annamensis:58.64595469):10.73711477	((Cuora_flavomarginata:39.56088359	Cuora_aurocapitata:39.56088359):7.81645847	Cuora_amboinensis:47.37734206):22.0057242):8.432865555	((((((Heosemys_annandalii:46.80678695	Heosemys_grandis:46.80679014):10.15038643	(Heosemys_spinosa:47.87999681	kehreri:0.05):9.07717657):10.16947391	Notochelys_platynota:67.12664729):1.775940443	(Cyclemys_oldhamii:7.879597962	Cyclemys_dentata:7.879597962):61.02299295):1.491264766	Leucocephalon_yuwonoi:70.3938525):4.076253602	(Sacalia_bealei:54.63537181	Sacalia_quadriocellata:54.63537181):19.83473111):3.345825726):3.044164456	Melanochelys_trijuga:80.86009628):2.238944902	((((((((Batagur_kachuga:36.0553481	Batagur_baska:36.0553481):11.8246519	messeliana:0.05):8.090815788	(Batagur_dhongoka:45.82598695	Batagur_borneoensis:45.82598695):10.14482883):6.871003479	Hardella_thurjii:62.84181927):5.769480295	((Pangshura_tentoria:27.6799031	Pangshura_smithii:27.6799031):15.51032332	Pangshura_tecta:43.19022324):25.42107314):5.300220007	(Morenia_ocellata:39.19296729	Morenia_petersi:39.19296729):34.71855228):5.721676843	(Malayemys:67.41526817	Orlitia_borneensis:67.41526817):12.21792825):2.66482211	(Siebenrockiella_crassicollis:79.88722617	Geoemyda_spengleri:79.88722617):2.41078917):0.8010258446):0.730928226	(((((Rhinoclemmys_funerea:14.50033247	Rhinoclemmys_melanosterna:14.50033247):6.730271558	Rhinoclemmys_punctularia:21.23060402):23.97408778	Rhinoclemmys_areolata:45.2046918):16.791124	(Rhinoclemmys_pulcherrima:45.81820463	Rhinoclemmys_annulata:45.81820463):16.17760799):6.861948252	Rhinoclemmys_nasuta:68.85776087):14.97220854):0.7573222339	Gopherus_agassizii:84.58729483):0.3202051463	(((Graptemys_geographica:21.42071503	Graptemys_barbouri:21.42071821):14.86029829	Malaclemys_terrapin:36.28101332):40.13812733	Glyptemys_insculpta:76.41914384):8.488352952);
(((((((((((Mauremys_caspica:43.39192254	Mauremys_rivulata:43.39192254):12.29321008	Mauremys_leprosa:55.68513262):2.610447549	(Mauremys_sinensis:38.46089967	Mauremys_reevesii:38.46089967):19.83468051):5.244898792	Mauremys_annamensis:63.54048223):12.9753338	((Cuora_flavomarginata:41.88220742	Cuora_aurocapitata:41.88220742):8.707962479	Cuora_amboinensis:50.59016989):25.92564287):10.96773141	((((((Heosemys_annandalii:49.94782859	Heosemys_grandis:49.94783185):11.61588069	Heosemys_spinosa:61.56370927):12.1558617	Notochelys_platynota:73.71957098):2.197044125	(Cyclemys_oldhamii:8.115901496	Cyclemys_dentata:8.115901496):67.80071687):1.866920094	Leucocephalon_yuwonoi:77.7835352):5.227466986	((Sacalia_bealei:47.87999348	messeliana:0.05):10.98851925	Sacalia_quadriocellata:58.86851273):24.14248619):4.472541985):4.29453607	Melanochelys_trijuga:91.77808024):3.41089822	(((((((Batagur_kachuga:38.03551268	Batagur_baska:38.03551268):22.38013291	(Batagur_dhongoka:48.84624151	Batagur_borneoensis:48.84624151):11.56940408):8.103371908	Hardella_thurjii:68.5190175):7.035362566	((Pangshura_tentoria:28.97076359	Pangshura_smithii:28.97076359):16.9308694	Pangshura_tecta:45.90162973):29.65274707):6.727854119	(Morenia_ocellata:41.47689513	Morenia_petersi:41.47689513):40.80533906):7.7308562	((Malayemys:47.87999998	kehreri:0.05):26.19481303	Orlitia_borneensis:74.07481301):15.93827737):3.918004159	(Siebenrockiella_crassicollis:90.37418364	Geoemyda_spengleri:90.37418364):3.556907641):1.257887172):1.207245898	(((((Rhinoclemmys_funerea:15.01033885	Rhinoclemmys_melanosterna:15.01033885):7.086792304	Rhinoclemmys_punctularia:22.09713115):26.05297757	Rhinoclemmys_areolata:48.15010872):19.35678946	(Rhinoclemmys_pulcherrima:48.83751413	Rhinoclemmys_annulata:48.83751413):18.6693808):8.353925444	Rhinoclemmys_nasuta:75.86082037):20.53540399):1.369231529	Gopherus_agassizii:97.76545915):0.7131352753	(((Graptemys_geographica:22.29854613	Graptemys_barbouri:22.29854939):15.98359765	Malaclemys_terrapin:38.28214377):47.30951378	Glyptemys_insculpta:85.59166082):12.88693034);
(((((((((((Mauremys_caspica:25.07645319	Mauremys_rivulata:25.07645319):8.666052309	Mauremys_leprosa:33.7425055):1.981440195	(Mauremys_sinensis:21.85388826	Mauremys_reevesii:21.85388826):13.87005743):4.168274022	Mauremys_annamensis:39.89222138):11.77249786	((Cuora_flavomarginata:24.07627708	Cuora_aurocapitata:24.07627708):5.952038699	Cuora_amboinensis:30.02831578):21.6364018):12.86505541	((((((Heosemys_annandalii:29.5731741	Heosemys_grandis:29.57317577):8.716480788	Heosemys_spinosa:38.28965489):10.6137957	Notochelys_platynota:48.90345059):2.156606603	(Cyclemys_oldhamii:4.22877948	Cyclemys_dentata:4.22877948):46.83127938):1.909364862	(Leucocephalon_yuwonoi:47.87999832	kehreri:0.05):5.089423731):5.815420557	(Sacalia_bealei:36.16663553	Sacalia_quadriocellata:36.16663553):22.61820541):5.744930374):6.654798388	Melanochelys_trijuga:71.18457137):6.913321667	(((((((Batagur_kachuga:21.58166701	Batagur_baska:21.58166701):15.7952616	(Batagur_dhongoka:28.79899492	Batagur_borneoensis:28.79899492):8.577933677):6.746287755	Hardella_thurjii:44.12321636):6.574862621	((Pangshura_tentoria:15.97561462	Pangshura_smithii:15.97561462):10.79169453	Pangshura_tecta:26.76730748):23.93076983):7.227175279	(Morenia_ocellata:23.80984593	Morenia_petersi:23.80984593):34.11540833):10.33942254	(Malayemys:49.2460327	Orlitia_borneensis:49.2460327):19.0186441):7.014403967	(Siebenrockiella_crassicollis:68.83749651	Geoemyda_spengleri:68.83749651):6.44158259):2.818813941):3.224828103	(((((Rhinoclemmys_funerea:7.959766677	Rhinoclemmys_melanosterna:7.959766677):3.985265986	Rhinoclemmys_punctularia:11.94503266):16.36878098	Rhinoclemmys_areolata:28.31381365):14.92462436	(Rhinoclemmys_pulcherrima:28.79289364	Rhinoclemmys_annulata:28.79289364):14.4455427):7.76569357	(Rhinoclemmys_nasuta:47.87999833	messeliana:0.05):3.124131574):30.31859124):5.049893278	Gopherus_agassizii:86.37261609):6.406612721	(((Graptemys_geographica:12.06071851	Graptemys_barbouri:12.06072018):9.678670474	Malaclemys_terrapin:21.73938898):40.24983938	Glyptemys_insculpta:61.98923002):30.78999712);
(((((((((((Mauremys_caspica:37.7284182	Mauremys_rivulata:37.7284182):11.40930739	Mauremys_leprosa:49.13772558):2.482090093	(Mauremys_sinensis:33.26297667	Mauremys_reevesii:33.26297667):18.35683901):5.062043669	((Mauremys_annamensis:47.87999999	kehreri:0.05):1.300001173e-08	messeliana:0.05):8.80186207):13.07027003	((Cuora_flavomarginata:36.35515071	Cuora_aurocapitata:36.35515071):8.00153643	Cuora_amboinensis:44.35668714):25.39544224):12.00607866	((((((Heosemys_annandalii:43.75946308	Heosemys_grandis:43.75946581):11.00207911	Heosemys_spinosa:54.76154219):12.09398983	Notochelys_platynota:66.85553202):2.271483443	(Cyclemys_oldhamii:6.826805258	Cyclemys_dentata:6.826805258):62.30021293):1.956164917	Leucocephalon_yuwonoi:71.08318038):5.628652202	(Sacalia_bealei:52.1677482	Sacalia_quadriocellata:52.1677482):24.54408166):5.046375453):5.149653054	Melanochelys_trijuga:86.90786109):4.461671186	(((((((Batagur_kachuga:32.88037675	Batagur_baska:32.88037675):20.77295844	(Batagur_dhongoka:42.73798028	Batagur_borneoensis:42.73798028):10.91535491):7.939556809	Hardella_thurjii:61.592892):7.157423216	((Pangshura_tentoria:24.81791473	Pangshura_smithii:24.81791473):15.20591634	Pangshura_tecta:40.02382834):28.72648415):7.161594434	(Morenia_ocellata:35.98740508	Morenia_petersi:35.98740508):39.92450456):8.833164861	(Malayemys:67.22070332	Orlitia_borneensis:67.22070332):17.52437119):4.923079439	(Siebenrockiella_crassicollis:85.18158854	Geoemyda_spengleri:85.18158854):4.486562684):1.701381058):1.728692808	(((((Rhinoclemmys_funerea:12.69814928	Rhinoclemmys_melanosterna:12.69814928):6.111122761	Rhinoclemmys_punctularia:18.80927204):23.28494159	Rhinoclemmys_areolata:42.09421362):18.49101518	(Rhinoclemmys_pulcherrima:42.7299014	Rhinoclemmys_annulata:42.7299014):17.85532468):8.4837083	Rhinoclemmys_nasuta:69.06893438):24.02929071):2.174114318	Gopherus_agassizii:95.27234213):1.46014992	(((Graptemys_geographica:18.98416004	Graptemys_barbouri:18.98416277):14.11799191	Malaclemys_terrapin:33.10215195):46.48993522	Glyptemys_insculpta:79.59208989):17.14039943);
(((((((((((Mauremys_caspica:24.12747306	Mauremys_rivulata:24.12747306):7.969626183	Mauremys_leprosa:32.09709924):1.791705095	(Mauremys_sinensis:21.11164544	Mauremys_reevesii:21.11164544):12.7771589):3.729503132	Mauremys_annamensis:37.61830912):10.21471353	((Cuora_flavomarginata:23.19437454	Cuora_aurocapitata:23.19437454):5.512949239	Cuora_amboinensis:28.70732378):19.12569723):10.5193805	((((((Heosemys_annandalii:28.28920942	Heosemys_grandis:28.28921107):7.901723567	Heosemys_spinosa:36.19093299):9.291611133	Notochelys_platynota:45.48254412):1.838313391	(Cyclemys_oldhamii:4.16874358	Cyclemys_dentata:4.16874358):43.15211558):1.612297135	(Leucocephalon_yuwonoi:47.87999835	messeliana:0.05):1.053156295):4.816157047	(Sacalia_bealei:34.28747398	Sacalia_quadriocellata:34.28747398):19.46183606):4.603089815):5.106317948	Melanochelys_trijuga:63.45871945):4.985654391	((((((((Batagur_kachuga:20.85565314	Batagur_baska:20.85565314):14.51867475	(Batagur_dhongoka:27.57667386	Batagur_borneoensis:27.57667386):7.797654035):5.971753529	Hardella_thurjii:41.34608142):5.667481121	((Pangshura_tentoria:15.54246995	Pangshura_smithii:15.54246995):10.15638067	Pangshura_tecta:25.69884897):21.31471192):0.866437455	kehreri:0.05):5.166834891	(Morenia_ocellata:22.94536623	Morenia_petersi:22.94536623):30.10146865):8.204154369	(Malayemys:45.77575803	Orlitia_borneensis:45.77575803):15.47523123):5.205662285	(Siebenrockiella_crassicollis:61.68832631	Geoemyda_spengleri:61.68832631):4.768323577):1.987723956):2.183810311	(((((Rhinoclemmys_funerea:7.814932644	Rhinoclemmys_melanosterna:7.814932644):3.860486597	Rhinoclemmys_punctularia:11.67541924):15.45385237	Rhinoclemmys_areolata:27.12927161):13.44227375	(Rhinoclemmys_pulcherrima:27.5710516	Rhinoclemmys_annulata:27.5710516):13.0004921):6.7018689	Rhinoclemmys_nasuta:47.27341261):23.35477155):3.171202123	Gopherus_agassizii:73.79938793):3.167107327	(((Graptemys_geographica:11.7869418	Graptemys_barbouri:11.78694345):9.21705347	Malaclemys_terrapin:21.00399527):35.3331901	Glyptemys_insculpta:56.33718702):20.62930659);
(((((((((((Mauremys_caspica:29.00601794	Mauremys_rivulata:29.00601794):9.464428981	Mauremys_leprosa:38.47044692):2.118063643	(Mauremys_sinensis:25.40762609	Mauremys_reevesii:25.40762609):15.18088448):4.396273237	Mauremys_annamensis:44.9847858):11.94184156	((Cuora_flavomarginata:27.89361183	Cuora_aurocapitata:27.89361183):6.559574276	Cuora_amboinensis:34.45318611):22.47343926):12.10294173	((((((Heosemys_annandalii:33.95679869	Heosemys_grandis:33.95680069):9.34748782	Heosemys_spinosa:43.30428651):10.88868756	Notochelys_platynota:54.19297408):2.138792284	(Cyclemys_oldhamii:5.044367452	Cyclemys_dentata:5.044367452):51.28740091):1.871064732	Leucocephalon_yuwonoi:58.20283109):5.559953779	((Sacalia_bealei:41.05927846	Sacalia_quadriocellata:41.05927846):6.820717543	kehreri:0.05):15.88278688):5.266782218):5.774806858	Melanochelys_trijuga:74.80437395):5.544908639	(((((((Batagur_kachuga:25.10178523	Batagur_baska:25.10178523):17.23991815	(Batagur_dhongoka:33.11044328	Batagur_borneoensis:33.11044328):9.231260106):7.019081042	Hardella_thurjii:49.36078443):6.613853535	(((Pangshura_tentoria:18.74055668	Pangshura_smithii:18.74055668):12.13684814	Pangshura_tecta:30.87740282):17.00259518	messeliana:0.05):8.094637962):6.98010032	(Morenia_ocellata:27.5966096	Morenia_petersi:27.5966096):35.35812868):9.362864793	(Malayemys:54.53449036	Orlitia_borneensis:54.53449036):17.78311271):5.834483916	(Siebenrockiella_crassicollis:72.81150644	Geoemyda_spengleri:72.81150644):5.340578553):2.197197595):2.387739177	(((((Rhinoclemmys_funerea:9.446075233	Rhinoclemmys_melanosterna:9.446075233):4.649322052	Rhinoclemmys_punctularia:14.09539729):18.48334402	Rhinoclemmys_areolata:32.5787413):15.87440697	(Rhinoclemmys_pulcherrima:33.10376295	Rhinoclemmys_annulata:33.10376295):15.34938333):7.823491669	Rhinoclemmys_nasuta:56.27663795):26.46038382):3.397890032	Gopherus_agassizii:86.13491379):3.196306076	(((Graptemys_geographica:14.22953225	Graptemys_barbouri:14.22953425):11.04948872	Malaclemys_terrapin:25.27902097):41.45105814	Glyptemys_insculpta:66.73008111):22.60113677);
(((((((((((Mauremys_caspica:42.46132289	Mauremys_rivulata:42.46132289):11.41890818	Mauremys_leprosa:53.88023107):2.378514521	(Mauremys_sinensis:37.79124825	Mauremys_reevesii:37.79124825):18.46749734):4.722724894	Mauremys_annamensis:60.98147377):11.29668984	((Cuora_flavomarginata:41.03655155	Cuora_aurocapitata:41.03655155):8.152582544	Cuora_amboinensis:49.1891341):23.08902622):8.942304843	((((((Heosemys_annandalii:48.5933728	Heosemys_grandis:48.5933761):10.61733976	Heosemys_spinosa:59.21071256):10.6869949	Notochelys_platynota:69.89770747):1.873219407	(Cyclemys_oldhamii:8.149665572	Cyclemys_dentata:8.149665572):63.62126459):1.574953947	Leucocephalon_yuwonoi:73.34588082):4.316108696	(Sacalia_bealei:56.77837383	Sacalia_quadriocellata:56.77837383):20.8836124):3.558475649):3.256351791	Melanochelys_trijuga:84.47681695):2.41476287	((((((((Batagur_kachuga:37.38618792	Batagur_baska:37.38618792):10.49381208	kehreri:0.05):10.29709852	(Batagur_dhongoka:47.56950283	Batagur_borneoensis:47.56950283):10.60759569):7.21032056	Hardella_thurjii:65.38741908):6.076092721	((Pangshura_tentoria:28.67759455	Pangshura_smithii:28.67759455):16.14197575	Pangshura_tecta:44.81956701):26.6439415):5.605928801	(Morenia_ocellata:40.65327361	Morenia_petersi:40.65327361):36.41616699):6.092191065	((Malayemys:47.88	messeliana:0.05):22.32197184	Orlitia_borneensis:70.20197184):12.95965983):2.863188895	(Siebenrockiella_crassicollis:83.43359301	Geoemyda_spengleri:83.43359301):2.591224263):0.8667625557):0.7951956451	(((((Rhinoclemmys_funerea:15.005366	Rhinoclemmys_melanosterna:15.005366):6.97742228	Rhinoclemmys_punctularia:21.98278828):24.93830342	Rhinoclemmys_areolata:46.9210917):17.5771797	(Rhinoclemmys_pulcherrima:47.56138009	Rhinoclemmys_annulata:47.56138009):16.93688801):7.225345592	Rhinoclemmys_nasuta:71.7236137):15.96316177):0.8318803796	Gopherus_agassizii:88.51865914):0.3594429388	(((Graptemys_geographica:22.18001041	Graptemys_barbouri:22.1800137):15.44106454	Malaclemys_terrapin:37.62107495):42.11171939	Glyptemys_insculpta:79.73279763):9.145301156);
(((((((((((Mauremys_caspica:13.83148744	Mauremys_rivulata:13.83148744):5.478992487	Mauremys_leprosa:19.31047992):1.318569066	(Mauremys_sinensis:11.90055896	Mauremys_reevesii:11.90055896):8.72849003):2.865087489	Mauremys_annamensis:23.49413732):8.897481672	((Cuora_flavomarginata:13.22648185	Cuora_aurocapitata:13.22648185):3.681152563	Cuora_amboinensis:16.90763441):15.48398374):11.67317626	((((((Heosemys_annandalii:16.6190328	Heosemys_grandis:16.61903364):5.758290944	Heosemys_spinosa:22.37732375):7.804301627	Notochelys_platynota:30.18162537):1.718713828	(Cyclemys_oldhamii:2.161726028	Cyclemys_dentata:2.161726028):29.73861401):1.566093472	Leucocephalon_yuwonoi:33.46643267):5.063696041	(Sacalia_bealei:20.92732882	Sacalia_quadriocellata:20.92732882):17.60279905):5.534665699):7.322367031	Melanochelys_trijuga:51.38716144):9.20691486	(((((((Batagur_kachuga:11.73984462	Batagur_baska:11.73984462):10.01007564	(Batagur_dhongoka:16.1309422	Batagur_borneoensis:16.1309422):5.618978063):4.792532536	Hardella_thurjii:26.5424528):5.06579615	((Pangshura_tentoria:8.507810801	Pangshura_smithii:8.507810801):6.358616668	Pangshura_tecta:14.86642663):16.74182148):6.142732113	(Morenia_ocellata:13.06619768	Morenia_petersi:13.06619768):24.68478338):10.27924761	(Malayemys:30.45125465	Orlitia_borneensis:30.45125465):17.57897402):8.552654945	(Siebenrockiella_crassicollis:48.66933877	Geoemyda_spengleri:48.66933877):7.913544001):4.01119353):5.195970026	(((((((Rhinoclemmys_funerea:4.120278586	Rhinoclemmys_melanosterna:4.120278586):2.149177028	Rhinoclemmys_punctularia:6.269455614):9.557376956	Rhinoclemmys_areolata:15.82683257):10.06556993	(Rhinoclemmys_pulcherrima:16.12710969	Rhinoclemmys_annulata:16.12710969):9.765291971):5.962710699	Rhinoclemmys_nasuta:31.85511236):16.0248868	kehreri:0.05):3.999982567e-09	messeliana:0.05):17.91004717):10.29918791	Gopherus_agassizii:76.08923508):38.43140211	(((Graptemys_geographica:6.332769097	Graptemys_barbouri:6.332769937):5.500147451	Malaclemys_terrapin:11.83291655):29.70924246	Glyptemys_insculpta:41.54215985):72.9784765);
(((((((((((Mauremys_caspica:25.34580439	Mauremys_rivulata:25.34580439):8.415487552	Mauremys_leprosa:33.76129194):1.895598086	(Mauremys_sinensis:22.16759559	Mauremys_reevesii:22.16759559):13.48929444):3.950523594	Mauremys_annamensis:39.60741535):10.85797933	((Cuora_flavomarginata:24.36211463	Cuora_aurocapitata:24.36211463):5.816635512	Cuora_amboinensis:30.17875014):20.28664281):11.25775141	((((((Heosemys_annandalii:29.73718868	Heosemys_grandis:29.73719041):8.357474839	Heosemys_spinosa:38.09466352):9.866743788	Notochelys_platynota:47.96140731):1.958063981	(Cyclemys_oldhamii:4.36718807	Cyclemys_dentata:4.36718807):45.55228495):1.719173805	(Leucocephalon_yuwonoi:47.87999827	messeliana:0.05):3.75864682):5.146799291	(Sacalia_bealei:36.07887338	Sacalia_quadriocellata:36.07887338):20.70656927):4.937699969):5.504609258	Melanochelys_trijuga:67.22775361):5.412673528	(((((((Batagur_kachuga:21.89796873	Batagur_baska:21.89796873):15.33168944	(Batagur_dhongoka:28.98485697	Batagur_borneoensis:28.98485697):8.244801194):6.333396791	Hardella_thurjii:43.56305496):6.028950701	((Pangshura_tentoria:16.3067924	Pangshura_smithii:16.3067924):10.69631792	Pangshura_tecta:27.00310859):22.58889534):6.441590648	((Morenia_ocellata:24.09965913	Morenia_petersi:24.09965913):23.78034086	kehreri:0.05):8.153596319):8.810198926	(Malayemys:48.27357632	Orlitia_borneensis:48.27357632):16.57021892):5.633084837	(Siebenrockiella_crassicollis:65.31551944	Geoemyda_spengleri:65.31551944):5.161358907):2.163548794):2.387982798	(((((Rhinoclemmys_funerea:8.190739925	Rhinoclemmys_melanosterna:8.190739925):4.052353048	Rhinoclemmys_punctularia:12.24309297):16.26947666	Rhinoclemmys_areolata:28.51256963):14.2279981	(Rhinoclemmys_pulcherrima:28.97892153	Rhinoclemmys_annulata:28.97892153):13.76164448):7.128342037	Rhinoclemmys_nasuta:49.86890805):25.15950189):3.49754723	Gopherus_agassizii:78.52595889):3.584539624	(((Graptemys_geographica:12.36022298	Graptemys_barbouri:12.36022471):9.693986043	Malaclemys_terrapin:22.05420902):37.50473355	Glyptemys_insculpta:59.5589443):22.55155249);
(((((((((((Mauremys_caspica:25.24488381	Mauremys_rivulata:25.24488381):7.605895375	Mauremys_leprosa:32.85077919):1.652377388	(Mauremys_sinensis:22.26385359	Mauremys_reevesii:22.26385359):12.23930298):3.367026306	Mauremys_annamensis:37.87018471):8.672396563	((Cuora_flavomarginata:24.32835361	Cuora_aurocapitata:24.32835361):5.337195751	Cuora_amboinensis:29.66554936):16.87703008):7.928403328	((((((Heosemys_annandalii:29.26745567	Heosemys_grandis:29.2674575):7.325899526	Heosemys_spinosa:36.5933552):8.030322721	Notochelys_platynota:44.62367792):1.504951209	(Cyclemys_oldhamii:4.576687144	Cyclemys_dentata:4.576687144):41.55194381):1.295049311	Leucocephalon_yuwonoi:47.42367844):3.720550519	(Sacalia_bealei:34.86780536	Sacalia_quadriocellata:34.86780536):16.27642177):3.326753812):3.383025315	Melanochelys_trijuga:57.85400808):2.916491026	(((((((Batagur_kachuga:22.00833849	Batagur_baska:22.00833849):13.84789681	(Batagur_dhongoka:28.58645849	Batagur_borneoensis:28.58645849):7.269776806):5.276453951	Hardella_thurjii:41.13268925):4.746443605	((Pangshura_tentoria:16.62048084	Pangshura_smithii:16.62048084):10.1559014	Pangshura_tecta:26.77638041):19.10275062):4.736923709	(Morenia_ocellata:24.08288148	Morenia_petersi:24.08288148):26.53317508):5.818870544	(Malayemys:44.86569859	Orlitia_borneensis:44.86569859):11.56922851):3.225523734	(Siebenrockiella_crassicollis:56.72156241	(Geoemyda_spengleri:47.87999817	messeliana:0.05):8.841564238):2.938886601):1.110050099):1.124193865	(((((Rhinoclemmys_funerea:8.510059034	Rhinoclemmys_melanosterna:8.510059034):4.091079661	Rhinoclemmys_punctularia:12.6011387):15.55607015	Rhinoclemmys_areolata:28.15720884):12.3064204	(Rhinoclemmys_pulcherrima:28.58107198	Rhinoclemmys_annulata:28.58107198):11.88255544):5.626535626	Rhinoclemmys_nasuta:46.09016304):15.80452993):1.405468218	Gopherus_agassizii:63.30016302):0.9296694543	((((Graptemys_geographica:12.71817102	Graptemys_barbouri:12.71817285):9.438279435	Malaclemys_terrapin:22.15645045):25.72354589	kehreri:0.05):5.164189763	Glyptemys_insculpta:53.04418793):11.18564272);
((((((((((((Mauremys_caspica:43.76840523	Mauremys_rivulata:43.76840523):4.111591425	kehreri:0.05):8.004899645	Mauremys_leprosa:55.8848963):2.551000114	(Mauremys_sinensis:38.86612505	Mauremys_reevesii:38.86612505):19.56977136):5.098577233	Mauremys_annamensis:63.53447698):12.4256318	((Cuora_flavomarginata:42.26984745	Cuora_aurocapitata:42.26984745):8.612916856	Cuora_amboinensis:50.88276431):25.07734114):10.20076327	((((((Heosemys_annandalii:50.250074	Heosemys_grandis:50.25007734):11.36719799	Heosemys_spinosa:61.61727199):11.69156222	Notochelys_platynota:73.30883422):2.084558894	(Cyclemys_oldhamii:8.281240501	Cyclemys_dentata:8.281240501):67.11215595):1.763002997	Leucocephalon_yuwonoi:77.15639611):4.889469185	(Sacalia_bealei:58.99463612	Sacalia_quadriocellata:58.99463612):23.05122584):4.115003426):3.86755526	Melanochelys_trijuga:90.02842398):2.979361147	(((((((Batagur_kachuga:38.44219933	Batagur_baska:38.44219933):22.05910663	(Batagur_dhongoka:49.16401635	Batagur_borneoensis:49.16401635):11.33728961):7.835716216	Hardella_thurjii:68.33702217):6.713389485	((Pangshura_tentoria:29.37288502	Pangshura_smithii:29.37288502):16.8818824	Pangshura_tecta:46.25476408):28.79564424):6.318433258	(Morenia_ocellata:41.86717052	Morenia_petersi:41.86717052):39.50167439):7.082297661	(Malayemys:73.64657148	Orlitia_borneensis:73.64657148):14.8045711):3.470973917	(Siebenrockiella_crassicollis:88.77537281	Geoemyda_spengleri:88.77537281):3.146740344):1.085671971):1.021275402	(((((Rhinoclemmys_funerea:15.28559944	Rhinoclemmys_melanosterna:15.28559944):7.168105614	Rhinoclemmys_punctularia:22.45370505):26.02333681	Rhinoclemmys_areolata:48.47704186):18.88682385	(Rhinoclemmys_pulcherrima:49.15540678	Rhinoclemmys_annulata:49.15540678):18.2084556):7.976720299	Rhinoclemmys_nasuta:75.34058268):18.68847785):1.117300999	(Gopherus_agassizii:47.88	messeliana:0.05):47.26636487):0.5348108614	(((Graptemys_geographica:22.65693532	Graptemys_barbouri:22.65693866):16.03106693	Malaclemys_terrapin:38.68800226):45.74125466	Glyptemys_insculpta:84.42926025):11.25191214);
(((((((((((Mauremys_caspica:23.99729511	Mauremys_rivulata:23.99729511):8.476260192	Mauremys_leprosa:32.4735553):1.953948435	(Mauremys_sinensis:20.87197857	Mauremys_reevesii:20.87197857):13.55552517):4.131602772	Mauremys_annamensis:38.55910808):11.84490263	((Cuora_flavomarginata:23.02583524	Cuora_aurocapitata:23.02583524):5.801474233	Cuora_amboinensis:28.82730948):21.57669966):13.32362863	((((((Heosemys_annandalii:28.38191213	Heosemys_grandis:28.3819137):8.58523229	Heosemys_spinosa:36.96714442):10.63288259	Notochelys_platynota:47.60002701):2.188493529	((Cyclemys_oldhamii:3.998957548	Cyclemys_dentata:3.998957548):43.88104245	messeliana:0.05):1.908522107):1.946476453	Leucocephalon_yuwonoi:51.73499699):5.984760091	(Sacalia_bealei:34.8649161	Sacalia_quadriocellata:34.8649161):22.85483941):6.007880684):7.107378394	Melanochelys_trijuga:70.83501616):7.609762691	(((((((Batagur_kachuga:20.60859167	Batagur_baska:20.60859167):15.4538385	(Batagur_dhongoka:27.62499858	Batagur_borneoensis:27.62499858):8.43743159):6.721914058	Hardella_thurjii:42.78434423):6.636117475	((Pangshura_tentoria:15.20496176	Pangshura_smithii:15.20496176):10.43772424	Pangshura_tecta:25.64268444):23.77777569):7.408970883	(Morenia_ocellata:22.76727854	Morenia_petersi:22.76727854):34.06215405):10.86494874	((Malayemys:47.88	kehreri:0.05):0.06698607	Orlitia_borneensis:47.94698607):19.74739526):7.614059068	(Siebenrockiella_crassicollis:68.30759651	Geoemyda_spengleri:68.30759651):7.00084231):3.136340027):3.659404292	(((((Rhinoclemmys_funerea:7.542088603	Rhinoclemmys_melanosterna:7.542088603):3.800843773	Rhinoclemmys_punctularia:11.34293238):15.80814467	Rhinoclemmys_areolata:27.15107705):14.74693112	(Rhinoclemmys_pulcherrima:27.61903685	Rhinoclemmys_annulata:27.61903685):14.27896975):7.833627646	Rhinoclemmys_nasuta:49.73163424):32.3725489):5.945931534	Gopherus_agassizii:88.05011625):8.577958063	(((Graptemys_geographica:11.45352394	Graptemys_barbouri:11.45352552):9.307659674	Malaclemys_terrapin:20.76118362):40.29670201	Glyptemys_insculpta:61.0578872):35.57018554);
((((((((((((Mauremys_caspica:27.97877122	Mauremys_rivulata:27.97877122):9.257196643	Mauremys_leprosa:37.23596787):2.082468532	(Mauremys_sinensis:24.47795732	Mauremys_reevesii:24.47795732):14.84047908):4.336424973	Mauremys_annamensis:43.65486328):4.225136717	messeliana:0.05):7.665272294	((Cuora_flavomarginata:26.89549325	Cuora_aurocapitata:26.89549325):6.401939603	Cuora_amboinensis:33.29743285):22.24783753):12.27179829	((((((Heosemys_annandalii:32.81174828	Heosemys_grandis:32.81175019):9.183176351	Heosemys_spinosa:41.99492463):10.81234218	Notochelys_platynota:52.80726681):2.141289979	(Cyclemys_oldhamii:4.829876413	Cyclemys_dentata:4.829876413):50.11868229):1.878675294	Leucocephalon_yuwonoi:56.82723209):5.615874633	(Sacalia_bealei:39.78187303	Sacalia_quadriocellata:39.78187303):22.66123178):5.373961957):5.970958701	Melanochelys_trijuga:73.78802738):5.843169756	(((((((Batagur_kachuga:24.18085083	Batagur_baska:24.18085083):16.86457607	(Batagur_dhongoka:31.98411928	Batagur_borneoensis:31.98411928):9.061307621):6.946307143	Hardella_thurjii:47.99173404):6.598827858	((Pangshura_tentoria:18.0161082	Pangshura_smithii:18.0161082):11.78720854	Pangshura_tecta:29.80331483):24.78724516):7.033020004	(Morenia_ocellata:26.60642686	Morenia_petersi:26.60642686):35.01715505):9.581477559	(Malayemys:53.14875472	Orlitia_borneensis:53.14875472):18.05630474):6.094593033	(Siebenrockiella_crassicollis:71.7165461	(Geoemyda_spengleri:47.87999809	kehreri:0.05):23.83654801):5.583104488):2.331546546):2.565367606	(((((Rhinoclemmys_funerea:9.055677271	Rhinoclemmys_melanosterna:9.055677271):4.475617269	Rhinoclemmys_punctularia:13.53129454):17.93319166	Rhinoclemmys_areolata:31.4644862):15.62594238	(Rhinoclemmys_pulcherrima:31.97758917	Rhinoclemmys_annulata:31.97758917):15.1128375):7.802855948	Rhinoclemmys_nasuta:54.89328262):27.30328212):3.735585846	Gopherus_agassizii:85.9321525):3.76186436	(((Graptemys_geographica:13.66061019	Graptemys_barbouri:13.6606121):10.69240659	Malaclemys_terrapin:24.35301677):41.11047534	Glyptemys_insculpta:65.46349403):24.23052092);
(((((((((((Mauremys_caspica:32.75671092	Mauremys_rivulata:32.75671092):10.2608284	Mauremys_leprosa:43.01753932):2.261650764	(Mauremys_sinensis:28.79413235	Mauremys_reevesii:28.79413235):16.48505773):4.650079685	Mauremys_annamensis:49.92927208):12.29050555	((Cuora_flavomarginata:31.53514855	Cuora_aurocapitata:31.53514855):7.156982181	Cuora_amboinensis:38.69213073):23.52764458):11.81355929	((((((Heosemys_annandalii:38.1545284	Heosemys_grandis:38.15453072):10.00448061	Heosemys_spinosa:48.15900901):11.29573026	Notochelys_platynota:59.45473927):2.166022062	(Cyclemys_oldhamii:5.820139615	Cyclemys_dentata:5.820139615):55.80062403):1.878935838	Leucocephalon_yuwonoi:63.49969717):5.487328879	(Sacalia_bealei:45.78003401	Sacalia_quadriocellata:45.78003401):23.20698972):5.046308552):5.323128896	Melanochelys_trijuga:79.3564635):4.835874954	(((((((Batagur_kachuga:28.45587651	Batagur_baska:28.45587651):18.68504517	(Batagur_dhongoka:37.23635289	Batagur_borneoensis:37.23635289):9.904568791):7.353512455	(Hardella_thurjii:47.88	messeliana:0.05):6.61443414):6.765978993	((Pangshura_tentoria:21.3708358	Pangshura_smithii:21.3708358):13.43379175	Pangshura_tecta:34.80462524):26.45578558):6.938646494	(Morenia_ocellata:31.20847851	Morenia_petersi:31.20847851):36.99058112):8.895638321	(Malayemys:59.80186815	Orlitia_borneensis:59.80186815):17.2928298):5.220333695	(Siebenrockiella_crassicollis:77.54782006	Geoemyda_spengleri:77.54782006):4.767209272):1.877309124):1.967567745	(((((Rhinoclemmys_funerea:10.85934189	Rhinoclemmys_melanosterna:10.85934189):5.280743527	Rhinoclemmys_punctularia:16.14008542):20.51845798	Rhinoclemmys_areolata:36.6585434):16.89450014	(Rhinoclemmys_pulcherrima:37.22909783	Rhinoclemmys_annulata:37.22909783):16.32394339):8.012129955	Rhinoclemmys_nasuta:61.56517118):24.59473502):2.619154567	Gopherus_agassizii:88.77906308):2.042640617	((((Graptemys_geographica:16.29177594	Graptemys_barbouri:16.29177826):12.36014817	Malaclemys_terrapin:28.65192412):19.22807125	kehreri:0.05):23.97010439	Glyptemys_insculpta:71.85010207):18.97159931);
((((((((((((Mauremys_caspica:19.17331521	Mauremys_rivulata:19.17331521):7.374772852	Mauremys_leprosa:26.54808806):1.755261015	(Mauremys_sinensis:16.54369641	Mauremys_reevesii:16.54369641):11.75965267):3.787214665	Mauremys_annamensis:32.09056493):11.51968286	((Cuora_flavomarginata:18.35108366	Cuora_aurocapitata:18.35108366):4.97872937	Cuora_amboinensis:23.32981303):20.28043357):4.26975221	messeliana:0.05):10.25301043	((((((Heosemys_annandalii:22.94158174	Heosemys_grandis:22.94158292):7.677113867	Heosemys_spinosa:30.6186956):10.16519772	Notochelys_platynota:40.78389332):2.200100415	(Cyclemys_oldhamii:3.047193671	Cyclemys_dentata:3.047193671):39.93680125):1.992253191	Leucocephalon_yuwonoi:44.97624692):6.358219841	(Sacalia_bealei:28.69934548	Sacalia_quadriocellata:28.69934548):22.6351201):6.798542474):8.73792884	Melanochelys_trijuga:66.87093808):10.53882168	(((((((Batagur_kachuga:16.32412303	Batagur_baska:16.32412303):13.46523854	(Batagur_dhongoka:22.28417625	Batagur_borneoensis:22.28417625):7.505185315):6.289659254	Hardella_thurjii:36.07902082):6.532078309	((Pangshura_tentoria:11.88565037	Pangshura_smithii:11.88565037):8.690597678	Pangshura_tecta:20.57624686):22.03485108):7.753466082	(Morenia_ocellata:18.13299072	Morenia_petersi:18.13299072):32.23157449):12.53790478	(Malayemys:41.12998195	Orlitia_borneensis:41.12998195):21.77248804):9.980077159	(Siebenrockiella_crassicollis:63.66296845	(Geoemyda_spengleri:47.8799988	kehreri:0.05):15.78296965):9.219577505):4.527213797):5.70794645	(((((Rhinoclemmys_funerea:5.792135459	Rhinoclemmys_melanosterna:5.792135459):2.994533777	Rhinoclemmys_punctularia:8.786669236):13.08738514	Rhinoclemmys_areolata:21.87405438):13.35802184	(Rhinoclemmys_pulcherrima:22.27901015	Rhinoclemmys_annulata:22.27901015):12.95306488):7.694207281	Rhinoclemmys_nasuta:42.92628231):40.19142389):10.7424346	Gopherus_agassizii:93.86014199):29.33222322	(((Graptemys_geographica:8.874605151	Graptemys_barbouri:8.874606339):7.576689007	Malaclemys_terrapin:16.45129416):38.60306969	Glyptemys_insculpta:55.05436504):68.13799899);
(((((((((((Mauremys_caspica:21.99580587	Mauremys_rivulata:21.99580587):7.998864637	Mauremys_leprosa:29.99467051):1.864123187	(Mauremys_sinensis:19.07989421	Mauremys_reevesii:19.07989421):12.77889948):3.968850406	Mauremys_annamensis:35.82764552):11.60912525	((Cuora_flavomarginata:21.08760573	Cuora_aurocapitata:21.08760573):5.449258406	Cuora_amboinensis:26.53686413):20.89990522):13.57403923	(((((((Heosemys_annandalii:26.11627896	Heosemys_grandis:26.11628037):8.177619567	Heosemys_spinosa:34.29389852):10.36079993	Notochelys_platynota:44.65469845):2.169432866	(Cyclemys_oldhamii:3.607196143	Cyclemys_dentata:3.607196143):43.21693659):1.055867262	kehreri:0.05):0.885490739	Leucocephalon_yuwonoi:48.76548932):6.045116021	(Sacalia_bealei:32.2772029	Sacalia_quadriocellata:32.2772029):22.53340102):6.200203246):7.544544339	Melanochelys_trijuga:68.55535292):8.411321295	(((((((Batagur_kachuga:18.83492632	Batagur_baska:18.83492632):14.58987907	(Batagur_dhongoka:25.40240297	Batagur_borneoensis:25.40240297):8.022402413):6.502414916	Hardella_thurjii:39.9272203):6.53109085	((Pangshura_tentoria:13.8345192	Pangshura_smithii:13.8345192):9.703394289	Pangshura_tecta:23.53791208):22.92039766):7.44525092	(Morenia_ocellata:20.84616669	Morenia_petersi:20.84616669):33.05739538):11.28647194	(Malayemys:44.9977243	Orlitia_borneensis:44.9977243):20.19230971):8.260179139	(Siebenrockiella_crassicollis:65.84296211	Geoemyda_spengleri:65.84296211):7.607249624):3.516462485):4.21248521	(((((Rhinoclemmys_funerea:6.821297168	Rhinoclemmys_melanosterna:6.821297168):3.467679086	Rhinoclemmys_punctularia:10.28897625):14.66700554	Rhinoclemmys_areolata:24.95598179):14.10767247	(Rhinoclemmys_pulcherrima:25.39678462	Rhinoclemmys_annulata:25.39678462):13.66686823):7.703912226	Rhinoclemmys_nasuta:46.76756507):34.41159436):7.193257359	Gopherus_agassizii:88.3724182):12.53436654	(((Graptemys_geographica:10.39019071	Graptemys_barbouri:10.39019212):8.586642289	Malaclemys_terrapin:18.976833):39.26090696	(Glyptemys_insculpta:47.87999859	messeliana:0.05):10.35774279):42.66904195);
(((((((((((Mauremys_caspica:16.18188094	Mauremys_rivulata:16.18188094):6.19225626	Mauremys_leprosa:22.3741372):1.470967431	(Mauremys_sinensis:13.96941362	Mauremys_reevesii:13.96941362):9.875691018):3.169925062	Mauremys_annamensis:27.0150307):9.60735021	((Cuora_flavomarginata:15.49033234	Cuora_aurocapitata:15.49033234):4.183903954	Cuora_amboinensis:19.6742363):16.94814361):12.02820234	(((((((Heosemys_annandalii:19.34829076	Heosemys_grandis:19.34829176):6.435414988	Heosemys_spinosa:25.78370574):8.486573115	Notochelys_platynota:34.27027886):1.83122707	(Cyclemys_oldhamii:2.579245628	Cyclemys_dentata:2.579245628):33.52226131):1.656424729	Leucocephalon_yuwonoi:37.75793066):5.274462342	(Sacalia_bealei:24.17680689	Sacalia_quadriocellata:24.17680689):18.8555851):4.847605995	messeliana:0.05):0.7705832527):7.184587785	Melanochelys_trijuga:55.83517003):8.60280984	(((((((Batagur_kachuga:13.7845688	Batagur_baska:13.7845688):11.30497896	(Batagur_dhongoka:18.79623607	Batagur_borneoensis:18.79623607):6.293311696):5.257911859	Hardella_thurjii:30.34745962):5.443817711	((Pangshura_tentoria:10.04475103	Pangshura_smithii:10.04475103):7.316558254	Pangshura_tecta:17.36130828):18.42996804):6.437749099	(Morenia_ocellata:15.30686444	Morenia_petersi:15.30686444):26.92216199):10.3485075	(Malayemys:34.55847801	Orlitia_borneensis:34.55847801):18.01905592):8.174018932	((Siebenrockiella_crassicollis:47.87999898	kehreri:0.05):5.322523806	Geoemyda_spengleri:53.20252279):7.549029064):3.686428015):4.626051234	(((((Rhinoclemmys_funerea:4.900324783	Rhinoclemmys_melanosterna:4.900324783):2.529550663	Rhinoclemmys_punctularia:7.429875446):11.02188579	Rhinoclemmys_areolata:18.45176123):11.18858236	(Rhinoclemmys_pulcherrima:18.79189725	Rhinoclemmys_annulata:18.79189725):10.84844534):6.413154413	Rhinoclemmys_nasuta:36.053497):33.01053411):8.628349292	Gopherus_agassizii:77.6923814):22.46310716	(((Graptemys_geographica:7.504115568	Graptemys_barbouri:7.504116574):6.387512416	Malaclemys_terrapin:13.89162798):32.21770416	Glyptemys_insculpta:46.10933315):54.04615441);
(((((((((((Mauremys_caspica:18.76239331	Mauremys_rivulata:18.76239331):6.933848702	Mauremys_leprosa:25.69624202):1.625717416	(Mauremys_sinensis:16.25066273	Mauremys_reevesii:16.25066273):11.0712967):3.47450129	Mauremys_annamensis:30.79646192):10.2773492	((Cuora_flavomarginata:17.97920525	Cuora_aurocapitata:17.97920525):4.711477712	Cuora_amboinensis:22.69068297):18.38312696):12.27841197	((((((Heosemys_annandalii:22.32596934	Heosemys_grandis:22.32597053):7.125600516	Heosemys_spinosa:29.45156985):9.142592136	Notochelys_platynota:38.59416199):1.932636196	(Cyclemys_oldhamii:3.049545884	Cyclemys_dentata:3.049545884):37.4772535):1.735333582	Leucocephalon_yuwonoi:42.26213177):5.441771285	(Sacalia_bealei:27.6873933	Sacalia_quadriocellata:27.6873933):20.01650856):5.648318844):6.981470594	(Melanochelys_trijuga:47.8799988	kehreri:0.05):12.45369369):7.960605823	((((((((Batagur_kachuga:16.04001844	Batagur_baska:16.04001844):12.65070402	(Batagur_dhongoka:21.70734526	Batagur_borneoensis:21.70734526):6.983377203):5.714649113	Hardella_thurjii:34.40537158):5.795057732	((Pangshura_tentoria:11.75227101	Pangshura_smithii:11.75227101):8.341813403	Pangshura_tecta:20.09408321):20.1063449):6.683079049	(Morenia_ocellata:17.77113418	Morenia_petersi:17.77113418):29.11237417):0.996491644	messeliana:0.05):9.323340452	(Malayemys:38.89929607	Orlitia_borneensis:38.89929607):18.30404438):7.736723343	(Siebenrockiella_crassicollis:57.80854058	Geoemyda_spengleri:57.80854058):7.131522016):3.354235714):4.077409696	(((((Rhinoclemmys_funerea:5.775283079	Rhinoclemmys_melanosterna:5.775283079):2.950144254	Rhinoclemmys_punctularia:8.725427333):12.5953283	Rhinoclemmys_areolata:21.32075563):12.32265082	(Rhinoclemmys_pulcherrima:21.70247867	Rhinoclemmys_annulata:21.70247867):11.94092659):6.832914126	Rhinoclemmys_nasuta:40.47631939):31.89538863):7.1583373	Gopherus_agassizii:79.53004651):13.99866534	(((Graptemys_geographica:8.81168583	Graptemys_barbouri:8.811687023):7.350349254	Malaclemys_terrapin:16.16203508):34.65491935	Glyptemys_insculpta:50.81695563):42.71175503);
(((((((((((Mauremys_caspica:25.26400957	Mauremys_rivulata:25.26400957):8.878305076	Mauremys_leprosa:34.14231465):2.042726211	(Mauremys_sinensis:21.98394382	Mauremys_reevesii:21.98394382):14.20109704):4.314141998	Mauremys_annamensis:40.49918452):12.3250001	((Cuora_flavomarginata:24.24480778	Cuora_aurocapitata:24.24480778):6.081592719	Cuora_amboinensis:30.3264005):22.49778246):13.77032054	((((((Heosemys_annandalii:29.85993126	Heosemys_grandis:29.85993292):8.9778078	Heosemys_spinosa:38.83773906):11.07507739	Notochelys_platynota:49.91281646):2.272664325	(Cyclemys_oldhamii:4.221785479	Cyclemys_dentata:4.221785479):47.96369696):2.019180802	Leucocephalon_yuwonoi:54.20466158):6.194595701	((Sacalia_bealei:36.64211575	Sacalia_quadriocellata:36.64211575):11.23788093	messeliana:0.05):12.51925895):6.195246211):7.29307412	Melanochelys_trijuga:73.88757762):7.753667135	(((((((Batagur_kachuga:21.70736358	Batagur_baska:21.70736358):16.18569387	(Batagur_dhongoka:29.06703892	Batagur_borneoensis:29.06703892):8.826018539):7.010340832	Hardella_thurjii:44.90339829):6.90004472	((Pangshura_tentoria:16.02804247	Pangshura_smithii:16.02804247):10.96146402	Pangshura_tecta:26.98950484):24.81393651):7.675655284	(Morenia_ocellata:23.97348932	Morenia_petersi:23.97348932):35.50560898):11.19110481	(Malayemys:50.27328672	Orlitia_borneensis:50.27328672):20.39691638):7.783391495	(Siebenrockiella_crassicollis:71.2990975	Geoemyda_spengleri:71.2990975):7.154495437):3.187651811):3.702203724	(((((Rhinoclemmys_funerea:7.95866103	Rhinoclemmys_melanosterna:7.95866103):4.004672722	Rhinoclemmys_punctularia:11.96333375):16.60714897	Rhinoclemmys_areolata:28.57048272):15.40970807	(Rhinoclemmys_pulcherrima:29.06079295	Rhinoclemmys_annulata:29.06079295):14.91939618):8.146249544	Rhinoclemmys_nasuta:52.12643867):33.2170098):5.963701542	(Gopherus_agassizii:47.88	kehreri:0.05):43.42715168):8.34185804	(((Graptemys_geographica:12.0797922	Graptemys_barbouri:12.07979386):9.787809649	Malaclemys_terrapin:21.86760185):41.97700377	Glyptemys_insculpta:63.84460728):35.80440077);
(((((((((((Mauremys_caspica:25.40777565	Mauremys_rivulata:25.40777565):8.582282853	Mauremys_leprosa:33.9900585):1.945610221	(Mauremys_sinensis:22.18799908	Mauremys_reevesii:22.18799908):13.74766964):4.071058318	Mauremys_annamensis:40.00672875):11.32038421	((Cuora_flavomarginata:24.41003924	Cuora_aurocapitata:24.41003924):5.915868388	Cuora_amboinensis:30.32590763):21.00120362):12.00457175	(((((((Heosemys_annandalii:29.87540805	Heosemys_grandis:29.87540976):8.5697203	Heosemys_spinosa:38.44512835):9.434869941	messeliana:0.05):0.817414334	Notochelys_platynota:48.69741262):2.055289143	(Cyclemys_oldhamii:4.337780443	Cyclemys_dentata:4.337780443):46.41492303):1.811007045	Leucocephalon_yuwonoi:52.56370881):5.461845772	(Sacalia_bealei:36.36945717	Sacalia_quadriocellata:36.36945717):21.6560957):5.306128419):6.01329669	Melanochelys_trijuga:69.34497969):6.053699841	((((((((Batagur_kachuga:21.91534682	Batagur_baska:21.91534682):15.63836472	(Batagur_dhongoka:29.10839551	Batagur_borneoensis:29.10839551):8.445316027):6.553256728	Hardella_thurjii:44.10696827):3.773031722	kehreri:0.05):2.528441924	((Pangshura_tentoria:16.27819107	Pangshura_smithii:16.27819107):10.81302306	Pangshura_tecta:27.09121241):23.31722779):6.815196109	(Morenia_ocellata:24.14401699	Morenia_petersi:24.14401699):33.07962103):9.502442044	(Malayemys:49.02457502	Orlitia_borneensis:49.02457502):17.70150505):6.232044695	(Siebenrockiella_crassicollis:67.24238634	Geoemyda_spengleri:67.24238634):5.71573671):2.440556485):2.735441696	(((((Rhinoclemmys_funerea:8.148142841	Rhinoclemmys_melanosterna:8.148142841):4.051924806	Rhinoclemmys_punctularia:12.20006765):16.42717338	Rhinoclemmys_areolata:28.62724102):14.62508248	(Rhinoclemmys_pulcherrima:29.10234702	Rhinoclemmys_annulata:29.10234702):14.14997477):7.447209293	Rhinoclemmys_nasuta:50.69953108):27.43459015):4.12265478	Gopherus_agassizii:82.25677772):4.616396784	(((Graptemys_geographica:12.31740085	Graptemys_barbouri:12.31740256):9.755930079	Malaclemys_terrapin:22.07333093):38.92374852	Glyptemys_insculpta:60.99708116):25.87609163);
(((((((((((Mauremys_caspica:33.8526166	Mauremys_rivulata:33.8526166):10.71772011	Mauremys_leprosa:44.57033671):2.371745	(Mauremys_sinensis:29.73038776	Mauremys_reevesii:29.73038776):17.21169395):4.888479653	Mauremys_annamensis:51.83056374):13.0128626	((Cuora_flavomarginata:32.5809089	Cuora_aurocapitata:32.5809089):7.463284976	Cuora_amboinensis:40.04419387):24.79923009):12.68156519	((((((Heosemys_annandalii:39.4824999	Heosemys_grandis:39.48250228):10.48505593	Heosemys_spinosa:49.96755582):11.93500025	Notochelys_platynota:61.90255607):2.303021092	(Cyclemys_oldhamii:5.981467344	Cyclemys_dentata:5.981467344):58.2241122):2.002183482	Leucocephalon_yuwonoi:66.20776065):5.87373059	((Sacalia_bealei:47.46780795	Sacalia_quadriocellata:47.46780795):0.412187286	kehreri:0.05):24.20149362):5.443497912):5.800237607	Melanochelys_trijuga:83.32522676):5.345816821	(((((((Batagur_kachuga:29.37890045	Batagur_baska:29.37890045):19.51835281	(Batagur_dhongoka:38.52359975	Batagur_borneoensis:38.52359975):10.37365351):7.749820588	(Hardella_thurjii:47.88	messeliana:0.05):8.767073851):7.174995938	((Pangshura_tentoria:22.03019698	Pangshura_smithii:22.03019698):13.95632805	Pangshura_tecta:35.98652266):27.83554475):7.413318017	(Morenia_ocellata:32.24097127	Morenia_petersi:32.24097127):38.99441654):9.616699659	(Malayemys:62.27128984	Orlitia_borneensis:62.27128984):18.58079762):5.732496984	(Siebenrockiella_crassicollis:81.34644083	Geoemyda_spengleri:81.34644083):5.238141243):2.086461506):2.207493169	(((((Rhinoclemmys_funerea:11.1708861	Rhinoclemmys_melanosterna:11.1708861):5.449382481	Rhinoclemmys_punctularia:16.62026858):21.30016276	Rhinoclemmys_areolata:37.92043135):17.73191553	(Rhinoclemmys_pulcherrima:38.51602504	Rhinoclemmys_annulata:38.51602504):17.13631946):8.494060009	Rhinoclemmys_nasuta:64.14640451):26.73213224):2.989916133	Gopherus_agassizii:93.86845526):2.444808481	(((Graptemys_geographica:16.77698094	Graptemys_barbouri:16.77698332):12.80562847	Malaclemys_terrapin:29.58260941):45.58168714	Glyptemys_insculpta:75.16429892):21.14896244);
(((((((((((Mauremys_caspica:42.25273889	Mauremys_rivulata:42.25273889):12.17923567	Mauremys_leprosa:54.43197457):2.602863591	(Mauremys_sinensis:37.39898954	Mauremys_reevesii:37.39898954):19.63584862):5.250327611	Mauremys_annamensis:62.28516891):13.13596473	((Cuora_flavomarginata:40.76493186	Cuora_aurocapitata:40.76493186):8.604545196	Cuora_amboinensis:49.36947706):26.05165344):11.34971808	((((((Heosemys_annandalii:48.73278271	Heosemys_grandis:48.73278586):11.57015315	Heosemys_spinosa:60.30293586):12.26623194	Notochelys_platynota:72.5691678):2.239678464	(Cyclemys_oldhamii:7.834446331	Cyclemys_dentata:7.834446331):66.97440308):1.909887611	Leucocephalon_yuwonoi:76.71873388):5.38634915	((Sacalia_bealei:47.87999371	kehreri:0.05):9.726989901	Sacalia_quadriocellata:57.60698361):24.49809628):4.665765547):4.552616584	Melanochelys_trijuga:91.32346516):3.699766754	(((((((Batagur_kachuga:36.9810234	Batagur_baska:36.9810234):22.17261035	(Batagur_dhongoka:47.64164991	Batagur_borneoensis:47.64164991):11.51198384):8.144058103	Hardella_thurjii:67.29769185):7.141319558	((Pangshura_tentoria:28.10067899	Pangshura_smithii:28.10067899):16.62893029	Pangshura_tecta:44.72960613):29.70940214):6.911319354	(Morenia_ocellata:40.36576903	Morenia_petersi:40.36576903):40.98456174):8.091269654	(Malayemys:72.93075382	Orlitia_borneensis:72.93075382):16.5108466):4.205002634	(Siebenrockiella_crassicollis:89.82523037	(Geoemyda_spengleri:47.87999686	messeliana:0.05):41.94523352):3.821369538):1.376632004):1.341243516	(((((Rhinoclemmys_funerea:14.51152315	Rhinoclemmys_melanosterna:14.51152315):6.886091175	Rhinoclemmys_punctularia:21.39761433):25.55500236	Rhinoclemmys_areolata:46.95261669):19.32355094	(Rhinoclemmys_pulcherrima:47.63300927	Rhinoclemmys_annulata:47.63300927):18.64315522):8.47570133	Rhinoclemmys_nasuta:74.75186582):21.61260961):1.563078035	Gopherus_agassizii:97.92755661):0.8686994448	(((Graptemys_geographica:21.59368265	Graptemys_barbouri:21.59368579):15.6296553	Malaclemys_terrapin:37.22333795):47.56620241	Glyptemys_insculpta:84.7895435):14.00670941);
(((((((((((Mauremys_caspica:16.27321662	Mauremys_rivulata:16.27321662):6.277305554	Mauremys_leprosa:22.55052218):1.495669938	(Mauremys_sinensis:14.03746996	Mauremys_reevesii:14.03746996):10.00872216):3.229326461	Mauremys_annamensis:27.27551958):9.842593314	((Cuora_flavomarginata:15.57400127	Cuora_aurocapitata:15.57400127):4.235843645	Cuora_amboinensis:19.80984492):17.30826697):12.45674512	((((((Heosemys_annandalii:19.47936838	Heosemys_grandis:19.47936939):6.540735528	Heosemys_spinosa:26.02010391):8.680223699	Notochelys_platynota:34.70032761):1.881890363	(Cyclemys_oldhamii:2.582080257	Cyclemys_dentata:2.582080257):34.00013872):1.705143099	Leucocephalon_yuwonoi:38.28736107):5.448827909	(Sacalia_bealei:24.38371216	Sacalia_quadriocellata:24.38371216):19.35247581):5.838668031):7.525424894	((Melanochelys_trijuga:47.87999898	kehreri:0.05):8.999997192e-09	messeliana:0.05):9.22028291):9.113298656	(((((((Batagur_kachuga:13.85084352	Batagur_baska:13.85084352):11.462094	(Batagur_dhongoka:18.91982901	Batagur_borneoensis:18.91982901):6.393108505):5.366895137	Hardella_thurjii:30.67983265):5.583340222	((Pangshura_tentoria:10.08025485	Pangshura_smithii:10.08025485):7.386296371	Pangshura_tecta:17.46655021):18.79662166):6.641132589	(Morenia_ocellata:15.38855928	Morenia_petersi:15.38855928):27.51574619):10.77504443	(Malayemys:34.99628147	Orlitia_borneensis:34.99628147):18.68306843):8.613974971	(Siebenrockiella_crassicollis:54.33450347	Geoemyda_spengleri:54.33450347):7.95882039):3.920256704):4.955732442	(((((Rhinoclemmys_funerea:4.909350237	Rhinoclemmys_melanosterna:4.909350237):2.54033279	Rhinoclemmys_punctularia:7.449683027):11.12112091	Rhinoclemmys_areolata:18.57080394):11.38582775	(Rhinoclemmys_pulcherrima:18.91543232	Rhinoclemmys_annulata:18.91543232):11.04119836):6.576207689	Rhinoclemmys_nasuta:36.53283837):34.63647463):9.3738701	Gopherus_agassizii:80.54318411):26.30694623	(((Graptemys_geographica:7.524304359	Graptemys_barbouri:7.524305365):6.434627204	Malaclemys_terrapin:13.95893156):32.9702701	Glyptemys_insculpta:46.92920267):59.92092667);
(((((((((((Mauremys_caspica:20.99450536	Mauremys_rivulata:20.99450536):7.647379048	Mauremys_leprosa:28.6418844):1.783315756	(Mauremys_sinensis:18.20853216	Mauremys_reevesii:18.20853216):12.216668):3.798291955	Mauremys_annamensis:34.22349346):11.12296513	((Cuora_flavomarginata:20.12667669	Cuora_aurocapitata:20.12667669):5.208422656	Cuora_amboinensis:25.33509935):20.0113579):13.03433479	((((((Heosemys_annandalii:24.93298092	Heosemys_grandis:24.93298227):7.822432287	Heosemys_spinosa:32.75541321):9.923624232	Notochelys_platynota:42.67903744):2.079922006	(Cyclemys_oldhamii:3.439837936	Cyclemys_dentata:3.439837936):41.31912286):1.861905436	Leucocephalon_yuwonoi:46.62086488):5.801899217	(Sacalia_bealei:30.8255321	Sacalia_quadriocellata:30.8255321):21.59723065):5.958027936):7.261510266	Melanochelys_trijuga:65.6423023):8.114459361	(((((((Batagur_kachuga:17.97452239	Batagur_baska:17.97452239):13.94914555	(Batagur_dhongoka:24.25049668	Batagur_borneoensis:24.25049668):7.673171264):6.22545756	Hardella_thurjii:38.1491255):6.259054719	((Pangshura_tentoria:13.19917119	Pangshura_smithii:13.19917119):9.269102075	Pangshura_tecta:22.46827192):21.93990695):7.143610295	(Morenia_ocellata:19.89598542	Morenia_petersi:19.89598542):31.65580509):10.84971538	(Malayemys:43.00786033	Orlitia_borneensis:43.00786033):19.39364556):7.960164093	((Siebenrockiella_crassicollis:47.87999864	kehreri:0.05):15.1500484	Geoemyda_spengleri:63.03004704):7.331621593):3.395093024):4.07320343	(((((Rhinoclemmys_funerea:6.50580275	Rhinoclemmys_melanosterna:6.50580275):3.308933921	Rhinoclemmys_punctularia:9.814736671):14.00899971	Rhinoclemmys_areolata:23.82373638):13.49826781	(Rhinoclemmys_pulcherrima:24.24512562	Rhinoclemmys_annulata:24.24512562):13.07687722):7.382714699	Rhinoclemmys_nasuta:44.70471754):33.12524755):6.97519373	(Gopherus_agassizii:47.88	messeliana:0.05):36.92516017):12.29430745	(((Graptemys_geographica:9.911334908	Graptemys_barbouri:9.911336257):8.198745486	Malaclemys_terrapin:18.11008039):37.60497993	Glyptemys_insculpta:55.71506168):41.38440459);
(((((((((((Mauremys_caspica:38.25598558	Mauremys_rivulata:38.25598558):10.35598646	Mauremys_leprosa:48.61197203):2.16236901	(Mauremys_sinensis:34.03095963	Mauremys_reevesii:34.03095963):16.74338141):4.299954812	Mauremys_annamensis:55.07429881):10.32907266	((Cuora_flavomarginata:36.96641618	Cuora_aurocapitata:36.96641618):7.386383145	Cuora_amboinensis:44.35279933):21.05056919):8.244171884	((((((Heosemys_annandalii:43.81238945	Heosemys_grandis:43.8123924):9.648606993	Heosemys_spinosa:53.46099644):9.759618738	Notochelys_platynota:63.22061518):1.717315193	(Cyclemys_oldhamii:7.318798503	Cyclemys_dentata:7.318798503):57.61913482):1.445807238	(Leucocephalon_yuwonoi:47.87999705	messeliana:0.05):18.50374056):3.972929716	(Sacalia_bealei:51.2470233	Sacalia_quadriocellata:51.2470233):19.10964108):3.290873075):3.029773768	Melanochelys_trijuga:76.67731417):2.266240709	(((((((Batagur_kachuga:33.66475043	Batagur_baska:33.66475043):18.85514091	(Batagur_dhongoka:42.88389391	Batagur_borneoensis:42.88389391):9.635997435):6.574707108	Hardella_thurjii:59.09459845):5.561337237	((Pangshura_tentoria:25.80025997	Pangshura_smithii:25.80025997):14.59135821	Pangshura_tecta:40.39161522):24.26431751):5.154237175	(Morenia_ocellata:36.61959695	Morenia_petersi:36.61959695):33.19057592):5.640759095	(Malayemys:63.4993963	Orlitia_borneensis:63.4993963):11.95153566):2.676374205	(Siebenrockiella_crassicollis:75.70418925	Geoemyda_spengleri:75.70418925):2.423113958):0.8162516678):0.7531206954	(((((Rhinoclemmys_funerea:13.48315701	Rhinoclemmys_melanosterna:13.48315701):6.281658429	Rhinoclemmys_punctularia:19.76481544):22.53122662	Rhinoclemmys_areolata:42.29604206):15.98648006	((Rhinoclemmys_pulcherrima:42.87652908	Rhinoclemmys_annulata:42.87652908):5.003467958	kehreri:0.05):10.40252213):6.612006031	Rhinoclemmys_nasuta:64.8945252):14.80215037):0.7958906656	Gopherus_agassizii:80.49256919):0.3518792956	(((Graptemys_geographica:19.9424942	Graptemys_barbouri:19.94249715):13.93460954	Malaclemys_terrapin:33.87710374):38.39259456	Glyptemys_insculpta:72.26970125):8.57474428);
(((((((((((Mauremys_caspica:32.51544874	Mauremys_rivulata:32.51544874):10.28298784	Mauremys_leprosa:42.79843658):2.274605021	(Mauremys_sinensis:28.55875408	Mauremys_reevesii:28.55875408):16.51428753):4.687060047	Mauremys_annamensis:49.76010393):12.46746966	((Cuora_flavomarginata:31.29490102	Cuora_aurocapitata:31.29490102):7.161793139	Cuora_amboinensis:38.45669416):23.77087715):12.13265332	((((((Heosemys_annandalii:37.91779884	Heosemys_grandis:37.91780112):10.05625653	Heosemys_spinosa:47.97405536):11.43723269	Notochelys_platynota:59.41128805):2.20553144	(Cyclemys_oldhamii:5.7485297	Cyclemys_dentata:5.7485297):55.86829208):1.916989739	Leucocephalon_yuwonoi:63.53380923):5.621161856	(Sacalia_bealei:45.57718555	Sacalia_quadriocellata:45.57718555):23.57778325):5.205253546):5.540576407	(Melanochelys_trijuga:47.87999771	kehreri:0.05):32.02080333):5.098853255	(((((((Batagur_kachuga:28.22134172	Batagur_baska:28.22134172):18.72651262	(Batagur_dhongoka:36.99777756	Batagur_borneoensis:36.99777756):9.950076776):7.428578989	Hardella_thurjii:54.37643332):6.873149693	((Pangshura_tentoria:21.16556619	Pangshura_smithii:21.16556619):13.39775323	Pangshura_tecta:34.56331714):26.6862636):7.095930636	(Morenia_ocellata:30.96862468	Morenia_petersi:30.96862468):37.37688898):9.193723112	(Malayemys:59.76444777	Orlitia_borneensis:59.76444777):17.774789):5.471457566	((Siebenrockiella_crassicollis:47.87999771	messeliana:0.05):30.1314004	Geoemyda_spengleri:78.01139812):4.999293928):1.98896225):2.102276951	(((((Rhinoclemmys_funerea:10.73480274	Rhinoclemmys_melanosterna:10.73480274):5.234938742	Rhinoclemmys_punctularia:15.96974148):20.44929646	Rhinoclemmys_areolata:36.41903795):17.00416058	(Rhinoclemmys_pulcherrima:36.99050975	Rhinoclemmys_annulata:36.99050975):16.43268649):8.136962058	Rhinoclemmys_nasuta:61.5601583):25.54177295):2.842277219	Gopherus_agassizii:89.94421075):2.312577103	(((Graptemys_geographica:16.12026918	Graptemys_barbouri:16.12027146):12.29662492	Malaclemys_terrapin:28.4168941):43.68651612	Glyptemys_insculpta:72.10341251):20.15337306);
(((((((((((Mauremys_caspica:25.52142357	Mauremys_rivulata:25.52142357):8.727922937	Mauremys_leprosa:34.24934651):1.987787903	(Mauremys_sinensis:22.26263907	Mauremys_reevesii:22.26263907):13.97449534):4.171368471	Mauremys_annamensis:40.40850459):11.69732089	((Cuora_flavomarginata:24.51073756	Cuora_aurocapitata:24.51073756):6.004501627	Cuora_amboinensis:30.51523919):21.59058459):12.60761618	((((((Heosemys_annandalii:30.05696043	Heosemys_grandis:30.05696213):8.749476477	Heosemys_spinosa:38.8064369):10.56787358	Notochelys_platynota:49.37431048):2.134055172	(Cyclemys_oldhamii:4.328271094	Cyclemys_dentata:4.328271094):47.18009627):1.885268465	Leucocephalon_yuwonoi:53.39363412):5.716145046	(Sacalia_bealei:36.68082194	Sacalia_quadriocellata:36.68082194):22.42895552):5.603660789):6.426182018	Melanochelys_trijuga:71.13962197):6.580205463	(((((((Batagur_kachuga:21.98704873	Batagur_baska:21.98704873):15.90599423	(Batagur_dhongoka:29.27710472	Batagur_borneoensis:29.27710472):8.615938232):6.73447985	Hardella_thurjii:44.6275228):6.52298952	((Pangshura_tentoria:16.30131666	Pangshura_smithii:16.30131666):10.92719854	Pangshura_tecta:27.22851349):23.92199712):7.116953611	(Morenia_ocellata:24.24139471	Morenia_petersi:24.24139471):34.02607122):10.0621516	(Malayemys:49.71363174	Orlitia_borneensis:49.71363174):18.61598579):6.721081258	((Siebenrockiella_crassicollis:47.87999829	messeliana:0.05):21.00212862	Geoemyda_spengleri:68.88212691):6.168570173):2.669130349):3.02498328	((((((Rhinoclemmys_funerea:8.139337646	Rhinoclemmys_melanosterna:8.139337646):4.06247172	Rhinoclemmys_punctularia:12.20180937):16.58633983	Rhinoclemmys_areolata:28.78814919):14.95841816	(Rhinoclemmys_pulcherrima:29.27095698	Rhinoclemmys_annulata:29.27095698):14.47560867):4.13343264	kehreri:0.05):3.573086478	Rhinoclemmys_nasuta:51.45308477):29.29172595):4.654316009	Gopherus_agassizii:85.39912843):5.570037476	(((Graptemys_geographica:12.31960394	Graptemys_barbouri:12.31960565):9.827124532	Malaclemys_terrapin:22.14672848):40.09440543	Glyptemys_insculpta:62.24113562):28.72802858);
(((((((((((Mauremys_caspica:25.38500648	Mauremys_rivulata:25.38500648):8.526812317	Mauremys_leprosa:33.9118188):1.929005714	(Mauremys_sinensis:22.1791269	Mauremys_reevesii:22.1791269):13.66169762):4.031045456	Mauremys_annamensis:39.87187168):11.16667648	((Cuora_flavomarginata:24.39195913	Cuora_aurocapitata:24.39195913):5.882820164	Cuora_amboinensis:30.27477929):20.76376716):11.75504861	((((((Heosemys_annandalii:29.8272513	Heosemys_grandis:29.82725302):8.499236139	Heosemys_spinosa:38.32648744):10.12419712	Notochelys_platynota:48.45068456):2.022936738	(Cyclemys_oldhamii:4.346905725	Cyclemys_dentata:4.346905725):46.12671729):1.780425255	Leucocephalon_yuwonoi:52.25404656):5.356741173	(Sacalia_bealei:36.27069404	Sacalia_quadriocellata:36.27069404):21.34009197):5.182807325):5.842221383	Melanochelys_trijuga:68.63581644):5.836575047	(((((((Batagur_kachuga:21.90748917	Batagur_baska:21.90748917):15.53634881	(Batagur_dhongoka:29.06512107	Batagur_borneoensis:29.06512107):8.378716905):6.4802545	Hardella_thurjii:43.92409248):6.210859168	((Pangshura_tentoria:16.28588363	Pangshura_smithii:16.28588363):10.77385028	Pangshura_tecta:27.05973219):23.07521774):6.690643731	(Morenia_ocellata:24.1271285	Morenia_petersi:24.1271285):32.69846688):9.270456934	(Malayemys:48.77285941	Orlitia_borneensis:48.77285941):17.32319291):6.029842266	(Siebenrockiella_crassicollis:66.59735867	Geoemyda_spengleri:66.59735867):5.528534185):2.346498625):2.616896098	(((((Rhinoclemmys_funerea:8.161184569	Rhinoclemmys_melanosterna:8.161184569):4.05167057	Rhinoclemmys_punctularia:12.21285514):16.37406136	Rhinoclemmys_areolata:28.5869165):14.49321292	(Rhinoclemmys_pulcherrima:29.05911018	Rhinoclemmys_annulata:29.05911018):14.02101752):7.341190887	Rhinoclemmys_nasuta:50.42131859):26.66796899):3.907415893	(Gopherus_agassizii:47.88	messeliana:0.05):33.11670519):4.249200402	(((Graptemys_geographica:12.3301108	Graptemys_barbouri:12.33011252):9.734777636	Malaclemys_terrapin:22.06488844):38.45119764	(Glyptemys_insculpta:47.87999828	kehreri:0.05):12.63608952):24.72981608);
(((((((((((Mauremys_caspica:21.31580218	Mauremys_rivulata:21.31580218):7.711175095	Mauremys_leprosa:29.02697727):1.793560791	(Mauremys_sinensis:18.49900344	Mauremys_reevesii:18.49900344):12.32153463):3.813902558	Mauremys_annamensis:34.634442):11.11563691	((Cuora_flavomarginata:20.43879006	Cuora_aurocapitata:20.43879006):5.257678493	Cuora_amboinensis:25.69646855):20.05360898):12.90677958	((((((Heosemys_annandalii:25.29105689	Heosemys_grandis:25.29105826):7.870293546	Heosemys_spinosa:33.16135044):9.930766865	Notochelys_platynota:43.0921173):2.072989136	(Cyclemys_oldhamii:3.505787603	Cyclemys_dentata:3.505787603):41.65932021):1.853016022	Leucocephalon_yuwonoi:47.01812246):5.756896895	(Sacalia_bealei:31.22291801	Sacalia_quadriocellata:31.22291801):21.55209997):5.881837758):7.120964477	Melanochelys_trijuga:65.77782159):7.88150266	(((((((Batagur_kachuga:18.26222829	Batagur_baska:18.26222829):14.06396183	(Batagur_dhongoka:24.60278462	Batagur_borneoensis:24.60278462):7.723405499):6.240702654	Hardella_thurjii:38.56689278):6.248822457	((Pangshura_tentoria:13.42466548	Pangshura_smithii:13.42466548):9.379616642	Pangshura_tecta:22.80428075):22.01143311):7.096834277	(Morenia_ocellata:20.20559341	Morenia_petersi:20.20559341):31.7069561):10.69424355	(Malayemys:43.42005011	Orlitia_borneensis:43.42005011):19.18674295):7.765959822	((Siebenrockiella_crassicollis:47.87999862	messeliana:0.05):15.34273008	Geoemyda_spengleri:63.22272871):7.150022805):3.286572739):3.918477091	(((((Rhinoclemmys_funerea:6.626366425	Rhinoclemmys_melanosterna:6.626366425):3.363315423	Rhinoclemmys_punctularia:9.989681848):14.18259697	Rhinoclemmys_areolata:24.17227882):13.5668717	(Rhinoclemmys_pulcherrima:24.59736701	Rhinoclemmys_annulata:24.59736701):13.14178213):7.371935892	Rhinoclemmys_nasuta:45.11108503):32.46671631):6.631547008	Gopherus_agassizii:84.20934972):11.15137863	(((Graptemys_geographica:10.08779486	Graptemys_barbouri:10.08779624):8.311596647	Malaclemys_terrapin:18.39939151):37.62983261	(Glyptemys_insculpta:47.87999862	kehreri:0.05):8.14922687):39.33150149);
(((((((((((Mauremys_caspica:17.14832993	Mauremys_rivulata:17.14832993):6.042444083	Mauremys_leprosa:23.19077401):1.39164352	(Mauremys_sinensis:14.91829296	Mauremys_reevesii:14.91829296):9.664124571):2.940938764	Mauremys_annamensis:27.52335742):8.417378432	((Cuora_flavomarginata:16.455271	Cuora_aurocapitata:16.455271):4.137275572	Cuora_amboinensis:20.59254657):15.34818816):9.437883784	((((((Heosemys_annandalii:20.27505507	Heosemys_grandis:20.2750562):6.115394129	Heosemys_spinosa:26.3904492):7.55971605	Notochelys_platynota:33.95016525):1.553745348	(Cyclemys_oldhamii:2.861414574	Cyclemys_dentata:2.861414574):32.64249715):1.3812218	Leucocephalon_yuwonoi:36.8851324):4.2423375	(Sacalia_bealei:24.89388353	Sacalia_quadriocellata:24.89388353):16.23358525):4.251148611):5.017415694	Melanochelys_trijuga:50.39603421):5.354096469	(((((((((Batagur_kachuga:14.73030699	Batagur_baska:14.73030699):11.0161539	(Batagur_dhongoka:19.73545165	Batagur_borneoensis:19.73545165):6.011009242):4.781991948	Hardella_thurjii:30.52845284):4.714207703	((Pangshura_tentoria:10.87197923	Pangshura_smithii:10.87197923):7.449961429	Pangshura_tecta:18.32193954):16.92071988):5.254146266	(Morenia_ocellata:16.27079367	Morenia_petersi:16.27079367):24.22601314):7.38319319	kehreri:0.05):3.000014459e-09	messeliana:0.05):0.30065663	(Malayemys:34.19654689	Orlitia_borneensis:34.19654689):13.98410974):5.365423746	(Siebenrockiella_crassicollis:48.6134409	Geoemyda_spengleri:48.6134409):4.932638347):2.204051425):2.566021561	(((((Rhinoclemmys_funerea:5.395481077	Rhinoclemmys_melanosterna:5.395481077):2.717093247	Rhinoclemmys_punctularia:8.112574324):11.28498408	Rhinoclemmys_areolata:19.39755841):10.50072776	(Rhinoclemmys_pulcherrima:19.73120126	Rhinoclemmys_annulata:19.73120126):10.16708378):5.565248915	Rhinoclemmys_nasuta:35.46353396):22.85261828):4.152281358	Gopherus_agassizii:62.46843472):5.902686188	(((Graptemys_geographica:8.191611884	Graptemys_barbouri:8.191613009):6.647604797	Malaclemys_terrapin:14.83921668):28.65131248	Glyptemys_insculpta:43.49053029):24.8805895);
(((((((((((Mauremys_caspica:22.25774254	Mauremys_rivulata:22.25774254):8.04007344	Mauremys_leprosa:30.29781598):1.869027558	(Mauremys_sinensis:19.31910611	Mauremys_reevesii:19.31910611):12.84773743):3.972994424	Mauremys_annamensis:36.1398394):11.56752316	((Cuora_flavomarginata:21.34288966	Cuora_aurocapitata:21.34288966):5.483226099	Cuora_amboinensis:26.82611576):20.88124536):13.40513641	(((((((Heosemys_annandalii:26.40342618	Heosemys_grandis:26.40342761):8.202101563	Heosemys_spinosa:34.60552774):10.33753291	Notochelys_platynota:44.94306065):2.156024386	(Cyclemys_oldhamii:3.663685453	Cyclemys_dentata:3.663685453):43.43540102):0.780913515	kehreri:0.05):1.145729675	Leucocephalon_yuwonoi:49.02572823):5.981797052	((Sacalia_bealei:32.58609805	Sacalia_quadriocellata:32.58609805):15.29389908	messeliana:0.05):7.127526718):6.104972258):7.380556833	Melanochelys_trijuga:68.49305437):8.152083475	(((((((Batagur_kachuga:19.07205015	Batagur_baska:19.07205015):14.66348047	(Batagur_dhongoka:25.68577662	Batagur_borneoensis:25.68577662):8.049754):6.498722282	Hardella_thurjii:40.2342529):6.501494493	((Pangshura_tentoria:14.02314741	Pangshura_smithii:14.02314741):9.787101825	Pangshura_tecta:23.8102478):22.92549816):7.376003164	(Morenia_ocellata:21.09961687	Morenia_petersi:21.09961687):33.01213369):11.09623872	(Malayemys:45.28417494	Orlitia_borneensis:45.28417494):19.92381433):8.040191275	(Siebenrockiella_crassicollis:65.84628059	Geoemyda_spengleri:65.84628059):7.401898523):3.396958738):4.044680918	(((((Rhinoclemmys_funerea:6.923881043	Rhinoclemmys_melanosterna:6.923881043):3.512773312	Rhinoclemmys_punctularia:10.43665436):14.80021314	Rhinoclemmys_areolata:25.2368675):14.13573334	(Rhinoclemmys_pulcherrima:25.68012755	Rhinoclemmys_annulata:25.68012755):13.69247186):7.6703092	Rhinoclemmys_nasuta:47.0429086):33.64691016):6.827887535	Gopherus_agassizii:87.51770774):11.36850688	(((Graptemys_geographica:10.53911101	Graptemys_barbouri:10.53911245):8.676058731	Malaclemys_terrapin:19.21516974):39.17090323	Glyptemys_insculpta:58.38607441):40.50013878);
(((((((((((Mauremys_caspica:34.09133804	Mauremys_rivulata:34.09133804):9.348973811	Mauremys_leprosa:43.44031185):1.961474213	(Mauremys_sinensis:30.29547546	Mauremys_reevesii:30.29547546):15.1063106):3.911935121	Mauremys_annamensis:49.31372379):9.475777984	((Cuora_flavomarginata:32.93173945	Cuora_aurocapitata:32.93173945):6.655124038	Cuora_amboinensis:39.58686349):19.20263568):7.687252335	((((((Heosemys_annandalii:39.09881847	Heosemys_grandis:39.09882108):8.745290761	Heosemys_spinosa:47.84410923):8.931733012	Notochelys_platynota:56.77584224):1.583674209	(Cyclemys_oldhamii:6.480496876	Cyclemys_dentata:6.480496876):51.87902219):1.336813062	Leucocephalon_yuwonoi:59.69632951):3.693080531	(Sacalia_bealei:45.83104499	Sacalia_quadriocellata:45.83104499):17.55836244):3.087341457):2.876532663	Melanochelys_trijuga:69.35328416):2.188572782	(((((((Batagur_kachuga:29.96690597	Batagur_baska:29.96690597):17.02098963	(Batagur_dhongoka:38.26073354	Batagur_borneoensis:38.26073354):8.727162057):5.999101871	Hardella_thurjii:52.98699747):5.112169012	(((Pangshura_tentoria:22.92629936	Pangshura_smithii:22.92629936):13.08749945	Pangshura_tecta:36.0137962):11.86620119	messeliana:0.05):10.21916648):4.780300235	(Morenia_ocellata:32.62003061	Morenia_petersi:32.62003061):30.25943611):5.304395965	(Malayemys:57.03263836	Orlitia_borneensis:57.03263836):11.15122432):2.564383721	(Siebenrockiella_crassicollis:68.42471768	Geoemyda_spengleri:68.42471768):2.32352611):0.7936131538):0.7404730335	((((((Rhinoclemmys_funerea:11.95206748	Rhinoclemmys_melanosterna:11.95206748):5.589439812	Rhinoclemmys_punctularia:17.54150729):20.18889829	Rhinoclemmys_areolata:37.73040558):10.14959442	kehreri:0.05):4.363659983	(Rhinoclemmys_pulcherrima:38.2540881	Rhinoclemmys_annulata:38.2540881):13.98956926):6.075777582	Rhinoclemmys_nasuta:58.31943495):13.96289503):0.7983384383	Gopherus_agassizii:73.08067103):0.3694639253	(((Graptemys_geographica:17.69982198	Graptemys_barbouri:17.69982459):12.45760296	Malaclemys_terrapin:30.15742494):35.02291779	Glyptemys_insculpta:65.18034534):8.269787);
(((((((((((Mauremys_caspica:23.69776556	Mauremys_rivulata:23.69776556):8.15279356	Mauremys_leprosa:31.85055912):1.860950295	(Mauremys_sinensis:20.66075766	Mauremys_reevesii:20.66075766):13.05075175):3.910669741	Mauremys_annamensis:37.62218073):11.01102012	((Cuora_flavomarginata:22.75547337	Cuora_aurocapitata:22.75547337):5.603526008	Cuora_amboinensis:28.35899938):20.2741999):11.96163331	((((((Heosemys_annandalii:27.93085908	Heosemys_grandis:27.93086066):8.188476663	Heosemys_spinosa:36.11933574):9.936113921	Notochelys_platynota:46.05544966):2.013554595	(Cyclemys_oldhamii:4.006043424	Cyclemys_dentata:4.006043424):44.06296241):1.78103548	Leucocephalon_yuwonoi:49.85003974):5.414028393	(Sacalia_bealei:34.12711024	Sacalia_quadriocellata:34.12711024):21.13695631):5.330764457):6.1483694	Melanochelys_trijuga:66.74320199):6.347694424	(((((((Batagur_kachuga:20.40408701	Batagur_baska:20.40408701):14.85893392	(Batagur_dhongoka:27.20247144	Batagur_borneoensis:27.20247144):8.060549491):6.322571354	Hardella_thurjii:41.58559228):6.145582393	((Pangshura_tentoria:15.11415693	Pangshura_smithii:15.11415693):10.17599389	Pangshura_tecta:25.29014924):22.44102385):6.733695882	((Morenia_ocellata:22.50441667	Morenia_petersi:22.50441667):25.37558333	messeliana:0.05):6.584870557):9.584584291	(Malayemys:46.37543809	Orlitia_borneensis:46.37543809):17.67401676):6.459009643	(Siebenrockiella_crassicollis:64.57842371	Geoemyda_spengleri:64.57842371):5.930039205):2.5824335):2.942462887	(((((Rhinoclemmys_funerea:7.537446426	Rhinoclemmys_melanosterna:7.537446426):3.768756729	Rhinoclemmys_punctularia:11.30620315):15.43969767	Rhinoclemmys_areolata:26.74590083):14.01140254	(Rhinoclemmys_pulcherrima:27.19673034	Rhinoclemmys_annulata:27.19673034):13.56057145):7.259509949	Rhinoclemmys_nasuta:48.01681173):28.01654756):4.572951682	(Gopherus_agassizii:47.88	kehreri:0.05):32.72631256):5.656407656	(((Graptemys_geographica:11.41555123	Graptemys_barbouri:11.41555281):9.137250219	Malaclemys_terrapin:20.55280145):37.6870002	Glyptemys_insculpta:58.23980323):28.02291541);
(((((((((((Mauremys_caspica:20.65343292	Mauremys_rivulata:20.65343292):7.520965555	Mauremys_leprosa:28.17439847):1.753646824	(Mauremys_sinensis:17.91320193	Mauremys_reevesii:17.91320193):12.01484337):3.734844366	Mauremys_annamensis:33.66289099):10.93497393	((Cuora_flavomarginata:19.79987005	Cuora_aurocapitata:19.79987005):5.12256397	Cuora_amboinensis:24.92243402):19.67542957):12.80909394	((((((Heosemys_annandalii:24.52696524	Heosemys_grandis:24.52696656):7.692410776	Heosemys_spinosa:32.21937601):9.756469189	Notochelys_platynota:41.9758452):2.044538623	(Cyclemys_oldhamii:3.384496793	Cyclemys_dentata:3.384496793):40.63588836):1.830119548	Leucocephalon_yuwonoi:45.85050337):5.702131037	(Sacalia_bealei:30.32170657	Sacalia_quadriocellata:30.32170657):21.23092651):5.85432313):7.133114201	Melanochelys_trijuga:64.54007174):7.967768399	(((((((Batagur_kachuga:17.6830271	Batagur_baska:17.6830271):13.71849745	(Batagur_dhongoka:23.85575877	Batagur_borneoensis:23.85575877):7.545765786):6.121039675	Hardella_thurjii:37.52256423):6.153016863	((Pangshura_tentoria:12.98569805	Pangshura_smithii:12.98569805):9.117240079	Pangshura_tecta:22.1029368):21.57264296):7.021129664	((Morenia_ocellata:19.57296837	Morenia_petersi:19.57296837):28.30703163	kehreri:0.05):2.816710761):10.66016421	(Malayemys:42.29908274	Orlitia_borneensis:42.29908274):19.05779223):7.81771907	(Siebenrockiella_crassicollis:61.97428394	Geoemyda_spengleri:61.97428394):7.200308772):3.333247427):3.997955588	(((((Rhinoclemmys_funerea:6.400966123	Rhinoclemmys_melanosterna:6.400966123):3.255330534	Rhinoclemmys_punctularia:9.656296657):13.77974867	Rhinoclemmys_areolata:23.43604533):13.27332863	(Rhinoclemmys_pulcherrima:23.85047642	Rhinoclemmys_annulata:23.85047642):12.85889621):7.257693692	Rhinoclemmys_nasuta:43.96706633):32.5387294):6.842936647	(Gopherus_agassizii:47.88	messeliana:0.05):35.4687337):12.03700715	(((Graptemys_geographica:9.751327078	Graptemys_barbouri:9.751328405):8.065036643	Malaclemys_terrapin:17.81636372):36.97142943	Glyptemys_insculpta:54.78779448):40.59794505);
[truncated: 808 more rows]
