# Supplementary material for: The phylogenetic relationships of geoemydid turtles from the Eocene Messel Pit Quarry: a first assessment using methods for continuous and discrete characters
Source: PeerJ. 2021 Aug 5;9:e11805. doi: 10.7717/peerj.11805 (PMC8349520; doi:10.7717/peerj.11805)
Supplement: Supplemental Information 2 — The raw landmark data, the raw segment measurements, and the matrices with combined discrete and continuous characters together with the files necessary for reproducing the main parsimony analyses. Consult the file README.md contained therein for a description of the contents and instructions for reproducing the analyses. [file peerj-09-11805-s002.zip › data_and_scripts/revbayes/master.Rev]

MODE = args[1]

fn_prefix <- "output/" + ANALYSIS_NAME

################
# DATA
################

# Species information
#####################

spp <- readTaxonData("input/spp_info.tsv")
n_spp <- spp.size()

# Load character matrices
#########################

# Discrete character matrices contain sets of characters with the same state spaces (k)

datbrown <- readContinuousCharacterData("input/shell_ratios.nex")
datk2 <- readDiscreteCharacterData("input/k2.nex")
datk3u <- readDiscreteCharacterData("input/k3u.nex")
datk3o <- readDiscreteCharacterData("input/k3o.nex")
datk4 <- readDiscreteCharacterData("input/k4.nex")
datk5 <- readDiscreteCharacterData("input/k5.nex")
datdna <- readDiscreteCharacterData("input/dna.nex")

if (DROP_FOSSILS) {
	datbrown.excludeTaxa("kehreri")
	datbrown.excludeTaxa("messeliana")
	datk2.excludeTaxa("kehreri")
	datk2.excludeTaxa("messeliana")
	datk3u.excludeTaxa("kehreri")
	datk3u.excludeTaxa("messeliana")
	datk3o.excludeTaxa("kehreri")
	datk3o.excludeTaxa("messeliana")
	datk4.excludeTaxa("kehreri")
	datk4.excludeTaxa("messeliana")
	datk5.excludeTaxa("kehreri")
	datk5.excludeTaxa("messeliana")
}

# Missing data
##############

if (! DROP_FOSSILS) {
	# Add fossils as missing data to the DNA matrix
	datdna.addMissingTaxa(spp)
}

# Helper variables
##################

if (CONSTRAINED_TREE) {
	# For a rooted tree
	n_branches <- 2 * n_spp - 2
	n_nodes <- 2 * n_spp - 1
} else {
	# For an unrooted tree
	n_branches <- 2 * n_spp - 3
	n_nodes <- 2 * n_spp - 2
}

c <- datbrown.nchar()


# Load the tree from Pereira et al. (2017)
##########################################

if (CONSTRAINED_TREE) {
	if (PARTIAL_CONSTRAINT) {
		# Partial extant tree used as a backbone constraint
		backbone <- readTrees("input/bootcon.nwk")[1]
	} else {
		# Full extant tree used as a backbone constraint
		backbone <- readTrees("input/ml.nwk")[1]	
	}

	# Used as the starting state in the MCMC
	start_tree <- readTrees("input/start.nwk")[START_TREE]

	if (DROP_FOSSILS) {
		start_tree.dropTip(v("kehreri", "messeliana"))
	}
}

# Moves and monitors
####################

moves = VectorMoves()
monitors = VectorMonitors()
excluded_from_monitors = v("spp")

################
# MODEL
################

# TOPOLOGY AND BRANCH LENGTHS 
#############################

source("tree.Rev")

# NODE CALIBRATIONS
###################

if (CONSTRAINED_TREE) {
	source("clades.Rev")
	source("calibrations.Rev")
}

# BRANCH RATES
###################

if (CLOCK_TYPE == "acln") {
	# Autocorrelated lognormal rates
	source("acln_rates.Rev")
} else if (CLOCK_TYPE == "ucln") {
	# Uncorrelated lognormal rates
	source("ucln_rates.Rev")
} else if (CLOCK_TYPE == "uce") {
	# Uncorrelated exponential rates
	source("uce_rates.Rev")
}

# MORPHOLOGY
##################

if (USE_MORPHOLOGY) {
	# Substitution
	source("morphology_substitution.Rev")

	# Brownian process
	if (BROWNIAN_MV) {
		source("morphology_brownian_multivariate.Rev")
	} else {
		source("morphology_brownian_univariate.Rev")
	}
}

# DNA MODEL
##############

if (USE_DNA) {
	# Substitution
	source("dna_substitution.Rev")
}


##############
# MODEL OBJECT
##############

mymodel = model(Psi)
monitors.append(mnFile(filename=fn_prefix + ".trees", printgen = SAMPLEFREQ, Psi))
monitors.append(mnModel(filename=fn_prefix + ".log", printgen = SAMPLEFREQ, exclude = excluded_from_monitors))
monitors.append(mnScreen(printgen = SAMPLEFREQ))

##############
# MCMC
##############

if (MCMCMC) {
	chain = mcmcmc(mymodel, monitors, moves, nruns=NRUNS, nchains=4)
} else {
	chain = mcmc(mymodel, monitors, moves, nruns=NRUNS)
}
stopping_rules = v(srMaxIteration(NGEN))

if (MODE != "load") {
	if (MODE == "diagnose") {
		chain.initializeFromCheckpoint(fn_prefix+".state")
		chain.operatorSummary()
	} else {
		if (MODE == "resume") {
			chain.initializeFromCheckpoint(fn_prefix+".state")
		}
		chain.run(generations = NGEN, tuningInterval = 300, checkpointInterval=SAMPLEFREQ, checkpointFile=fn_prefix + ".state", rules = stopping_rules)
		quit()
	}
}
quit()
