# Supplementary material for: The phylogenetic relationships of geoemydid turtles from the Eocene Messel Pit Quarry: a first assessment using methods for continuous and discrete characters
Source: PeerJ. 2021 Aug 5;9:e11805. doi: 10.7717/peerj.11805 (PMC8349520; doi:10.7717/peerj.11805)
Supplement: Supplemental Information 2 — The raw landmark data, the raw segment measurements, and the matrices with combined discrete and continuous characters together with the files necessary for reproducing the main parsimony analyses. Consult the file README.md contained therein for a description of the contents and instructions for reproducing the analyses. [file peerj-09-11805-s002.zip › data_and_scripts/revbayes/morphology_brownian_univariate.Rev]

# Set up REL Brownian model

# Mean rate
sigma2_brownian ~ dnLoguniform(1e-3, 1)
moves.append( mvScale(sigma2_brownian, weight=1.0) )

if (BROWNIAN_ACRV) {
	# Relative rates
	alpha_brownian <- 1.0
	proportional_rates ~ dnDirichlet(rep(alpha_brownian, c))
	relative_rates := proportional_rates * c
	moves.append(mvBetaSimplex(proportional_rates, weight = 2.0))
	excluded_from_monitors.append("proportional_rates")

	zbrownian ~ dnPhyloBrownianREML(tree=Psi, siteRates=relative_rates, branchRates=(sigma2_brownian^0.5) * br_rates_morphology)
} else {
	zbrownian ~ dnPhyloBrownianREML(tree=Psi, branchRates=(sigma2_brownian^0.5) * br_rates_morphology)
}

zbrownian.clamp(datbrown)
