# Supplementary material for: The phylogenetic relationships of geoemydid turtles from the Eocene Messel Pit Quarry: a first assessment using methods for continuous and discrete characters
Source: PeerJ. 2021 Aug 5;9:e11805. doi: 10.7717/peerj.11805 (PMC8349520; doi:10.7717/peerj.11805)
Supplement: Supplemental Information 2 — The raw landmark data, the raw segment measurements, and the matrices with combined discrete and continuous characters together with the files necessary for reproducing the main parsimony analyses. Consult the file README.md contained therein for a description of the contents and instructions for reproducing the analyses. [file peerj-09-11805-s002.zip › data_and_scripts/revbayes/place.Rev]

###############
# SETTINGS
###############

SAMPLEFREQ = 200			# Sample frequency
#ANALYSIS_NAME = "placement"	# Name for this analysis (used in output files)
NGEN = 1000000				# Number of generations for the MCMC
MODE = "start"				# Mode (start/resume/diagnose)
CONSTRAINED_TREE = TRUE		# Time tree with node age constraints
PARTIAL_CONSTRAINT = FALSE	# Do not constrain nodes with weak bootstrap support the reference tree
BROWNIAN_MV = TRUE			# Multivariate Brownian process (FALSE = univariate)
BROWNIAN_ACRV = FALSE		# Use compound Dirichlet prior for rates of Brownian characters (Only used if BROWNIAN_MV = FALSE)
CALIB_PRIORS = "uniform"	# Distribution for calibration priors (uniform/lognormal)
USE_DNA = TRUE				# Use DNA data
USE_MORPHOLOGY = TRUE		# Use morphological data
CLOCK_TYPE = "ucln"			# Branch rate model (acln/ucln/uce)
NRUNS = 1					# Number of MCMC runs.
# It's better to use 1 per RevBayes as it's not clear how RevBayes works with multiple threads
MCMCMC = FALSE				# Use 4 Metropolis-coupled MCMCs per run
DROP_FOSSILS = FALSE		# Drop the fossils from the analysis
START_TREE = 1				# Index of randomised starting tree

#seed(71423237)

fn_prefix <- "output/" + ANALYSIS_NAME

################
# DATA
################

# Species information
#####################

spp <- readTaxonData("input/spp_info.tsv")
n_spp <- spp.size()

# Load character matrices
#########################

# Discrete character matrices contain sets of characters with the same state spaces (k)

datbrown <- readContinuousCharacterData("input/shell_ratios.nex")
datk2 <- readDiscreteCharacterData("input/k2.nex")
datk3u <- readDiscreteCharacterData("input/k3u.nex")
datk3o <- readDiscreteCharacterData("input/k3o.nex")
datk4 <- readDiscreteCharacterData("input/k4.nex")
datk5 <- readDiscreteCharacterData("input/k5.nex")
datdna <- readDiscreteCharacterData("input/dna.nex")

if (DROP_FOSSILS) {
	datbrown.excludeTaxa("kehreri")
	datbrown.excludeTaxa("messeliana")
	datk2.excludeTaxa("kehreri")
	datk2.excludeTaxa("messeliana")
	datk3u.excludeTaxa("kehreri")
	datk3u.excludeTaxa("messeliana")
	datk3o.excludeTaxa("kehreri")
	datk3o.excludeTaxa("messeliana")
	datk4.excludeTaxa("kehreri")
	datk4.excludeTaxa("messeliana")
	datk5.excludeTaxa("kehreri")
	datk5.excludeTaxa("messeliana")
}

# Missing data
##############

if (! DROP_FOSSILS) {
	# Add fossils as missing data to the DNA matrix
	datdna.addMissingTaxa(spp)
}

# Helper variables
##################

if (CONSTRAINED_TREE) {
	# For a rooted tree
	n_branches <- 2 * n_spp - 2
	n_nodes <- 2 * n_spp - 1
} else {
	# For an unrooted tree
	n_branches <- 2 * n_spp - 3
	n_nodes <- 2 * n_spp - 2
}

c <- datbrown.nchar()


# Load the tree from Pereira et al. (2017)
##########################################

if (CONSTRAINED_TREE) {
	# Full extant tree used as a backbone constraint
	backbone <- readTrees("input/ml.nwk")[1]

	# Same tree with fossils added with MP
	# Used as the starting state in the MCMC
	start_tree <- readTrees("input/start2.nwk")[START_TREE]

	if (DROP_FOSSILS) {
		start_tree.dropTip(v("kehreri", "messeliana"))
	}
}

# Moves and monitors
####################

moves = VectorMoves()
monitors = VectorMonitors()
excluded_from_monitors = v("spp")

################
# MODEL
################

# TOPOLOGY AND BRANCH LENGTHS 
#############################

source("tree.Rev")

# NODE CALIBRATIONS
###################

if (CONSTRAINED_TREE) {
	source("clades.Rev")
	source("calibrations.Rev")
}

# BRANCH RATES
###################

if (CLOCK_TYPE == "acln") {
	# Autocorrelated lognormal rates
	source("acln_rates.Rev")
} else if (CLOCK_TYPE == "ucln") {
	# Uncorrelated lognormal rates
	source("ucln_rates.Rev")
} else if (CLOCK_TYPE == "uce") {
	# Uncorrelated exponential rates
	source("uce_rates.Rev")
}

# MORPHOLOGY
##################

if (USE_MORPHOLOGY) {
	# Substitution
	source("morphology_substitution.Rev")

	# Brownian process
	if (BROWNIAN_MV) {
		source("morphology_brownian_multivariate.Rev")
	} else {
		source("morphology_brownian_univariate.Rev")
	}
}

# DNA MODEL
##############

if (USE_DNA) {
	# Substitution
	source("dna_substitution.Rev")
}


##############
# MODEL OBJECT
##############

mymodel = model(Psi)
monitors.append(mnFile(filename=fn_prefix + ".trees", printgen = SAMPLEFREQ, Psi))
monitors.append(mnModel(filename=fn_prefix + ".log", printgen = SAMPLEFREQ, exclude = excluded_from_monitors))
monitors.append(mnScreen(printgen = SAMPLEFREQ))

##############
# MCMC
##############

if (MCMCMC) {
	chain = mcmcmc(mymodel, monitors, moves, nruns=NRUNS, nchains=4)
} else {
	chain = mcmc(mymodel, monitors, moves, nruns=NRUNS)
}
stopping_rules = v(srMaxIteration(NGEN))

if (MODE != "load") {
	if (MODE == "diagnose") {
		chain.initializeFromCheckpoint(fn_prefix+".state")
		chain.operatorSummary()
	} else {
		if (MODE == "resume") {
			chain.initializeFromCheckpoint(fn_prefix+".state")
		}
		chain.run(generations = NGEN, tuningInterval = SAMPLEFREQ, checkpointInterval=SAMPLEFREQ, checkpointFile=fn_prefix + ".state", rules = stopping_rules)
		quit()
	}
}
